# Supplementary material for: Chirality-dependent electrical transport properties of carbon nanotubes obtained by experimental measurement
Source: Nat Commun. 2023 Mar 25;14:1672. doi: 10.1038/s41467-023-37443-7 (PMC10039901; doi:10.1038/s41467-023-37443-7)
Supplement: Supplementary file 3 — Source Data [file 41467_2023_37443_MOESM3_ESM.zip]

Archive with 115 entries (79 files):
- 7. Source Data/
- 7. Source Data/Figure 1/
- 7. Source Data/Figure 1/1a/
- 7. Source Data/Figure 1/1a/Optical spectra.xlsx
- 7. Source Data/Figure 1/1b/
- 7. Source Data/Figure 1/1b/all SWCNT solutions photo.jpg
- 7. Source Data/Figure 1/1c/
- 7. Source Data/Figure 1/1c/SWCNT Type and family.jpg
- 7. Source Data/Figure 1/1d&e/
- 7. Source Data/Figure 1/1d&e/AFM of SWCNTs.jpg
- 7. Source Data/Figure 1/1d&e/Length statistics.xlsx
- 7. Source Data/Figure 1/1f&g/
- 7. Source Data/Figure 1/1f&g/AFM of SWCNTs.jpg
- 7. Source Data/Figure 1/1f&g/Density statistics.xlsx
- 7. Source Data/Figure 10/
- 7. Source Data/Figure 10/optical absorption spectra of 6,5ú⌐dispersed with SDS or DOC.xlsx
- 7. Source Data/Figure 2/
- 7. Source Data/Figure 2/2a/
- 7. Source Data/Figure 2/2a/2a.jpg
- 7. Source Data/Figure 2/2b/
- 7. Source Data/Figure 2/2b/transfer curve for 65.xlsx
- 7. Source Data/Figure 2/2b/transfer curve for 73.xlsx
- 7. Source Data/Figure 2/2c/
- 7. Source Data/Figure 2/2c/transfer curve for 76.xlsx
- 7. Source Data/Figure 2/2c/transfer curve for 84.xlsx
- 7. Source Data/Figure 2/2c/transfer curve for 92.xlsx
- 7. Source Data/Figure 2/2d/
- 7. Source Data/Figure 2/2d/transfer curve for 103.xlsx
- 7. Source Data/Figure 2/2d/transfer curve for 111.xlsx
- 7. Source Data/Figure 2/2e/
- 7. Source Data/Figure 2/2e/transfer curve for 75.xlsx
- 7. Source Data/Figure 2/2e/transfer curve for 91.xlsx
- 7. Source Data/Figure 2/2f/
- 7. Source Data/Figure 2/2f/transfer curve for 102.xlsx
- 7. Source Data/Figure 2/2f/transfer curve for 94.xlsx
- 7. Source Data/Figure 3/
- 7. Source Data/Figure 3/3a On current for p branch.xlsx
- 7. Source Data/Figure 3/3b-Mobility for p branch.xlsx
- 7. Source Data/Figure 3/3c-On current for n branch.xlsx
- 7. Source Data/Figure 3/3d-Mobility for n branch.xlsx
- 7. Source Data/Figure 4/
- 7. Source Data/Figure 4/4a&b&c/
- 7. Source Data/Figure 4/4a&b&c/4a.jpg
- 7. Source Data/Figure 4/4a&b&c/4b.jpg
- 7. Source Data/Figure 4/4a&b&c/4c.jpg
- 7. Source Data/Figure 4/4d&e/
- 7. Source Data/Figure 4/4d&e/4d-2Rc for p branch.xlsx
- 7. Source Data/Figure 4/4d&e/4e-2Rc for n branch.xlsx
- 7. Source Data/Figure 4/4f/
- 7. Source Data/Figure 4/4f/4f-S11 of SWCNTs.xlsx
- 7. Source Data/Figure 4/4g&h/
- 7. Source Data/Figure 4/4g&h/4g-RL for p branch.xlsx
- 7. Source Data/Figure 4/4g&h/4h-RL for n branch.xlsx
- 7. Source Data/Figure 4/4i/
- 7. Source Data/Figure 4/4i/4i-Relative Carrier Concentration of SWCNTs.xlsx
- 7. Source Data/Figure S1/
- 7. Source Data/Figure S1/102 purity.xlsx
- 7. Source Data/Figure S1/103 purity.xlsx
- 7. Source Data/Figure S1/111 purity.xlsx
- 7. Source Data/Figure S1/65 purity.xlsx
- 7. Source Data/Figure S1/73 purity.xlsx
- 7. Source Data/Figure S1/75 purity.xlsx
- 7. Source Data/Figure S1/76 purity.xlsx
- 7. Source Data/Figure S1/84 purity.xlsx
- 7. Source Data/Figure S1/91 purity.xlsx
- 7. Source Data/Figure S1/92 purity.xlsx
- 7. Source Data/Figure S1/94 purity.xlsx
- 7. Source Data/Figure S11/
- 7. Source Data/Figure S11/76.xlsx
- 7. Source Data/Figure S11/84.xlsx
- 7. Source Data/Figure S11/92.xlsx
- 7. Source Data/Figure S12/
- 7. Source Data/Figure S12/YFM curve.xlsx
- 7. Source Data/Figure S13/
- 7. Source Data/Figure S13/Hysteresis-n.xlsx
- 7. Source Data/Figure S13/Hysteresis-p.xlsx
- 7. Source Data/Figure S13/Vt-n.xlsx
- 7. Source Data/Figure S13/Vt-p.xlsx
- 7. Source Data/Figure S14/
- 7. Source Data/Figure S14/DOS.xlsx
- 7. Source Data/Figure S15/
- 7. Source Data/Figure S15/n branch.xlsx
- 7. Source Data/Figure S15/p branch.xlsx
- 7. Source Data/Figure S2/
- 7. Source Data/Figure S2/RBM of SWCNTs of 488 nm.xlsx
- 7. Source Data/Figure S2/RBM of SWCNTs of 514 nm.xlsx
- 7. Source Data/Figure S2/RBM of SWCNTs of 633 nm.xlsx
- 7. Source Data/Figure S3/
- 7. Source Data/Figure S3/Length statistics of  11 SWCNTs.xlsx
- 7. Source Data/Figure S4/
- 7. Source Data/Figure S4/AFM of SWCNTs-10 tubes per um.jpg
- 7. Source Data/Figure S4/AFM of SWCNTs-20 tubes per um.jpg
- 7. Source Data/Figure S4/transfer curve of 10 tubes per um.xlsx
- 7. Source Data/Figure S4/transfer curve of 20 tubes per um.xlsx
- 7. Source Data/Figure S5/
- 7. Source Data/Figure S5/102.jpg
- 7. Source Data/Figure S5/103.jpg
- 7. Source Data/Figure S5/111.jpg
- 7. Source Data/Figure S5/65.jpg
- 7. Source Data/Figure S5/73.jpg
- 7. Source Data/Figure S5/75.jpg
- 7. Source Data/Figure S5/76.jpg
- 7. Source Data/Figure S5/84.jpg
- 7. Source Data/Figure S5/91.jpg
- 7. Source Data/Figure S5/92.jpg
- 7. Source Data/Figure S5/94.jpg
- 7. Source Data/Figure S6/
- 7. Source Data/Figure S6/Calculated Percilation threshold.xlsx
- 7. Source Data/Figure S7/
- 7. Source Data/Figure S7/Height charaterization.xlsx
- 7. Source Data/Figure S8/
- 7. Source Data/Figure S8/Figure S8-TEM.jpg
- 7. Source Data/Figure S9/
- 7. Source Data/Figure S9/output curve for 92-n.xlsx
- 7. Source Data/Figure S9/output curve for 92-p.xlsx
