# Supplementary material for: Chirality-dependent electrical transport properties of carbon nanotubes obtained by experimental measurement
Source: Nat Commun. 2023 Mar 25;14:1672. doi: 10.1038/s41467-023-37443-7 (PMC10039901; doi:10.1038/s41467-023-37443-7)
Supplement: Supplementary file 3 — Source Data [file 41467_2023_37443_MOESM3_ESM.zip › 7. Source Data/Figure 1/1a/Optical spectra.xlsx]

## Sheet: Sheet1
Wavelength (nm)	(6, 5)	(7, 3)	(7, 5)	(9, 1)	(7, 6)	(8, 4)	(9, 2)	(10, 2)	(9, 4)	(10, 3)	(11, 1)
250	0.22482	0.32382	0.20195	0.45092	0.44628	0.35612	0.32512	0.35038	0.50062	0.39254	0.12153
251	0.22001	0.32259	0.20061	0.44788	0.43825	0.35255	0.32072	0.3472	0.49326	0.39022	0.12142
252	0.21556	0.32183	0.2	0.44741	0.43345	0.35432	0.32009	0.34373	0.49186	0.3811	0.12239
253	0.21384	0.32223	0.19989	0.44589	0.42591	0.34601	0.31812	0.34262	0.48512	0.37963	0.12348
254	0.20849	0.32007	0.19945	0.44189	0.42423	0.34481	0.31587	0.33881	0.48392	0.37396	0.12628
255	0.20659	0.32021	0.20019	0.44186	0.41592	0.34198	0.31438	0.3373	0.48021	0.37384	0.12391
256	0.20491	0.32181	0.20151	0.44273	0.41431	0.34098	0.31462	0.33454	0.47983	0.3687	0.12804
257	0.20368	0.32331	0.20226	0.44421	0.41177	0.33886	0.31572	0.33663	0.48129	0.36898	0.12775
258	0.20144	0.32448	0.20456	0.44347	0.41025	0.34236	0.31626	0.33629	0.48147	0.36588	0.12757
259	0.20135	0.3263	0.20632	0.44692	0.41052	0.34158	0.31674	0.33755	0.48104	0.36574	0.13072
260	0.19927	0.32707	0.20967	0.44499	0.41042	0.33615	0.31741	0.33479	0.48406	0.36321	0.13565
261	0.20074	0.33081	0.21157	0.44782	0.41283	0.33856	0.31936	0.33854	0.48735	0.36244	0.1335
262	0.19999	0.32996	0.21487	0.44739	0.41428	0.33565	0.31996	0.33843	0.48921	0.36067	0.1336
263	0.20073	0.33507	0.21663	0.44878	0.41694	0.33702	0.32258	0.34037	0.48617	0.36093	0.13737
264	0.20102	0.33481	0.22031	0.44761	0.42095	0.3353	0.32268	0.33751	0.48807	0.3602	0.14014
265	0.20255	0.33877	0.22051	0.45162	0.42273	0.33549	0.32447	0.33763	0.48352	0.36025	0.14172
266	0.20496	0.34031	0.22314	0.45119	0.4299	0.33113	0.32813	0.34017	0.47981	0.3599	0.1456
267	0.20779	0.34577	0.22458	0.45338	0.4321	0.33202	0.33388	0.33791	0.4826	0.36177	0.14572
268	0.20953	0.34704	0.22472	0.45125	0.43881	0.33243	0.33878	0.34272	0.4809	0.35965	0.14635
269	0.21233	0.35189	0.22593	0.45531	0.44339	0.33183	0.34219	0.33993	0.47861	0.36311	0.1481
270	0.21627	0.3561	0.22803	0.45714	0.4514	0.33441	0.34839	0.33984	0.47967	0.36349	0.14817
271	0.21938	0.35964	0.22865	0.45788	0.45688	0.33225	0.35192	0.34433	0.47896	0.36533	0.15108
272	0.2214	0.36178	0.2294	0.45852	0.46523	0.33463	0.35592	0.34456	0.47853	0.36618	0.1549
273	0.2235	0.36301	0.22907	0.45843	0.47016	0.33435	0.35527	0.34488	0.4805	0.37013	0.15521
274	0.22567	0.36286	0.22875	0.45903	0.47354	0.33309	0.35477	0.34893	0.48173	0.37082	0.15831
275	0.2265	0.3616	0.22811	0.45784	0.47954	0.33638	0.35325	0.35022	0.48441	0.37301	0.16288
276	0.22762	0.35981	0.22656	0.45712	0.48336	0.3366	0.34963	0.35219	0.48398	0.37629	0.16718
277	0.22845	0.35604	0.22542	0.45714	0.4879	0.33674	0.34667	0.34927	0.48708	0.37716	0.16696
278	0.23011	0.35295	0.22351	0.4571	0.48807	0.33821	0.34609	0.3572	0.48724	0.38012	0.16639
279	0.23241	0.35114	0.22255	0.45646	0.49005	0.33837	0.34349	0.35762	0.48771	0.37948	0.16705
280	0.23367	0.3442	0.22135	0.45275	0.48811	0.34083	0.34327	0.36039	0.48702	0.38476	0.16354
281	0.23851	0.34171	0.22163	0.45712	0.49255	0.34299	0.34265	0.35946	0.48807	0.38636	0.16288
282	0.24192	0.33912	0.22302	0.4581	0.49364	0.34333	0.34194	0.36274	0.49038	0.39058	0.15981
283	0.24743	0.33767	0.2258	0.46141	0.49466	0.34511	0.34095	0.36614	0.49559	0.39304	0.15859
284	0.25104	0.33655	0.22891	0.46303	0.49898	0.34653	0.34138	0.36933	0.49413	0.39641	0.157
285	0.25445	0.33425	0.2316	0.46274	0.5031	0.34603	0.3435	0.37123	0.49551	0.40073	0.15782
286	0.2574	0.33476	0.23544	0.46363	0.50564	0.35105	0.34425	0.37477	0.50125	0.40314	0.1565
287	0.26041	0.33369	0.23858	0.46233	0.5054	0.35239	0.34746	0.37843	0.5053	0.41007	0.15884
288	0.25899	0.33276	0.23974	0.45909	0.5088	0.35676	0.34924	0.38298	0.50469	0.41085	0.15826
289	0.25882	0.33278	0.24016	0.45509	0.50863	0.35949	0.34908	0.388	0.50828	0.419	0.16323
290	0.25709	0.33273	0.23902	0.45213	0.50788	0.36566	0.3513	0.39051	0.50947	0.42346	0.1639
291	0.25441	0.32912	0.23592	0.44728	0.50412	0.36727	0.35544	0.39663	0.51168	0.43083	0.16436
292	0.25284	0.32938	0.23043	0.44275	0.50366	0.37233	0.35641	0.39874	0.51079	0.43785	0.17112
293	0.25084	0.32965	0.22539	0.44139	0.49653	0.37196	0.35941	0.40398	0.51071	0.44626	0.17424
294	0.25099	0.33019	0.22056	0.43702	0.49268	0.37828	0.36212	0.40734	0.51247	0.4521	0.17643
295	0.24985	0.3286	0.21521	0.43478	0.48439	0.37423	0.36441	0.40972	0.5113	0.45758	0.18067
296	0.25164	0.32805	0.2106	0.4326	0.47819	0.37577	0.36799	0.41368	0.51045	0.46179	0.18825
297	0.25456	0.33037	0.20538	0.43263	0.47153	0.37755	0.37049	0.41983	0.51727	0.45915	0.19044
298	0.25837	0.33111	0.20208	0.43002	0.46166	0.37672	0.37262	0.42355	0.51792	0.45821	0.19332
299	0.26152	0.33222	0.19761	0.42704	0.45925	0.37497	0.37715	0.42894	0.51825	0.45309	0.19481
300	0.26655	0.33455	0.19456	0.42879	0.44873	0.37702	0.38149	0.43282	0.52283	0.44983	0.19682
301	0.27092	0.33961	0.19218	0.42981	0.4481	0.37472	0.3844	0.43626	0.51869	0.44297	0.19671
302	0.27233	0.341	0.18983	0.42727	0.44281	0.37411	0.39082	0.44201	0.52467	0.43594	0.19815
303	0.27388	0.34104	0.18777	0.42792	0.43846	0.36601	0.39472	0.44591	0.522	0.43125	0.20117
304	0.27329	0.34421	0.18621	0.42737	0.43277	0.36632	0.39817	0.44641	0.52159	0.42875	0.19854
305	0.27054	0.34666	0.184	0.42788	0.43115	0.35915	0.40232	0.4483	0.51142	0.42247	0.19936
306	0.26425	0.34793	0.18316	0.42634	0.42643	0.34904	0.40664	0.44991	0.50303	0.42187	0.1987
307	0.2569	0.35242	0.18174	0.42926	0.41933	0.33878	0.41005	0.45205	0.49525	0.4188	0.20096
308	0.24707	0.35418	0.18132	0.42589	0.41537	0.32635	0.41142	0.4589	0.48554	0.41935	0.19552
309	0.23853	0.35846	0.17955	0.42714	0.40767	0.31842	0.41768	0.45848	0.47158	0.41604	0.20031
310	0.22798	0.36244	0.18025	0.42788	0.40427	0.30455	0.41752	0.46787	0.46672	0.41526	0.19943
311	0.21733	0.36482	0.18015	0.42645	0.39222	0.29401	0.41974	0.46747	0.45324	0.40506	0.19967
312	0.20855	0.36961	0.18075	0.42628	0.39182	0.28583	0.42198	0.47417	0.44605	0.40539	0.20201
313	0.19982	0.37204	0.18081	0.42642	0.3878	0.27755	0.42279	0.4851	0.43735	0.40316	0.2047
314	0.19283	0.37332	0.18206	0.42642	0.38575	0.26653	0.42936	0.49109	0.42483	0.40082	0.20649
315	0.18589	0.37755	0.18304	0.42932	0.38274	0.26185	0.42705	0.49761	0.42084	0.39806	0.20598
316	0.1812	0.37685	0.1841	0.43341	0.38394	0.25526	0.43121	0.51224	0.41729	0.39244	0.20629
317	0.17665	0.37536	0.18643	0.43304	0.38682	0.25329	0.43305	0.51332	0.40937	0.38334	0.20929
318	0.17312	0.37003	0.18819	0.43152	0.39152	0.24921	0.43344	0.5207	0.40291	0.37967	0.20837
319	0.17139	0.36785	0.18919	0.43527	0.39864	0.24474	0.43833	0.51843	0.40102	0.3724	0.2113
320	0.16739	0.35988	0.19026	0.43295	0.40536	0.24223	0.43798	0.50811	0.40049	0.36412	0.21399
321	0.16699	0.35575	0.1925	0.43221	0.41117	0.23984	0.43861	0.50451	0.39308	0.35242	0.21263
322	0.16662	0.34947	0.19376	0.43125	0.41966	0.24114	0.44057	0.48567	0.39008	0.34255	0.21803
323	0.16526	0.34543	0.19697	0.43133	0.42538	0.2335	0.43799	0.47091	0.38132	0.33307	0.21776
324	0.16577	0.33955	0.20006	0.43295	0.42743	0.23473	0.4339	0.45876	0.38058	0.32068	0.21681
325	0.16522	0.33458	0.20308	0.42809	0.42883	0.22418	0.42928	0.44307	0.37717	0.31294	0.21415
326	0.16567	0.32873	0.20832	0.42425	0.42555	0.22144	0.42254	0.42849	0.37233	0.29957	0.21377
327	0.16369	0.32464	0.21436	0.42105	0.4158	0.21663	0.41255	0.42113	0.36568	0.29307	0.20744
328	0.16326	0.31812	0.22166	0.41856	0.40799	0.21637	0.40362	0.40643	0.3577	0.28219	0.20419
329	0.16326	0.31387	0.22995	0.41671	0.39828	0.21043	0.39593	0.3987	0.35778	0.27316	0.19586
330	0.16182	0.30621	0.23991	0.41066	0.38429	0.20656	0.38175	0.38139	0.35196	0.26536	0.18483
331	0.16108	0.30091	0.25306	0.40483	0.3718	0.20447	0.37262	0.37187	0.34678	0.2573	0.17639
332	0.16106	0.29575	0.26536	0.39945	0.35768	0.20137	0.35838	0.35929	0.34967	0.24963	0.17067
333	0.16126	0.29168	0.27886	0.39758	0.34699	0.19859	0.34795	0.35092	0.34767	0.24332	0.15844
334	0.16216	0.28479	0.29313	0.39132	0.33795	0.19738	0.33827	0.34116	0.3471	0.23888	0.15425
335	0.16448	0.28331	0.30589	0.38865	0.32817	0.19464	0.33035	0.32789	0.34797	0.23237	0.14235
336	0.16819	0.27981	0.31931	0.38514	0.31784	0.19558	0.32035	0.32474	0.34748	0.22858	0.13598
337	0.17287	0.27603	0.32905	0.37834	0.31315	0.19135	0.31271	0.31627	0.35715	0.22294	0.13222
338	0.17795	0.27398	0.33702	0.37528	0.30488	0.19043	0.30414	0.30547	0.36274	0.21988	0.12257
339	0.18483	0.27114	0.33857	0.37009	0.3013	0.19133	0.29816	0.30013	0.37004	0.21689	0.1174
340	0.19507	0.27159	0.33421	0.36717	0.29496	0.18721	0.29002	0.29329	0.37391	0.21032	0.11384
341	0.2036	0.26897	0.32406	0.36448	0.2925	0.18591	0.28198	0.28704	0.37855	0.20694	0.10796
342	0.2138	0.26896	0.30834	0.36044	0.28726	0.18444	0.27584	0.28233	0.38763	0.20549	0.10585
343	0.22359	0.26929	0.28784	0.35584	0.28176	0.1834	0.27091	0.28263	0.38872	0.20259	0.10295
344	0.23254	0.26789	0.26695	0.35023	0.27755	0.18282	0.26653	0.27224	0.38821	0.20032	0.09975
345	0.24103	0.26946	0.24294	0.34961	0.27314	0.17826	0.26554	0.26732	0.38799	0.19805	0.09447
346	0.24514	0.26871	0.22335	0.34512	0.27123	0.1783	0.25923	0.26558	0.38728	0.19456	0.09544
347	0.24509	0.2704	0.20479	0.34189	0.27002	0.17769	0.25776	0.26446	0.38301	0.19272	0.09034
348	0.24141	0.2712	0.18799	0.34033	0.26863	0.17677	0.25483	0.26158	0.37541	0.1899	0.08714
349	0.23344	0.27145	0.1736	0.34021	0.26571	0.17402	0.25518	0.25904	0.36943	0.18876	0.08564
350	0.22362	0.27278	0.16206	0.33853	0.26564	0.1742	0.25179	0.26121	0.36603	0.18653	0.08424
351	0.21027	0.27102	0.15139	0.33518	0.26552	0.17699	0.25274	0.2598	0.36327	0.18694	0.08287
352	0.1972	0.27171	0.14368	0.33329	0.26667	0.17596	0.25253	0.25944	0.36449	0.18354	0.08508
353	0.18358	0.26956	0.13415	0.33444	0.26342	0.17493	0.25111	0.25644	0.36118	0.18242	0.08268
354	0.17133	0.26905	0.12809	0.33222	0.26447	0.17559	0.24973	0.25776	0.36037	0.18145	0.07941
355	0.15966	0.269	0.12231	0.33087	0.26023	0.17386	0.24675	0.25662	0.36053	0.17923	0.08023
356	0.1494	0.26889	0.11701	0.32906	0.26037	0.17271	0.24463	0.25461	0.35869	0.17773	0.08025
357	0.13958	0.26718	0.11208	0.32611	0.25982	0.17295	0.24059	0.25012	0.36234	0.17631	0.07958
358	0.13219	0.26888	0.10807	0.32849	0.25648	0.17026	0.23756	0.24688	0.361	0.17314	0.0789
359	0.12511	0.26828	0.10509	0.32531	0.25525	0.17243	0.23583	0.24486	0.36633	0.1698	0.07801
360	0.11877	0.2703	0.10189	0.3273	0.25473	0.16892	0.23129	0.24244	0.36515	0.16861	0.07649
361	0.11311	0.27042	0.10029	0.32385	0.25504	0.17258	0.22837	0.24426	0.36795	0.16861	0.0781
362	0.1093	0.27348	0.0973	0.32475	0.25518	0.16842	0.22551	0.24113	0.37095	0.16546	0.07759
363	0.10594	0.27658	0.0958	0.32629	0.25356	0.17017	0.22172	0.24293	0.37103	0.16392	0.07554
364	0.10138	0.27858	0.09403	0.32481	0.25846	0.16875	0.22053	0.24167	0.36941	0.16411	0.07458
365	0.09853	0.28379	0.0931	0.32625	0.26231	0.17143	0.21921	0.24728	0.36704	0.1588	0.0782
366	0.0965	0.28868	0.09155	0.32641	0.26814	0.17081	0.21828	0.24745	0.35683	0.1612	0.07584
367	0.09367	0.29574	0.09011	0.32956	0.27343	0.17303	0.21807	0.25116	0.3516	0.15987	0.07787
368	0.09151	0.30076	0.08925	0.32947	0.28072	0.17547	0.21661	0.25695	0.33707	0.15785	0.07741
369	0.08981	0.30582	0.08909	0.33208	0.29076	0.1797	0.21624	0.26529	0.32503	0.15878	0.07827
370	0.08703	0.309	0.08812	0.33077	0.30131	0.18368	0.21921	0.2713	0.31441	0.15706	0.08026
371	0.08661	0.31098	0.08849	0.33461	0.31521	0.18877	0.21957	0.27394	0.30392	0.15619	0.07835
372	0.08483	0.30682	0.0877	0.33231	0.32711	0.19432	0.22123	0.28168	0.29709	0.15715	0.07988
373	0.08342	0.30298	0.08892	0.33229	0.33941	0.19909	0.22327	0.28764	0.289	0.15721	0.08027
374	0.08168	0.29562	0.08846	0.32799	0.35279	0.20439	0.22371	0.28994	0.28102	0.15658	0.07999
375	0.07985	0.28489	0.08765	0.32504	0.35995	0.20482	0.22417	0.29321	0.27324	0.15639	0.08003
376	0.07975	0.27547	0.0869	0.32019	0.3642	0.20711	0.22456	0.29117	0.26681	0.15452	0.08301
377	0.07687	0.26463	0.08504	0.31566	0.36399	0.21249	0.22524	0.29133	0.255	0.15503	0.08201
378	0.0769	0.25653	0.08516	0.3103	0.36314	0.21459	0.22464	0.28643	0.2504	0.15352	0.07971
379	0.07599	0.24598	0.08332	0.30373	0.35931	0.21771	0.22295	0.27981	0.24132	0.15279	0.08047
380	0.07436	0.23772	0.08264	0.29734	0.35424	0.22296	0.22334	0.27466	0.23028	0.15227	0.08034
381	0.07342	0.23013	0.08182	0.29287	0.34936	0.22401	0.22155	0.26742	0.22274	0.1493	0.07893
382	0.07221	0.22268	0.07975	0.2858	0.34248	0.2297	0.22176	0.26135	0.21577	0.14865	0.08225
383	0.07139	0.21645	0.07905	0.28059	0.33813	0.22956	0.22217	0.25615	0.21147	0.14738	0.08097
384	0.07096	0.21131	0.07789	0.2749	0.32969	0.23233	0.223	0.24939	0.20284	0.14621	0.08192
385	0.07006	0.20539	0.0776	0.26931	0.32199	0.23267	0.22258	0.24398	0.19433	0.14534	0.08211
386	0.06925	0.20142	0.07595	0.26377	0.31178	0.23166	0.22478	0.23942	0.18849	0.14462	0.08362
387	0.06843	0.19656	0.07539	0.25837	0.30025	0.22796	0.22716	0.23449	0.18456	0.14302	0.08142
388	0.06799	0.19255	0.07421	0.25073	0.29069	0.22094	0.22842	0.22985	0.17832	0.14267	0.08347
389	0.06722	0.18893	0.07303	0.24646	0.27546	0.2144	0.23129	0.22383	0.17295	0.1405	0.0861
390	0.06693	0.18569	0.07211	0.23979	0.26278	0.20409	0.23336	0.21973	0.1677	0.13891	0.08335
391	0.06602	0.18183	0.07089	0.2332	0.24915	0.19539	0.236	0.21537	0.16641	0.13927	0.0838
392	0.06618	0.17908	0.07004	0.22842	0.23824	0.1851	0.24113	0.20875	0.16094	0.13825	0.08546
393	0.0654	0.17609	0.06901	0.22318	0.22417	0.17635	0.24322	0.2008	0.15767	0.13835	0.08502
394	0.06493	0.1731	0.06829	0.21645	0.21244	0.16573	0.24844	0.19606	0.15415	0.13467	0.08641
395	0.06452	0.17017	0.06707	0.20922	0.2018	0.15601	0.25162	0.18642	0.15145	0.13384	0.08911
396	0.06381	0.16688	0.06611	0.20468	0.19059	0.15079	0.25599	0.18098	0.14924	0.13391	0.08908
397	0.064	0.16429	0.06566	0.19665	0.18396	0.14185	0.26047	0.17418	0.14701	0.13285	0.08828
398	0.0633	0.16098	0.06512	0.19144	0.17604	0.13696	0.26431	0.16522	0.14533	0.13457	0.0888
399	0.06316	0.15914	0.06411	0.18548	0.16878	0.13117	0.26721	0.1605	0.14476	0.13235	0.08899
400	0.0635	0.15721	0.06352	0.1814	0.16284	0.12837	0.26822	0.1518	0.14497	0.13336	0.08872
401	0.06271	0.15453	0.0634	0.17645	0.1593	0.12292	0.2673	0.14782	0.14221	0.13389	0.08968
402	0.06267	0.15313	0.06292	0.17142	0.15357	0.1193	0.26464	0.13996	0.14337	0.13464	0.08951
403	0.06286	0.15182	0.06282	0.16813	0.14921	0.11494	0.25844	0.13411	0.14138	0.13624	0.08963
404	0.06273	0.15047	0.06184	0.16378	0.14578	0.11348	0.25202	0.12704	0.14071	0.13793	0.08883
405	0.06322	0.14902	0.06228	0.159	0.14319	0.1101	0.24365	0.12331	0.14353	0.1414	0.09076
406	0.06269	0.14758	0.06215	0.15738	0.1389	0.10692	0.23367	0.12143	0.1429	0.14416	0.08884
407	0.0625	0.14704	0.06169	0.1543	0.1381	0.10519	0.22487	0.11538	0.14479	0.14935	0.08845
408	0.06216	0.14472	0.0617	0.15074	0.13286	0.10371	0.21478	0.11249	0.1461	0.1527	0.08946
409	0.06248	0.14475	0.06102	0.14775	0.13166	0.10364	0.20514	0.10924	0.14776	0.15973	0.09175
410	0.06229	0.14306	0.06095	0.14643	0.12787	0.10143	0.19553	0.10594	0.14839	0.16624	0.09312
411	0.06212	0.14298	0.06068	0.14422	0.12753	0.09973	0.18809	0.10306	0.14951	0.17364	0.09576
412	0.06194	0.14144	0.05999	0.14196	0.12422	0.09853	0.17897	0.10105	0.15074	0.18209	0.09774
413	0.06217	0.14098	0.0594	0.14009	0.1228	0.09573	0.17385	0.09821	0.14724	0.19087	0.10032
414	0.06199	0.14031	0.05919	0.13997	0.12002	0.09414	0.16668	0.09614	0.14886	0.20102	0.10474
415	0.06145	0.13847	0.05913	0.1367	0.11843	0.09463	0.16104	0.09246	0.14884	0.21085	0.10926
416	0.06159	0.13814	0.05849	0.1343	0.118	0.09356	0.1536	0.09199	0.14985	0.22092	0.11425
417	0.06122	0.13613	0.05889	0.13288	0.11348	0.09109	0.14992	0.0875	0.14874	0.23063	0.11856
418	0.06114	0.13548	0.0582	0.13112	0.1137	0.08948	0.14461	0.08529	0.15072	0.24092	0.1272
419	0.06092	0.13505	0.05794	0.1312	0.11151	0.0894	0.14038	0.08315	0.14969	0.24531	0.1358
420	0.06099	0.13413	0.05708	0.12816	0.11124	0.08831	0.1361	0.08143	0.15034	0.25199	0.14346
421	0.06057	0.13214	0.05683	0.12645	0.1094	0.08588	0.1319	0.0806	0.14734	0.25349	0.15275
422	0.06149	0.13335	0.05661	0.12726	0.10697	0.08614	0.12764	0.07776	0.14637	0.25083	0.16233
423	0.06052	0.13145	0.05601	0.12313	0.1062	0.08468	0.12564	0.07768	0.14699	0.24656	0.17211
424	0.06147	0.13238	0.05594	0.12284	0.10622	0.08617	0.12198	0.07565	0.14588	0.238	0.18239
425	0.0608	0.13084	0.05563	0.12116	0.10398	0.08386	0.11992	0.07268	0.1431	0.22683	0.19155
426	0.06094	0.13063	0.05563	0.11939	0.10335	0.08263	0.11787	0.07104	0.14055	0.21723	0.19997
427	0.06096	0.12979	0.05537	0.11728	0.10233	0.08177	0.11535	0.07086	0.13696	0.20392	0.20409
428	0.06095	0.12965	0.05533	0.11596	0.10154	0.08051	0.11381	0.06844	0.13328	0.1914	0.20877
429	0.06125	0.12922	0.05545	0.1157	0.10079	0.08188	0.11158	0.06678	0.12902	0.17967	0.20556
430	0.06089	0.12787	0.05532	0.11362	0.10053	0.07982	0.10855	0.06665	0.12444	0.16948	0.20166
431	0.06174	0.12875	0.05474	0.11317	0.09968	0.08017	0.10825	0.06499	0.12379	0.15738	0.19397
432	0.06086	0.12725	0.05473	0.10985	0.10004	0.07879	0.1061	0.06578	0.1165	0.14833	0.18409
433	0.0617	0.12854	0.05441	0.11044	0.0977	0.07799	0.10497	0.06296	0.11366	0.1399	0.1736
434	0.06103	0.12697	0.05369	0.10837	0.09811	0.07695	0.10317	0.06376	0.11125	0.1322	0.16153
435	0.06181	0.12832	0.05402	0.1088	0.09652	0.07665	0.1017	0.06247	0.10892	0.12441	0.15039
436	0.06166	0.1282	0.05408	0.10703	0.09703	0.07551	0.10111	0.06223	0.10557	0.11731	0.14017
437	0.0616	0.12709	0.05438	0.10444	0.09492	0.07684	0.10078	0.06048	0.1017	0.11177	0.12816
438	0.06176	0.12836	0.05364	0.10483	0.09584	0.07491	0.09957	0.06321	0.09883	0.10593	0.1181
439	0.06192	0.12854	0.05378	0.10405	0.09536	0.07535	0.0985	0.06354	0.09583	0.10092	0.10983
440	0.06132	0.12815	0.05415	0.10428	0.09505	0.0749	0.09813	0.06462	0.09354	0.0974	0.10278
441	0.06174	0.12943	0.05364	0.10293	0.09461	0.07482	0.09739	0.06628	0.09038	0.09446	0.09597
442	0.06212	0.13185	0.05433	0.10527	0.09362	0.07345	0.09613	0.06763	0.091	0.0895	0.08973
443	0.06124	0.13091	0.05415	0.10385	0.09551	0.07363	0.09667	0.06791	0.08703	0.08676	0.08391
444	0.06258	0.13388	0.05441	0.10666	0.09493	0.07427	0.09643	0.07149	0.08722	0.08429	0.07875
445	0.06145	0.13403	0.05477	0.10586	0.09444	0.07246	0.09545	0.07099	0.08574	0.08135	0.0763
446	0.06227	0.13694	0.0546	0.10748	0.09369	0.07277	0.09692	0.07497	0.08446	0.07803	0.07124
447	0.06174	0.13893	0.05475	0.10925	0.09425	0.07356	0.09702	0.07743	0.08452	0.07559	0.06832
448	0.06153	0.14032	0.05495	0.10818	0.09429	0.07223	0.09595	0.07897	0.08191	0.07513	0.06649
449	0.06178	0.1434	0.05526	0.11044	0.09405	0.07267	0.09714	0.08192	0.08085	0.07235	0.06362
450	0.06206	0.14557	0.05529	0.11178	0.09485	0.07239	0.09712	0.08378	0.07787	0.07072	0.06072
451	0.06173	0.14716	0.05548	0.11202	0.09459	0.07369	0.09688	0.08632	0.07791	0.06972	0.05997
452	0.0621	0.14977	0.05535	0.11321	0.0948	0.07279	0.09677	0.08612	0.07771	0.06841	0.05952
453	0.06177	0.15119	0.05538	0.11368	0.09558	0.07352	0.09664	0.08761	0.07664	0.06559	0.05761
454	0.0621	0.1533	0.05576	0.11446	0.09427	0.0714	0.09545	0.08763	0.075	0.06491	0.05586
455	0.06172	0.15417	0.05526	0.11385	0.09403	0.07293	0.09553	0.08753	0.07333	0.06364	0.05354
456	0.06189	0.15621	0.05561	0.11323	0.09504	0.07348	0.0945	0.08718	0.072	0.0613	0.05366
457	0.06146	0.15711	0.05536	0.11227	0.09545	0.07193	0.09354	0.08532	0.07025	0.06112	0.05291
458	0.06219	0.15912	0.05555	0.11293	0.09446	0.07248	0.09212	0.08473	0.07117	0.05841	0.05175
459	0.06164	0.15955	0.05488	0.11157	0.09458	0.07238	0.09075	0.08305	0.06869	0.05851	0.05021
460	0.06187	0.1608	0.05496	0.11138	0.09377	0.07285	0.08893	0.0802	0.06849	0.05646	0.05067
461	0.06171	0.16184	0.05434	0.1105	0.09528	0.07228	0.08767	0.07831	0.0679	0.05554	0.04956
462	0.06226	0.16184	0.05436	0.10847	0.09434	0.07245	0.0884	0.07733	0.0658	0.05569	0.05001
463	0.06208	0.16192	0.0545	0.10909	0.09505	0.07296	0.08612	0.07424	0.06616	0.05446	0.04816
464	0.06228	0.16303	0.05373	0.10833	0.09398	0.07295	0.0848	0.07187	0.06468	0.05302	0.048
465	0.0622	0.16303	0.05436	0.10687	0.09417	0.073	0.08259	0.06862	0.06324	0.05295	0.04797
466	0.06202	0.16297	0.05363	0.10638	0.09415	0.07194	0.08215	0.06519	0.06387	0.05262	0.04759
467	0.06204	0.16277	0.05368	0.10541	0.09359	0.07163	0.08124	0.06358	0.06411	0.05192	0.04735
468	0.06237	0.16225	0.05312	0.10467	0.09364	0.0717	0.07998	0.06111	0.06195	0.05155	0.04612
469	0.06241	0.16068	0.05357	0.10215	0.09324	0.0716	0.07794	0.0595	0.06361	0.05109	0.0458
470	0.06224	0.15856	0.05288	0.10015	0.09446	0.07165	0.07713	0.05661	0.06158	0.0521	0.04637
471	0.06258	0.15725	0.05309	0.09987	0.09309	0.07112	0.0767	0.05557	0.06373	0.05162	0.04576
472	0.06209	0.15362	0.0529	0.09697	0.09347	0.0704	0.07492	0.05346	0.0614	0.05209	0.04682
473	0.06184	0.15025	0.05315	0.09539	0.09224	0.07126	0.07425	0.05037	0.06057	0.05322	0.04615
474	0.06214	0.14659	0.05287	0.09369	0.09323	0.07141	0.07327	0.04877	0.06233	0.05472	0.04442
475	0.06212	0.14312	0.0525	0.09289	0.09251	0.07039	0.07234	0.04883	0.06187	0.05322	0.04571
476	0.06221	0.1392	0.05272	0.09016	0.09396	0.07028	0.0712	0.04628	0.06298	0.05573	0.04573
477	0.06225	0.13547	0.05271	0.08974	0.09399	0.07039	0.07073	0.04537	0.06241	0.05442	0.04469
478	0.06271	0.13302	0.05301	0.08753	0.09393	0.06966	0.06929	0.04243	0.06452	0.05516	0.0452
479	0.06286	0.1299	0.05304	0.08761	0.09435	0.06915	0.06848	0.04082	0.06476	0.05477	0.04359
480	0.06316	0.12749	0.05336	0.08504	0.09391	0.07017	0.06838	0.04133	0.06393	0.05446	0.04538
481	0.06298	0.12561	0.05298	0.08408	0.09497	0.06945	0.06718	0.03797	0.0631	0.05434	0.04488
482	0.0637	0.12456	0.05308	0.08397	0.09391	0.06941	0.06693	0.03815	0.06178	0.05295	0.04494
483	0.06391	0.12337	0.0532	0.08264	0.09495	0.07001	0.06673	0.03643	0.0618	0.05347	0.04525
484	0.06436	0.12343	0.05335	0.08262	0.09459	0.06951	0.06669	0.03545	0.06061	0.05209	0.04502
485	0.06443	0.12324	0.05362	0.082	0.09567	0.06993	0.06627	0.03288	0.06152	0.05159	0.04491
486	0.06484	0.12385	0.0536	0.08231	0.09415	0.06995	0.06717	0.03497	0.05887	0.04983	0.04495
487	0.06528	0.12472	0.05408	0.08131	0.09521	0.07085	0.06678	0.03254	0.05966	0.05025	0.04514
488	0.0657	0.12669	0.05388	0.08215	0.09574	0.07032	0.06822	0.03276	0.05609	0.04856	0.04402
489	0.06561	0.12857	0.05494	0.08067	0.09587	0.07167	0.06896	0.03298	0.05779	0.04745	0.0455
490	0.06595	0.13116	0.05432	0.08207	0.09599	0.07087	0.06918	0.0309	0.05595	0.04651	0.04434
491	0.06647	0.13428	0.05548	0.08166	0.09743	0.07066	0.07065	0.03132	0.05564	0.04533	0.04522
492	0.06667	0.13752	0.05497	0.08141	0.09732	0.0706	0.0716	0.03077	0.05528	0.04578	0.04545
493	0.06748	0.1416	0.05608	0.08254	0.09816	0.0715	0.07371	0.02999	0.05487	0.04496	0.04525
494	0.06788	0.1471	0.05618	0.08381	0.09931	0.07185	0.07533	0.02901	0.05504	0.04471	0.0453
495	0.06858	0.15244	0.05663	0.08326	0.09893	0.0715	0.07633	0.0304	0.05487	0.04534	0.0457
496	0.06915	0.15921	0.05691	0.08461	0.1004	0.07194	0.07823	0.02921	0.05528	0.04501	0.04611
497	0.06968	0.16612	0.05732	0.08556	0.09997	0.07255	0.08015	0.03115	0.05522	0.04421	0.04622
498	0.07061	0.17439	0.05749	0.08629	0.10229	0.07219	0.08189	0.03012	0.05646	0.04548	0.04774
499	0.07119	0.18301	0.0573	0.08857	0.10211	0.0726	0.08273	0.03092	0.05641	0.04446	0.04732
500	0.07258	0.19365	0.05811	0.08849	0.10292	0.07251	0.0842	0.02962	0.05637	0.04479	0.04693
501	0.07367	0.20543	0.05822	0.09054	0.10335	0.073	0.08511	0.02949	0.05575	0.04539	0.04689
502	0.07472	0.2172	0.05922	0.09149	0.10422	0.07237	0.08724	0.03152	0.05731	0.04481	0.04914
503	0.07555	0.22892	0.05848	0.09165	0.10489	0.07307	0.08734	0.02961	0.05725	0.04531	0.048
504	0.07761	0.24391	0.05909	0.09373	0.10468	0.07212	0.08707	0.03052	0.05743	0.04534	0.04764
505	0.07845	0.25661	0.05934	0.09613	0.10675	0.0726	0.08744	0.03074	0.05895	0.04554	0.0494
506	0.08026	0.26881	0.05938	0.09652	0.10523	0.07254	0.08727	0.03014	0.05814	0.04541	0.04924
507	0.08159	0.28124	0.0598	0.09701	0.10646	0.07132	0.08655	0.02977	0.05988	0.04571	0.04957
508	0.0828	0.2904	0.05946	0.09691	0.10658	0.07248	0.08535	0.03178	0.05931	0.04606	0.04967
509	0.08451	0.29762	0.05958	0.09806	0.10656	0.07268	0.08307	0.03017	0.06012	0.04721	0.05002
510	0.08597	0.29973	0.05926	0.09794	0.10699	0.0718	0.08218	0.03037	0.05915	0.04486	0.04927
511	0.08713	0.29812	0.05959	0.09633	0.1061	0.0715	0.07992	0.03067	0.0587	0.04604	0.0489
512	0.08846	0.2928	0.0591	0.0964	0.10661	0.07085	0.07738	0.02972	0.0586	0.04693	0.04879
513	0.08961	0.28359	0.05956	0.09492	0.1067	0.07166	0.07674	0.03022	0.05958	0.04494	0.04899
514	0.09065	0.2706	0.05925	0.09315	0.10571	0.07229	0.07333	0.03054	0.0586	0.04569	0.04902
515	0.0923	0.25705	0.05901	0.09284	0.10607	0.07165	0.07087	0.03059	0.05931	0.04386	0.0501
516	0.09341	0.24159	0.05894	0.09122	0.10629	0.07173	0.06703	0.02976	0.05834	0.04467	0.04895
517	0.09385	0.22615	0.0589	0.08925	0.10547	0.07133	0.06718	0.03044	0.06045	0.04401	0.04864
518	0.09458	0.2107	0.05916	0.08857	0.10656	0.07193	0.06455	0.02977	0.05832	0.04309	0.0485
519	0.09489	0.1963	0.05916	0.08755	0.10622	0.07283	0.06335	0.03011	0.05822	0.04301	0.0482
520	0.0949	0.18278	0.05886	0.08691	0.10706	0.07333	0.06284	0.02938	0.05802	0.04416	0.04839
521	0.09451	0.17199	0.05875	0.08568	0.10677	0.07396	0.0619	0.03077	0.0568	0.04264	0.0481
522	0.0941	0.16129	0.05914	0.08535	0.10731	0.07511	0.06125	0.03004	0.05745	0.04339	0.04725
523	0.09334	0.15287	0.05884	0.08482	0.10837	0.07677	0.06097	0.02916	0.05755	0.04227	0.04776
524	0.09254	0.14512	0.05901	0.08523	0.10765	0.07767	0.06163	0.03268	0.05828	0.04177	0.04779
525	0.09087	0.13702	0.0587	0.084	0.10912	0.07839	0.06154	0.03047	0.05688	0.04212	0.04751
526	0.08956	0.13055	0.05891	0.08385	0.10806	0.07946	0.06191	0.03269	0.05676	0.04083	0.04668
527	0.08815	0.12546	0.05859	0.08406	0.10957	0.08041	0.06308	0.03157	0.05571	0.04093	0.0462
528	0.0861	0.12036	0.05893	0.08313	0.10993	0.082	0.06388	0.03208	0.05646	0.04068	0.04732
529	0.08418	0.11622	0.05945	0.08397	0.11117	0.0814	0.06387	0.03281	0.05668	0.04114	0.04603
530	0.08329	0.11296	0.05891	0.08488	0.11115	0.08339	0.06642	0.03541	0.05666	0.04073	0.04622
531	0.08231	0.11023	0.05966	0.08498	0.11255	0.08497	0.0681	0.03485	0.05739	0.04055	0.04761
532	0.08044	0.10647	0.05963	0.08393	0.11387	0.08531	0.07044	0.03621	0.05741	0.04119	0.04728
533	0.08022	0.10451	0.05997	0.0848	0.11392	0.0858	0.07189	0.03827	0.05824	0.04043	0.04798
534	0.0792	0.10123	0.05992	0.0851	0.11464	0.08735	0.07485	0.03843	0.05674	0.04104	0.04826
535	0.07919	0.10049	0.05993	0.08582	0.11553	0.08833	0.07863	0.04011	0.05945	0.04104	0.04838
536	0.07901	0.09844	0.06018	0.08714	0.11595	0.09057	0.0815	0.03996	0.05958	0.04025	0.04983
537	0.07897	0.0967	0.06056	0.08707	0.11718	0.08909	0.08535	0.04193	0.05895	0.0408	0.0514
538	0.07943	0.09548	0.06073	0.08703	0.11805	0.09112	0.09015	0.04256	0.06116	0.04137	0.05372
539	0.07995	0.09404	0.06153	0.08726	0.11874	0.08989	0.0943	0.0427	0.05974	0.04087	0.05445
540	0.08116	0.09309	0.06173	0.08802	0.11848	0.09119	0.10038	0.04394	0.06081	0.04102	0.05612
541	0.08222	0.09202	0.06182	0.08814	0.11986	0.08937	0.1067	0.04455	0.06049	0.04195	0.05734
542	0.08427	0.09171	0.06206	0.0887	0.11979	0.08933	0.11434	0.04527	0.06227	0.04202	0.05916
543	0.08521	0.09031	0.06161	0.08808	0.12015	0.08844	0.12288	0.04351	0.06182	0.04294	0.06016
544	0.08734	0.08982	0.06262	0.08751	0.12114	0.08672	0.13257	0.04367	0.06318	0.04257	0.06228
545	0.08884	0.08875	0.06311	0.08734	0.12135	0.08635	0.14421	0.04281	0.06308	0.04417	0.06402
546	0.09157	0.08941	0.06321	0.08784	0.1207	0.08456	0.15493	0.04324	0.06486	0.04382	0.06546
547	0.09383	0.08784	0.06338	0.08761	0.12193	0.08447	0.16871	0.04225	0.0646	0.04421	0.06706
548	0.09739	0.08826	0.06414	0.08892	0.12329	0.08358	0.18414	0.04281	0.06634	0.04497	0.06759
549	0.09994	0.08719	0.06436	0.08783	0.12357	0.08291	0.20133	0.04168	0.06703	0.04593	0.06922
550	0.10397	0.08796	0.06489	0.08779	0.12331	0.08157	0.21706	0.04301	0.07054	0.04698	0.07046
551	0.10825	0.08803	0.06545	0.08874	0.1248	0.08186	0.23525	0.04303	0.06971	0.04871	0.07182
552	0.11212	0.08764	0.06569	0.08802	0.12586	0.0814	0.25046	0.04356	0.06916	0.04967	0.07297
553	0.11806	0.08813	0.06662	0.08917	0.12637	0.08143	0.2636	0.04349	0.07098	0.05063	0.07491
554	0.12327	0.08743	0.06679	0.08837	0.12867	0.0824	0.27293	0.04323	0.07277	0.05316	0.07439
555	0.13053	0.08933	0.06792	0.08966	0.12924	0.08105	0.27671	0.04455	0.07338	0.05329	0.07404
556	0.13714	0.0875	0.06819	0.08839	0.13117	0.08174	0.27457	0.04341	0.07413	0.05586	0.07366
557	0.14628	0.08899	0.06886	0.08849	0.13245	0.08074	0.26687	0.04508	0.077	0.05706	0.07205
558	0.15657	0.08928	0.0699	0.08921	0.13299	0.08246	0.25508	0.04444	0.07522	0.05801	0.07055
559	0.16748	0.09035	0.0705	0.08983	0.13356	0.08234	0.24046	0.04555	0.07595	0.05942	0.06887
560	0.18064	0.09154	0.07133	0.09052	0.13502	0.08278	0.22248	0.04465	0.07613	0.06112	0.06595
561	0.194	0.09227	0.07234	0.09034	0.13574	0.08213	0.20568	0.04459	0.07793	0.06179	0.06333
562	0.20975	0.09358	0.07388	0.09067	0.13651	0.08396	0.18673	0.04537	0.07795	0.06379	0.06153
563	0.22537	0.09364	0.07465	0.09057	0.13938	0.08412	0.17123	0.0455	0.07767	0.06509	0.05774
564	0.24344	0.0959	0.076	0.09104	0.14039	0.08481	0.15561	0.04464	0.07941	0.06606	0.05635
565	0.26037	0.09717	0.07705	0.09063	0.14134	0.08591	0.14342	0.04475	0.07937	0.06795	0.0541
566	0.27661	0.09905	0.07865	0.0911	0.14281	0.08735	0.13218	0.04576	0.08	0.06878	0.05168
567	0.2911	0.09991	0.07975	0.09209	0.14479	0.08955	0.12197	0.04467	0.08138	0.07078	0.0507
568	0.30256	0.10221	0.08091	0.0918	0.14631	0.09053	0.11259	0.04407	0.08134	0.07134	0.04929
569	0.31005	0.1029	0.08245	0.09159	0.14798	0.09289	0.10642	0.04483	0.08071	0.07185	0.04855
570	0.31412	0.10485	0.08348	0.09186	0.15002	0.09411	0.09956	0.04447	0.08099	0.07371	0.04843
571	0.31359	0.1055	0.08467	0.09215	0.15186	0.09696	0.09385	0.04379	0.0813	0.07454	0.04629
572	0.30914	0.10607	0.08574	0.09227	0.1541	0.0979	0.08893	0.04415	0.08227	0.07457	0.04551
573	0.30207	0.10644	0.08699	0.09243	0.15625	0.10319	0.0851	0.04366	0.08235	0.07444	0.04698
574	0.29123	0.10626	0.08804	0.09114	0.15823	0.10568	0.0813	0.04308	0.08185	0.07521	0.04622
575	0.27992	0.10676	0.08921	0.09264	0.16016	0.10949	0.07769	0.04414	0.08328	0.07434	0.04656
576	0.26803	0.10645	0.09005	0.09169	0.16381	0.1151	0.0751	0.04333	0.08245	0.07354	0.04714
577	0.25433	0.10718	0.09117	0.09247	0.16632	0.11977	0.07158	0.04361	0.08339	0.07175	0.04722
578	0.2412	0.10715	0.092	0.09204	0.16892	0.12616	0.07037	0.04324	0.08245	0.071	0.04824
579	0.22932	0.10805	0.09291	0.09299	0.17314	0.13242	0.06873	0.04233	0.08294	0.06965	0.04826
580	0.21679	0.10776	0.09307	0.0928	0.17684	0.14085	0.06712	0.0419	0.08401	0.0679	0.04955
581	0.20655	0.10899	0.09364	0.09317	0.18136	0.14957	0.06554	0.04324	0.08446	0.06563	0.04918
582	0.19623	0.1092	0.09414	0.0936	0.18587	0.16061	0.06452	0.04261	0.08478	0.06464	0.05127
583	0.18662	0.10996	0.09385	0.09336	0.1914	0.17186	0.06424	0.04472	0.08608	0.06337	0.05193
584	0.17816	0.11068	0.09441	0.09416	0.19748	0.18596	0.06363	0.04394	0.08786	0.06098	0.0538
585	0.16954	0.1103	0.09434	0.09517	0.2038	0.1994	0.06283	0.04424	0.08859	0.06052	0.05541
586	0.16214	0.11113	0.09392	0.09527	0.21087	0.21545	0.06233	0.04474	0.09086	0.05895	0.05709
587	0.15413	0.10951	0.09329	0.09504	0.21666	0.23092	0.06253	0.04467	0.09208	0.05868	0.0602
588	0.1471	0.1093	0.09331	0.09633	0.224	0.2462	0.06208	0.04464	0.09315	0.05671	0.06142
589	0.1401	0.10742	0.09234	0.09609	0.23039	0.2608	0.06221	0.0458	0.09449	0.05708	0.06463
590	0.13362	0.1057	0.09145	0.09705	0.23576	0.27306	0.0619	0.04605	0.09785	0.05688	0.06742
591	0.12771	0.10287	0.09037	0.09722	0.24027	0.28255	0.06238	0.04646	0.09848	0.05578	0.07072
592	0.12211	0.10091	0.08941	0.0971	0.2423	0.28749	0.06259	0.04746	0.09917	0.05576	0.07342
593	0.11692	0.0983	0.08801	0.09779	0.24353	0.28715	0.06272	0.04732	0.09974	0.05588	0.0776
594	0.11271	0.09631	0.08753	0.09855	0.24241	0.28477	0.06295	0.04795	0.10012	0.05518	0.08026
595	0.10889	0.09374	0.08638	0.09909	0.2401	0.27737	0.06368	0.04843	0.10006	0.05569	0.08615
596	0.10445	0.09088	0.08522	0.09939	0.23655	0.26533	0.0629	0.0484	0.0995	0.05441	0.09215
597	0.10114	0.08841	0.08437	0.09935	0.2318	0.25427	0.06354	0.05021	0.09885	0.05431	0.09735
598	0.09769	0.08573	0.08375	0.09958	0.22584	0.23968	0.06376	0.04978	0.09739	0.05558	0.10506
599	0.0948	0.08409	0.08321	0.10083	0.22079	0.22475	0.06379	0.05155	0.09714	0.05422	0.11271
600	0.09198	0.08074	0.08275	0.1004	0.21411	0.21109	0.06356	0.05175	0.09704	0.05497	0.12092
601	0.08957	0.07924	0.08238	0.10176	0.20887	0.19747	0.06382	0.05169	0.09753	0.05509	0.13137
602	0.08759	0.07728	0.08217	0.10346	0.20361	0.18552	0.06424	0.05275	0.09737	0.05544	0.14458
603	0.08496	0.07523	0.0825	0.10383	0.19921	0.17488	0.06334	0.05321	0.09826	0.05653	0.16016
604	0.08309	0.07349	0.08266	0.10525	0.19451	0.16517	0.06413	0.05339	0.09838	0.05745	0.17434
605	0.08145	0.07215	0.08273	0.10646	0.18983	0.15577	0.06463	0.05356	0.0998	0.059	0.19305
606	0.07968	0.07099	0.08381	0.10781	0.18625	0.14836	0.06473	0.05502	0.09913	0.06067	0.21329
607	0.07776	0.06937	0.0843	0.10845	0.18287	0.14156	0.06537	0.0558	0.10158	0.06174	0.23293
608	0.07674	0.06928	0.08538	0.11083	0.17993	0.13476	0.06531	0.05681	0.10351	0.06421	0.25438
609	0.07464	0.06723	0.08624	0.11136	0.17798	0.12914	0.06562	0.0559	0.10446	0.06715	0.27604
610	0.0737	0.06666	0.08783	0.11385	0.17505	0.12489	0.06552	0.05709	0.10732	0.06893	0.29443
611	0.0717	0.06465	0.08904	0.11383	0.17325	0.12122	0.06549	0.05752	0.10863	0.07234	0.30967
612	0.07061	0.0644	0.08997	0.11566	0.17196	0.11714	0.06656	0.05834	0.11092	0.07556	0.31753
613	0.06941	0.06353	0.09185	0.11734	0.1696	0.1138	0.06616	0.0585	0.11184	0.0796	0.3179
614	0.06834	0.06274	0.09341	0.11715	0.16938	0.11027	0.06625	0.06038	0.11323	0.08351	0.31161
615	0.06721	0.06239	0.09573	0.11927	0.16837	0.1081	0.06749	0.05946	0.11415	0.08715	0.29788
616	0.06607	0.06175	0.09782	0.11997	0.16808	0.10576	0.067	0.05985	0.11368	0.0921	0.28203
617	0.06502	0.06089	0.09961	0.11982	0.16941	0.10417	0.06631	0.05968	0.11473	0.09771	0.26383
618	0.06357	0.05983	0.10203	0.12058	0.16933	0.10095	0.06642	0.06102	0.11463	0.10312	0.24376
619	0.06343	0.06015	0.10437	0.12122	0.16967	0.10035	0.06667	0.06131	0.11607	0.10933	0.22431
620	0.06253	0.05934	0.10671	0.12249	0.17044	0.09818	0.06538	0.06228	0.11648	0.11756	0.20638
621	0.06205	0.06008	0.10949	0.12335	0.17233	0.09502	0.06518	0.06263	0.11747	0.12494	0.1892
622	0.06109	0.05831	0.11233	0.12245	0.17232	0.09414	0.06433	0.06195	0.11642	0.13574	0.17344
623	0.06046	0.05897	0.11569	0.12336	0.17501	0.09397	0.06414	0.06368	0.11958	0.14569	0.16105
624	0.06015	0.05831	0.11875	0.12424	0.17734	0.09305	0.06376	0.0628	0.12144	0.15631	0.15008
625	0.0596	0.05799	0.12228	0.12403	0.17979	0.0923	0.06379	0.06394	0.12432	0.17062	0.13973
626	0.059	0.05719	0.12658	0.12364	0.18321	0.09242	0.06326	0.06459	0.12774	0.18594	0.13149
627	0.05869	0.05713	0.13029	0.12438	0.18611	0.09047	0.06352	0.06514	0.12977	0.20215	0.12227
628	0.05854	0.05839	0.13506	0.12529	0.19074	0.09236	0.06337	0.06577	0.13382	0.22017	0.11591
629	0.05762	0.05738	0.14022	0.12434	0.19502	0.09123	0.06304	0.06602	0.13771	0.23988	0.10901
630	0.05806	0.05832	0.14593	0.12551	0.2004	0.09176	0.06399	0.06811	0.14363	0.25962	0.1031
631	0.05779	0.05795	0.15237	0.12391	0.206	0.09213	0.06374	0.06839	0.14695	0.27997	0.09705
632	0.05807	0.05801	0.15956	0.12492	0.21258	0.09384	0.06439	0.0699	0.1539	0.29848	0.09218
633	0.05784	0.05765	0.16786	0.12329	0.21939	0.09637	0.06506	0.07058	0.15954	0.31609	0.08891
634	0.05887	0.05875	0.17668	0.12401	0.2268	0.09651	0.06563	0.07254	0.16432	0.32963	0.08536
635	0.05902	0.05918	0.18725	0.12333	0.23587	0.09889	0.0669	0.07376	0.16967	0.33935	0.08147
636	0.05964	0.05914	0.19827	0.12251	0.24644	0.10158	0.06845	0.07534	0.17508	0.34576	0.07876
637	0.06048	0.06013	0.21149	0.12352	0.25612	0.10379	0.069	0.0766	0.17869	0.34666	0.07505
638	0.06072	0.05931	0.22576	0.12091	0.26814	0.10612	0.07143	0.07748	0.18284	0.34145	0.07183
639	0.06199	0.06057	0.24058	0.12177	0.28021	0.11027	0.07242	0.07889	0.18529	0.3329	0.0701
640	0.06192	0.06074	0.25475	0.12163	0.29138	0.11343	0.07304	0.07949	0.18523	0.32098	0.06713
641	0.06275	0.06228	0.26995	0.1228	0.30454	0.11688	0.07471	0.08068	0.186	0.30598	0.06517
642	0.06259	0.06155	0.28575	0.12204	0.31873	0.11922	0.07645	0.08194	0.18329	0.28998	0.06298
643	0.06295	0.06242	0.30027	0.12231	0.33123	0.12309	0.07767	0.08435	0.18525	0.2712	0.06001
644	0.06256	0.06218	0.31442	0.12255	0.34579	0.12681	0.0793	0.08556	0.18321	0.25456	0.05937
645	0.06246	0.06339	0.32587	0.12321	0.35879	0.12898	0.08085	0.08813	0.184	0.23669	0.05683
646	0.06254	0.06331	0.33527	0.12333	0.37079	0.13167	0.08232	0.09007	0.18124	0.22038	0.05538
647	0.06233	0.06386	0.341	0.1251	0.3824	0.13304	0.08381	0.09106	0.17846	0.20513	0.05341
648	0.06173	0.06451	0.34325	0.125	0.39164	0.13445	0.08552	0.09191	0.17911	0.19234	0.05156
649	0.06121	0.06495	0.34139	0.12576	0.40014	0.13367	0.08734	0.0941	0.17599	0.17848	0.05036
650	0.06051	0.06439	0.33684	0.12615	0.40608	0.13453	0.08914	0.09642	0.17291	0.16743	0.04812
651	0.05981	0.06407	0.32813	0.12672	0.41047	0.13359	0.08965	0.09856	0.16977	0.15698	0.047
652	0.0596	0.06465	0.3166	0.12851	0.41307	0.13243	0.09106	0.09967	0.16683	0.14686	0.04602
653	0.05873	0.06436	0.30239	0.12818	0.41556	0.12904	0.09381	0.10133	0.16367	0.13888	0.04463
654	0.05804	0.06442	0.28794	0.12917	0.41674	0.12767	0.09536	0.10476	0.16077	0.1294	0.04316
655	0.05775	0.06402	0.27225	0.12976	0.41539	0.12541	0.09805	0.10617	0.15771	0.12311	0.04333
656	0.05704	0.06368	0.25703	0.13056	0.41476	0.12224	0.10122	0.10899	0.15482	0.11564	0.04117
657	0.05629	0.0635	0.24124	0.13042	0.41196	0.12017	0.10331	0.10981	0.15074	0.10973	0.04086
658	0.05618	0.06418	0.22703	0.13276	0.40979	0.1172	0.10758	0.11291	0.14847	0.10414	0.04026
659	0.05548	0.06407	0.21281	0.13457	0.40615	0.11431	0.11028	0.11505	0.14509	0.09856	0.03898
660	0.05479	0.06406	0.20076	0.13545	0.40243	0.11104	0.11437	0.11785	0.14304	0.09359	0.03851
661	0.05432	0.06426	0.18945	0.13746	0.3972	0.10865	0.11764	0.11893	0.14091	0.09073	0.03785
662	0.05322	0.06364	0.17837	0.13824	0.39182	0.10543	0.12035	0.12245	0.13763	0.08619	0.03676
663	0.05309	0.06488	0.16922	0.14058	0.38638	0.10341	0.12376	0.1242	0.13708	0.08349	0.03601
664	0.05232	0.06471	0.16024	0.14229	0.37977	0.1009	0.12553	0.12356	0.13435	0.08157	0.03631
665	0.05237	0.06532	0.15246	0.14498	0.37251	0.09852	0.12657	0.12578	0.13429	0.07705	0.03575
666	0.05116	0.06529	0.14485	0.14639	0.36562	0.09592	0.12748	0.12673	0.13218	0.07571	0.03497
667	0.05125	0.06616	0.13814	0.14908	0.35757	0.09451	0.12679	0.12618	0.13277	0.07197	0.03388
668	0.05007	0.06567	0.13267	0.14982	0.34968	0.09241	0.12468	0.12513	0.13155	0.06953	0.03391
669	0.04993	0.066	0.12665	0.15232	0.34137	0.09201	0.12155	0.12444	0.13072	0.06835	0.03338
670	0.04963	0.06666	0.1217	0.15543	0.33177	0.09	0.11941	0.12276	0.12989	0.06608	0.03293
671	0.04879	0.06662	0.11712	0.1566	0.3225	0.08891	0.11566	0.12289	0.12947	0.06432	0.03134
672	0.04854	0.06792	0.11232	0.15937	0.31253	0.0887	0.11203	0.12157	0.12801	0.06145	0.03243
673	0.04836	0.06814	0.1085	0.16347	0.30268	0.08761	0.10887	0.12326	0.12809	0.06032	0.03154
674	0.04783	0.06763	0.10462	0.16467	0.29218	0.08569	0.10624	0.12143	0.12705	0.05811	0.0321
675	0.04744	0.06866	0.10131	0.16764	0.28303	0.08614	0.10261	0.12259	0.12718	0.05634	0.03022
676	0.04715	0.06951	0.09796	0.17224	0.272	0.08557	0.10033	0.12271	0.12738	0.05579	0.03044
677	0.04674	0.07	0.09484	0.17532	0.26336	0.08452	0.09782	0.12362	0.12693	0.05419	0.02962
678	0.04715	0.07178	0.09162	0.18097	0.25286	0.08469	0.09658	0.12414	0.12714	0.0524	0.0282
679	0.04612	0.07171	0.08942	0.18472	0.24304	0.08434	0.09435	0.12629	0.12697	0.05058	0.02778
680	0.04639	0.07386	0.08741	0.19173	0.23402	0.08369	0.09165	0.12702	0.12673	0.04898	0.02902
681	0.04565	0.07502	0.08535	0.19789	0.22513	0.08485	0.09068	0.12825	0.12641	0.0481	0.02863
682	0.04528	0.07642	0.08316	0.20727	0.21526	0.08275	0.08903	0.1323	0.12535	0.04798	0.0286
683	0.04527	0.07816	0.08159	0.21725	0.20821	0.08335	0.08648	0.13286	0.12764	0.04556	0.02781
684	0.04485	0.08003	0.08016	0.22815	0.19911	0.08275	0.08514	0.13613	0.1274	0.04549	0.02752
685	0.0449	0.08196	0.07885	0.24067	0.19176	0.08164	0.08313	0.13857	0.12748	0.04366	0.02734
686	0.04476	0.08407	0.07761	0.25299	0.18531	0.08088	0.08239	0.14048	0.12817	0.04306	0.02639
687	0.04436	0.08614	0.07711	0.26804	0.17956	0.08007	0.08039	0.14386	0.12979	0.04212	0.02656
688	0.04436	0.08821	0.0762	0.28381	0.17199	0.07984	0.08042	0.14537	0.13015	0.0419	0.02726
689	0.04382	0.08994	0.07535	0.29866	0.1666	0.07705	0.07815	0.14847	0.13111	0.04052	0.02604
690	0.04383	0.09235	0.0748	0.31728	0.16135	0.07628	0.0778	0.15028	0.13163	0.04058	0.02691
691	0.04307	0.09239	0.07488	0.3322	0.15628	0.0761	0.07629	0.15106	0.13384	0.03963	0.02595
692	0.04321	0.09473	0.07454	0.34775	0.15174	0.07476	0.07552	0.15419	0.13561	0.0399	0.02708
693	0.04297	0.09571	0.07395	0.36005	0.14614	0.07337	0.07526	0.15373	0.13875	0.03898	0.02553
694	0.04272	0.09616	0.07344	0.369	0.14267	0.07384	0.0738	0.15277	0.1397	0.03866	0.02625
695	0.04255	0.09609	0.07257	0.37477	0.13923	0.07315	0.07296	0.15511	0.14227	0.038	0.02511
696	0.0424	0.09671	0.07213	0.37696	0.13586	0.07213	0.07169	0.15555	0.14539	0.03763	0.02598
697	0.04221	0.09613	0.07098	0.37592	0.13214	0.0725	0.07048	0.15545	0.14695	0.03771	0.02438
698	0.04183	0.09564	0.07017	0.3708	0.12977	0.07067	0.06915	0.15593	0.15056	0.03798	0.02557
699	0.04196	0.09587	0.06875	0.36526	0.12654	0.07132	0.06791	0.15708	0.155	0.03689	0.02488
700	0.0416	0.09456	0.06822	0.35528	0.12444	0.07048	0.066	0.15673	0.1601	0.03698	0.02586
701	0.04131	0.09353	0.06716	0.34409	0.12094	0.06905	0.06605	0.15811	0.16452	0.03736	0.0242
702	0.04101	0.09236	0.06555	0.33487	0.11877	0.07043	0.06498	0.15769	0.16631	0.03588	0.02516
703	0.04073	0.09162	0.06479	0.32303	0.11652	0.07	0.06343	0.15781	0.17449	0.03761	0.02503
704	0.04073	0.08978	0.06346	0.30982	0.11312	0.06838	0.06399	0.15948	0.17867	0.0373	0.02614
705	0.04067	0.0891	0.06266	0.29888	0.11174	0.06887	0.06216	0.15978	0.18793	0.03706	0.02625
706	0.04036	0.0883	0.06125	0.28734	0.10994	0.06844	0.06167	0.16118	0.19372	0.03848	0.02741
707	0.04043	0.0873	0.06042	0.27463	0.10765	0.06866	0.06074	0.16212	0.20252	0.03863	0.02807
708	0.04036	0.08635	0.05953	0.26387	0.10631	0.06955	0.06109	0.16211	0.2121	0.03985	0.02835
709	0.04023	0.08497	0.05903	0.25367	0.10516	0.06876	0.06043	0.16416	0.22333	0.04102	0.02828
710	0.04064	0.0843	0.05799	0.24474	0.10385	0.07212	0.06087	0.16526	0.23403	0.04169	0.02937
711	0.03994	0.08323	0.05729	0.23355	0.10286	0.07268	0.06033	0.16652	0.24821	0.04302	0.03025
712	0.04012	0.08312	0.05662	0.22556	0.10147	0.07365	0.06001	0.1666	0.26155	0.04578	0.03134
713	0.03985	0.08218	0.05594	0.21684	0.10094	0.07396	0.06083	0.16919	0.27699	0.04589	0.03131
714	0.03994	0.08159	0.05552	0.20936	0.10047	0.07444	0.061	0.17295	0.29458	0.0486	0.03317
715	0.03952	0.08135	0.05508	0.20302	0.10069	0.07599	0.0618	0.17511	0.31008	0.05003	0.03284
716	0.04018	0.08048	0.05481	0.19647	0.09963	0.07761	0.06105	0.17722	0.32957	0.05207	0.03455
717	0.04021	0.08002	0.05384	0.19166	0.09869	0.07884	0.06109	0.18075	0.34838	0.05446	0.03483
718	0.04047	0.07995	0.05409	0.18717	0.09867	0.08068	0.0625	0.18435	0.36692	0.05648	0.03593
719	0.04035	0.07972	0.0536	0.18349	0.09954	0.08158	0.06308	0.18856	0.38817	0.05808	0.03535
720	0.03961	0.07816	0.05312	0.17705	0.09915	0.08266	0.06264	0.19307	0.40894	0.05993	0.03517
721	0.04033	0.07904	0.05301	0.17518	0.09971	0.08392	0.06357	0.19982	0.42473	0.06232	0.03577
722	0.04022	0.07798	0.0527	0.17124	0.09983	0.08635	0.06408	0.20598	0.44311	0.06397	0.03617
723	0.04014	0.07756	0.05218	0.16813	0.1017	0.08572	0.06494	0.21319	0.45583	0.06536	0.0368
724	0.03964	0.07565	0.05195	0.16341	0.10011	0.08706	0.06604	0.22182	0.46347	0.06549	0.03636
725	0.04006	0.07605	0.05147	0.16167	0.10144	0.08768	0.0669	0.23089	0.46775	0.06693	0.03554
726	0.04017	0.07523	0.05105	0.15738	0.10111	0.0897	0.06749	0.24118	0.47105	0.06696	0.0349
727	0.04003	0.07396	0.05102	0.1552	0.10038	0.08816	0.06828	0.25403	0.46655	0.06736	0.03507
728	0.04057	0.07379	0.05072	0.15446	0.09992	0.08819	0.0705	0.26874	0.45916	0.06614	0.03393
729	0.04023	0.07206	0.05082	0.15189	0.1006	0.08702	0.07115	0.28623	0.44921	0.06633	0.03511
730	0.0405	0.07219	0.05047	0.15113	0.10079	0.08719	0.07318	0.30429	0.43494	0.06561	0.03403
731	0.04022	0.07115	0.0499	0.14844	0.09953	0.0855	0.07481	0.32391	0.42043	0.06447	0.03538
732	0.04078	0.07157	0.04962	0.14908	0.09987	0.08578	0.07585	0.34514	0.40674	0.06391	0.03595
733	0.03988	0.06888	0.04922	0.14584	0.10041	0.08389	0.07693	0.36712	0.39054	0.06222	0.03417
734	0.0404	0.0692	0.04954	0.14604	0.09932	0.08147	0.07975	0.38777	0.37259	0.06155	0.0348
735	0.04005	0.06744	0.04877	0.14422	0.09908	0.08161	0.08031	0.40942	0.35721	0.05977	0.03561
736	0.04065	0.06793	0.04859	0.14419	0.09799	0.07958	0.08169	0.43007	0.33916	0.05905	0.03525
737	0.04043	0.06661	0.0482	0.14305	0.09557	0.07969	0.08296	0.44382	0.32236	0.05823	0.03372
738	0.04015	0.06567	0.04832	0.14249	0.09635	0.07793	0.0824	0.45493	0.30943	0.05656	0.03379
739	0.04036	0.06555	0.04753	0.14079	0.09473	0.07544	0.08411	0.46004	0.29324	0.05487	0.03223
740	0.04077	0.06469	0.04768	0.14027	0.09275	0.07311	0.08335	0.45913	0.28122	0.05337	0.03263
741	0.04062	0.06479	0.04758	0.14023	0.09249	0.0726	0.08369	0.45155	0.26517	0.05075	0.0317
742	0.04038	0.06331	0.04676	0.13803	0.09167	0.06988	0.08212	0.441	0.25423	0.04796	0.03058
743	0.04053	0.06354	0.04634	0.13865	0.08937	0.06878	0.08226	0.42627	0.23932	0.04588	0.03034
744	0.04007	0.06168	0.0462	0.13656	0.08891	0.06753	0.08077	0.41091	0.22898	0.04381	0.02887
745	0.04053	0.06163	0.04591	0.13493	0.08667	0.06618	0.08011	0.39106	0.2151	0.04159	0.02731
746	0.04031	0.06119	0.04583	0.13383	0.08534	0.06388	0.07797	0.3708	0.20552	0.03918	0.02459
747	0.04081	0.0612	0.04565	0.13259	0.08361	0.06431	0.07822	0.35259	0.19516	0.03684	0.02656
748	0.04037	0.06061	0.04513	0.13101	0.08295	0.06111	0.07636	0.33431	0.18552	0.03471	0.02417
749	0.04074	0.06035	0.04502	0.12906	0.08221	0.05871	0.07434	0.31577	0.17936	0.03277	0.02413
750	0.0403	0.05931	0.04493	0.12717	0.08049	0.05744	0.07219	0.29789	0.16845	0.03104	0.02054
751	0.04076	0.05889	0.04493	0.12619	0.07888	0.05597	0.07202	0.28178	0.15944	0.02868	0.02103
752	0.04093	0.05962	0.04438	0.12516	0.07754	0.05712	0.07182	0.26521	0.15184	0.02611	0.01995
753	0.04046	0.05844	0.04462	0.12227	0.07644	0.05455	0.06935	0.2501	0.14612	0.02462	0.01771
754	0.04094	0.05885	0.04389	0.12249	0.07537	0.0522	0.06878	0.2353	0.14223	0.02316	0.01701
755	0.04086	0.05877	0.04399	0.12175	0.07368	0.05205	0.06858	0.22325	0.13477	0.0205	0.01633
756	0.04093	0.05861	0.04379	0.11917	0.07229	0.05124	0.06771	0.20976	0.13062	0.01967	0.01625
757	0.04068	0.05815	0.04313	0.11754	0.07257	0.04928	0.0669	0.19964	0.12602	0.01674	0.01361
758	0.04094	0.05815	0.04342	0.11641	0.07105	0.04945	0.06636	0.18941	0.12284	0.01684	0.01385
759	0.04091	0.05802	0.04296	0.11537	0.0699	0.04902	0.0658	0.18057	0.11528	0.01546	0.01421
760	0.04141	0.05827	0.04247	0.11459	0.0692	0.048	0.06453	0.17209	0.11356	0.01342	0.01442
761	0.04119	0.05885	0.04265	0.11405	0.0684	0.04805	0.06351	0.16335	0.10884	0.01352	0.01254
762	0.0412	0.05824	0.04282	0.11235	0.0676	0.04585	0.06246	0.15683	0.10499	0.01152	0.01159
763	0.04136	0.05849	0.0421	0.11212	0.06709	0.04439	0.06177	0.14927	0.10239	0.01092	0.01197
764	0.04181	0.0592	0.04177	0.11087	0.06563	0.04448	0.06027	0.14469	0.0984	0.01032	0.01172
765	0.04192	0.05953	0.04169	0.11046	0.06369	0.04296	0.05977	0.1385	0.09496	0.00957	0.01229
766	0.0418	0.05922	0.04151	0.10962	0.06381	0.04366	0.05994	0.13421	0.09429	0.00741	0.01133
767	0.04287	0.0599	0.04147	0.1105	0.06406	0.04422	0.0594	0.12888	0.09056	0.00798	0.01152
768	0.04199	0.05831	0.04096	0.10985	0.06282	0.04275	0.05889	0.1247	0.08971	0.00554	0.01071
769	0.04296	0.06001	0.04128	0.10991	0.06207	0.04279	0.05809	0.12183	0.08586	0.00573	0.00799
770	0.04283	0.05988	0.0408	0.10997	0.06174	0.04282	0.05844	0.12117	0.08314	0.00501	0.00986
771	0.04296	0.05967	0.04077	0.11071	0.06232	0.04153	0.05801	0.11729	0.08039	0.00364	0.00988
772	0.04296	0.0592	0.04041	0.1103	0.0608	0.04099	0.05853	0.11296	0.07668	0.00364	0.00826
773	0.0434	0.05964	0.04059	0.11102	0.06007	0.04142	0.05863	0.11155	0.07623	0.00295	0.00986
774	0.04292	0.059	0.0404	0.11122	0.05898	0.04104	0.05846	0.10878	0.07281	0.0026	0.00934
775	0.04316	0.05966	0.04014	0.11282	0.0592	0.03941	0.05867	0.10903	0.07092	0.0026	0.00911
776	0.04331	0.06066	0.04021	0.1142	0.05886	0.04254	0.06066	0.10813	0.06959	0.00242	0.00897
777	0.04394	0.05988	0.04012	0.11541	0.05848	0.04127	0.05974	0.1078	0.0695	0.000734558	0.0078
778	0.04405	0.06098	0.04021	0.1166	0.05817	0.04048	0.05991	0.10656	0.06679	0.00169	0.00884
779	0.04414	0.06066	0.04002	0.11756	0.05928	0.04182	0.0603	0.10813	0.06462	0.000350584	0.00929
780	0.04409	0.06066	0.04021	0.11904	0.05908	0.04166	0.06108	0.10921	0.06464	0	0.00967
781	0.04375	0.06036	0.03945	0.12021	0.04974	0.04003	0.06106	0.1083	0.06636	0.01295	0.00483
782	0.04355	0.05959	0.03968	0.12077	0.0496	0.0391	0.06167	0.10962	0.06472	0.01214	0.00511
783	0.044	0.0609	0.03957	0.1229	0.04935	0.04016	0.06242	0.11362	0.06353	0.01282	0.00434
784	0.04397	0.06167	0.03974	0.12504	0.04871	0.0396	0.06433	0.11664	0.06395	0.01227	0.00572
785	0.04408	0.06191	0.03925	0.12633	0.04965	0.04013	0.0659	0.11837	0.06339	0.01282	0.0049
786	0.0441	0.06308	0.03946	0.12849	0.04991	0.04037	0.06803	0.12128	0.06231	0.01374	0.00564
787	0.04456	0.06426	0.03957	0.1305	0.05013	0.03992	0.07056	0.12575	0.06304	0.01314	0.00549
788	0.04516	0.06649	0.03956	0.13418	0.05032	0.04027	0.07234	0.13079	0.06114	0.01374	0.00511
789	0.04548	0.06652	0.03972	0.13502	0.04965	0.04055	0.07566	0.13364	0.06259	0.01401	0.00637
790	0.0465	0.06849	0.03959	0.13941	0.04998	0.04059	0.07743	0.13817	0.06292	0.01447	0.00532
791	0.04647	0.06908	0.03969	0.14136	0.04974	0.04036	0.08017	0.14296	0.0633	0.01497	0.00654
792	0.04719	0.07109	0.04	0.14321	0.05076	0.0399	0.08285	0.14753	0.06255	0.01508	0.00609
793	0.04802	0.07268	0.04026	0.14658	0.04957	0.03913	0.08531	0.15112	0.06217	0.01568	0.0059
794	0.04874	0.07417	0.04034	0.14884	0.05025	0.03866	0.0891	0.15671	0.06314	0.01658	0.0071
795	0.04957	0.07549	0.04031	0.15152	0.04948	0.03899	0.09216	0.15948	0.06249	0.01676	0.00745
796	0.05006	0.07675	0.04058	0.1538	0.05011	0.03968	0.09475	0.16206	0.06361	0.01701	0.00718
797	0.0509	0.07822	0.04107	0.15481	0.05027	0.03862	0.0965	0.166	0.06182	0.01703	0.00768
798	0.05178	0.07949	0.0411	0.15672	0.05042	0.03815	0.09943	0.16857	0.06458	0.01795	0.00797
799	0.05273	0.08058	0.04127	0.15733	0.05008	0.03853	0.10118	0.16874	0.06341	0.01808	0.00708
800	0.05366	0.08234	0.04141	0.15746	0.05078	0.03835	0.10368	0.1699	0.06391	0.01836	0.00715
801	0.05441	0.08295	0.04184	0.15805	0.05075	0.03898	0.10633	0.16267	0.06292	0.01895	0.00282
802	0.05581	0.08439	0.04253	0.15688	0.05006	0.03721	0.10749	0.16597	0.06397	0.01955	0.00642
803	0.05636	0.08423	0.04255	0.15411	0.05182	0.04077	0.10686	0.17022	0.06294	0.02015	0.00573
804	0.05768	0.08591	0.04252	0.15432	0.05025	0.0417	0.10628	0.1665	0.06284	0.01935	0.00616
805	0.05894	0.08602	0.0426	0.14961	0.05257	0.03569	0.10667	0.16166	0.06264	0.01985	0.00794
806	0.06016	0.08747	0.04289	0.14656	0.05187	0.03812	0.10642	0.15846	0.06259	0.01987	0.00797
807	0.06129	0.08694	0.04348	0.14204	0.05167	0.03792	0.1063	0.16605	0.06122	0.01948	0.00499
808	0.062	0.08737	0.04331	0.1365	0.05156	0.03871	0.10464	0.14892	0.06103	0.01957	0.0059
809	0.06342	0.08774	0.0435	0.13214	0.05151	0.03582	0.10379	0.15326	0.06075	0.01888	0.00329
810	0.06423	0.08797	0.04376	0.12643	0.053	0.03824	0.1034	0.14298	0.05994	0.0191	0.00334
811	0.06608	0.08776	0.04374	0.12192	0.05086	0.04168	0.10286	0.13983	0.05939	0.01873	0.00506
812	0.06697	0.08767	0.04318	0.11732	0.05247	0.03797	0.1007	0.13925	0.05725	0.0187	0.00483
813	0.06809	0.08832	0.04405	0.11358	0.05276	0.03691	0.09977	0.14003	0.05775	0.01825	0.00225
814	0.07014	0.08772	0.04362	0.10999	0.05341	0.0381	0.09796	0.13888	0.05577	0.01896	0.0035
815	0.07119	0.08842	0.04351	0.10389	0.05372	0.0372	0.09686	0.13182	0.05686	0.01783	0.00307
816	0.07216	0.08763	0.04487	0.09837	0.05355	0.03636	0.09455	0.13306	0.05587	0.01805	0.00306
817	0.07334	0.08898	0.04406	0.0957	0.05252	0.03599	0.09395	0.1254	0.05629	0.01703	0.00411
818	0.07477	0.08862	0.04443	0.09223	0.05319	0.03513	0.09106	0.12468	0.05333	0.01684	0
819	0.07652	0.08834	0.04501	0.08827	0.05575	0.03694	0.08986	0.1171	0.05265	0.01616	0.00165
820	0.07719	0.08993	0.04568	0.08389	0.05411	0.03719	0.08841	0.11482	0.05131	0.01551	0.00226
821	0.07917	0.08963	0.04562	0.08059	0.05467	0.03437	0.08655	0.11014	0.05104	0.01663	0.00388
822	0.08052	0.09001	0.04583	0.07615	0.05431	0.0352	0.08389	0.10569	0.04928	0.01462	0.0064
823	0.08153	0.08978	0.04699	0.07422	0.05587	0.03752	0.0818	0.10014	0.04979	0.01533	2.11071e-05
824	0.08308	0.09056	0.04657	0.0709	0.0557	0.03566	0.0796	0.09866	0.04973	0.01469	0.00361
825	0.08427	0.09045	0.04679	0.06737	0.05554	0.03646	0.0771	0.09586	0.04906	0.01491	0.00214
826	0.08578	0.09023	0.04737	0.06468	0.05602	0.03698	0.07547	0.09123	0.04705	0.01456	0.00227
827	0.0864	0.09134	0.04803	0.06164	0.0566	0.03731	0.07259	0.08539	0.04703	0.01411	0.00267
828	0.08819	0.09142	0.04785	0.0594	0.05686	0.03525	0.0707	0.08081	0.04545	0.01411	0.00307
829	0.0888	0.09252	0.04878	0.05665	0.05688	0.03625	0.06772	0.07645	0.04415	0.01427	0.00255
830	0.09086	0.09247	0.04892	0.05628	0.05764	0.03426	0.06599	0.07403	0.04411	0.01391	0.00253
831	0.09171	0.09199	0.04947	0.05301	0.05684	0.03505	0.06297	0.06719	0.04365	0.01434	0.00308
832	0.09235	0.09239	0.04973	0.04969	0.05725	0.0372	0.06105	0.06497	0.04308	0.01361	0.00255
833	0.09368	0.09224	0.0506	0.05049	0.05735	0.03215	0.05863	0.06119	0.04172	0.01302	0.00373
834	0.09384	0.0926	0.05128	0.04753	0.05647	0.03509	0.05573	0.05741	0.04233	0.01472	0.00258
835	0.09527	0.09253	0.0522	0.04776	0.05715	0.03697	0.05334	0.05469	0.04065	0.01392	0.00588
836	0.09608	0.09388	0.05216	0.04696	0.05742	0.03598	0.05137	0.05034	0.0411	0.01482	0.0055
837	0.09721	0.09281	0.05322	0.04574	0.05717	0.03557	0.04837	0.04759	0.04118	0.01441	0.00336
838	0.09761	0.09386	0.05362	0.04429	0.05725	0.03818	0.04603	0.04288	0.04093	0.01554	0.00357
839	0.09886	0.09446	0.05473	0.04381	0.05667	0.03655	0.04425	0.04216	0.04221	0.01598	0.00391
840	0.09924	0.09538	0.05536	0.04367	0.05758	0.03527	0.04251	0.03805	0.04245	0.01626	0.00515
841	0.10049	0.09547	0.05612	0.04227	0.05718	0.03577	0.04031	0.03837	0.04093	0.01723	0.00528
842	0.10132	0.09602	0.05709	0.04367	0.05696	0.03481	0.03814	0.03442	0.04152	0.01746	0.00552
843	0.10175	0.09688	0.05794	0.04328	0.05638	0.03607	0.03667	0.03231	0.04174	0.01815	0.00542
844	0.1019	0.09674	0.05895	0.04184	0.05617	0.03657	0.03464	0.0303	0.04251	0.01878	0.00491
845	0.10316	0.09838	0.05932	0.0426	0.05643	0.03327	0.03423	0.03011	0.04199	0.01982	0.00677
846	0.10233	0.09905	0.06039	0.04303	0.05647	0.03666	0.03175	0.02803	0.04306	0.01998	0.00652
847	0.10248	0.10069	0.0617	0.04297	0.05674	0.03608	0.03115	0.02649	0.04422	0.02102	0.00825
848	0.10167	0.10159	0.06245	0.04421	0.05718	0.03782	0.03042	0.02739	0.04515	0.0228	0.00723
849	0.10101	0.10271	0.06337	0.04388	0.05648	0.03571	0.02938	0.02553	0.0458	0.0223	0.01019
850	0.10002	0.10442	0.06468	0.04521	0.05739	0.03596	0.02769	0.02423	0.0458	0.02424	0.01019
851	0.0986	0.10618	0.0651	0.04466	0.0571	0.03779	0.02675	0.02183	0.0488	0.02466	0.01095
852	0.0969	0.10807	0.06645	0.04593	0.05698	0.03781	0.02653	0.02357	0.04959	0.02658	0.00771
853	0.09508	0.10984	0.06701	0.04618	0.05689	0.03732	0.02659	0.0234	0.04971	0.02648	0.00923
854	0.09295	0.11157	0.06848	0.04661	0.05783	0.03812	0.02539	0.02191	0.05212	0.02703	0.00801
855	0.09089	0.11413	0.06905	0.04772	0.05788	0.03644	0.0247	0.02231	0.05208	0.02661	0.00775
856	0.08852	0.1165	0.0704	0.0486	0.05793	0.03815	0.02422	0.02344	0.05275	0.02948	0.00689
857	0.08625	0.11926	0.07123	0.04895	0.05763	0.03609	0.0236	0.02196	0.05088	0.02953	0.00984
858	0.0841	0.12139	0.07211	0.05036	0.05834	0.0404	0.0241	0.01994	0.05522	0.0304	0.00827
859	0.08158	0.1238	0.07351	0.05129	0.05916	0.03835	0.02353	0.01979	0.0552	0.03262	0.00737
860	0.0793	0.12607	0.07415	0.05127	0.0586	0.04004	0.02368	0.01941	0.055	0.0306	0.00774
861	0.07729	0.12932	0.07492	0.05295	0.0593	0.04101	0.02348	0.01929	0.0551	0.0309	0.00761
862	0.07585	0.13152	0.07599	0.05412	0.05872	0.04012	0.02359	0.01942	0.05417	0.0312	0.00547
863	0.07388	0.13474	0.0774	0.05437	0.06096	0.04059	0.02368	0.02198	0.05502	0.03225	0.00671
864	0.07231	0.13699	0.07768	0.05377	0.06015	0.04012	0.02308	0.02148	0.05771	0.02973	0.00637
865	0.07111	0.14081	0.07923	0.05574	0.06111	0.04063	0.02411	0.01833	0.05617	0.03346	0.00814
866	0.06982	0.14285	0.07898	0.05747	0.06087	0.04047	0.02343	0.02126	0.05489	0.0295	0.00797
867	0.06967	0.14628	0.08095	0.05755	0.06128	0.04105	0.0234	0.01972	0.05864	0.03057	0.00823
868	0.06865	0.14923	0.0821	0.05794	0.06166	0.04096	0.02353	0.02158	0.05893	0.03048	0.00711
869	0.06819	0.15328	0.08303	0.05831	0.06273	0.04111	0.02292	0.02239	0.0553	0.03045	0.00701
870	0.0685	0.15768	0.08415	0.05981	0.06123	0.04219	0.02353	0.02498	0.05716	0.0275	0.00741
871	0.06837	0.16073	0.08488	0.06049	0.0608	0.04199	0.02487	0.02299	0.05297	0.03063	0.00744
872	0.06876	0.16566	0.08628	0.06065	0.06253	0.04144	0.02415	0.02342	0.05964	0.02618	0.00691
873	0.06881	0.16965	0.08725	0.06143	0.06388	0.04374	0.02528	0.02367	0.06061	0.02654	0.00649
874	0.06968	0.17379	0.08818	0.06215	0.06374	0.04355	0.02579	0.0248	0.05593	0.02578	0.00681
875	0.0704	0.17882	0.08969	0.0632	0.0643	0.04374	0.02542	0.02546	0.05635	0.02621	0.00673
876	0.07048	0.18212	0.09022	0.06203	0.0649	0.04183	0.02608	0.02634	0.05617	0.0287	0.00718
877	0.07063	0.18574	0.09066	0.06447	0.06396	0.04449	0.02582	0.0245	0.05777	0.02696	0.0072
878	0.07042	0.18712	0.09202	0.06509	0.06504	0.04536	0.02551	0.02455	0.06057	0.02761	0.00602
879	0.07003	0.18839	0.09158	0.06535	0.06577	0.04453	0.02616	0.02556	0.05915	0.02688	0.0073
880	0.06987	0.18796	0.09223	0.06642	0.06613	0.04586	0.02613	0.02518	0.06359	0.02533	0.00743
881	0.06904	0.18548	0.09229	0.06796	0.06685	0.04703	0.02576	0.02901	0.05646	0.02371	0.00756
882	0.06819	0.18232	0.09261	0.06927	0.06616	0.04654	0.02638	0.02873	0.05487	0.02401	0.00798
883	0.0672	0.1767	0.0914	0.07024	0.06775	0.04637	0.02667	0.03085	0.05558	0.02301	0.00643
884	0.06587	0.17098	0.09125	0.07157	0.06777	0.04741	0.02614	0.03052	0.0534	0.02275	0.00778
885	0.06369	0.1626	0.09044	0.07396	0.06804	0.04832	0.02618	0.03244	0.05398	0.022	0.00761
886	0.06289	0.15399	0.08906	0.07607	0.06837	0.04741	0.02731	0.03239	0.05487	0.02119	0.00731
887	0.06115	0.145	0.08787	0.0781	0.06975	0.04943	0.027	0.03382	0.05463	0.02097	0.00758
888	0.05976	0.13692	0.08615	0.08174	0.06917	0.0491	0.02658	0.03457	0.05198	0.02027	0.00666
889	0.05884	0.12906	0.08471	0.085	0.0697	0.04956	0.02711	0.0356	0.05313	0.01886	0.00687
890	0.05737	0.1211	0.08219	0.08802	0.07038	0.05017	0.02693	0.03702	0.05417	0.0189	0.00793
891	0.05678	0.11364	0.08013	0.09223	0.06975	0.05048	0.02726	0.0373	0.05368	0.01798	0.00805
892	0.056	0.10759	0.0781	0.09662	0.07101	0.0507	0.02799	0.04094	0.05183	0.01808	0.00806
893	0.05541	0.10158	0.07564	0.10215	0.07159	0.05198	0.02816	0.04163	0.05265	0.01656	0.00846
894	0.05492	0.09678	0.07347	0.10857	0.07178	0.05174	0.02915	0.04265	0.05441	0.01638	0.00846
895	0.05483	0.09269	0.07098	0.11455	0.07269	0.05248	0.02881	0.04487	0.05374	0.01599	0.00867
896	0.05487	0.08889	0.06878	0.12221	0.07304	0.05381	0.02952	0.04542	0.054	0.01591	0.00895
897	0.05506	0.08584	0.06647	0.13132	0.07354	0.05354	0.02988	0.0479	0.05337	0.01533	0.00967
898	0.05494	0.08347	0.06373	0.13955	0.07479	0.054	0.0302	0.0484	0.0551	0.01459	0.00907
899	0.05541	0.08091	0.06156	0.1492	0.07491	0.05432	0.03067	0.04991	0.05429	0.01528	0.01008
900	0.05575	0.0798	0.05912	0.15922	0.07586	0.0558	0.03217	0.05061	0.05611	0.01489	0.01023
901	0.05637	0.07856	0.05725	0.17175	0.07654	0.05641	0.03233	0.05296	0.05668	0.01554	0.0099
902	0.05716	0.07805	0.05539	0.1846	0.07701	0.05689	0.03298	0.05419	0.05643	0.01549	0.01031
903	0.05733	0.07695	0.0534	0.19858	0.07815	0.05787	0.03365	0.0554	0.05723	0.01551	0.01081
904	0.05828	0.07756	0.05164	0.2168	0.07876	0.059	0.03473	0.05613	0.0581	0.01417	0.01121
905	0.05905	0.0774	0.05	0.23573	0.07974	0.05992	0.03566	0.05701	0.06006	0.01523	0.01214
906	0.05989	0.07842	0.04847	0.25755	0.0809	0.06073	0.0364	0.05741	0.06069	0.01484	0.01245
907	0.06019	0.079	0.04718	0.28328	0.08179	0.06167	0.03791	0.05867	0.06255	0.01554	0.01236
908	0.06152	0.08077	0.04602	0.31264	0.08274	0.06239	0.03947	0.05865	0.06282	0.01538	0.01318
909	0.06227	0.08206	0.04507	0.34641	0.0832	0.06393	0.04028	0.05852	0.06436	0.01644	0.0143
910	0.063	0.08357	0.04408	0.38425	0.08483	0.06477	0.04201	0.05892	0.06505	0.01648	0.01489
911	0.06391	0.08575	0.04324	0.4308	0.08607	0.06718	0.0444	0.0594	0.06677	0.01706	0.01524
912	0.06463	0.08652	0.04227	0.47498	0.08682	0.06831	0.0466	0.05887	0.06928	0.01761	0.01612
913	0.06553	0.08768	0.04217	0.52689	0.08793	0.06949	0.04823	0.05932	0.07046	0.0183	0.01617
914	0.06644	0.08841	0.04168	0.57974	0.08998	0.07095	0.05108	0.05847	0.07188	0.01907	0.01658
915	0.06725	0.08982	0.04123	0.64096	0.09082	0.07252	0.05313	0.05809	0.07333	0.02015	0.01806
916	0.0678	0.08985	0.04077	0.70077	0.0916	0.07351	0.05579	0.05809	0.07621	0.02114	0.01879
917	0.06851	0.09079	0.04059	0.76284	0.09367	0.07573	0.05833	0.05661	0.07714	0.02187	0.01933
918	0.069	0.09149	0.04083	0.82154	0.09469	0.07649	0.06089	0.05578	0.07935	0.02312	0.01945
919	0.06963	0.0926	0.04078	0.88022	0.0957	0.07834	0.06359	0.05407	0.0802	0.02446	0.01963
920	0.06979	0.09347	0.04082	0.92719	0.0977	0.08045	0.0654	0.05107	0.08187	0.02523	0.01927
921	0.07048	0.09503	0.04107	0.96499	0.09864	0.081	0.06745	0.04928	0.08249	0.02658	0.01973
922	0.07097	0.09657	0.04124	0.98998	0.10045	0.0829	0.06845	0.0476	0.08322	0.0271	0.019
923	0.07149	0.09814	0.04134	1	0.10142	0.0846	0.06949	0.04432	0.08491	0.0286	0.01802
924	0.07163	0.09974	0.0413	0.99043	0.10357	0.08538	0.07095	0.04041	0.08529	0.02848	0.01769
925	0.07204	0.10091	0.04155	0.96294	0.10485	0.08633	0.07113	0.03701	0.0862	0.02881	0.01736
926	0.07202	0.1015	0.04172	0.91555	0.10607	0.08649	0.07068	0.03425	0.08616	0.02865	0.01603
927	0.07222	0.10197	0.04171	0.85392	0.10806	0.08686	0.07061	0.03001	0.08659	0.02942	0.01653
928	0.07261	0.10201	0.04191	0.78099	0.10987	0.08708	0.06986	0.02836	0.08693	0.02868	0.01556
929	0.07275	0.10224	0.0421	0.69923	0.11092	0.08766	0.06938	0.02448	0.08754	0.02831	0.0148
930	0.07337	0.10246	0.04245	0.61353	0.11213	0.08731	0.06932	0.02141	0.08742	0.02755	0.01355
931	0.0738	0.10191	0.04268	0.53272	0.11348	0.08769	0.06898	0.01894	0.08638	0.02733	0.01367
932	0.07432	0.10201	0.04265	0.46174	0.11512	0.08759	0.06858	0.0182	0.08797	0.02686	0.01321
933	0.07515	0.10205	0.04331	0.39645	0.11686	0.08783	0.06957	0.0168	0.08845	0.02584	0.01266
934	0.07597	0.10188	0.04334	0.34389	0.11846	0.08766	0.07053	0.01567	0.08884	0.02596	0.01281
935	0.07716	0.10208	0.04373	0.29718	0.12027	0.08875	0.07199	0.01405	0.08912	0.02614	0.01188
936	0.07841	0.10226	0.04449	0.26184	0.1222	0.08979	0.07306	0.01405	0.0906	0.02619	0.01271
937	0.08031	0.10192	0.04505	0.22536	0.12423	0.09156	0.07536	0.01428	0.09017	0.02593	0.01158
938	0.08217	0.10195	0.04596	0.20099	0.1263	0.0918	0.07859	0.0137	0.09323	0.02688	0.01273
939	0.08424	0.1015	0.04667	0.17741	0.12869	0.09236	0.08113	0.01362	0.09311	0.02705	0.01302
940	0.08691	0.1024	0.04676	0.16031	0.13123	0.0945	0.08456	0.01426	0.09362	0.02761	0.01327
941	0.08902	0.10077	0.04758	0.14241	0.13432	0.0958	0.08919	0.01337	0.09226	0.02788	0.01413
942	0.09248	0.10206	0.04871	0.13116	0.13625	0.09763	0.0921	0.01186	0.09443	0.02815	0.01307
943	0.09645	0.10176	0.04926	0.1204	0.13996	0.0977	0.09849	0.01378	0.0954	0.02876	0.01304
944	0.09909	0.1022	0.05033	0.10952	0.14223	0.09928	0.10391	0.01498	0.09662	0.02933	0.01292
945	0.10422	0.10158	0.05102	0.10134	0.14517	0.10097	0.11157	0.01553	0.09577	0.03042	0.01424
946	0.10854	0.10374	0.0521	0.09531	0.14877	0.1012	0.11826	0.0184	0.09712	0.0307	0.01442
947	0.1138	0.10314	0.05255	0.08831	0.15184	0.10276	0.12809	0.01929	0.09587	0.03187	0.01537
948	0.11897	0.10422	0.05376	0.08397	0.1556	0.10288	0.13732	0.02257	0.09629	0.03227	0.01571
949	0.12527	0.10509	0.05464	0.07896	0.1586	0.10285	0.1483	0.02549	0.09625	0.03312	0.01609
950	0.13186	0.10578	0.05496	0.07554	0.16313	0.1048	0.15916	0.03029	0.09633	0.03414	0.01586
951	0.13881	0.10782	0.05585	0.07276	0.16788	0.10426	0.17055	0.03312	0.09668	0.03516	0.01676
952	0.14732	0.10977	0.0565	0.07079	0.17156	0.1041	0.18501	0.03745	0.09593	0.03613	0.0167
953	0.15516	0.11239	0.05804	0.06913	0.17594	0.10523	0.19831	0.04274	0.09757	0.0377	0.01719
954	0.16516	0.11413	0.05828	0.0663	0.18055	0.10474	0.21381	0.04611	0.09755	0.03918	0.01751
955	0.17543	0.11764	0.05931	0.06519	0.18562	0.10535	0.22513	0.05079	0.09747	0.04045	0.01821
956	0.18649	0.11969	0.05938	0.0634	0.19137	0.10581	0.23683	0.05515	0.09866	0.04295	0.01843
957	0.19946	0.12509	0.06035	0.06264	0.19605	0.1048	0.24751	0.05761	0.09747	0.04414	0.01994
958	0.21224	0.12768	0.06083	0.06316	0.2008	0.10573	0.25298	0.06024	0.09712	0.04599	0.01993
959	0.22799	0.13283	0.06137	0.06223	0.20588	0.10326	0.25697	0.06091	0.09706	0.04766	0.0193
960	0.24434	0.13621	0.06166	0.06071	0.20966	0.1026	0.25951	0.06114	0.09558	0.04942	0.0199
961	0.26253	0.14065	0.06238	0.06114	0.21299	0.10117	0.2576	0.06086	0.09504	0.05057	0.01955
962	0.28327	0.14542	0.0629	0.06121	0.21533	0.0994	0.25202	0.05726	0.094	0.05162	0.01951
963	0.30441	0.14983	0.06274	0.06071	0.21784	0.09728	0.24472	0.05562	0.09248	0.0523	0.02012
964	0.32978	0.15384	0.06352	0.06098	0.21813	0.09458	0.2364	0.0523	0.09054	0.05301	0.01937
965	0.35448	0.15904	0.06362	0.05932	0.21785	0.09166	0.22741	0.04951	0.08782	0.05367	0.01943
966	0.38684	0.16392	0.06406	0.0588	0.21568	0.08919	0.21491	0.04638	0.08715	0.05292	0.019
967	0.4171	0.16886	0.06355	0.05985	0.21343	0.08667	0.2026	0.04291	0.08385	0.05295	0.01901
968	0.4582	0.17514	0.06442	0.05921	0.20964	0.08463	0.19242	0.04153	0.0812	0.05219	0.01862
969	0.49431	0.18069	0.06516	0.05876	0.20612	0.08134	0.18174	0.03711	0.07986	0.05234	0.01869
970	0.53903	0.18989	0.06576	0.05993	0.20271	0.07867	0.17043	0.03628	0.07945	0.05157	0.01769
971	0.58516	0.1967	0.06523	0.05917	0.1982	0.07526	0.16037	0.03468	0.07684	0.05068	0.01796
972	0.64049	0.20621	0.06641	0.05927	0.19289	0.07339	0.15181	0.03113	0.07607	0.05037	0.0175
973	0.69011	0.21708	0.06772	0.05925	0.18953	0.07159	0.14314	0.03055	0.07718	0.05058	0.01857
974	0.74524	0.22925	0.06835	0.06096	0.18541	0.06927	0.13584	0.02888	0.07441	0.05038	0.01807
975	0.79404	0.24163	0.06926	0.05925	0.18177	0.06855	0.12891	0.02816	0.0737	0.0506	0.01845
976	0.84937	0.25578	0.06988	0.06164	0.17833	0.06689	0.12215	0.02672	0.07498	0.05085	0.01864
977	0.89154	0.27053	0.07089	0.06272	0.17549	0.0654	0.11659	0.02617	0.0736	0.05095	0.01849
978	0.93266	0.28746	0.07199	0.06465	0.17184	0.06448	0.11101	0.02604	0.07372	0.05205	0.01902
979	0.96271	0.30385	0.07331	0.06463	0.16846	0.0629	0.10647	0.02548	0.07396	0.05275	0.01934
980	0.98725	0.32641	0.07446	0.06621	0.16526	0.06172	0.10139	0.02418	0.07338	0.05374	0.01937
981	0.99722	0.34536	0.07587	0.06718	0.16091	0.06149	0.09757	0.02476	0.07301	0.05481	0.01969
982	1	0.36842	0.07723	0.06931	0.15821	0.06031	0.09348	0.02418	0.07348	0.05533	0.02052
983	0.98661	0.38826	0.07888	0.06993	0.15524	0.0599	0.08962	0.02342	0.0734	0.05594	0.02038
984	0.97057	0.41356	0.0804	0.07166	0.15261	0.05883	0.08592	0.02407	0.07417	0.05686	0.02008
985	0.9386	0.43965	0.08215	0.07379	0.14918	0.05872	0.08291	0.02345	0.07374	0.05706	0.02084
986	0.90608	0.46801	0.08365	0.07539	0.14675	0.05864	0.08003	0.02389	0.07275	0.05768	0.02066
987	0.87015	0.49798	0.08663	0.07775	0.14457	0.05797	0.07563	0.02362	0.07293	0.05828	0.02124
988	0.82475	0.53091	0.08873	0.07903	0.14153	0.05736	0.07209	0.02332	0.07287	0.05853	0.02172
989	0.7764	0.56657	0.09116	0.08032	0.13979	0.05722	0.06993	0.02282	0.07232	0.059	0.0218
990	0.7318	0.60398	0.09414	0.0818	0.13868	0.0578	0.06748	0.02267	0.07246	0.05927	0.02269
991	0.68609	0.64148	0.09751	0.08391	0.13677	0.05804	0.06534	0.02239	0.0721	0.0595	0.02303
992	0.639	0.68268	0.10061	0.08459	0.13513	0.0578	0.06331	0.02294	0.07234	0.0597	0.02338
993	0.59407	0.7275	0.10454	0.08679	0.13361	0.05821	0.06151	0.02264	0.07226	0.06025	0.02341
994	0.55155	0.77118	0.10885	0.08744	0.1327	0.05855	0.05861	0.02326	0.07299	0.0603	0.02367
995	0.50955	0.81545	0.11314	0.08781	0.13098	0.05855	0.05694	0.02334	0.07194	0.0607	0.02391
996	0.4703	0.85489	0.11744	0.08804	0.1304	0.05849	0.05531	0.02374	0.07321	0.0605	0.02412
997	0.43192	0.89281	0.12229	0.08668	0.13	0.05908	0.05373	0.02385	0.07323	0.06137	0.02542
998	0.39762	0.92772	0.12739	0.08751	0.12884	0.05929	0.05184	0.02316	0.07382	0.06132	0.02511
999	0.36293	0.95733	0.13368	0.08603	0.12866	0.05919	0.05089	0.02432	0.07319	0.06174	0.0255
1000	0.33283	0.98004	0.13963	0.08492	0.12755	0.06045	0.04976	0.02408	0.07388	0.06152	0.02661
1001	0.30289	0.99618	0.14661	0.08315	0.12736	0.05998	0.048	0.0247	0.07338	0.06217	0.02657
1002	0.27814	1	0.15402	0.08034	0.12669	0.06075	0.04561	0.02622	0.07388	0.06189	0.02676
1003	0.25404	0.99412	0.16322	0.07753	0.127	0.06159	0.04525	0.02636	0.07392	0.06209	0.02766
1004	0.23498	0.97658	0.17176	0.07486	0.12681	0.06236	0.04395	0.02573	0.07469	0.06157	0.02906
1005	0.21665	0.95168	0.1829	0.07196	0.12635	0.06332	0.04311	0.02729	0.0741	0.0622	0.02886
1006	0.20185	0.91527	0.19321	0.06925	0.12693	0.06479	0.04192	0.02795	0.07534	0.06145	0.0287
1007	0.18826	0.87614	0.20592	0.06609	0.12589	0.06574	0.04118	0.02868	0.0753	0.06205	0.02951
1008	0.17575	0.8289	0.2207	0.06279	0.12691	0.06706	0.03983	0.02987	0.07654	0.06167	0.03059
1009	0.16444	0.7743	0.23702	0.05886	0.12717	0.0689	0.03833	0.03133	0.07765	0.06234	0.03106
1010	0.15546	0.72242	0.25532	0.05618	0.12864	0.0702	0.03881	0.03228	0.07933	0.06265	0.03269
1011	0.1473	0.67006	0.27596	0.05365	0.12932	0.07173	0.03871	0.03261	0.08014	0.06234	0.0326
1012	0.14028	0.61827	0.29803	0.05158	0.13016	0.07328	0.03749	0.03463	0.08176	0.06359	0.03401
1013	0.13464	0.57218	0.32318	0.04889	0.13146	0.07585	0.03743	0.03576	0.08302	0.06421	0.03513
1014	0.12918	0.52865	0.34998	0.04737	0.1333	0.07769	0.03783	0.03744	0.08527	0.06429	0.03545
1015	0.12492	0.48936	0.37852	0.04542	0.13497	0.08044	0.03715	0.03941	0.08774	0.06566	0.03678
1016	0.12076	0.45586	0.40869	0.04303	0.13718	0.08327	0.03688	0.04167	0.08955	0.06589	0.03641
1017	0.1171	0.42191	0.44509	0.04186	0.14027	0.08592	0.03729	0.04435	0.09334	0.06639	0.03818
1018	0.11421	0.39265	0.48206	0.04141	0.14274	0.08934	0.03798	0.04553	0.09544	0.06801	0.03867
1019	0.11058	0.36366	0.52817	0.03938	0.14469	0.09214	0.03758	0.04797	0.09846	0.06918	0.03964
1020	0.10808	0.3417	0.56859	0.03878	0.14824	0.09569	0.03882	0.05139	0.10172	0.06967	0.04012
1021	0.10499	0.31803	0.6169	0.03774	0.15164	0.09915	0.03865	0.05407	0.10393	0.07169	0.04124
1022	0.10275	0.29785	0.66938	0.03741	0.15505	0.10269	0.03944	0.05769	0.10685	0.07295	0.04249
1023	0.0997	0.27866	0.72356	0.03718	0.15895	0.10664	0.03997	0.06082	0.11096	0.07509	0.04353
1024	0.09669	0.26085	0.78161	0.03642	0.16229	0.1094	0.04102	0.06469	0.11257	0.07624	0.04378
1025	0.09377	0.24557	0.83559	0.03622	0.16547	0.11276	0.04169	0.06907	0.11684	0.0789	0.04617
1026	0.0908	0.23096	0.88553	0.03612	0.16899	0.11591	0.04248	0.07303	0.11883	0.08045	0.04661
1027	0.08777	0.21745	0.93579	0.0357	0.17271	0.1182	0.04353	0.07778	0.1215	0.08252	0.04828
1028	0.08461	0.20472	0.96632	0.03503	0.17541	0.11987	0.04575	0.0834	0.1242	0.08411	0.04932
1029	0.0817	0.19322	0.99039	0.03505	0.17841	0.12093	0.04713	0.08912	0.12489	0.08606	0.05045
1030	0.07873	0.1825	1	0.03536	0.18063	0.12136	0.04744	0.09627	0.12547	0.08728	0.05175
1031	0.07571	0.17221	0.99792	0.03456	0.18188	0.12125	0.0497	0.10267	0.12586	0.08868	0.05337
1032	0.07305	0.16307	0.97855	0.03534	0.18224	0.12035	0.051	0.11153	0.12637	0.0894	0.05459
1033	0.07017	0.15435	0.94384	0.03554	0.18186	0.11871	0.05328	0.11951	0.12491	0.0913	0.05649
1034	0.06741	0.14558	0.89817	0.03573	0.1807	0.11709	0.0553	0.12943	0.1245	0.09197	0.05842
1035	0.06519	0.13743	0.84245	0.03671	0.17889	0.1153	0.05754	0.14026	0.12339	0.0924	0.05966
1036	0.06247	0.13016	0.78614	0.03568	0.17734	0.11309	0.0595	0.15096	0.12241	0.09269	0.06168
1037	0.06002	0.12322	0.7281	0.03671	0.17564	0.1109	0.06193	0.16547	0.12043	0.09285	0.06377
1038	0.05761	0.11593	0.66557	0.03743	0.17329	0.10924	0.06504	0.18037	0.11854	0.0927	0.06544
1039	0.05605	0.11062	0.60808	0.0379	0.17086	0.10668	0.06817	0.19768	0.11704	0.09229	0.0674
1040	0.05393	0.10481	0.54893	0.03895	0.16841	0.10549	0.07134	0.2158	0.11534	0.09284	0.06988
1041	0.05197	0.09942	0.49962	0.03934	0.16666	0.10423	0.07493	0.23849	0.11336	0.09252	0.07174
1042	0.05044	0.0946	0.45307	0.04069	0.16397	0.10306	0.07969	0.26234	0.11289	0.0925	0.07399
1043	0.0488	0.09039	0.416	0.04131	0.16313	0.10199	0.08296	0.28933	0.11137	0.0926	0.07602
1044	0.04739	0.0866	0.37744	0.04277	0.16181	0.10123	0.08722	0.31927	0.11086	0.0928	0.07768
1045	0.0462	0.08327	0.3477	0.04447	0.16096	0.10068	0.09103	0.35515	0.11034	0.09277	0.0798
1046	0.0443	0.07996	0.31823	0.0462	0.15961	0.0998	0.09595	0.39308	0.10949	0.0925	0.08203
1047	0.04321	0.07719	0.29501	0.04767	0.15879	0.09929	0.10049	0.43838	0.10981	0.09245	0.0841
1048	0.04174	0.07487	0.27216	0.04981	0.15852	0.09906	0.10627	0.48701	0.1094	0.0926	0.08635
1049	0.04032	0.07265	0.25293	0.05211	0.15765	0.09871	0.11112	0.53986	0.11011	0.09297	0.08785
1050	0.03898	0.07035	0.23533	0.05427	0.15751	0.09865	0.1166	0.60025	0.11017	0.09282	0.09069
1051	0.03783	0.069	0.21959	0.05609	0.15707	0.09867	0.12243	0.65922	0.11062	0.09299	0.09221
1052	0.0366	0.06755	0.20551	0.0587	0.15652	0.09853	0.12691	0.72454	0.11155	0.0925	0.09478
1053	0.03527	0.06563	0.19221	0.0616	0.15676	0.09853	0.13184	0.78628	0.11204	0.09252	0.09743
1054	0.03431	0.06446	0.17982	0.06498	0.15679	0.09875	0.13706	0.84947	0.1125	0.0925	0.0993
1055	0.03321	0.06333	0.16944	0.06773	0.15669	0.09879	0.1412	0.90056	0.11358	0.09192	0.10108
1056	0.0319	0.06192	0.15945	0.07016	0.15657	0.09939	0.14479	0.94609	0.1151	0.09197	0.1031
1057	0.03092	0.06097	0.15048	0.07363	0.1562	0.09958	0.14791	0.97762	0.11662	0.09142	0.10426
1058	0.02985	0.06064	0.14195	0.07689	0.15638	0.10064	0.15002	0.99539	0.11773	0.0913	0.10515
1059	0.0288	0.05978	0.13488	0.07981	0.15695	0.10113	0.15206	1	0.11939	0.09037	0.10508
1060	0.0278	0.05913	0.12806	0.08264	0.15753	0.10208	0.15307	0.98676	0.12031	0.08987	0.10525
1061	0.02709	0.05893	0.12177	0.08613	0.15864	0.10282	0.15223	0.96497	0.12262	0.08896	0.10458
1062	0.02611	0.05886	0.11628	0.08816	0.15891	0.10368	0.15189	0.92912	0.12401	0.08773	0.10361
1063	0.02549	0.05871	0.11125	0.09155	0.16021	0.1054	0.15065	0.89111	0.12497	0.08638	0.10188
1064	0.02441	0.05843	0.10685	0.09319	0.16048	0.10679	0.14841	0.84453	0.12614	0.08553	0.10032
1065	0.02415	0.05918	0.10316	0.09525	0.16214	0.10786	0.14633	0.79951	0.12829	0.08339	0.09864
1066	0.02336	0.0595	0.09986	0.09677	0.1634	0.10975	0.14379	0.7491	0.1294	0.08194	0.09663
1067	0.02262	0.05934	0.09686	0.0971	0.16513	0.11138	0.14061	0.70261	0.13099	0.07977	0.09444
1068	0.02213	0.06	0.09397	0.09769	0.1659	0.11309	0.13732	0.65121	0.13285	0.07828	0.09194
1069	0.02141	0.06	0.09179	0.09763	0.16767	0.11507	0.13376	0.60501	0.13437	0.07551	0.08942
1070	0.02061	0.06057	0.08959	0.09652	0.16946	0.11769	0.13016	0.55693	0.13599	0.07322	0.08682
1071	0.0201	0.06081	0.08763	0.09564	0.17168	0.11989	0.12699	0.51599	0.13792	0.07073	0.08481
1072	0.01972	0.06163	0.08619	0.0948	0.1731	0.12355	0.12412	0.47728	0.14037	0.06818	0.08215
1073	0.01898	0.06173	0.08528	0.09309	0.17518	0.12626	0.12096	0.44249	0.1432	0.06591	0.0798
1074	0.01861	0.06234	0.084	0.09176	0.178	0.12955	0.11836	0.41119	0.14675	0.06379	0.07749
1075	0.01809	0.0625	0.08334	0.09026	0.18002	0.13237	0.11657	0.38457	0.14999	0.06209	0.07468
1076	0.01773	0.06269	0.08301	0.08888	0.18306	0.13728	0.11428	0.35808	0.15413	0.06	0.0724
1077	0.01743	0.0629	0.08243	0.08718	0.1858	0.1405	0.11254	0.33614	0.15852	0.05846	0.06966
1078	0.01675	0.06249	0.08241	0.08449	0.18944	0.14593	0.11037	0.31378	0.16395	0.05693	0.06737
1079	0.01657	0.06242	0.08233	0.08361	0.19272	0.15001	0.10917	0.29465	0.16878	0.05549	0.06528
1080	0.01627	0.06193	0.08256	0.08112	0.19677	0.15508	0.10811	0.27435	0.17638	0.05469	0.06296
1081	0.01588	0.06089	0.0824	0.07901	0.20103	0.16101	0.10695	0.2576	0.18306	0.05376	0.06047
1082	0.01589	0.06035	0.08297	0.07747	0.20484	0.16764	0.10574	0.23996	0.19214	0.05347	0.05871
1083	0.01523	0.05844	0.08252	0.07513	0.21	0.17441	0.10529	0.22401	0.20094	0.05304	0.05683
1084	0.01485	0.05729	0.08262	0.07357	0.21519	0.18103	0.10461	0.20983	0.21074	0.05322	0.05504
1085	0.01468	0.05578	0.08239	0.07198	0.21966	0.18774	0.10354	0.19704	0.22122	0.05317	0.05377
1086	0.01423	0.05448	0.08166	0.0702	0.22518	0.19605	0.10337	0.18397	0.23399	0.05295	0.0522
1087	0.01414	0.05294	0.08067	0.06862	0.23069	0.2052	0.1032	0.17128	0.24649	0.05384	0.05061
1088	0.014	0.05125	0.07938	0.06724	0.23652	0.21395	0.10301	0.16131	0.25958	0.05441	0.04931
1089	0.01384	0.0494	0.07799	0.06558	0.24314	0.22408	0.10328	0.15011	0.27567	0.05528	0.04879
1090	0.0137	0.04781	0.07601	0.06416	0.25053	0.23489	0.10357	0.14024	0.29273	0.05653	0.04774
1091	0.01334	0.04639	0.07387	0.06289	0.25745	0.24698	0.10424	0.13072	0.31182	0.0576	0.04697
1092	0.01316	0.04467	0.07156	0.06155	0.26552	0.25959	0.10481	0.12248	0.33318	0.05917	0.04675
1093	0.01295	0.04353	0.06903	0.06061	0.27485	0.27418	0.10541	0.11374	0.35638	0.06139	0.04667
1094	0.01296	0.04238	0.06638	0.05917	0.2846	0.28962	0.10678	0.10622	0.38266	0.06371	0.04654
1095	0.01274	0.04153	0.06392	0.05802	0.29459	0.3068	0.10842	0.09884	0.41215	0.06593	0.04656
1096	0.01272	0.04066	0.06143	0.0572	0.30655	0.32524	0.10971	0.09247	0.4443	0.06883	0.04728
1097	0.01275	0.04016	0.05923	0.05654	0.31765	0.34518	0.11149	0.08627	0.47853	0.07174	0.0476
1098	0.01262	0.03963	0.05736	0.05601	0.33097	0.3673	0.11417	0.08083	0.5148	0.07538	0.04886
1099	0.01236	0.03975	0.0554	0.05492	0.34552	0.39125	0.11653	0.07537	0.55659	0.07885	0.04944
1100	0.0125	0.03938	0.05387	0.05505	0.35947	0.41736	0.11887	0.07058	0.59673	0.08262	0.0511
1101	0.01254	0.03974	0.05263	0.05523	0.37581	0.44422	0.12232	0.06724	0.64046	0.08613	0.05208
1102	0.01256	0.04024	0.05151	0.05542	0.39203	0.47385	0.12524	0.06311	0.68403	0.09082	0.05361
1103	0.01231	0.04062	0.05072	0.05496	0.40991	0.50623	0.12897	0.05983	0.72869	0.09499	0.05493
1104	0.01244	0.04122	0.05037	0.05447	0.42903	0.54018	0.13246	0.05636	0.774	0.09945	0.05669
1105	0.01247	0.04181	0.05003	0.05437	0.45042	0.57754	0.13655	0.05399	0.81586	0.10384	0.05712
1106	0.0127	0.04321	0.05	0.05463	0.47269	0.61709	0.14061	0.05094	0.8553	0.10836	0.05948
1107	0.01259	0.04386	0.0501	0.05451	0.49728	0.65802	0.14496	0.04852	0.89086	0.11332	0.06101
1108	0.01272	0.04501	0.05049	0.05464	0.52224	0.70116	0.14966	0.04686	0.92444	0.11756	0.06169
1109	0.0129	0.04648	0.05078	0.05552	0.54987	0.74363	0.15519	0.04422	0.95084	0.1218	0.06307
1110	0.01302	0.04764	0.0515	0.05574	0.58033	0.78872	0.1611	0.04228	0.97358	0.12636	0.06365
1111	0.01323	0.04906	0.05223	0.05607	0.61169	0.83438	0.16799	0.04085	0.98912	0.13012	0.06419
1112	0.0133	0.05064	0.05312	0.05644	0.64512	0.87357	0.17494	0.03996	0.99901	0.13369	0.06444
1113	0.01351	0.0519	0.05406	0.05693	0.67757	0.91428	0.18255	0.03807	1	0.13664	0.06477
1114	0.01373	0.05321	0.05508	0.057	0.71141	0.94479	0.19043	0.0373	0.99643	0.13945	0.06439
1115	0.01383	0.05446	0.05622	0.05759	0.74392	0.96994	0.19899	0.03699	0.98498	0.14137	0.06372
1116	0.01395	0.05507	0.05724	0.05732	0.77583	0.98669	0.20837	0.03601	0.96731	0.14242	0.06303
1117	0.01431	0.05585	0.05825	0.05722	0.80692	0.9987	0.21881	0.0353	0.94138	0.1428	0.06229
1118	0.01443	0.05613	0.05932	0.05798	0.83593	1	0.22971	0.03467	0.91218	0.14219	0.0615
1119	0.01463	0.05627	0.06034	0.05767	0.86378	0.99387	0.24192	0.03468	0.87386	0.14117	0.06063
1120	0.01469	0.0559	0.06142	0.05726	0.89105	0.98075	0.25534	0.03361	0.83554	0.14017	0.05947
1121	0.01509	0.05634	0.06237	0.05771	0.91656	0.95981	0.27011	0.03357	0.79175	0.1375	0.05816
1122	0.01504	0.05565	0.06324	0.05765	0.94036	0.93476	0.28663	0.03445	0.75118	0.13524	0.05747
1123	0.01513	0.05532	0.06416	0.05765	0.95798	0.90116	0.30467	0.03327	0.70634	0.13239	0.05571
1124	0.01522	0.05495	0.06462	0.05749	0.97454	0.86942	0.32336	0.03462	0.6685	0.12982	0.0552
1125	0.01539	0.05426	0.06514	0.05687	0.98462	0.83321	0.34434	0.03379	0.62747	0.12703	0.05439
1126	0.01568	0.05344	0.06552	0.0571	0.99457	0.79944	0.36723	0.03525	0.59448	0.12407	0.05384
1127	0.01583	0.05309	0.06545	0.05747	1	0.75959	0.39286	0.03455	0.55936	0.12127	0.05326
1128	0.01582	0.05208	0.06538	0.05739	0.99857	0.7254	0.41943	0.03601	0.53154	0.11836	0.05272
1129	0.01603	0.05138	0.06485	0.05695	0.99377	0.68758	0.45033	0.03616	0.50165	0.11629	0.05219
1130	0.01621	0.05059	0.06422	0.05749	0.98501	0.65312	0.48342	0.03664	0.47663	0.11356	0.05206
1131	0.01614	0.04936	0.06289	0.05661	0.96939	0.61494	0.52033	0.03754	0.45	0.1112	0.05223
1132	0.01622	0.04866	0.0617	0.057	0.95048	0.5816	0.55901	0.03764	0.42897	0.11003	0.05154
1133	0.01655	0.04788	0.06018	0.05745	0.92866	0.54776	0.60112	0.04002	0.40653	0.10781	0.05254
1134	0.01666	0.04649	0.05835	0.05622	0.90264	0.51642	0.64631	0.03983	0.38828	0.10668	0.05202
1135	0.01645	0.04512	0.05665	0.05618	0.87303	0.48531	0.69549	0.04032	0.36886	0.10472	0.0525
1136	0.01669	0.0445	0.05481	0.05665	0.84635	0.45957	0.73983	0.04188	0.35454	0.10409	0.05337
1137	0.01642	0.04304	0.05291	0.0564	0.81893	0.43228	0.78547	0.04303	0.33875	0.10232	0.05292
1138	0.01691	0.04213	0.05095	0.05663	0.788	0.40782	0.83435	0.04422	0.32542	0.10179	0.05233
1139	0.01666	0.04106	0.04918	0.05587	0.75983	0.38445	0.87841	0.0451	0.31137	0.10048	0.05418
1140	0.01639	0.03967	0.04715	0.05531	0.73237	0.36447	0.92006	0.04624	0.30009	0.10002	0.05342
1141	0.01625	0.03852	0.04538	0.05542	0.70683	0.3451	0.95275	0.0482	0.28746	0.09881	0.05393
1142	0.01627	0.03749	0.04365	0.05482	0.68289	0.32782	0.98174	0.0496	0.27816	0.09805	0.05333
1143	0.01612	0.03659	0.04181	0.05503	0.66141	0.3092	0.99583	0.05072	0.26615	0.0972	0.05376
1144	0.01565	0.03543	0.04072	0.05474	0.64125	0.29549	1	0.05197	0.2583	0.09708	0.05387
1145	0.01547	0.03458	0.03941	0.05535	0.62388	0.28115	0.9901	0.05402	0.24918	0.09581	0.05287
1146	0.01536	0.03393	0.03821	0.05591	0.60794	0.2678	0.96797	0.05577	0.24114	0.09509	0.05304
1147	0.01542	0.03322	0.03699	0.05519	0.5916	0.25425	0.93753	0.05812	0.23508	0.09422	0.05235
1148	0.0152	0.0324	0.03572	0.05523	0.57739	0.24374	0.89455	0.05971	0.22781	0.09354	0.05242
1149	0.01481	0.03138	0.03473	0.05529	0.56371	0.23283	0.84853	0.06245	0.22148	0.09247	0.05256
1150	0.01467	0.03084	0.03375	0.0556	0.55017	0.22312	0.79793	0.06461	0.21707	0.09224	0.05223
1151	0.01443	0.03005	0.03272	0.05581	0.53791	0.21256	0.74813	0.06723	0.21218	0.092	0.0523
1152	0.01433	0.02968	0.03208	0.05607	0.52601	0.20511	0.69928	0.06895	0.20781	0.09182	0.05286
1153	0.01406	0.02892	0.03111	0.05657	0.51399	0.19644	0.65406	0.073	0.20404	0.09174	0.05284
1154	0.01378	0.02843	0.03048	0.05726	0.50213	0.19011	0.61054	0.07544	0.20065	0.092	0.05334
1155	0.0135	0.02769	0.02989	0.05698	0.4907	0.18351	0.57352	0.07854	0.19844	0.09232	0.0536
1156	0.01351	0.02717	0.02932	0.05827	0.47957	0.17796	0.53913	0.08143	0.19684	0.09306	0.05499
1157	0.01321	0.02698	0.02863	0.05903	0.46868	0.17239	0.50838	0.08484	0.195	0.09322	0.05529
1158	0.01286	0.02669	0.02799	0.06004	0.45833	0.16743	0.48184	0.08814	0.19403	0.09372	0.05658
1159	0.01267	0.02658	0.02775	0.0611	0.44732	0.16256	0.45808	0.09123	0.19362	0.09476	0.05752
1160	0.01257	0.02633	0.02715	0.06213	0.43644	0.15899	0.43694	0.09534	0.19388	0.09583	0.05862
1161	0.01224	0.02595	0.02691	0.06266	0.42562	0.15511	0.41982	0.0981	0.1936	0.0973	0.05948
1162	0.012	0.02605	0.0265	0.06381	0.41556	0.15234	0.40498	0.10105	0.1948	0.09831	0.06045
1163	0.01208	0.02635	0.02602	0.06537	0.40581	0.15011	0.39181	0.10311	0.19518	0.09975	0.0614
1164	0.01173	0.02635	0.02573	0.06619	0.3965	0.14743	0.37974	0.10576	0.19713	0.10145	0.06277
1165	0.01167	0.02649	0.02541	0.06734	0.38626	0.14493	0.36965	0.10778	0.19852	0.10347	0.06346
1166	0.01156	0.02685	0.02519	0.06893	0.37661	0.14257	0.36041	0.11025	0.20061	0.10457	0.06453
1167	0.01134	0.02714	0.02523	0.06962	0.36746	0.14093	0.35218	0.1117	0.20292	0.10676	0.06555
1168	0.01133	0.02789	0.02495	0.07112	0.35757	0.13912	0.34422	0.1139	0.20475	0.10826	0.06602
1169	0.01119	0.02798	0.02459	0.07198	0.34931	0.13781	0.33811	0.11553	0.20795	0.10987	0.0666
1170	0.0109	0.02841	0.0243	0.07262	0.3398	0.13603	0.3312	0.11642	0.21107	0.1112	0.06658
1171	0.01073	0.02873	0.02417	0.07311	0.33189	0.135	0.32564	0.11764	0.21407	0.11259	0.06673
1172	0.01054	0.02903	0.02405	0.07373	0.32269	0.13351	0.31945	0.11888	0.21634	0.11361	0.06678
1173	0.01044	0.02954	0.02384	0.07459	0.31501	0.13228	0.31469	0.12026	0.22033	0.11477	0.06685
1174	0.01023	0.03025	0.02345	0.07519	0.30623	0.13101	0.3095	0.12188	0.22319	0.11558	0.06641
1175	0.01011	0.03081	0.02337	0.07543	0.29894	0.12992	0.30488	0.12329	0.22661	0.11651	0.06621
1176	0.00994	0.03153	0.02302	0.07615	0.29115	0.12822	0.29996	0.12555	0.22929	0.11708	0.06605
1177	0.00981	0.03208	0.02267	0.07652	0.2842	0.12703	0.29571	0.12782	0.2323	0.11748	0.06558
1178	0.00985	0.03289	0.02257	0.07736	0.27654	0.1258	0.29109	0.13013	0.23468	0.11818	0.06551
1179	0.0098	0.03344	0.02248	0.07749	0.26952	0.12399	0.28598	0.13303	0.23632	0.11848	0.06516
1180	0.00949	0.03434	0.02189	0.07827	0.2618	0.12239	0.28102	0.13656	0.2384	0.11873	0.06495
1181	0.00952	0.03506	0.02184	0.07894	0.25504	0.12032	0.27516	0.13936	0.23942	0.11886	0.06443
1182	0.00953	0.03606	0.02152	0.08003	0.24821	0.11846	0.26932	0.14293	0.23964	0.11886	0.06371
1183	0.00932	0.03676	0.0214	0.0802	0.24162	0.11613	0.26256	0.14673	0.23917	0.11912	0.06329
1184	0.0092	0.03797	0.02085	0.08141	0.23513	0.11397	0.25532	0.15006	0.23816	0.119	0.06341
1185	0.00922	0.03878	0.02057	0.08246	0.22953	0.11162	0.24903	0.15247	0.23692	0.11908	0.06253
1186	0.00901	0.03974	0.0205	0.08317	0.22373	0.10941	0.24082	0.15584	0.23461	0.11925	0.0624
1187	0.00903	0.04093	0.02003	0.08402	0.21775	0.10626	0.23358	0.15929	0.23277	0.11937	0.06167
1188	0.00873	0.04227	0.01981	0.08531	0.212	0.10393	0.22486	0.16287	0.2292	0.11952	0.06141
1189	0.00873	0.04312	0.01947	0.08632	0.20621	0.10158	0.21822	0.16439	0.22616	0.11968	0.06109
1190	0.00855	0.04479	0.01914	0.08732	0.20074	0.09896	0.21061	0.16753	0.22321	0.11972	0.06089
1191	0.00844	0.04644	0.01895	0.08866	0.1955	0.09678	0.20362	0.16944	0.22002	0.12042	0.06074
1192	0.00855	0.04803	0.01882	0.09026	0.18997	0.09325	0.19741	0.17023	0.21591	0.12093	0.06035
1193	0.00837	0.04984	0.01851	0.09141	0.18533	0.09123	0.19174	0.17081	0.2136	0.12159	0.06028
1194	0.00842	0.05173	0.01822	0.09299	0.18092	0.08897	0.18594	0.17058	0.2088	0.1223	0.06065
1195	0.00831	0.05376	0.01801	0.09434	0.17648	0.08761	0.18154	0.16949	0.20641	0.12347	0.06039
1196	0.00814	0.05545	0.01775	0.09574	0.17184	0.08471	0.1768	0.16697	0.20274	0.12437	0.06032
1197	0.00804	0.05797	0.01763	0.09728	0.16801	0.08269	0.17303	0.16512	0.19966	0.12549	0.06027
1198	0.00814	0.06019	0.0173	0.09865	0.16368	0.08099	0.16954	0.16234	0.19676	0.12658	0.06092
1199	0.00794	0.06187	0.01713	0.09956	0.15925	0.07941	0.166	0.15924	0.19289	0.12778	0.06121
1200	0.0077	0.06353	0.017	0.10038	0.1549	0.07755	0.16302	0.15603	0.19003	0.12871	0.06161
1201	0.00781	0.06541	0.01683	0.10112	0.15107	0.07623	0.16102	0.15293	0.18653	0.13018	0.06213
1202	0.00768	0.06637	0.01647	0.10132	0.14742	0.07479	0.15874	0.15079	0.18331	0.13144	0.06296
1203	0.00768	0.06719	0.01644	0.10188	0.14394	0.07263	0.15684	0.14864	0.17964	0.13279	0.06345
1204	0.00762	0.06752	0.01622	0.10169	0.13945	0.07162	0.15442	0.14688	0.17666	0.13456	0.06541
1205	0.00751	0.06658	0.01585	0.10108	0.1359	0.06994	0.15319	0.14494	0.17372	0.13653	0.06595
1206	0.00743	0.06528	0.01566	0.09972	0.13301	0.06852	0.15112	0.14311	0.17022	0.13861	0.06749
1207	0.00715	0.06324	0.01568	0.09853	0.12907	0.06735	0.14988	0.14152	0.16722	0.14149	0.06863
1208	0.00718	0.06093	0.01541	0.09656	0.12613	0.0655	0.14811	0.14033	0.16489	0.14411	0.06964
1209	0.00697	0.05769	0.01539	0.09475	0.12314	0.06445	0.14616	0.13892	0.16146	0.14771	0.07121
1210	0.00695	0.05499	0.01526	0.09286	0.11997	0.06303	0.14393	0.13726	0.15838	0.15104	0.07226
1211	0.00672	0.05128	0.0149	0.09059	0.11672	0.06197	0.14174	0.135	0.15587	0.15531	0.07446
1212	0.00671	0.04785	0.01454	0.08861	0.11372	0.06111	0.13918	0.13329	0.15336	0.16002	0.07631
1213	0.00666	0.04467	0.01455	0.08658	0.11054	0.0596	0.13601	0.13102	0.15076	0.16489	0.07836
1214	0.00646	0.04188	0.01441	0.08437	0.1082	0.05872	0.13326	0.12813	0.14829	0.17015	0.08021
1215	0.00632	0.03906	0.0141	0.08243	0.106	0.05775	0.12951	0.1248	0.14701	0.17606	0.08302
1216	0.00632	0.03664	0.01396	0.08073	0.10313	0.05653	0.1257	0.12226	0.14495	0.18264	0.08471
1217	0.00621	0.03441	0.01384	0.07858	0.1006	0.05576	0.12203	0.11893	0.14337	0.18987	0.08774
1218	0.00612	0.0326	0.0136	0.07773	0.09826	0.05499	0.11834	0.11611	0.1425	0.1971	0.09004
1219	0.00607	0.03047	0.01348	0.07584	0.09545	0.05458	0.11448	0.11276	0.14037	0.20546	0.09299
1220	0.00582	0.0291	0.01334	0.07445	0.09324	0.0537	0.11115	0.10989	0.14002	0.21332	0.09509
1221	0.00574	0.02736	0.01316	0.07262	0.09162	0.05272	0.1074	0.10602	0.13911	0.22247	0.09838
1222	0.00556	0.02627	0.01306	0.07182	0.08937	0.05234	0.10421	0.10329	0.13917	0.23102	0.10109
1223	0.00544	0.02473	0.01278	0.06979	0.08657	0.05192	0.10058	0.10005	0.13836	0.24199	0.10506
1224	0.00535	0.02336	0.01286	0.06868	0.08486	0.05154	0.0976	0.09722	0.13917	0.25194	0.10887
1225	0.00519	0.02251	0.01265	0.06778	0.08281	0.05121	0.09447	0.09421	0.13942	0.26402	0.1124
1226	0.00518	0.02147	0.01267	0.06648	0.08102	0.05047	0.09161	0.09173	0.13992	0.27579	0.1165
1227	0.00508	0.02057	0.01245	0.06591	0.07882	0.05011	0.08896	0.08826	0.14166	0.28963	0.12092
1228	0.00502	0.01966	0.01237	0.06496	0.07701	0.05025	0.08641	0.08607	0.143	0.30394	0.12546
1229	0.00497	0.01908	0.01228	0.06426	0.07491	0.04978	0.08397	0.08357	0.14468	0.31957	0.13089
1230	0.00489	0.01851	0.01231	0.06365	0.07339	0.04932	0.08161	0.08094	0.14738	0.33679	0.13551
1231	0.00468	0.01745	0.01204	0.0625	0.07154	0.04967	0.07936	0.07864	0.15009	0.35439	0.14115
1232	0.00464	0.01715	0.01212	0.06236	0.0703	0.04983	0.07738	0.07658	0.15287	0.37394	0.14676
1233	0.00461	0.01675	0.01217	0.06219	0.06884	0.04964	0.07552	0.07491	0.157	0.39392	0.15313
1234	0.00429	0.01627	0.01192	0.0612	0.06727	0.04992	0.07366	0.07272	0.16087	0.41519	0.15938
1235	0.00445	0.01622	0.012	0.06116	0.06627	0.05014	0.07154	0.07111	0.16541	0.43973	0.16634
1236	0.00443	0.01606	0.01219	0.06077	0.06447	0.05047	0.07	0.06965	0.17058	0.46426	0.17399
1237	0.00432	0.01541	0.0121	0.06069	0.06319	0.05043	0.06881	0.0684	0.17583	0.4926	0.18191
1238	0.00435	0.01553	0.01201	0.06057	0.06205	0.05074	0.06755	0.06693	0.18219	0.52102	0.19038
1239	0.00405	0.0154	0.01203	0.06036	0.06099	0.05181	0.06611	0.06547	0.18833	0.55386	0.19995
1240	0.00419	0.01529	0.01204	0.06038	0.06	0.05217	0.06504	0.06426	0.19549	0.58593	0.21061
1241	0.00401	0.01522	0.012	0.06003	0.05909	0.05286	0.06382	0.06321	0.20306	0.62295	0.2207
1242	0.00401	0.01555	0.01215	0.06012	0.05807	0.05332	0.06272	0.06205	0.20939	0.65818	0.23203
1243	0.00402	0.01543	0.01226	0.06001	0.05681	0.05409	0.06204	0.06131	0.21769	0.69614	0.24529
1244	0.00415	0.01565	0.01217	0.06043	0.05645	0.05469	0.0612	0.06068	0.22448	0.73427	0.25825
1245	0.00395	0.01596	0.01241	0.06049	0.05607	0.05517	0.06019	0.06013	0.23113	0.77157	0.27282
1246	0.00375	0.01614	0.01231	0.05999	0.0551	0.05556	0.05939	0.05966	0.23703	0.80952	0.28798
1247	0.00421	0.0168	0.01218	0.06038	0.0543	0.05573	0.05906	0.05917	0.24379	0.84459	0.30531
1248	0.00414	0.01708	0.01228	0.06061	0.05351	0.05583	0.05838	0.0591	0.24886	0.88043	0.32336
1249	0.00419	0.01736	0.01238	0.06036	0.0532	0.05598	0.05822	0.05812	0.25259	0.91316	0.34354
1250	0.00416	0.01712	0.01263	0.06028	0.05256	0.05653	0.05745	0.05837	0.25543	0.94249	0.36387
1251	0.00414	0.01762	0.0125	0.06016	0.05174	0.05641	0.05669	0.05834	0.25719	0.96508	0.38713
1252	0.00411	0.01762	0.01237	0.05989	0.05122	0.0565	0.05678	0.05867	0.25832	0.98344	0.41051
1253	0.00422	0.01786	0.01259	0.06014	0.05102	0.05633	0.0564	0.05772	0.25802	0.99489	0.43792
1254	0.00418	0.01791	0.01255	0.05923	0.05064	0.05555	0.05644	0.05797	0.2566	1	0.46564
1255	0.00397	0.01795	0.0126	0.05917	0.05028	0.05538	0.0557	0.0586	0.25474	0.9979	0.49747
1256	0.00414	0.01839	0.01277	0.05886	0.05018	0.05478	0.05576	0.05787	0.25301	0.98896	0.52819
1257	0.00415	0.0183	0.01266	0.05841	0.04958	0.05467	0.0552	0.0585	0.25016	0.97528	0.5626
1258	0.00416	0.01799	0.01262	0.05817	0.04945	0.05371	0.05522	0.05888	0.24722	0.95606	0.59751
1259	0.00414	0.0179	0.01257	0.05782	0.04921	0.05356	0.05514	0.05895	0.24499	0.93416	0.63415
1260	0.00396	0.01793	0.01268	0.05724	0.04887	0.05277	0.05469	0.05864	0.24229	0.90673	0.67683
1261	0.00417	0.01779	0.01269	0.05763	0.04861	0.05271	0.05466	0.0591	0.23966	0.87933	0.71897
1262	0.00405	0.01774	0.0126	0.05726	0.04859	0.052	0.05452	0.05873	0.2379	0.85075	0.76242
1263	0.00405	0.01765	0.01255	0.05667	0.04844	0.05187	0.05443	0.05807	0.23615	0.82157	0.80682
1264	0.0041	0.01762	0.01244	0.05665	0.04841	0.05133	0.05399	0.05786	0.23431	0.79242	0.85289
1265	0.00409	0.01761	0.01266	0.05618	0.04897	0.05105	0.0537	0.05728	0.2333	0.76421	0.89357
1266	0.00409	0.01759	0.0125	0.05583	0.04861	0.05031	0.05292	0.05633	0.23074	0.73596	0.92386
1267	0.00415	0.0173	0.01255	0.05507	0.04863	0.04942	0.0519	0.05595	0.22924	0.70735	0.95215
1268	0.00424	0.01749	0.01238	0.05461	0.04948	0.04883	0.05139	0.05519	0.22722	0.6812	0.97539
1269	0.00399	0.01704	0.01228	0.05365	0.04982	0.04827	0.05066	0.05422	0.22501	0.65656	0.98824
1270	0.00405	0.01689	0.01215	0.05349	0.04999	0.04769	0.04962	0.05333	0.22248	0.63316	0.99813
1271	0.00395	0.01672	0.01221	0.05264	0.04993	0.04708	0.04866	0.0522	0.2198	0.61095	1
1272	0.0041	0.01638	0.01208	0.05192	0.05039	0.0463	0.0477	0.05152	0.2163	0.5894	0.99247
1273	0.0041	0.01619	0.01209	0.05098	0.05042	0.04555	0.0469	0.05059	0.21301	0.57025	0.97669
1274	0.00395	0.0158	0.01185	0.04999	0.05122	0.0446	0.0458	0.04928	0.20961	0.55092	0.95353
1275	0.00385	0.01544	0.01175	0.04876	0.05155	0.04407	0.04488	0.04779	0.20517	0.53277	0.92412
1276	0.00392	0.01528	0.01155	0.04784	0.05232	0.04327	0.04392	0.04651	0.2011	0.51568	0.89097
1277	0.00373	0.01499	0.01145	0.04667	0.05269	0.04241	0.04301	0.0461	0.19623	0.49865	0.85435
1278	0.00387	0.01475	0.01126	0.04546	0.053	0.04096	0.04178	0.04402	0.19186	0.48275	0.81562
1279	0.00381	0.01438	0.01121	0.04445	0.05384	0.04054	0.04094	0.04349	0.18766	0.46639	0.77357
1280	0.00374	0.01417	0.01121	0.04342	0.05421	0.03914	0.04026	0.04248	0.18252	0.45209	0.73266
1281	0.00372	0.01344	0.01099	0.04184	0.05539	0.03854	0.03896	0.04095	0.17745	0.43564	0.6894
1282	0.00389	0.01318	0.0108	0.041	0.05595	0.03768	0.03788	0.04011	0.17253	0.42032	0.65219
1283	0.00362	0.01292	0.01082	0.03969	0.05652	0.03682	0.03651	0.03842	0.1677	0.40521	0.61302
1284	0.00365	0.01233	0.01059	0.03837	0.05717	0.03591	0.03594	0.03742	0.16361	0.39165	0.57933
1285	0.00384	0.01211	0.01042	0.03755	0.05797	0.03514	0.03537	0.03598	0.15887	0.37796	0.54786
1286	0.00373	0.01151	0.01006	0.03683	0.05853	0.03409	0.03425	0.03438	0.15449	0.36534	0.52031
1287	0.00378	0.01114	0.01	0.0356	0.05988	0.03368	0.03304	0.03344	0.1502	0.35292	0.49275
1288	0.00381	0.01116	0.00999	0.03503	0.06061	0.03259	0.03259	0.03178	0.14558	0.34187	0.46803
1289	0.00368	0.01002	0.00983	0.0334	0.06154	0.03214	0.03171	0.03082	0.14136	0.33022	0.44506
1290	0.0037	0.0094	0.00976	0.03262	0.06275	0.03157	0.03096	0.02952	0.13767	0.32132	0.424
1291	0.00347	0.00888	0.00932	0.03109	0.06417	0.0308	0.02955	0.02853	0.13352	0.30987	0.4026
1292	0.00351	0.00866	0.00928	0.03084	0.06487	0.03023	0.02887	0.02712	0.12815	0.30063	0.38234
1293	0.00362	0.0081	0.00908	0.02973	0.06608	0.0294	0.02811	0.02581	0.12444	0.29035	0.36341
1294	0.00372	0.008	0.00906	0.02883	0.06695	0.02898	0.02712	0.02437	0.12025	0.28119	0.34635
1295	0.00351	0.00718	0.0089	0.02772	0.06784	0.02742	0.02602	0.02375	0.11589	0.27229	0.3286
1296	0.00332	0.00652	0.00852	0.02591	0.06927	0.02736	0.02512	0.02181	0.11261	0.26205	0.31272
1297	0.00341	0.00617	0.00873	0.02544	0.07019	0.02648	0.02399	0.0212	0.10851	0.25342	0.2986
1298	0.00344	0.00574	0.0084	0.02486	0.07129	0.02587	0.02312	0.02015	0.10393	0.24591	0.28462
1299	0.00334	0.0053	0.00824	0.02361	0.07241	0.02522	0.02261	0.01894	0.10124	0.2385	0.27177
1300	0.00338	0.00472	0.00805	0.02246	0.07301	0.0248	0.02162	0.01771	0.09712	0.23135	0.25943
1301	0.00317	0.00451	0.00774	0.02201	0.07458	0.02401	0.02067	0.01717	0.09475	0.22417	0.24883
1302	0.00301	0.00405	0.00767	0.02068	0.07491	0.02339	0.0199	0.01582	0.09046	0.21801	0.23696
1303	0.00305	0.00379	0.00742	0.02026	0.07593	0.0232	0.01916	0.01579	0.08799	0.2119	0.22722
1304	0.00298	0.00341	0.00733	0.01955	0.07632	0.02225	0.01838	0.01415	0.0845	0.20558	0.21785
1305	0.00296	0.00305	0.00695	0.01866	0.0776	0.02194	0.01751	0.01327	0.08213	0.19935	0.20951
1306	0.00296	0.00279	0.00702	0.01805	0.07842	0.02135	0.01705	0.01267	0.07901	0.19379	0.20054
1307	0.0031	0.00278	0.00671	0.01655	0.07878	0.02	0.01632	0.01158	0.07623	0.18861	0.19283
1308	0.00275	0.00251	0.00687	0.0164	0.0788	0.02005	0.01556	0.01153	0.07267	0.18282	0.18522
1309	0.00276	0.00198	0.00651	0.01519	0.07928	0.01937	0.0143	0.00949	0.0709	0.17876	0.17862
1310	0.00292	0.00202	0.00619	0.01464	0.07912	0.01925	0.0143	0.00912	0.06815	0.17399	0.17195
1311	0.00276	0.00193	0.00616	0.01423	0.07993	0.01902	0.01395	0.00891	0.06614	0.16947	0.16648
1312	0.00262	0.00178	0.00612	0.01308	0.08006	0.01827	0.0131	0.00876	0.06385	0.16492	0.15986
1313	0.00267	0.00165	0.00588	0.01312	0.07938	0.01725	0.01241	0.00799	0.06304	0.16142	0.1555
1314	0.00246	0.00102	0.00577	0.01174	0.07987	0.01707	0.01201	0.00776	0.05988	0.15766	0.15025
1315	0.00253	0.0012	0.00564	0.01174	0.07912	0.01675	0.01156	0.00728	0.05789	0.15376	0.14658
1316	0.00229	0.000925338	0.00564	0.00977	0.07841	0.01591	0.01148	0.00619	0.05558	0.15104	0.14138
1317	0.00232	0.0011	0.00554	0.01025	0.07699	0.0155	0.01029	0.00639	0.0534	0.14763	0.13803
1318	0.00225	0.000978215	0.00525	0.00916	0.07559	0.01564	0.0095	0.00549	0.05256	0.14456	0.13328
1319	0.00243	0.00123	0.00522	0.00965	0.07475	0.0147	0.01004	0.00471	0.049	0.14144	0.13009
1320	0.00221	0.00103	0.00477	0.00821	0.07374	0.01369	0.00924	0.00516	0.04592	0.13786	0.12348
1321	0.00263	0.00212	0.0047	0.00866	0.07195	0.01308	0.00869	0.00244	0.0416	0.13346	0.1133
1322	0.00162	0	0.0043	0.00577	0.07062	0.01189	0.00807	0.00156	0.03684	0.12663	0.10449
1323	0.00193	0.000436231	0.00412	0.00519	0.06995	0.01128	0.007	0.00156	0.03485	0.12092	0.10064
1324	0.00184	0.000555203	0.00425	0.00499	0.0671	0.01119	0.00657	0.00204	0.03224	0.11541	0.09798
1325	0.00221	0.00107	0.00403	0.00491	0.06504	0.01047	0.0053	0.00108	0.03092	0.11304	0.09539
1326	0.00187	0.00145	0.00342	0.00495	0.06222	0.00978	0.00549	0	0.02861	0.11038	0.09433
1327	0.00193	0.00119	0.00386	0.00374	0.05974	0.00986	0.00511	0.00114	0.02669	0.10798	0.09303
1328	0.00161	0.00137	0.00337	0.00333	0.058	0.00893	0.00487	0.00123	0.0247	0.10536	0.08956
1329	0.00162	0.00163	0.00329	0.00314	0.05491	0.00941	0.00375	0.00161	0.02484	0.10361	0.08875
1330	0.00132	0.00165	0.00305	0.00224	0.05201	0.00846	0.00414	0.00186	0.02099	0.10124	0.08649
1331	0.00152	0.00202	0.0029	0.00201	0.04962	0.00925	0.00346	0.0027	0.02158	0.09947	0.08505
1332	0.00153	0.00221	0.00308	0.00166	0.04653	0.00793	0.00377	0.00313	0.01783	0.09693	0.083
1333	0.00155	0.0025	0.00263	0.00109	0.04359	0.00846	0.00315	0.00226	0.01722	0.09613	0.0815
1334	0.00123	0.0021	0.00244	0.00103	0.03972	0.00596	0.00273	0.00377	0.01394	0.09255	0.07964
1335	0.00143	0.00255	0.00264	0.000994249	0.03698	0.00717	0.00287	0.00491	0.01534	0.09112	0.07857
1336	0.00136	0.00271	0.00216	0.000643338	0.03396	0.00697	0.00192	0.00332	0.0126	0.08873	0.07765
1337	0.00124	0.00344	0.00205	0.00117	0.03041	0.00565	0.00237	0.00418	0.01165	0.08735	0.07729
1338	0.00096122	0.00374	0.0017	0.000662833	0.02768	0.00516	0.00133	0.00639	0.00981	0.08467	0.07619
1339	0.00123	0.00374	0.00146	0.000506872	0.02474	0.0041	0.00126	0.00619	0.0077	0.08316	0.07424
1340	0.000872368	0.00356	0.00152	0.000292426	0.02256	0.00456	0.000945355	0.00566	0.00713	0.0815	0.07388
1341	0.00106	0.0044	0.00125	0.000253436	0.01981	0.00539	0.00133	0.00806	0.01082	0.07988	0.07364
1342	0.000848135	0.00496	0.000813714	7.79803e-05	0.01675	0.00135	0.00147	0.01224	0.00614	0.07723	0.07262
1343	0.00137	0.00554	0.00107	0.000701823	0.01515	0.00438	0.00118	0.01319	0.00738	0.07646	0.06884
1344	0.00107	0.00566	0.00068197	0.000545862	0.01146	0.00334	0.000356445	0.01095	0.00482	0.07499	0.07044
1345	0.000630043	0.00533	0.00101	0.000136466	0.00977	0.00234	0.000960853	0.01163	0.00136	0.07329	0.06634
1346	0.000516959	0.00579	0.000604473	0	0.00732	0.00246	0.000573412	0.01529	0.000385013	0.07119	0.06743
1347	0.000969298	0.00689	0.000371983	0.00174	0.0061	0.00278	0.00102	0.01387	0.00221	0.06935	0.06308
1348	0.000775438	0.00734	0.00044173	0.000818793	0.00389	0.00133	0	0.01722	0.0012	0.06755	0.06558
1349	0.000323099	0.00792	0.00022474	0.00164	0.00149	0.00176	0.000371943	0.01846	0.00184	0.06518	0.06336
1350	0	0.00798	0	0.00101	0	0	0.000495924	0.0212	0	0.06326	0.05897
