# Supplementary material for: Chirality-dependent electrical transport properties of carbon nanotubes obtained by experimental measurement
Source: Nat Commun. 2023 Mar 25;14:1672. doi: 10.1038/s41467-023-37443-7 (PMC10039901; doi:10.1038/s41467-023-37443-7)
Supplement: Supplementary file 3 — Source Data [file 41467_2023_37443_MOESM3_ESM.zip › 7. Source Data/Figure 1/1d&e/Length statistics.xlsx]

## Sheet: Sheet1
	(7, 3)	238.695	81.8406
	(6, 5)	222.417	81.1821
	(9,1)	231.353	90.5937
	(7, 5)	222.612	79.7312
	(9, 2)	269.634	130.748
	(8, 4)	210.61	86.3975
	(7, 6)	206.073	67.6531
	(10, 2)	238.059	136.294
	(9, 4)	223.071	70.3823
	(11, 1)	210.028	68.4962
	(10, 3)	218.24	136.595
