# Supplementary material for: Chirality-dependent electrical transport properties of carbon nanotubes obtained by experimental measurement
Source: Nat Commun. 2023 Mar 25;14:1672. doi: 10.1038/s41467-023-37443-7 (PMC10039901; doi:10.1038/s41467-023-37443-7)
Supplement: Supplementary file 3 — Source Data [file 41467_2023_37443_MOESM3_ESM.zip › 7. Source Data/Figure 1/1f&g/Density statistics.xlsx]

## Sheet: Sheet1
SWCNT	diameter	density 1	2	3	4	5	6	7	8	9	10
(7,3)	0.706	28	32	31	26	34	33	30	29	31	29	30.3	3.19896
(6,5)	0.757	32	29	35	31	25	29	30	33	27	28	34.1	2.60128
(9,1)	0.757	32	26	30	29	30	32	31	35	28	29	31.9	2.18327
(7,5)	0.829	29	27	28	30	32	31	27	29	35	33	31.7	3.40098
(9,2)	0.806	33	32	31	34	32	33	32	30	31	30	31.1	2.72641
(8,4)	0.84	32	31	30	29	28	33	35	32	31	29	33	2.58199
(7,6)	0.895	32	31	30	35	33	34	29	28	33	32	29.8	2.48551
(10,2)	0.884	27	26	28	29	27	30	26	28	29	25	32.2	2.61619
(9,4)	0.916	32	29	30	32	31	27	30	33	28	29	31.6	1.95505
（11,1）	0.916	33	32	35	34	31	30	29	32	30	31	30.5	2.27303
（10,3）	0.936	32	31	33	30	31	31	32	29	30	31	33.5	2.27303
