# Supplementary material for: Chirality-dependent electrical transport properties of carbon nanotubes obtained by experimental measurement
Source: Nat Commun. 2023 Mar 25;14:1672. doi: 10.1038/s41467-023-37443-7 (PMC10039901; doi:10.1038/s41467-023-37443-7)
Supplement: Supplementary file 3 — Source Data [file 41467_2023_37443_MOESM3_ESM.zip › 7. Source Data/Figure 10/optical absorption spectra of 6,5ú⌐dispersed with SDS or DOC.xlsx]

## Sheet: Sheet1
	SDS disersion	DOC dispersion	DOC displacement with SDS
250	0.29155	0.25336	0.34686
252	0.27204	0.24428	0.3384
254	0.26433	0.23748	0.32954
256	0.26693	0.23242	0.32154
258	0.26333	0.23039	0.32274
260	0.25843	0.22719	0.32226
262	0.25313	0.23017	0.32384
264	0.26773	0.22931	0.32829
266	0.27374	0.23393	0.3306
268	0.27114	0.2392	0.34139
270	0.28994	0.24565	0.34477
272	0.29585	0.25386	0.35439
274	0.30125	0.25576	0.36003
276	0.29555	0.25945	0.36441
278	0.31466	0.26428	0.36827
280	0.30495	0.26911	0.37796
282	0.32866	0.2752	0.38965
284	0.33207	0.28519	0.39973
286	0.35068	0.29626	0.41014
288	0.34407	0.29888	0.40896
290	0.33217	0.29721	0.40844
292	0.34267	0.29505	0.40697
294	0.33457	0.29187	0.40649
296	0.33717	0.29231	0.40415
298	0.33767	0.29668	0.41531
300	0.35698	0.3077	0.42344
302	0.34727	0.31332	0.42681
304	0.35558	0.31438	0.42486
306	0.33427	0.30751	0.4076
308	0.31616	0.29067	0.38502
310	0.28644	0.26754	0.36279
312	0.28644	0.25158	0.33444
314	0.27824	0.23273	0.3214
316	0.25513	0.21933	0.30233
318	0.25403	0.20969	0.29284
320	0.25453	0.20451	0.28537
322	0.23282	0.2019	0.28645
324	0.24232	0.19886	0.28537
326	0.23292	0.20122	0.28242
328	0.23802	0.1992	0.27717
330	0.23952	0.19808	0.27603
332	0.23732	0.19452	0.28256
334	0.24012	0.19623	0.28216
336	0.24332	0.20156	0.29176
338	0.26503	0.21291	0.30751
340	0.28434	0.22895	0.32347
342	0.30295	0.24848	0.34874
344	0.31216	0.26918	0.3668
346	0.32076	0.28049	0.37221
348	0.31266	0.27882	0.35998
350	0.28654	0.25904	0.33489
352	0.25953	0.23304	0.30635
354	0.23562	0.20346	0.27692
356	0.2055	0.17983	0.24992
358	0.18769	0.15899	0.22686
360	0.18029	0.145	0.21147
362	0.2059	0.13301	0.19638
364	0.18089	0.12734	0.18941
366	0.17509	0.11801	0.1788
368	0.16098	0.11376	0.17107
370	0.16458	0.10863	0.15836
372	0.15708	0.10817	0.16032
374	0.15288	0.10458	0.15367
376	0.15078	0.09882	0.15253
378	0.14817	0.09776	0.15094
380	0.14507	0.097	0.14547
382	0.14237	0.0927	0.14518
384	0.14287	0.09224	0.13889
386	0.13587	0.09224	0.14052
388	0.12896	0.0888	0.13408
390	0.13177	0.08729	0.13287
392	0.12066	0.08617	0.13172
394	0.12576	0.08446	0.12733
396	0.11786	0.08189	0.12739
398	0.12336	0.08078	0.12491
400	0.12186	0.07934	0.12766
402	0.12306	0.08046	0.12176
404	0.11486	0.07815	0.12421
406	0.12186	0.07891	0.12167
408	0.11666	0.07701	0.12347
410	0.11046	0.07862	0.1218
412	0.11346	0.07678	0.12009
414	0.11216	0.07664	0.12097
416	0.10205	0.07606	0.12045
418	0.11326	0.07502	0.11659
420	0.10185	0.07473	0.1185
422	0.09075	0.07464	0.11696
424	0.08104	0.07494	0.11639
426	0.08664	0.07399	0.11583
428	0.08044	0.07394	0.11728
430	0.08674	0.07461	0.11686
432	0.08234	0.07398	0.1156
434	0.08594	0.07371	0.11537
436	0.08244	0.07291	0.11537
438	0.08684	0.07363	0.11439
440	0.08704	0.07375	0.1145
442	0.08114	0.07306	0.11493
444	0.08364	0.07299	0.11547
446	0.07904	0.07297	0.11441
448	0.08964	0.07294	0.11592
450	0.08144	0.07259	0.11267
452	0.08094	0.07268	0.11274
454	0.08104	0.07257	0.11254
456	0.08394	0.07138	0.11155
458	0.08464	0.0726	0.11288
460	0.08214	0.07199	0.11345
462	0.08514	0.07226	0.11294
464	0.08404	0.07177	0.11331
466	0.08394	0.07193	0.11364
468	0.08024	0.07162	0.11424
470	0.08124	0.0718	0.11225
472	0.08094	0.07166	0.11371
474	0.07744	0.07181	0.11287
476	0.07964	0.07202	0.11219
478	0.08014	0.07202	0.1137
480	0.07964	0.07257	0.11554
482	0.08044	0.07215	0.11475
484	0.08354	0.07314	0.11541
486	0.08284	0.07304	0.11674
488	0.08274	0.0743	0.11818
490	0.08634	0.07453	0.12015
492	0.08484	0.0755	0.11998
494	0.08424	0.07646	0.12227
496	0.08554	0.07813	0.12406
498	0.08824	0.07985	0.12552
500	0.09195	0.08103	0.12826
502	0.09535	0.08404	0.13168
504	0.09845	0.0856	0.13513
506	0.10535	0.08982	0.13866
508	0.10615	0.0916	0.14283
510	0.10765	0.09476	0.14581
512	0.11196	0.09791	0.14999
514	0.11276	0.09986	0.15209
516	0.11706	0.10209	0.15302
518	0.11316	0.10435	0.15209
520	0.11566	0.10506	0.15427
522	0.11496	0.10394	0.151
524	0.10865	0.10256	0.14882
526	0.10785	0.0989	0.14556
528	0.10235	0.09642	0.14265
530	0.10235	0.09185	0.14014
532	0.10025	0.09003	0.13976
534	0.10025	0.08837	0.13885
536	0.10055	0.08818	0.1382
538	0.10205	0.08863	0.14025
540	0.10685	0.09023	0.14439
542	0.10715	0.09253	0.14845
544	0.11556	0.09621	0.15387
546	0.11796	0.10027	0.15887
548	0.12646	0.10583	0.16518
550	0.13407	0.11304	0.17774
552	0.14927	0.12124	0.18908
554	0.16348	0.13196	0.20548
556	0.18649	0.14631	0.22809
558	0.21081	0.16458	0.25318
560	0.24462	0.18768	0.28616
562	0.27824	0.2173	0.32185
564	0.31196	0.25107	0.35723
566	0.34357	0.28592	0.38539
568	0.35548	0.31435	0.40033
570	0.35268	0.3283	0.39728
572	0.33287	0.32747	0.38091
574	0.31486	0.31123	0.36046
576	0.28714	0.28706	0.33583
578	0.26693	0.26006	0.31325
580	0.24222	0.23531	0.29247
582	0.22821	0.21207	0.2724
584	0.2041	0.19375	0.25431
586	0.18729	0.17748	0.238
588	0.17619	0.16279	0.22315
590	0.15898	0.14943	0.2084
592	0.14557	0.13736	0.1951
594	0.13547	0.12786	0.18376
596	0.13007	0.11966	0.17605
598	0.11836	0.11253	0.16603
600	0.11796	0.10635	0.15773
602	0.10815	0.10112	0.15077
604	0.10945	0.09666	0.14655
606	0.10095	0.0922	0.14052
608	0.09535	0.089	0.13693
610	0.09415	0.08592	0.13281
612	0.09205	0.08222	0.12894
614	0.08904	0.07999	0.12366
616	0.08544	0.0777	0.12109
618	0.08614	0.07572	0.12017
620	0.08354	0.07411	0.11781
622	0.08444	0.07209	0.11602
624	0.08154	0.0716	0.11388
626	0.08414	0.07051	0.11382
628	0.08494	0.0699	0.11267
630	0.08234	0.06985	0.11387
632	0.08594	0.07048	0.115
634	0.08134	0.07111	0.11595
636	0.08374	0.07318	0.11827
638	0.08874	0.0758	0.1192
640	0.09255	0.07743	0.1204
642	0.09055	0.08001	0.12136
644	0.09205	0.08174	0.1216
646	0.09005	0.08188	0.12082
648	0.08934	0.08277	0.12154
650	0.09045	0.08237	0.11974
652	0.08694	0.08126	0.11912
654	0.08624	0.07954	0.11605
656	0.08564	0.07809	0.11585
658	0.08644	0.07621	0.1139
660	0.08084	0.07446	0.11338
662	0.08274	0.07174	0.1122
664	0.07824	0.07016	0.11094
666	0.07654	0.06819	0.10842
668	0.07534	0.06638	0.10685
670	0.07364	0.06433	0.10456
672	0.06553	0.06365	0.1016
674	0.06703	0.06171	0.09937
676	0.06923	0.06033	0.09809
678	0.06903	0.05888	0.09687
680	0.06273	0.05769	0.09485
682	0.06193	0.05675	0.0932
684	0.06133	0.05524	0.09246
686	0.05943	0.05465	0.09079
688	0.05933	0.05355	0.09048
690	0.05673	0.05313	0.08789
692	0.05793	0.05278	0.08889
694	0.05743	0.05131	0.08783
696	0.05663	0.05144	0.08529
698	0.05493	0.05037	0.08588
700	0.05743	0.05029	0.08344
702	0.05253	0.04936	0.08355
704	0.05083	0.04838	0.08293
706	0.05663	0.04805	0.08268
708	0.05183	0.04817	0.08299
710	0.05483	0.04726	0.08162
712	0.05353	0.04731	0.08065
714	0.05343	0.04808	0.08171
716	0.05573	0.04743	0.0818
718	0.05213	0.04663	0.081
720	0.05803	0.04658	0.08099
722	0.04992	0.04721	0.08131
724	0.05343	0.04742	0.08083
726	0.04852	0.0477	0.08123
728	0.05483	0.04773	0.07921
730	0.05203	0.04737	0.0812
732	0.05473	0.04735	0.08218
734	0.05303	0.04729	0.08046
736	0.05703	0.04649	0.08117
738	0.05513	0.04647	0.08184
740	0.05223	0.04657	0.08065
742	0.05883	0.04669	0.08063
744	0.05203	0.04748	0.08097
746	0.05513	0.04604	0.08099
748	0.05373	0.04702	0.08119
750	0.05663	0.04678	0.08208
752	0.05113	0.04608	0.08017
754	0.05593	0.04638	0.08273
756	0.05353	0.04628	0.07978
758	0.05173	0.04631	0.08062
760	0.05583	0.04651	0.0818
762	0.05273	0.04651	0.0816
764	0.05893	0.04623	0.08218
766	0.05083	0.04705	0.08233
768	0.05793	0.04675	0.08196
770	0.05063	0.04696	0.08205
772	0.05573	0.047	0.0834
774	0.05313	0.04746	0.08225
776	0.05723	0.04759	0.08397
778	0.05533	0.04784	0.08244
780	0.05493	0.04725	0.08346
782	0.05793	0.04786	0.08289
784	0.05393	0.04848	0.0833
786	0.05953	0.04836	0.08587
788	0.05803	0.04892	0.08676
790	0.05773	0.04931	0.08775
792	0.05733	0.04979	0.08829
794	0.05813	0.05177	0.08858
796	0.05913	0.05307	0.09161
798	0.06223	0.05474	0.09236
800	0.06433	0.05586	0.09641
802	0.08094	0.0574	0.09734
804	0.08874	0.05921	0.09888
806	0.08794	0.0616	0.10062
808	0.09285	0.06397	0.10441
810	0.09175	0.0662	0.1059
812	0.09765	0.06771	0.1091
814	0.09485	0.06995	0.10952
816	0.10045	0.07243	0.11376
818	0.10135	0.07504	0.11623
820	0.10305	0.07743	0.11921
822	0.10475	0.07987	0.1206
824	0.10665	0.08222	0.12352
826	0.11196	0.08461	0.12667
828	0.11106	0.08702	0.12889
830	0.11636	0.08898	0.13141
832	0.11276	0.09448	0.13587
834	0.11516	0.09402	0.14014
836	0.11626	0.09711	0.13988
838	0.11936	0.09917	0.14366
840	0.12296	0.10147	0.14453
842	0.12526	0.10307	0.14377
844	0.12556	0.10502	0.14621
846	0.12276	0.10697	0.14811
848	0.12436	0.10656	0.14612
850	0.12126	0.10684	0.14348
852	0.11866	0.1044	0.14124
854	0.11506	0.10267	0.14035
856	0.10995	0.09937	0.13389
858	0.10495	0.09413	0.13209
860	0.10295	0.09059	0.12736
862	0.09995	0.08601	0.1259
864	0.09625	0.08162	0.12387
866	0.09575	0.07905	0.12378
868	0.09655	0.07617	0.12188
870	0.09345	0.07496	0.12099
872	0.09115	0.07405	0.12139
874	0.08894	0.07371	0.11933
876	0.08844	0.075	0.11816
878	0.08684	0.07439	0.11787
880	0.08384	0.07458	0.11237
882	0.08134	0.07328	0.10936
884	0.07774	0.07199	0.10839
886	0.07654	0.0695	0.10575
888	0.07494	0.06676	0.10458
890	0.07574	0.06467	0.10397
892	0.07484	0.06212	0.10476
894	0.07504	0.0612	0.10416
896	0.07454	0.06055	0.10394
898	0.07594	0.06068	0.1058
900	0.07664	0.06035	0.10618
902	0.08144	0.06168	0.10769
904	0.08384	0.0624	0.10884
906	0.08434	0.06379	0.1105
908	0.08634	0.06443	0.11052
910	0.08774	0.06718	0.11379
912	0.09065	0.06855	0.11469
914	0.09065	0.07037	0.11541
916	0.09385	0.072	0.11722
918	0.09315	0.07344	0.11836
920	0.09495	0.07488	0.1191
922	0.09485	0.07566	0.11889
924	0.09555	0.07658	0.11992
926	0.09585	0.07742	0.1204
928	0.09685	0.07779	0.1218
930	0.09735	0.07803	0.1237
932	0.09985	0.0785	0.12588
934	0.10455	0.07925	0.12954
936	0.10755	0.08041	0.13338
938	0.11316	0.08319	0.13857
940	0.11996	0.08661	0.14507
942	0.12916	0.09083	0.15277
944	0.13787	0.09633	0.16275
946	0.14957	0.10377	0.17537
948	0.16368	0.11259	0.18887
950	0.18349	0.12286	0.20433
952	0.2002	0.13581	0.2251
954	0.22771	0.15147	0.24818
956	0.25173	0.1698	0.2757
958	0.28744	0.19118	0.3071
960	0.33137	0.21755	0.34982
962	0.38149	0.24751	0.40083
964	0.44372	0.28442	0.46349
966	0.51946	0.32999	0.53666
968	0.6075	0.38667	0.62415
970	0.70345	0.4558	0.7201
972	0.8073	0.5413	0.82016
974	0.89925	0.63813	0.9022
976	0.96688	0.74116	0.96355
978	1	0.84161	0.9989
980	1	0.93048	1
982	0.96718	0.9886	0.97581
984	0.91826	1	0.93339
986	0.85483	0.9678	0.88164
988	0.78319	0.91153	0.8187
990	0.71066	0.83973	0.75216
992	0.63962	0.75629	0.6843
994	0.56618	0.67022	0.61896
996	0.50165	0.58668	0.55592
998	0.44042	0.50365	0.49807
1000	0.38499	0.42688	0.44813
1002	0.33897	0.35717	0.40623
1004	0.30025	0.29757	0.37011
1006	0.27054	0.25037	0.33988
1008	0.24282	0.21418	0.31541
1010	0.22201	0.18743	0.29494
1012	0.2052	0.16795	0.27629
1014	0.1929	0.15517	0.26247
1016	0.18449	0.14708	0.25008
1018	0.17909	0.14242	0.24091
1020	0.17349	0.13916	0.23269
1022	0.17059	0.13745	0.22443
1024	0.16728	0.13624	0.21628
1026	0.16128	0.13476	0.20844
1028	0.15418	0.13252	0.19797
1030	0.14667	0.12962	0.18762
1032	0.13657	0.12516	0.17752
1034	0.12546	0.11953	0.16727
1036	0.11616	0.11265	0.15736
1038	0.10545	0.10506	0.14799
1040	0.09535	0.09716	0.13928
1042	0.08654	0.08966	0.1307
1044	0.08004	0.08304	0.1239
1046	0.07254	0.0773	0.11697
1048	0.06693	0.07233	0.11081
1050	0.06143	0.06764	0.10484
1052	0.05713	0.06334	0.09914
1054	0.05183	0.0593	0.09477
1056	0.04842	0.05544	0.08955
1058	0.04602	0.05192	0.0857
1060	0.04172	0.04846	0.08164
1062	0.04072	0.04564	0.07796
1064	0.03922	0.04323	0.07444
1066	0.03662	0.04081	0.07159
1068	0.03472	0.03866	0.06898
1070	0.03292	0.03663	0.06575
1072	0.03172	0.03492	0.06367
1074	0.02981	0.033	0.06178
1076	0.02871	0.03157	0.05998
1078	0.02761	0.03023	0.05856
1080	0.02701	0.02891	0.05738
1082	0.02591	0.02776	0.05572
1084	0.02561	0.02677	0.05502
1086	0.02471	0.0259	0.0542
1088	0.02511	0.02503	0.05362
1090	0.02421	0.02434	0.05297
1092	0.02401	0.02367	0.05278
1094	0.02561	0.02326	0.05252
1096	0.02661	0.02317	0.0524
1098	0.02581	0.02314	0.05261
1100	0.02751	0.02301	0.05272
1102	0.02831	0.02345	0.05346
1104	0.02921	0.02373	0.0536
1106	0.02931	0.02421	0.05402
1108	0.03142	0.02512	0.05439
1110	0.03312	0.02606	0.05544
1112	0.03342	0.02707	0.0563
1114	0.03362	0.0285	0.05595
1116	0.03462	0.02959	0.05581
1118	0.03432	0.03074	0.05561
1120	0.03442	0.03181	0.05428
1122	0.03282	0.0322	0.05419
1124	0.03312	0.03238	0.0534
1126	0.03252	0.03236	0.05286
1128	0.03262	0.03213	0.05215
1130	0.03232	0.03181	0.05175
1132	0.03292	0.03153	0.05155
1134	0.03052	0.03159	0.05115
1136	0.03222	0.03136	0.05074
1138	0.03082	0.031	0.04969
1140	0.03092	0.03066	0.04928
1142	0.03202	0.03022	0.04837
1144	0.03202	0.02939	0.0467
1146	0.03342	0.02899	0.04599
1148	0.03462	0.0281	0.04485
1150	0.03572	0.02738	0.04349
1152	0.03492	0.02639	0.04242
1154	0.03492	0.02544	0.04154
1156	0.03452	0.02465	0.04117
1158	0.03262	0.02385	0.04069
1160	0.03252	0.02284	0.04122
1162	0.03142	0.02243	0.0408
1164	0.03092	0.02194	0.04029
1166	0.02971	0.021	0.04094
1168	0.02841	0.02058	0.04029
1170	0.02771	0.02013	0.04003
1172	0.02581	0.01945	0.04034
1174	0.02601	0.01918	0.04
1176	0.02431	0.0187	0.03957
1178	0.02401	0.01818	0.03897
1180	0.02211	0.01776	0.03887
1182	0.02221	0.01725	0.03852
1184	0.02151	0.0167	0.03807
1186	0.02061	0.01619	0.03727
1188	0.01971	0.016	0.03674
1190	0.01941	0.01543	0.03662
1192	0.01771	0.01511	0.03629
1194	0.01771	0.01466	0.03611
1196	0.01681	0.0145	0.03583
1198	0.01581	0.0141	0.03506
1200	0.01501	0.01385	0.03501
1202	0.01421	0.01344	0.0348
1204	0.01381	0.013	0.03415
1206	0.01271	0.01257	0.03379
1208	0.01221	0.01247	0.03339
1210	0.01141	0.01194	0.03313
1212	0.01041	0.01173	0.03271
1214	0.01031	0.01122	0.03191
1216	0.0094	0.01091	0.03193
1218	0.0087	0.01031	0.03177
1220	0.0073	0.01014	0.03105
1222	0.0075	0.0096	0.03066
1224	0.0063	0.00927	0.03078
1226	0.0062	0.00877	0.0306
1228	0.0056	0.00879	0.02984
1230	0.0052	0.00847	0.02964
1232	0.0053	0.00813	0.02936
1234	0.004	0.00792	0.02919
1236	0.0048	0.00781	0.02862
1238	0.0037	0.00754	0.02831
1240	0.0044	0.0075	0.02817
1242	0.0051	0.00722	0.02768
1244	0.0037	0.00747	0.02711
1246	0.0043	0.00742	0.02716
1248	0.0038	0.00745	0.02691
1250	0.0033	0.00751	0.02672
1252	0.0043	0.00743	0.02677
1254	0.0028	0.00769	0.02626
1256	0.0032	0.00755	0.02603
1258	0.0039	0.00752	0.02606
1260	0.003	0.00761	0.0257
1262	0.0033	0.00762	0.0257
1264	0.0039	0.00737	0.02536
1266	0.0047	0.00756	0.0251
1268	0.004	0.00767	0.02489
1270	0.0037	0.00756	0.02462
1272	0.0039	0.00759	0.02441
1274	0.0039	0.0076	0.02458
1276	0.0031	0.00761	0.02405
1278	0.0022	0.00744	0.02362
1280	0.0024	0.0073	0.02331
1282	0.0035	0.0073	0.02316
1284	0.0038	0.00718	0.02263
1286	0.0042	0.00708	0.02305
1288	0.0034	0.00707	0.02246
1290	0.0039	0.00687	0.02222
1292	0.003	0.0068	0.02157
1294	0.0033	0.00654	0.02225
1296	0.004	0.00655	0.02123
1298	0.0039	0.00625	0.02135
1300	0.0028	0.00602	0.0207
1302	0.0017	0.00595	0.01961
1304	0.0035	0.00584	0.01917
1306	0.0027	0.00563	0.01914
1308	0.0021	0.00566	0.01845
1310	0.0017	0.00536	0.01788
1312	0.0025	0.00523	0.01707
1314	0.0028	0.00473	0.01643
1316	0.0016	0.00445	0.0161
1318	0.00030015	0.00441	0.01474
1320	0.0017	0.00426	0.01553
1322	0.00050025	0.0039	0.01403
1324	0	0.00327	0.0123
1326	0.0024	0.0027	0.01172
1328	0.0035	0.00292	0.01095
1330	0.0036	0.0024	0.0101
1332	0.0031	0.00229	0.01057
1334	0.0038	0.00198	0.00986
1336	0.0048	0.0013	0.00747
1338	0.0045	0.00122	0.00897
1340	0.0044	0.00151	0.00724
1342	0.0056	0.000577163	0.00673
1344	0.0049	7.46917e-05	0.00452
1346	0.0059	0.000305557	0.00316
1348	0.0069	0.000543213	0.00249
1350	0.0039	0	0
--	--	0.00158	0.000571199
--	--	0.000339508	-0.000926269
--	--	-8.8272e-05	-0.0012
--	--	-0.00143	-0.00208
--	--	-0.000509262	-0.00404
--	--	-0.0029	-0.0111
--	--	-0.000346298	-0.01034
--	--	-0.000529632	-0.01124
--	--	0.00138	-0.00973
--	--	-0.00474	-0.01281
--	--	-0.00141	-0.01521
--	--	0.00158	-0.01396
--	--	0.00325	-0.01555
--	--	0.00875	-0.02157
--	--	0.01044	-0.03575
--	--	0.00314	-0.06621
--	--	-0.02393	-0.0228
--	--	-0.02019	0.16234
--	--	0.01645	0.12886
--	--	0.05243	0.34729
--	--	0.61845	0.34919
--	--	0.02271	0.42667
--	--	0.16352	9.23391
--	--	-0.38251	-0.41713
--	--	4.05562	0.5387
--	--	--
--	--	--
--	--	--
--	--	--
--	--	--
--	--	--
--	--	--
--	--	--
--	--	--
--	--	--
--	--	--
--	--	--
--	--	--
--	--	--
--	--	--
--	--	--
--	--	--
--	--	--
--	--	--
--	--	--
--	--	--
--	--	--
--	--	--
--	--	--
--	--	--
--	--	--
--	--	--
--	--	--
--	--	--
--	--	--
--	--	--
--	--	--
--	--	--
--	--	--
--	--	--
--	--	--
--	--	--
--	--	--
--	--	--
--	--	--
--	--	--
--	--	--
--	--	--
--	--	--
--	--	--
--	--	--
--	--	--
--	--	--
--	--	--
--	--	--
--	--	--
--	--	--
--	--	--
--	--	--
--	--	--
--	--	--
--	--	--
--	--	--
--	--	--
--	--	--
--	--	--
--	--	--
--	--	--
--	--	--
--	--	--
--	--	--
--	--	--
--	--	--
--	--	--
--	--	--
--	--	--
--	--	--
--	--	--
--	--	--
--	--	--
--	--	--
--	--	--
--	--	--
--	--	--
--	--	--
--	--	--
--	--	--
--	--	--
--	--	--
--	--	--
--	--	--
--	--	--
--	--	--
--	--	--
--	--	--
--	--	--
--	--	--
--	--	--
--	--	--
--	--	--
--	--	--
--	--	--
--	--	--
--	--	--
--	--	--
--	--	--
--	--	--
--	--	--
--	--	--
--	--	--
--	--	--
--	--	--
--	--	--
--	--	--
--	--	--
--	--	--
--	--	--
--	--	--
--	--	--
--	--	--
--	--	--
--	--	--
--	--	--
--	--	--
--	--	--
--	--	--
--	--	--
--	--	--
--	--	--
--	--	--
--	--	--
--	--	--
--	--	--
--	--	--
--	--	--
--	--	--
--	--	--
--	--	--
--	--	--
--	--	--
--	--	--
--	--	--
--	--	--
--	--	--
--	--	--
--	--	--
--	--	--
--	--	--
--	--	--
--	--	--
--	--	--
--	--	--
--	--	--
--	--	--
--	--	--
--	--	--
--	--	--
--	--	--
--	--	--
--	--	--
--	--	--
--	--	--
--	--	--
--	--	--
--	--	--
--	--	--
--	--	--
--	--	--
--	--	--
--	--	--
--	--	--
--	--	--
--	--	--
--	--	--
--	--	--
--	--	--
--	--	--
--	--	--
--	--	--
--	--	--
--	--	--
--	--	--
--	--	--
--	--	--
--	--	--
--	--	--
--	--	--
--	--	--
--	--	--
--	--	--
--	--	--
--	--	--
--	--	--
--	--	--
--	--	--
--	--	--
--	--	--
--	--	--
--	--	--
--	--	--
--	--	--
--	--	--
--	--	--
--	--	--
--	--	--
--	--	--
--	--	--
--	--	--
--	--	--
--	--	--
--	--	--
--	--	--
--	--	--
--	--	--
--	--	--
--	--	--
--	--	--
--	--	--
--	--	--
--	--	--
--	--	--
--	--	--
--	--	--
--	--	--
--	--	--
--	--	--
--	--	--
--	--	--
--	--	--
--	--	--
--	--	--
--	--	--
--	--	--
--	--	--
--	--	--
--	--	--
--	--	--
--	--	--
--	--	--
--	--	--
--	--	--
--	--	--
--	--	--
--	--	--
--	--	--
--	--	--
--	--	--
--	--	--
--	--	--
--	--	--
--	--	--
--	--	--
--	--	--
--	--	--
--	--	--
--	--	--
--	--	--
--	--	--
--	--	--
--	--	--
--	--	--
--	--	--
--	--	--
--	--	--
--	--	--
--	--	--
--	--	--
--	--	--
--	--	--
--	--	--
--	--	--
--	--	--
--	--	--
--	--	--
--	--	--
--	--	--
--	--	--
--	--	--
--	--	--
--	--	--
--	--	--
--	--	--
--	--	--
--	--	--
--	--	--
--	--	--
--	--	--
--	--	--
--	--	--
--	--	--
--	--	--
--	--	--
--	--	--
--	--	--
--	--	--
--	--	--
--	--	--
--	--	--
--	--	--
--	--	--
--	--	--
--	--	--
--	--	--
--	--	--
--	--	--
--	--	--
--	--	--
--	--	--
--	--	--
--	--	--
--	--	--
--	--	--
--	--	--
--	--	--
--	--	--
--	--	--
--	--	--
--	--	--
--	--	--
--	--	--
--	--	--
--	--	--
--	--	--
--	--	--
--	--	--
--	--	--
--	--	--
--	--	--
--	--	--
--	--	--
--	--	--
--	--	--
--	--	--
--	--	--
--	--	--
--	--	--
--	--	--
--	--	--
--	--	--
--	--	--
--	--	--
--	--	--
--	--	--
--	--	--
--	--	--
--	--	--
--	--	--
--	--	--
--	--	--
--	--	--
--	--	--
--	--	--
--	--	--
--	--	--
--	--	--
--	--	--
--	--	--
--	--	--
--	--	--
--	--	--
--	--	--
--	--	--
--	--	--
--	--	--
--	--	--
--	--	--
--	--	--
--	--	--
--	--	--
--	--	--
--	--	--
--	--	--
--	--	--
--	--	--
--	--	--
--	--	--
--	--	--
--	--	--
--	--	--
--	--	--
--	--	--
--	--	--
--	--	--
--	--	--
--	--	--
--	--	--
--	--	--
--	--	--
--	--	--
--	--	--
--	--	--
--	--	--
--	--	--
--	--	--
--	--	--
--	--	--
--	--	--
--	--	--
--	--	--
--	--	--
--	--	--
--	--	--
--	--	--
--	--	--
--	--	--
--	--	--
--	--	--
--	--	--
--	--	--
--	--	--
--	--	--
--	--	--
--	--	--
--	--	--
--	--	--
--	--	--
--	--	--
--	--	--
--	--	--
--	--	--
--	--	--
--	--	--
--	--	--
--	--	--
--	--	--
--	--	--
--	--	--
--	--	--
--	--	--
--	--	--
--	--	--
--	--	--
--	--	--
--	--	--
--	--	--
--	--	--
--	--	--
--	--	--
--	--	--
--	--	--
--	--	--
--	--	--
--	--	--
--	--	--
--	--	--
--	--	--
--	--	--
--	--	--
--	--	--
--	--	--
--	--	--
--	--	--
--	--	--
--	--	--
--	--	--
--	--	--
--	--	--
--	--	--
--	--	--
--	--	--
--	--	--
--	--	--
--	--	--
--	--	--
--	--	--
--	--	--
--	--	--
--	--	--
--	--	--
--	--	--
--	--	--
--	--	--
--	--	--
--	--	--
--	--	--
--	--	--
--	--	--
--	--	--
--	--	--
--	--	--
--	--	--
--	--	--
--	--	--
--	--	--
--	--	--
--	--	--
--	--	--
--	--	--
--	--	--
--	--	--
--	--	--
--	--	--
--	--	--
--	--	--
--	--	--
--	--	--
--	--	--
--	--	--
--	--	--
--	--	--
--	--	--
--	--	--
--	--	--
--	--	--
--	--	--
--	--	--
--	--	--
--	--	--
--	--	--
--	--	--
--	--	--
--	--	--
--	--	--
--	--	--
--	--	--
--	--	--
--	--	--
--	--	--
--	--	--
--	--	--
--	--	--
--	--	--
--	--	--
--	--	--
--	--	--
--	--	--
--	--	--
--	--	--
--	--	--
--	--	--
--
