# Supplementary material for: Chirality-dependent electrical transport properties of carbon nanotubes obtained by experimental measurement
Source: Nat Commun. 2023 Mar 25;14:1672. doi: 10.1038/s41467-023-37443-7 (PMC10039901; doi:10.1038/s41467-023-37443-7)
Supplement: Supplementary file 3 — Source Data [file 41467_2023_37443_MOESM3_ESM.zip › 7. Source Data/Figure 2/2b/transfer curve for 65.xlsx]

## Sheet: Sheet1
-4	1.26729e-08	1.64333e-08	5.7162e-09	1.21026e-08	1.22918e-08	7.2746e-09	8.5599e-09	1.4078e-08	1.18085e-08	9.463e-09	8.4835e-09	1.07883e-08
-3.95	1.24796e-08	1.67223e-08	5.6918e-09	1.18762e-08	1.23282e-08	7.1835e-09	8.6669e-09	1.40191e-08	1.19087e-08	9.5612e-09	8.4604e-09	1.08319e-08
-3.9	1.2749e-08	1.6717e-08	5.7662e-09	1.17203e-08	1.21159e-08	7.2939e-09	8.6292e-09	1.41377e-08	1.19086e-08	9.3958e-09	8.514e-09	1.07806e-08
-3.85	1.27848e-08	1.7036e-08	5.5707e-09	1.16981e-08	1.21494e-08	7.1325e-09	8.5076e-09	1.40447e-08	1.19542e-08	9.5295e-09	8.1541e-09	1.07445e-08
-3.8	1.28054e-08	1.68243e-08	5.5856e-09	1.15303e-08	1.19734e-08	7.2008e-09	8.5923e-09	1.40735e-08	1.16395e-08	9.472e-09	8.3313e-09	1.08326e-08
-3.75	1.29334e-08	1.72172e-08	5.6784e-09	1.15818e-08	1.21005e-08	7.0646e-09	8.5224e-09	1.41808e-08	1.15134e-08	9.4471e-09	8.2792e-09	1.06439e-08
-3.7	1.28098e-08	1.68815e-08	5.6837e-09	1.1624e-08	1.21178e-08	7.2085e-09	8.5603e-09	1.39785e-08	1.14616e-08	9.508e-09	8.2285e-09	1.05365e-08
-3.65	1.28309e-08	1.70292e-08	5.5566e-09	1.14429e-08	1.17658e-08	7.2408e-09	8.3939e-09	1.39766e-08	1.14767e-08	9.2616e-09	8.2083e-09	1.05661e-08
-3.6	1.25239e-08	3.28315e-08	5.3118e-09	1.12007e-08	1.17231e-08	6.889e-09	8.4268e-09	1.38303e-08	1.12073e-08	9.2211e-09	8.0796e-09	1.04398e-08
-3.55	1.24534e-08	3.37398e-08	9.3637e-09	1.8357e-08	1.87095e-08	6.6474e-09	8.334e-09	1.34609e-08	1.0866e-08	9.078e-09	7.8248e-09	1.01963e-08
-3.5	2.38396e-08	3.58603e-08	9.5393e-09	1.86381e-08	1.94254e-08	6.7343e-09	8.2059e-09	1.34128e-08	1.08149e-08	9.2168e-09	7.6438e-09	1.02546e-08
-3.45	2.46859e-08	3.69846e-08	1.00828e-08	1.9337e-08	1.97575e-08	6.5943e-09	8.0729e-09	1.31698e-08	1.07255e-08	8.9167e-09	7.5768e-09	9.9211e-09
-3.4	2.55321e-08	3.8539e-08	9.8306e-09	1.97974e-08	1.98051e-08	6.7504e-09	8.0981e-09	1.32382e-08	1.07578e-08	8.9099e-09	7.5076e-09	9.8274e-09
-3.35	2.64654e-08	4.00544e-08	1.04663e-08	2.01976e-08	2.06516e-08	6.5784e-09	8.028e-09	1.31115e-08	1.05936e-08	8.7198e-09	7.2599e-09	9.7687e-09
-3.3	2.72177e-08	4.09709e-08	1.05071e-08	2.00108e-08	2.10567e-08	6.1932e-09	7.8985e-09	1.30078e-08	1.04182e-08	8.3578e-09	6.8951e-09	9.7887e-09
-3.25	2.77573e-08	4.09673e-08	1.05834e-08	2.0298e-08	2.14665e-08	6.1538e-09	7.553e-09	1.2706e-08	1.01926e-08	8.19e-09	6.8911e-09	9.3408e-09
-3.2	2.80592e-08	4.19961e-08	1.06471e-08	2.0144e-08	2.15575e-08	5.99e-09	7.4323e-09	1.24792e-08	1.00038e-08	8.0298e-09	6.8806e-09	9.2714e-09
-3.15	2.80529e-08	4.25542e-08	1.06399e-08	2.01989e-08	2.12088e-08	5.4338e-09	7.1772e-09	1.22287e-08	9.7435e-09	1.19506e-08	6.6024e-09	8.9943e-09
-3.1	2.85967e-08	4.34048e-08	1.02662e-08	2.04562e-08	2.12553e-08	5.6468e-09	6.8517e-09	1.62934e-08	1.37797e-08	1.16598e-08	8.9645e-09	1.24583e-08
-3.05	2.89959e-08	4.44345e-08	1.03854e-08	1.99258e-08	2.13499e-08	7.8814e-09	9.8222e-09	1.60373e-08	1.3914e-08	1.21129e-08	8.9243e-09	1.22287e-08
-3	2.84351e-08	4.31798e-08	1.03778e-08	2.08504e-08	2.14139e-08	7.9879e-09	9.6195e-09	1.65895e-08	1.38151e-08	1.16646e-08	8.7068e-09	1.20947e-08
-2.95	2.93338e-08	4.19374e-08	9.9989e-09	2.01514e-08	2.0668e-08	7.7506e-09	9.6977e-09	1.64659e-08	1.37923e-08	1.16065e-08	8.911e-09	1.17872e-08
-2.9	2.83889e-08	4.16864e-08	1.01018e-08	1.9759e-08	2.01532e-08	7.6389e-09	9.358e-09	1.60598e-08	1.36018e-08	1.14373e-08	8.8879e-09	1.18312e-08
-2.85	2.80981e-08	4.1519e-08	1.03829e-08	1.9847e-08	2.02948e-08	7.149e-09	9.2807e-09	1.60204e-08	1.33684e-08	1.12988e-08	8.3718e-09	1.17102e-08
-2.8	2.75253e-08	4.14968e-08	9.6278e-09	1.89369e-08	2.05116e-08	7.0864e-09	9.0422e-09	1.55458e-08	1.35246e-08	1.12864e-08	8.3453e-09	1.14834e-08
-2.75	2.69901e-08	4.05988e-08	9.7854e-09	1.84702e-08	2.0094e-08	6.9537e-09	9.1425e-09	1.57992e-08	1.30757e-08	1.09948e-08	8.1253e-09	1.06898e-08
-2.7	2.66066e-08	3.96876e-08	9.3791e-09	1.80269e-08	1.86783e-08	6.8081e-09	9.1039e-09	1.53916e-08	1.30917e-08	1.07665e-08	7.7684e-09	1.11605e-08
-2.65	2.60789e-08	3.87e-08	9.2919e-09	1.76317e-08	1.89165e-08	7.0778e-09	8.8521e-09	1.49715e-08	1.26893e-08	1.03478e-08	7.0886e-09	1.06108e-08
-2.6	2.58059e-08	3.79479e-08	9.0572e-09	1.72716e-08	1.81892e-08	6.7098e-09	8.7348e-09	1.49112e-08	1.23349e-08	1.02505e-08	7.2599e-09	1.01857e-08
-2.55	2.51171e-08	3.70755e-08	8.6378e-09	1.69632e-08	1.7757e-08	6.6402e-09	8.7924e-09	1.41624e-08	1.19573e-08	9.8137e-09	7.2965e-09	1.00054e-08
-2.5	2.42832e-08	3.62579e-08	8.688e-09	1.58093e-08	1.78347e-08	6.1927e-09	8.3436e-09	1.41462e-08	1.15701e-08	9.6124e-09	6.9661e-09	9.5792e-09
-2.45	2.40063e-08	3.50534e-08	8.2658e-09	1.53502e-08	1.68417e-08	5.9258e-09	7.9873e-09	1.35207e-08	1.12883e-08	9.3022e-09	6.7461e-09	9.2503e-09
-2.4	2.28806e-08	3.35403e-08	7.8292e-09	1.4785e-08	1.63076e-08	5.6055e-09	7.738e-09	1.29752e-08	1.09569e-08	8.9103e-09	6.2753e-09	8.8572e-09
-2.35	2.19422e-08	3.29787e-08	7.1765e-09	1.44718e-08	1.58665e-08	5.3636e-09	7.1819e-09	1.23698e-08	1.02272e-08	8.6404e-09	6.1538e-09	8.6894e-09
-2.3	2.05986e-08	3.12456e-08	7.0659e-09	1.39056e-08	1.47738e-08	5.3845e-09	6.8426e-09	1.16806e-08	9.7412e-09	8.0644e-09	5.7027e-09	8.197e-09
-2.25	2.0305e-08	2.9353e-08	6.8022e-09	1.29686e-08	1.40292e-08	5.1763e-09	6.4208e-09	1.11811e-08	9.3668e-09	7.7712e-09	5.4646e-09	7.8474e-09
-2.2	1.90197e-08	2.79085e-08	6.4303e-09	1.20722e-08	1.34178e-08	4.8172e-09	6.2738e-09	1.07656e-08	8.93e-09	7.7164e-09	5.3435e-09	7.2267e-09
-2.15	1.80905e-08	2.63159e-08	6.0642e-09	1.15693e-08	1.27054e-08	4.6046e-09	5.8296e-09	9.8338e-09	8.6711e-09	7.2924e-09	4.7076e-09	6.8271e-09
-2.1	1.69123e-08	2.46416e-08	5.6557e-09	1.07247e-08	1.19743e-08	4.1088e-09	5.3775e-09	9.3115e-09	7.9831e-09	6.4285e-09	4.5998e-09	6.4723e-09
-2.05	1.50617e-08	2.29416e-08	5.3897e-09	1.00944e-08	1.1165e-08	4.1184e-09	5.0095e-09	8.6027e-09	7.4595e-09	6.1309e-09	4.3499e-09	5.845e-09
-2	1.41264e-08	2.05557e-08	4.7467e-09	9.4391e-09	1.022e-08	3.9808e-09	4.653e-09	8.3927e-09	6.9827e-09	5.8072e-09	4.1642e-09	5.4655e-09
-1.95	1.27221e-08	1.93843e-08	4.3579e-09	8.6675e-09	9.4586e-09	3.6246e-09	4.435e-09	7.5936e-09	6.5328e-09	5.2412e-09	3.6587e-09	4.963e-09
-1.9	1.14777e-08	1.76411e-08	4.2206e-09	7.629e-09	8.5533e-09	3.2629e-09	4.012e-09	7.0642e-09	5.8264e-09	4.8178e-09	3.3549e-09	4.6806e-09
-1.85	9.9812e-09	1.56294e-08	3.7217e-09	7.1831e-09	7.7306e-09	2.868e-09	3.8111e-09	6.4944e-09	5.3379e-09	4.5008e-09	3.0208e-09	4.2848e-09
-1.8	9.072e-09	1.37507e-08	3.3053e-09	6.3033e-09	6.8353e-09	2.6288e-09	3.3193e-09	5.6284e-09	4.7308e-09	4.2601e-09	2.6759e-09	3.9842e-09
-1.75	7.868e-09	1.19101e-08	2.7922e-09	5.7804e-09	5.9267e-09	2.4385e-09	2.9139e-09	5.0309e-09	4.1182e-09	3.6862e-09	2.4077e-09	3.4626e-09
-1.7	6.7164e-09	1.0447e-08	2.5776e-09	4.8979e-09	5.2102e-09	2.0976e-09	2.5724e-09	4.5125e-09	3.9189e-09	3.1924e-09	2.0366e-09	3.1038e-09
-1.65	5.6787e-09	8.7732e-09	2.1611e-09	4.239e-09	4.5514e-09	1.8883e-09	2.2308e-09	4.2286e-09	3.3933e-09	2.7417e-09	1.8773e-09	2.6303e-09
-1.6	4.9172e-09	7.4236e-09	1.8519e-09	3.8106e-09	4.2211e-09	1.5761e-09	1.8892e-09	3.4957e-09	2.8791e-09	2.2848e-09	1.6291e-09	2.3627e-09
-1.55	4.0716e-09	6.2249e-09	1.5664e-09	3.2019e-09	3.5101e-09	1.3467e-09	1.6242e-09	3.0421e-09	2.3511e-09	1.8635e-09	1.342e-09	1.9318e-09
-1.5	3.4254e-09	5.0891e-09	1.2682e-09	2.6913e-09	2.9972e-09	1.1178e-09	1.3244e-09	2.4888e-09	1.973e-09	1.5468e-09	1.2179e-09	1.6682e-09
-1.45	2.6683e-09	4.1198e-09	1.0157e-09	2.2078e-09	2.3774e-09	9.37378e-10	1.0913e-09	1.9795e-09	1.5865e-09	1.2314e-09	1.0115e-09	1.3913e-09
-1.4	2.0622e-09	3.372e-09	8.06498e-10	1.7321e-09	1.9248e-09	7.70903e-10	8.74579e-10	1.6852e-09	1.2971e-09	9.80074e-10	8.10364e-10	1.1273e-09
-1.35	1.5538e-09	2.5224e-09	6.10189e-10	1.4151e-09	1.5174e-09	6.06031e-10	6.83912e-10	1.3305e-09	9.91813e-10	7.47218e-10	6.65605e-10	8.82523e-10
-1.3	1.1496e-09	1.841e-09	4.59815e-10	1.0906e-09	1.1905e-09	4.71549e-10	5.50119e-10	1.0278e-09	7.37014e-10	5.55949e-10	5.10666e-10	6.86158e-10
-1.25	8.27958e-10	1.3372e-09	3.52068e-10	8.17185e-10	8.71764e-10	3.84857e-10	4.07141e-10	7.79299e-10	5.42579e-10	4.40384e-10	4.27127e-10	5.18948e-10
-1.2	5.63637e-10	9.61639e-10	2.39616e-10	5.94261e-10	6.31692e-10	2.74239e-10	3.27387e-10	5.72739e-10	4.12846e-10	3.07825e-10	2.98271e-10	4.07989e-10
-1.15	3.92609e-10	6.39954e-10	1.5503e-10	4.20107e-10	4.34128e-10	1.84004e-10	2.27357e-10	4.08773e-10	2.87518e-10	2.00043e-10	2.11796e-10	2.87064e-10
-1.1	2.49454e-10	4.10018e-10	1.03612e-10	2.88455e-10	3.07114e-10	1.23035e-10	1.54367e-10	3.0066e-10	1.84404e-10	1.29914e-10	1.41824e-10	1.94601e-10
-1.05	1.56804e-10	2.71879e-10	6.54761e-11	1.91335e-10	2.00619e-10	7.95338e-11	1.01084e-10	1.99087e-10	1.16574e-10	7.68176e-11	9.07016e-11	1.27579e-10
-1	9.27447e-11	1.63174e-10	4.06237e-11	1.195e-10	1.22705e-10	4.96248e-11	6.53663e-11	1.26936e-10	7.02067e-11	4.70334e-11	5.85917e-11	7.92712e-11
-0.95	5.29601e-11	9.36343e-11	3.17906e-11	7.22941e-11	7.26429e-11	4.10614e-11	4.08903e-11	8.08319e-11	4.24991e-11	3.72829e-11	4.91246e-11	4.77908e-11
-0.9	3.61811e-11	5.29505e-11	1.89916e-11	4.19278e-11	4.17015e-11	2.48389e-11	3.12731e-11	4.94952e-11	3.11185e-11	2.20517e-11	3.02616e-11	3.57695e-11
-0.85	2.06976e-11	3.26264e-11	1.11098e-11	2.65057e-11	2.79986e-11	1.4182e-11	1.89793e-11	3.37092e-11	1.83998e-11	1.2577e-11	1.7427e-11	2.12526e-11
-0.8	1.09339e-11	1.8193e-11	6.6386e-12	1.52054e-11	1.59773e-11	8.2716e-12	1.07337e-11	2.02179e-11	1.01586e-11	8.1372e-12	1.0129e-11	1.19475e-11
-0.75	5.7132e-12	9.4055e-12	3.9993e-12	8.2571e-12	8.6622e-12	4.8079e-12	6.1315e-12	1.12449e-11	5.7347e-12	5.3447e-12	5.7731e-12	6.6728e-12
-0.7	3.35e-12	4.6675e-12	2.8026e-12	4.2669e-12	4.5164e-12	3.355e-12	3.9429e-12	6.4045e-12	3.6909e-12	4.2257e-12	3.8117e-12	4.2925e-12
-0.65	2.1812e-12	2.677e-12	2.7172e-12	2.6027e-12	2.6703e-12	2.6913e-12	2.959e-12	4.0547e-12	2.7695e-12	3.7145e-12	2.8521e-12	3.1126e-12
-0.6	1.6923e-12	1.7608e-12	2.4169e-12	1.7989e-12	1.778e-12	2.4201e-12	2.5462e-12	2.9222e-12	2.295e-12	3.4894e-12	2.4595e-12	2.6157e-12
-0.55	1.4782e-12	1.3904e-12	2.571e-12	1.4509e-12	1.4136e-12	2.3442e-12	2.3608e-12	2.4401e-12	2.1449e-12	3.5271e-12	2.3512e-12	2.4078e-12
-0.5	1.4492e-12	1.2259e-12	2.8826e-12	1.3337e-12	1.2549e-12	2.3773e-12	2.3242e-12	2.2832e-12	2.1271e-12	3.5533e-12	2.3685e-12	2.3528e-12
-0.45	1.4869e-12	1.206e-12	2.708e-12	1.3088e-12	1.2201e-12	2.4464e-12	2.3369e-12	2.3068e-12	2.2238e-12	3.615e-12	2.4248e-12	2.3901e-12
-0.4	1.5506e-12	1.1846e-12	3.4053e-12	1.3152e-12	1.2273e-12	2.5474e-12	2.418e-12	2.3423e-12	2.3047e-12	3.7338e-12	2.5263e-12	2.4506e-12
-0.35	1.6352e-12	1.1813e-12	3.3049e-12	1.3784e-12	1.3121e-12	2.6128e-12	2.5365e-12	2.4699e-12	2.3992e-12	3.3073e-12	2.5876e-12	2.4733e-12
-0.3	1.7318e-12	1.219e-12	2.8321e-12	1.3919e-12	1.3575e-12	2.7081e-12	2.63e-12	2.6271e-12	2.4972e-12	3.2575e-12	2.6912e-12	2.5962e-12
-0.25	1.819e-12	1.2081e-12	2.4361e-12	1.4253e-12	1.4385e-12	2.792e-12	2.7562e-12	2.7408e-12	2.6806e-12	3.4342e-12	2.7993e-12	2.7006e-12
-0.2	1.9346e-12	1.2546e-12	3.1168e-12	1.4471e-12	1.476e-12	2.9034e-12	2.8868e-12	2.8464e-12	2.8075e-12	3.6175e-12	2.9192e-12	2.8371e-12
-0.15	2.0067e-12	1.2962e-12	3.6775e-12	1.4886e-12	1.5725e-12	2.9501e-12	3.027e-12	2.9862e-12	2.9386e-12	3.7868e-12	2.9499e-12	3.0254e-12
-0.1	2.0776e-12	1.337e-12	3.6478e-12	1.5611e-12	1.6229e-12	3.0874e-12	3.1725e-12	3.0891e-12	3.0893e-12	4.78e-12	3.0668e-12	3.1777e-12
-0.05	2.1724e-12	1.4462e-12	3.4755e-12	1.6297e-12	1.6591e-12	3.2206e-12	3.3717e-12	3.2633e-12	3.2198e-12	5.0249e-12	3.1573e-12	3.3859e-12
0	2.2396e-12	1.5445e-12	3.6532e-12	1.6828e-12	1.7347e-12	3.3771e-12	3.5524e-12	3.3708e-12	3.3335e-12	5.2291e-12	3.3317e-12	3.554e-12
0.05	2.3511e-12	1.6309e-12	3.5715e-12	1.7678e-12	1.8289e-12	3.5308e-12	3.7027e-12	3.5708e-12	3.5363e-12	5.4128e-12	3.4767e-12	3.7348e-12
0.1	2.4464e-12	1.7537e-12	3.6984e-12	1.8971e-12	1.9331e-12	3.7411e-12	3.8044e-12	3.7733e-12	3.6166e-12	5.592e-12	3.6793e-12	3.9521e-12
0.15	2.5375e-12	1.8945e-12	3.9688e-12	1.9856e-12	2.0486e-12	3.9497e-12	4.0117e-12	3.949e-12	3.8613e-12	5.8204e-12	3.8785e-12	4.1371e-12
0.2	2.6579e-12	2.0416e-12	3.9432e-12	2.1261e-12	2.1539e-12	4.119e-12	4.2063e-12	4.184e-12	4.0669e-12	6.0465e-12	4.1096e-12	4.4014e-12
0.25	2.8536e-12	2.1672e-12	3.8386e-12	2.2794e-12	2.3386e-12	4.3617e-12	4.405e-12	4.4037e-12	4.2451e-12	6.2709e-12	4.3925e-12	4.6394e-12
0.3	3.0285e-12	2.3294e-12	3.8502e-12	2.4578e-12	2.5165e-12	4.6344e-12	4.6133e-12	4.7406e-12	4.4926e-12	6.616e-12	4.649e-12	4.9371e-12
0.35	3.2309e-12	2.4783e-12	4.3944e-12	2.6655e-12	2.7174e-12	4.9335e-12	4.8836e-12	5.1888e-12	4.8018e-12	6.8115e-12	4.9766e-12	5.2533e-12
0.4	3.434e-12	2.5919e-12	4.641e-12	2.8939e-12	2.9666e-12	5.2517e-12	5.206e-12	5.773e-12	5.1152e-12	7.0965e-12	5.3006e-12	5.6513e-12
0.45	3.6586e-12	2.7722e-12	4.2819e-12	3.1368e-12	3.2932e-12	5.5728e-12	5.5258e-12	6.6029e-12	5.5138e-12	7.3883e-12	5.6438e-12	6.2006e-12
0.5	3.9746e-12	2.9444e-12	4.5543e-12	3.4986e-12	3.8379e-12	5.9482e-12	5.917e-12	7.7817e-12	6.0085e-12	8.1411e-12	6.0542e-12	6.9899e-12
0.55	4.3022e-12	3.2283e-12	5.0962e-12	3.9582e-12	4.6494e-12	6.2972e-12	6.3965e-12	9.4171e-12	6.6842e-12	8.7112e-12	6.5107e-12	8.2213e-12
0.6	4.7771e-12	3.6297e-12	5.7287e-12	4.5255e-12	5.74e-12	6.6786e-12	6.9628e-12	1.12378e-11	7.5846e-12	9.2967e-12	7.1004e-12	9.3696e-12
0.65	5.5085e-12	4.2219e-12	6.2675e-12	5.3865e-12	7.2762e-12	7.1339e-12	7.8251e-12	1.38372e-11	8.8068e-12	1.02711e-11	7.8984e-12	1.1106e-11
0.7	6.5195e-12	5.0429e-12	6.4966e-12	6.6207e-12	9.2042e-12	7.7928e-12	8.979e-12	1.69473e-11	1.00824e-11	1.13791e-11	9.1614e-12	1.29963e-11
0.75	8.1832e-12	6.5021e-12	5.9033e-12	8.1095e-12	1.21457e-11	8.7442e-12	1.0196e-11	2.11117e-11	1.18069e-11	1.2863e-11	1.0527e-11	1.50662e-11
0.8	1.0317e-11	8.3797e-12	6.3053e-12	1.01513e-11	1.68688e-11	9.6942e-12	1.20748e-11	2.71114e-11	1.41048e-11	1.49217e-11	1.1972e-11	1.85771e-11
0.85	1.35803e-11	1.10625e-11	7.8293e-12	1.30241e-11	2.24541e-11	1.07777e-11	1.42303e-11	3.50459e-11	1.67982e-11	1.74289e-11	1.4422e-11	2.24643e-11
0.9	1.81695e-11	1.52241e-11	9.45e-12	1.77331e-11	3.02139e-11	1.24101e-11	1.74054e-11	4.58993e-11	2.08198e-11	2.03549e-11	1.75026e-11	2.78498e-11
0.95	2.39928e-11	2.08173e-11	9.6063e-12	2.44696e-11	4.01155e-11	1.42653e-11	2.10731e-11	7.14379e-11	2.5811e-11	2.37154e-11	2.10469e-11	3.4715e-11
1	3.14285e-11	2.94211e-11	1.10628e-11	3.20146e-11	6.8518e-11	1.62612e-11	2.62197e-11	9.42539e-11	3.11885e-11	2.97931e-11	2.56922e-11	4.35976e-11
1.05	4.31488e-11	4.10139e-11	1.416e-11	4.41333e-11	9.6745e-11	1.88774e-11	3.26094e-11	1.19405e-10	3.89908e-11	3.738e-11	3.18081e-11	6.51531e-11
1.1	7.56612e-11	7.44522e-11	1.78705e-11	7.17763e-11	1.23507e-10	2.20409e-11	4.34742e-11	1.57142e-10	4.84931e-11	4.59263e-11	3.87393e-11	9.04034e-11
1.15	1.046e-10	1.09287e-10	2.42582e-11	9.98718e-11	1.78211e-10	2.54056e-11	6.87602e-11	1.97183e-10	7.33843e-11	7.08749e-11	6.40222e-11	1.11443e-10
1.2	1.37102e-10	1.58346e-10	3.05092e-11	1.28193e-10	2.24052e-10	3.13344e-11	9.71352e-11	2.51393e-10	9.61516e-11	1.05713e-10	8.55326e-11	1.48998e-10
1.25	1.8834e-10	2.02489e-10	3.88648e-11	1.63552e-10	2.65419e-10	3.82988e-11	1.29159e-10	3.2261e-10	1.2263e-10	1.28121e-10	1.10461e-10	1.9909e-10
1.3	2.31361e-10	2.48491e-10	6.51306e-11	1.99178e-10	3.32225e-10	4.62568e-11	1.63434e-10	4.30884e-10	1.61218e-10	1.60129e-10	1.30925e-10	2.62877e-10
1.35	3.33594e-10	3.38454e-10	8.80149e-11	2.51298e-10	4.3937e-10	6.55516e-11	2.10359e-10	6.15976e-10	1.95087e-10	2.12411e-10	1.70876e-10	3.14983e-10
1.4	4.62137e-10	4.37437e-10	1.14731e-10	3.40958e-10	6.18594e-10	8.66069e-11	2.4715e-10	7.7397e-10	2.53117e-10	2.72846e-10	2.2512e-10	4.59858e-10
1.45	6.59424e-10	6.83767e-10	1.4781e-10	4.48227e-10	8.08767e-10	1.13244e-10	3.43241e-10	1.0015e-09	3.291e-10	3.52227e-10	2.88541e-10	7.18064e-10
1.5	8.80974e-10	9.08392e-10	1.8854e-10	7.20401e-10	9.8599e-10	1.35423e-10	4.80049e-10	1.2517e-09	4.19571e-10	4.54389e-10	3.50316e-10	8.61523e-10
1.55	1.088e-09	1.1631e-09	2.62329e-10	8.77154e-10	1.2148e-09	1.77319e-10	6.77283e-10	1.566e-09	6.51467e-10	7.7579e-10	4.82489e-10	1.0026e-09
1.6	1.4096e-09	1.5316e-09	3.5222e-10	1.1051e-09	1.5596e-09	2.16949e-10	9.78394e-10	2.0962e-09	8.6452e-10	9.36552e-10	8.10072e-10	1.2566e-09
1.65	1.8946e-09	1.961e-09	4.42251e-10	1.4029e-09	1.8929e-09	2.74318e-10	1.245e-09	2.545e-09	1.0472e-09	1.1755e-09	1.0338e-09	1.5315e-09
1.7	2.3538e-09	2.3876e-09	6.95769e-10	1.8772e-09	2.3662e-09	3.58942e-10	1.5233e-09	3.1242e-09	1.4211e-09	1.4571e-09	1.3302e-09	2.1118e-09
1.75	3.0396e-09	3.1945e-09	8.33584e-10	2.2082e-09	2.8283e-09	4.60691e-10	1.8596e-09	4.0894e-09	1.7944e-09	2.1398e-09	1.7626e-09	2.8174e-09
1.8	3.8875e-09	3.9963e-09	9.67336e-10	2.9063e-09	3.4817e-09	9.30214e-10	2.4564e-09	5.9852e-09	2.0487e-09	2.4158e-09	2.2258e-09	3.5385e-09
1.85	4.8839e-09	6.2498e-09	1.2603e-09	3.854e-09	4.2757e-09	1.1157e-09	2.9821e-09	7.0045e-09	2.7173e-09	3.4472e-09	3.0916e-09	4.1199e-09
1.9	7.2293e-09	8.1366e-09	1.585e-09	4.6623e-09	6.5555e-09	1.6278e-09	3.9254e-09	8.5397e-09	3.1621e-09	3.9528e-09	3.6046e-09	6.4515e-09
1.95	8.8115e-09	9.6779e-09	1.9068e-09	6.2076e-09	7.5343e-09	2.218e-09	4.3001e-09	1.0396e-08	4.0735e-09	5.5761e-09	5.6679e-09	7.7826e-09
2	1.1181e-08	1.248e-08	2.3609e-09	7.9934e-09	9.4697e-09	2.9286e-09	6.9246e-09	1.2636e-08	4.8173e-09	6.6212e-09	7.2281e-09	9.4697e-09
2.05	1.33143e-08	1.53917e-08	2.745e-09	9.3274e-09	1.06716e-08	3.6993e-09	9.4818e-09	1.57684e-08	7.0087e-09	8.2972e-09	1.05683e-08	1.19614e-08
2.1	1.78807e-08	1.89725e-08	3.2117e-09	1.21786e-08	1.30557e-08	4.995e-09	1.04375e-08	1.78135e-08	7.4746e-09	1.01755e-08	9.3967e-09	1.32363e-08
2.15	2.00748e-08	2.2197e-08	3.8298e-09	1.40864e-08	1.46342e-08	9.1161e-09	1.52213e-08	2.18036e-08	8.9145e-09	1.54853e-08	1.57479e-08	2.36265e-08
2.2	2.28869e-08	2.5663e-08	4.1641e-09	1.67951e-08	1.81823e-08	9.8133e-09	1.707e-08	2.49773e-08	1.06926e-08	1.57303e-08	1.70524e-08	2.54908e-08
2.25	2.62103e-08	3.35855e-08	5.9267e-09	2.02452e-08	2.11493e-08	1.09185e-08	1.70551e-08	3.22749e-08	1.40921e-08	1.59116e-08	1.68004e-08	2.5969e-08
2.3	3.35925e-08	3.45616e-08	6.9146e-09	2.53112e-08	2.47231e-08	1.05949e-08	2.18009e-08	3.47706e-08	1.48297e-08	1.70181e-08	1.74018e-08	2.77993e-08
2.35	4.10868e-08	4.31162e-08	9.0067e-09	3.12494e-08	2.80918e-08	1.2739e-08	2.25441e-08	3.75683e-08	1.63207e-08	1.76699e-08	1.8466e-08	3.11699e-08
2.4	4.9704e-08	4.92876e-08	9.0345e-09	3.86773e-08	3.1895e-08	1.48564e-08	2.43546e-08	3.99414e-08	1.69925e-08	1.93306e-08	1.93789e-08	3.2517e-08
2.45	7.43935e-08	6.89679e-08	1.06728e-08	4.60712e-08	3.59663e-08	1.55465e-08	2.48e-08	4.19109e-08	1.61028e-08	2.05698e-08	2.01772e-08	3.52852e-08
2.5	7.24109e-08	7.74128e-08	1.29822e-08	5.97765e-08	4.18657e-08	1.77282e-08	2.67436e-08	4.34161e-08	1.80288e-08	2.00689e-08	2.20717e-08	3.78088e-08
2.55	8.31486e-08	9.26679e-08	1.42958e-08	6.87788e-08	4.60265e-08	1.92506e-08	3.13009e-08	4.69255e-08	1.88594e-08	2.12287e-08	2.32161e-08	4.03188e-08
2.6	9.68928e-08	1.04233e-07	1.72503e-08	7.69007e-08	5.4192e-08	1.99353e-08	3.21062e-08	4.91109e-08	1.92521e-08	2.18835e-08	2.43984e-08	4.23138e-08
2.65	1.02117e-07	1.18277e-07	1.77892e-08	8.44526e-08	6.62514e-08	2.16166e-08	3.37885e-08	5.62448e-08	2.0498e-08	2.47903e-08	2.59362e-08	4.93033e-08
2.7	1.30922e-07	1.19665e-07	1.93789e-08	9.42444e-08	6.82314e-08	2.33621e-08	3.5983e-08	6.023e-08	2.16668e-08	2.46752e-08	2.53992e-08	5.73218e-08
2.75	1.4987e-07	1.48969e-07	1.96893e-08	1.05063e-07	7.92465e-08	2.45927e-08	3.79239e-08	6.93483e-08	2.30749e-08	2.59539e-08	2.69401e-08	6.07471e-08
2.8	1.59995e-07	1.46033e-07	3.13209e-08	1.18709e-07	9.68424e-08	2.67876e-08	4.06032e-08	6.94643e-08	2.33354e-08	2.71668e-08	2.98987e-08	6.63517e-08
2.85	1.73302e-07	1.68031e-07	2.99607e-08	1.27777e-07	1.08299e-07	2.86549e-08	4.62679e-08	7.07935e-08	2.64268e-08	2.96857e-08	3.20607e-08	6.8357e-08
2.9	1.89032e-07	1.81429e-07	3.29031e-08	1.20926e-07	1.23925e-07	3.35073e-08	4.72001e-08	7.41886e-08	2.75474e-08	3.31472e-08	3.81447e-08	7.56389e-08
2.95	1.96566e-07	1.83077e-07	4.94927e-08	1.36814e-07	1.4511e-07	3.95249e-08	4.87061e-08	8.09863e-08	2.9694e-08	3.50405e-08	3.75299e-08	8.21642e-08
3	2.11902e-07	2.01802e-07	3.84497e-08	1.51615e-07	1.61334e-07	4.56399e-08	5.42647e-08	8.74888e-08	3.05112e-08	3.63459e-08	3.9663e-08	8.99204e-08
3	2.12131e-07	2.24352e-07	3.95782e-08	1.54879e-07	1.58088e-07	4.66742e-08	5.80306e-08	8.47571e-08	3.11376e-08	3.91565e-08	4.52825e-08	9.26546e-08
2.95	1.99038e-07	2.34959e-07	3.85816e-08	1.54531e-07	1.60015e-07	4.82871e-08	5.80381e-08	8.48177e-08	3.11987e-08	3.91896e-08	4.34149e-08	1.00769e-07
2.9	1.95809e-07	2.47003e-07	3.73569e-08	1.44008e-07	1.67587e-07	4.98873e-08	6.0616e-08	8.53095e-08	3.30646e-08	3.93371e-08	4.64513e-08	9.90915e-08
2.85	2.00054e-07	2.43509e-07	3.56649e-08	1.9532e-07	1.77777e-07	4.94488e-08	5.70216e-08	8.33573e-08	3.1709e-08	3.95425e-08	4.59065e-08	1.03213e-07
2.8	2.63252e-07	2.66102e-07	4.47562e-08	1.81402e-07	1.97101e-07	4.5376e-08	5.6898e-08	8.25022e-08	3.06785e-08	4.09396e-08	4.47706e-08	1.04933e-07
2.75	2.5791e-07	2.55427e-07	6.4233e-08	1.77129e-07	1.92495e-07	4.78908e-08	6.898e-08	8.61722e-08	3.25628e-08	4.04695e-08	4.97699e-08	1.1081e-07
2.7	2.58671e-07	2.61554e-07	4.86803e-08	1.83334e-07	1.97131e-07	4.55526e-08	6.56001e-08	8.51632e-08	3.4037e-08	4.43483e-08	5.05065e-08	1.07667e-07
2.65	2.6082e-07	2.63348e-07	6.48409e-08	1.79588e-07	2.02738e-07	4.9273e-08	6.50578e-08	8.47193e-08	3.15775e-08	4.07818e-08	5.1639e-08	1.04338e-07
2.6	2.61015e-07	2.51415e-07	5.95162e-08	1.82378e-07	1.95938e-07	4.75352e-08	6.98149e-08	8.61873e-08	3.05505e-08	4.36097e-08	4.90435e-08	1.04525e-07
2.55	2.53369e-07	2.49278e-07	6.10069e-08	1.83904e-07	1.88651e-07	4.54971e-08	6.90784e-08	8.62983e-08	3.25873e-08	4.50565e-08	5.24789e-08	1.048e-07
2.5	2.27112e-07	2.47459e-07	6.09287e-08	1.76435e-07	1.66981e-07	4.85088e-08	6.89901e-08	8.66211e-08	3.24343e-08	4.47636e-08	5.08545e-08	1.00068e-07
2.45	2.24092e-07	2.38795e-07	5.74025e-08	1.71451e-07	1.826e-07	4.89023e-08	6.3446e-08	8.73123e-08	3.16676e-08	4.31579e-08	4.91822e-08	1.04482e-07
2.4	2.24266e-07	2.37584e-07	5.64037e-08	1.80441e-07	1.73083e-07	4.73157e-08	6.02326e-08	8.53726e-08	3.13497e-08	4.31085e-08	5.16869e-08	1.03188e-07
2.35	2.17416e-07	2.36681e-07	4.04373e-08	1.67794e-07	1.87728e-07	4.82944e-08	5.94078e-08	8.66312e-08	3.07816e-08	4.2246e-08	4.83474e-08	9.99996e-08
2.3	2.12984e-07	2.10785e-07	5.55461e-08	1.60913e-07	1.80529e-07	4.57065e-08	6.2601e-08	8.72593e-08	2.94882e-08	4.23634e-08	5.53165e-08	9.54669e-08
2.25	2.15872e-07	2.24579e-07	5.31045e-08	1.64565e-07	1.80244e-07	4.13706e-08	6.38471e-08	8.48404e-08	2.75783e-08	4.0738e-08	5.13615e-08	9.68391e-08
2.2	2.09841e-07	2.14063e-07	5.36972e-08	1.58385e-07	1.70205e-07	4.33784e-08	6.12415e-08	1.28139e-07	2.70003e-08	4.19531e-08	4.97826e-08	9.54216e-08
2.15	2.0748e-07	2.20569e-07	5.34273e-08	1.51898e-07	1.5502e-07	4.0624e-08	5.99753e-08	1.23498e-07	4.09951e-08	3.9019e-08	5.24335e-08	9.06165e-08
2.1	1.90366e-07	2.01263e-07	5.00726e-08	1.51053e-07	1.42318e-07	6.44423e-08	8.35691e-08	1.31834e-07	4.55856e-08	5.56898e-08	6.95601e-08	8.8861e-08
2.05	1.88096e-07	2.07369e-07	4.76411e-08	1.42149e-07	1.43158e-07	6.11759e-08	8.43233e-08	1.20405e-07	4.568e-08	5.54603e-08	5.87595e-08	1.22398e-07
2	1.88462e-07	1.84872e-07	4.36104e-08	1.33336e-07	1.42598e-07	6.2432e-08	8.97741e-08	1.16531e-07	4.82457e-08	5.46406e-08	6.24573e-08	1.29075e-07
1.95	1.85801e-07	1.76165e-07	4.10856e-08	1.25305e-07	1.47562e-07	6.12465e-08	8.37709e-08	1.15772e-07	4.34774e-08	5.09554e-08	6.53327e-08	1.29748e-07
1.9	1.64275e-07	1.69085e-07	4.1421e-08	1.32271e-07	1.36441e-07	5.88074e-08	7.40246e-08	1.14026e-07	4.68798e-08	5.06679e-08	6.69697e-08	1.27763e-07
1.85	1.57293e-07	1.61664e-07	3.71092e-08	1.25496e-07	1.2934e-07	6.27246e-08	7.76139e-08	1.16498e-07	4.08144e-08	5.09983e-08	6.21344e-08	1.28242e-07
1.8	1.49638e-07	1.53325e-07	3.61125e-08	1.16088e-07	1.21718e-07	6.37159e-08	7.87868e-08	1.03912e-07	4.11288e-08	4.6665e-08	6.44474e-08	1.32702e-07
1.75	1.45057e-07	1.4034e-07	3.29437e-08	1.08319e-07	1.15634e-07	6.01619e-08	7.28745e-08	1.0652e-07	4.22125e-08	4.60293e-08	6.17939e-08	1.26396e-07
1.7	1.26879e-07	1.35679e-07	3.23576e-08	9.96473e-08	1.13687e-07	5.58992e-08	7.94249e-08	1.01051e-07	3.72821e-08	4.5989e-08	5.50113e-08	1.25447e-07
1.65	1.15763e-07	1.28485e-07	3.19801e-08	9.18759e-08	1.01655e-07	5.37048e-08	6.81905e-08	9.99138e-08	3.56258e-08	4.2826e-08	5.19518e-08	1.19797e-07
1.6	1.03885e-07	1.12027e-07	3.07363e-08	8.36884e-08	9.50944e-08	5.42219e-08	6.37361e-08	8.95471e-08	3.56551e-08	4.20491e-08	5.35383e-08	1.21646e-07
1.55	9.66028e-08	1.1572e-07	2.98312e-08	7.43405e-08	8.82816e-08	4.97296e-08	6.06841e-08	8.68683e-08	3.21854e-08	4.20541e-08	5.44363e-08	1.05693e-07
1.5	9.49128e-08	9.93849e-08	2.40894e-08	6.89251e-08	8.32772e-08	4.66397e-08	6.06588e-08	8.32009e-08	3.20486e-08	4.04903e-08	5.08697e-08	1.03475e-07
1.45	8.0485e-08	7.98493e-08	2.22154e-08	6.15598e-08	7.80358e-08	4.48363e-08	5.86813e-08	7.57045e-08	3.02092e-08	3.92317e-08	4.79059e-08	9.39056e-08
1.4	7.09555e-08	7.60305e-08	2.00344e-08	5.49058e-08	7.91507e-08	4.08813e-08	5.42345e-08	7.26828e-08	2.42253e-08	3.79993e-08	4.72602e-08	9.25234e-08
1.35	6.41452e-08	7.20704e-08	1.73962e-08	5.26256e-08	6.83802e-08	4.0308e-08	5.18685e-08	6.86067e-08	2.20798e-08	3.38811e-08	4.29672e-08	8.4742e-08
1.3	5.89088e-08	6.24956e-08	1.46723e-08	4.56413e-08	6.16153e-08	3.50931e-08	5.15583e-08	6.43364e-08	2.22306e-08	3.24682e-08	4.30101e-08	7.64461e-08
1.25	5.24314e-08	5.04716e-08	1.26205e-08	4.14416e-08	5.47772e-08	3.42488e-08	4.72476e-08	5.90471e-08	1.86652e-08	2.88719e-08	3.91928e-08	7.12703e-08
1.2	4.38479e-08	4.3752e-08	9.3184e-09	3.39685e-08	5.18261e-08	2.97617e-08	4.23619e-08	4.99818e-08	1.75157e-08	2.63143e-08	3.69043e-08	6.72926e-08
1.15	3.85218e-08	3.82033e-08	7.778e-09	3.00949e-08	4.268e-08	2.50458e-08	4.04786e-08	4.73737e-08	1.83489e-08	2.50845e-08	3.38005e-08	5.79372e-08
1.1	3.3541e-08	3.15754e-08	6.4128e-09	2.61648e-08	4.02813e-08	2.19604e-08	3.51822e-08	4.51591e-08	1.58726e-08	2.26969e-08	3.11588e-08	5.18862e-08
1.05	2.99691e-08	2.70104e-08	6.1871e-09	2.17086e-08	3.2826e-08	1.94294e-08	3.16999e-08	3.95981e-08	1.47708e-08	2.10171e-08	2.76301e-08	5.0171e-08
1	2.54235e-08	2.20261e-08	4.9667e-09	1.74588e-08	2.97104e-08	1.67681e-08	2.8688e-08	3.48408e-08	1.41875e-08	1.7274e-08	2.60668e-08	4.57014e-08
0.95	2.16917e-08	1.82096e-08	4.0031e-09	1.42466e-08	2.5183e-08	1.46646e-08	2.39279e-08	3.13221e-08	1.24345e-08	1.70614e-08	2.37151e-08	3.8679e-08
0.9	1.77172e-08	1.47793e-08	3.407e-09	1.15398e-08	2.32389e-08	1.15475e-08	1.98925e-08	2.73827e-08	1.15022e-08	1.40037e-08	2.38404e-08	3.38695e-08
0.85	1.50719e-08	1.24503e-08	2.6733e-09	9.4142e-09	1.66954e-08	9.9054e-09	1.7986e-08	2.59788e-08	9.916e-09	1.2379e-08	1.98371e-08	2.91469e-08
0.8	1.21021e-08	9.4974e-09	2.5003e-09	8.1643e-09	1.49558e-08	7.8799e-09	1.38044e-08	2.24352e-08	8.2061e-09	9.8013e-09	1.6839e-08	2.53046e-08
0.75	9.8356e-09	7.6144e-09	1.9991e-09	6.5301e-09	1.21513e-08	6.2571e-09	1.24633e-08	1.7696e-08	6.944e-09	8.3244e-09	1.29702e-08	2.09339e-08
0.7	7.1237e-09	6.0027e-09	1.6778e-09	5.3397e-09	1.04365e-08	4.7026e-09	1.05652e-08	1.47328e-08	5.1058e-09	6.9205e-09	1.12253e-08	1.68181e-08
0.65	5.463e-09	4.478e-09	1.3152e-09	3.844e-09	8.5972e-09	3.521e-09	8.6002e-09	1.22899e-08	4.3553e-09	5.5985e-09	8.6517e-09	1.4256e-08
0.6	4.1599e-09	3.2017e-09	1.0302e-09	2.7276e-09	5.813e-09	2.6221e-09	5.342e-09	9.866e-09	3.4557e-09	4.5921e-09	6.9931e-09	1.16336e-08
0.55	2.8777e-09	2.4491e-09	8.37613e-10	2.0168e-09	4.4869e-09	1.9088e-09	4.1781e-09	8.0919e-09	2.8388e-09	3.4118e-09	5.4188e-09	9.3331e-09
0.5	1.9672e-09	1.6811e-09	5.49631e-10	1.4717e-09	3.3403e-09	1.3854e-09	3.1645e-09	6.2154e-09	2.2262e-09	2.531e-09	4.5071e-09	7.3023e-09
0.45	1.3616e-09	1.1725e-09	4.0558e-10	1.0884e-09	2.4152e-09	9.01108e-10	2.1915e-09	4.7072e-09	1.6463e-09	1.7496e-09	3.2269e-09	5.3598e-09
0.4	9.66442e-10	7.85373e-10	2.76552e-10	7.38501e-10	1.7971e-09	5.80461e-10	1.5077e-09	3.2967e-09	1.2049e-09	1.3013e-09	2.2843e-09	3.8653e-09
0.35	5.96414e-10	5.12944e-10	2.14871e-10	5.2362e-10	1.3675e-09	3.53505e-10	9.64875e-10	2.3394e-09	7.30028e-10	9.22875e-10	1.7098e-09	2.5561e-09
0.3	4.05775e-10	3.16661e-10	1.36865e-10	3.42051e-10	9.22247e-10	2.46668e-10	6.27573e-10	1.5869e-09	5.10586e-10	6.48504e-10	1.1255e-09	1.8637e-09
0.25	2.39993e-10	1.96927e-10	8.55682e-11	2.22338e-10	6.59312e-10	1.58901e-10	4.04774e-10	1.0407e-09	3.52358e-10	4.25714e-10	6.38599e-10	1.1469e-09
0.2	1.49589e-10	1.25585e-10	5.25791e-11	1.49237e-10	3.53119e-10	9.23397e-11	2.26618e-10	6.41541e-10	1.93501e-10	2.50827e-10	3.78795e-10	7.41109e-10
0.15	9.22514e-11	7.83409e-11	2.6039e-11	9.88113e-11	2.4581e-10	5.25807e-11	1.41159e-10	3.67604e-10	1.21015e-10	1.62605e-10	2.34514e-10	4.88054e-10
0.1	5.645e-11	4.63061e-11	1.55099e-11	6.16055e-11	1.60864e-10	2.48899e-11	7.59624e-11	2.0623e-10	7.75418e-11	9.72159e-11	1.3637e-10	2.17237e-10
0.05	2.2752e-11	1.86246e-11	8.2596e-12	4.02311e-11	9.63025e-11	1.40863e-11	4.1958e-11	1.12308e-10	4.7258e-11	5.9195e-11	8.08043e-11	1.24e-10
0	1.38029e-11	1.14105e-11	4.2223e-12	1.39836e-11	5.90861e-11	7.5352e-12	1.5704e-11	5.8353e-11	1.97179e-11	2.55155e-11	4.84136e-11	6.49515e-11
-0.05	8.1173e-12	6.6237e-12	1.5643e-12	8.6752e-12	2.15084e-11	3.972e-12	8.1165e-12	2.04458e-11	1.10476e-11	1.41295e-11	1.80206e-11	2.79406e-11
-0.1	4.5426e-12	3.8121e-12	2.84266e-13	5.1371e-12	1.31464e-11	1.9785e-12	4.0074e-12	1.08295e-11	6.0767e-12	6.9436e-12	9.5132e-12	1.50864e-11
-0.15	2.6893e-12	2.1378e-12	4.32712e-13	3.1612e-12	7.9941e-12	9.01463e-13	1.9244e-12	5.3066e-12	3.2619e-12	3.571e-12	4.6702e-12	8.4654e-12
-0.2	1.3848e-12	1.1053e-12	1.343e-12	1.7899e-12	4.7342e-12	1.72679e-13	7.45328e-13	2.5301e-12	1.7191e-12	1.4304e-12	2.2448e-12	4.5965e-12
-0.25	4.72999e-13	5.12226e-13	1.409e-12	9.52277e-13	2.6953e-12	1.44542e-13	8.5997e-15	9.88044e-13	6.53168e-13	3.46991e-13	8.81446e-13	2.3513e-12
-0.3	3.17107e-14	5.59066e-14	1.5323e-12	3.36785e-13	1.4354e-12	5.64391e-13	3.36837e-13	1.27752e-13	1.69537e-16	4.75952e-13	2.29931e-13	9.51299e-13
-0.35	2.66898e-13	8.36185e-14	1.7776e-12	7.24378e-14	7.22657e-13	8.59356e-13	7.42232e-13	3.34536e-13	3.03671e-13	1.0541e-12	1.88595e-13	1.55573e-13
-0.4	5.66348e-13	2.73628e-13	2.14e-12	2.2957e-13	7.24327e-14	1.162e-12	1.0065e-12	7.48987e-13	7.19226e-13	1.3915e-12	5.86185e-13	2.14021e-13
-0.45	7.69867e-13	4.95017e-13	2.0839e-12	4.86935e-13	1.86995e-13	1.3475e-12	1.2171e-12	1.0999e-12	9.61204e-13	1.6097e-12	9.05069e-13	6.50579e-13
-0.5	9.27286e-13	4.95597e-13	2.2128e-12	5.17714e-13	3.5299e-13	1.5353e-12	1.4392e-12	1.3473e-12	1.1684e-12	1.8236e-12	1.1772e-12	9.39662e-13
-0.55	1.1036e-12	6.67944e-13	2.2693e-12	7.19059e-13	6.28557e-13	1.6934e-12	1.6367e-12	1.5607e-12	1.3822e-12	2.0243e-12	1.365e-12	1.1852e-12
-0.6	1.182e-12	7.50202e-13	2.3524e-12	8.44533e-13	7.91218e-13	1.8601e-12	1.7879e-12	1.7575e-12	1.5936e-12	2.1782e-12	1.6116e-12	1.42e-12
-0.65	1.3224e-12	8.69854e-13	2.7917e-12	9.4845e-13	9.02818e-13	2.0063e-12	1.9616e-12	1.8864e-12	1.7714e-12	2.4104e-12	1.7417e-12	1.6169e-12
-0.7	1.4044e-12	9.15203e-13	2.5257e-12	1.0777e-12	9.54776e-13	2.1442e-12	2.1491e-12	2.1068e-12	1.9162e-12	2.6429e-12	1.906e-12	1.8477e-12
-0.75	1.447e-12	9.8215e-13	2.844e-12	1.1758e-12	1.0134e-12	2.3263e-12	2.2649e-12	2.2461e-12	2.1152e-12	2.8862e-12	2.032e-12	2.0315e-12
-0.8	1.4955e-12	1.0095e-12	3.1543e-12	1.2874e-12	1.089e-12	2.497e-12	2.4489e-12	2.3571e-12	2.2856e-12	3.0653e-12	2.1843e-12	2.2201e-12
-0.85	1.5796e-12	1.0626e-12	2.9291e-12	1.3586e-12	1.1558e-12	2.7029e-12	2.626e-12	2.5317e-12	2.4806e-12	3.3113e-12	2.3406e-12	2.3782e-12
-0.9	1.6748e-12	1.1258e-12	3.4272e-12	1.4347e-12	1.2265e-12	2.8858e-12	2.7898e-12	2.6791e-12	2.6304e-12	3.5449e-12	2.5123e-12	2.508e-12
-0.95	1.7334e-12	1.1319e-12	3.1591e-12	1.5408e-12	1.3644e-12	3.1136e-12	3.0026e-12	2.8639e-12	2.8062e-12	3.806e-12	2.7291e-12	2.6784e-12
-1	1.8635e-12	1.2285e-12	3.5032e-12	1.5881e-12	1.4344e-12	3.3942e-12	3.2147e-12	3.0816e-12	2.9787e-12	4.0042e-12	2.944e-12	2.8719e-12
-1.05	1.9808e-12	1.2849e-12	3.5662e-12	1.6203e-12	1.536e-12	3.6378e-12	3.4587e-12	3.2676e-12	3.1548e-12	4.2211e-12	3.2016e-12	3.0774e-12
-1.1	2.0903e-12	1.4007e-12	3.6657e-12	1.699e-12	1.6621e-12	3.9027e-12	3.7005e-12	3.4689e-12	3.3578e-12	4.5038e-12	3.4639e-12	3.2964e-12
-1.15	2.2297e-12	1.4858e-12	3.8829e-12	1.7422e-12	1.7354e-12	4.1768e-12	3.9523e-12	3.6502e-12	3.5727e-12	4.7084e-12	3.6918e-12	3.4946e-12
-1.2	2.3279e-12	1.5239e-12	3.8764e-12	1.7858e-12	1.8431e-12	4.4237e-12	4.2675e-12	3.7809e-12	3.8008e-12	4.9119e-12	3.956e-12	3.771e-12
-1.25	2.4178e-12	1.5226e-12	3.9364e-12	1.7951e-12	1.871e-12	4.6455e-12	4.5126e-12	3.8241e-12	4.0299e-12	5.1511e-12	4.1806e-12	3.9794e-12
-1.3	2.4351e-12	1.4309e-12	4.3502e-12	1.7635e-12	1.8636e-12	4.8909e-12	4.8281e-12	3.6817e-12	4.2294e-12	5.4282e-12	4.4171e-12	4.2877e-12
-1.35	2.3177e-12	1.1996e-12	3.9709e-12	1.613e-12	1.758e-12	5.1199e-12	5.0684e-12	3.2683e-12	4.3486e-12	5.632e-12	4.5932e-12	4.514e-12
-1.4	2.0746e-12	7.75881e-13	4.0302e-12	1.3931e-12	1.499e-12	5.3279e-12	5.2818e-12	2.5999e-12	4.432e-12	5.9179e-12	4.8051e-12	4.6475e-12
-1.45	1.7068e-12	1.57722e-13	4.0724e-12	9.83083e-13	1.1245e-12	5.4603e-12	5.3748e-12	1.5053e-12	4.2444e-12	6.0982e-12	4.9908e-12	4.7396e-12
-1.5	1.1426e-12	1.1918e-12	4.2478e-12	5.19562e-14	3.92286e-13	5.5037e-12	5.3121e-12	3.5768e-13	3.9036e-12	6.1959e-12	5.1446e-12	4.5974e-12
-1.55	2.29022e-14	2.7965e-12	4.2077e-12	9.55626e-13	8.30677e-13	5.4236e-12	5.0073e-12	2.6128e-12	3.3365e-12	6.1662e-12	5.1112e-12	4.3032e-12
-1.6	1.3397e-12	4.8902e-12	4.3116e-12	2.5522e-12	2.1254e-12	5.1192e-12	4.4148e-12	5.986e-12	2.197e-12	5.864e-12	5.0253e-12	3.6299e-12
-1.65	3.2416e-12	8.2176e-12	3.9653e-12	4.4802e-12	3.9903e-12	4.4204e-12	3.399e-12	9.1683e-12	7.24877e-13	5.2735e-12	4.6552e-12	2.5889e-12
-1.7	6.3083e-12	1.15968e-11	3.0841e-12	7.3205e-12	6.4865e-12	3.3037e-12	1.8658e-12	1.35309e-11	1.3222e-12	4.2998e-12	3.9563e-12	1.0687e-12
-1.75	9.0638e-12	1.74082e-11	2.6639e-12	1.02813e-11	8.9789e-12	1.7239e-12	5.16837e-13	1.87659e-11	4.53e-12	2.8766e-12	2.9558e-12	1.3855e-12
-1.8	1.25673e-11	2.33808e-11	1.4422e-12	1.4331e-11	1.24155e-11	1.5202e-12	3.4391e-12	2.50244e-11	8.6193e-12	6.38708e-13	1.1655e-12	4.3214e-12
-1.85	1.76558e-11	3.11136e-11	1.5757e-12	1.89358e-11	1.63124e-11	4.8725e-12	7.7957e-12	3.36247e-11	1.28362e-11	2.3971e-12	1.8401e-12	8.5927e-12
-1.9	2.37533e-11	4.04486e-11	4.454e-12	2.36867e-11	2.10933e-11	8.3384e-12	1.24149e-11	4.31936e-11	1.7562e-11	6.9675e-12	5.343e-12	1.30641e-11
-1.95	3.07298e-11	6.65683e-11	8.1949e-12	3.09211e-11	2.76009e-11	1.30866e-11	1.75872e-11	6.86157e-11	2.52838e-11	1.1368e-11	9.104e-12	1.84865e-11
-2	4.09402e-11	8.75541e-11	1.10606e-11	3.90241e-11	3.52197e-11	1.94337e-11	2.38154e-11	8.81347e-11	3.3199e-11	1.70028e-11	1.36144e-11	2.54367e-11
-2.05	6.49119e-11	1.07252e-10	1.65551e-11	4.96296e-11	4.53578e-11	2.62517e-11	3.27553e-11	1.15003e-10	4.415e-11	2.38944e-11	1.99526e-11	3.38249e-11
-2.1	8.6824e-11	1.36553e-10	2.24503e-11	7.87028e-11	6.82488e-11	3.41904e-11	4.37565e-11	1.34923e-10	7.33452e-11	3.14784e-11	2.71939e-11	4.40333e-11
-2.15	1.111e-10	1.69123e-10	2.87336e-11	1.00232e-10	8.36844e-11	4.45763e-11	7.1935e-11	1.63807e-10	9.23063e-11	4.14058e-11	3.57185e-11	6.8217e-11
-2.2	1.3588e-10	2.11209e-10	3.79103e-11	1.20044e-10	1.0521e-10	7.10611e-11	9.04648e-11	1.99529e-10	1.14116e-10	6.82075e-11	4.49198e-11	8.99939e-11
-2.25	1.6646e-10	2.61512e-10	4.78609e-11	1.47066e-10	1.25067e-10	9.10188e-11	1.13719e-10	2.46615e-10	1.38438e-10	8.98289e-11	7.27724e-11	1.14554e-10
-2.3	2.04667e-10	3.17184e-10	7.88778e-11	1.74947e-10	1.52726e-10	1.13485e-10	1.439e-10	2.86785e-10	1.72417e-10	1.11282e-10	9.35537e-11	1.38961e-10
-2.35	2.50916e-10	3.89149e-10	9.58684e-11	2.15476e-10	1.89568e-10	1.40104e-10	1.71182e-10	3.34141e-10	2.06478e-10	1.38443e-10	1.13571e-10	1.69017e-10
-2.4	3.15251e-10	4.76685e-10	1.19578e-10	2.51275e-10	2.23621e-10	1.67356e-10	2.099e-10	4.04142e-10	2.46676e-10	1.62068e-10	1.37795e-10	2.03384e-10
-2.45	3.8245e-10	6.74809e-10	1.46446e-10	3.01332e-10	2.69554e-10	2.04005e-10	2.52947e-10	4.71585e-10	2.95814e-10	2.07489e-10	1.68418e-10	2.53588e-10
-2.5	4.56656e-10	8.27099e-10	1.74997e-10	3.70446e-10	3.2533e-10	2.4659e-10	3.06641e-10	6.37222e-10	3.49014e-10	2.43366e-10	2.04923e-10	2.94852e-10
-2.55	6.42837e-10	9.84706e-10	2.16512e-10	4.51808e-10	3.82409e-10	2.80081e-10	3.75441e-10	7.36994e-10	4.21999e-10	2.84551e-10	2.4356e-10	3.54234e-10
-2.6	7.50836e-10	1.1991e-09	2.61523e-10	6.03191e-10	4.38341e-10	3.41361e-10	4.25531e-10	8.85145e-10	5.65275e-10	3.5985e-10	2.83222e-10	4.27624e-10
-2.65	9.03415e-10	1.4301e-09	3.12838e-10	7.26047e-10	5.90988e-10	4.00876e-10	5.76041e-10	1.0425e-09	6.66722e-10	4.14185e-10	3.38419e-10	4.94486e-10
-2.7	1.0605e-09	1.6954e-09	3.7353e-10	8.41269e-10	6.80687e-10	4.66064e-10	6.6791e-10	1.1931e-09	7.83907e-10	5.58066e-10	3.98319e-10	6.75018e-10
-2.75	1.302e-09	2.1278e-09	4.36554e-10	9.95025e-10	8.29723e-10	6.02308e-10	7.93657e-10	1.3682e-09	8.88773e-10	6.52814e-10	4.91234e-10	7.96785e-10
-2.8	1.5623e-09	2.4691e-09	5.70573e-10	1.1611e-09	9.54027e-10	7.08224e-10	9.29115e-10	1.5718e-09	1.0567e-09	7.83821e-10	6.25345e-10	9.17964e-10
-2.85	1.8008e-09	2.91e-09	6.71168e-10	1.3867e-09	1.1028e-09	8.45484e-10	1.1149e-09	1.7926e-09	1.2145e-09	9.20356e-10	7.47189e-10	1.0787e-09
-2.9	2.1666e-09	3.4649e-09	7.97376e-10	1.6056e-09	1.3509e-09	9.78176e-10	1.3027e-09	2.1324e-09	1.4571e-09	1.0899e-09	8.50763e-10	1.2556e-09
-2.95	2.5635e-09	4.14e-09	9.44918e-10	1.8726e-09	1.5255e-09	1.1575e-09	1.492e-09	2.4404e-09	1.6705e-09	1.274e-09	9.66862e-10	1.4496e-09
-3	3.0516e-09	4.7568e-09	1.1052e-09	2.2403e-09	1.8015e-09	1.3287e-09	1.741e-09	2.8079e-09	1.9447e-09	1.5709e-09	1.1221e-09	1.7024e-09
-3.05	3.6412e-09	6.3638e-09	1.3397e-09	2.5869e-09	2.1285e-09	1.4812e-09	2.0312e-09	3.2309e-09	2.1659e-09	1.739e-09	1.3056e-09	1.9751e-09
-3.1	4.1252e-09	7.4368e-09	1.5758e-09	2.9955e-09	2.4141e-09	1.7013e-09	2.3298e-09	3.609e-09	2.5164e-09	2.0678e-09	1.4547e-09	2.2338e-09
-3.15	4.8723e-09	8.4312e-09	1.8059e-09	3.493e-09	2.9056e-09	1.907e-09	2.8225e-09	4.1133e-09	2.78e-09	2.3251e-09	1.661e-09	2.5653e-09
-3.2	6.3859e-09	9.8849e-09	2.1133e-09	4.1788e-09	3.4671e-09	2.3491e-09	3.5127e-09	4.6806e-09	3.2271e-09	2.752e-09	1.9064e-09	2.961e-09
-3.25	7.4754e-09	1.16007e-08	2.3834e-09	4.6677e-09	4.0593e-09	2.4288e-09	3.6787e-09	6.0267e-09	4.3058e-09	3.1557e-09	2.39e-09	3.8391e-09
-3.3	8.5168e-09	1.30799e-08	2.8247e-09	5.9862e-09	4.5994e-09	2.7086e-09	4.0355e-09	6.3067e-09	4.5499e-09	4.0787e-09	2.5484e-09	4.1975e-09
-3.35	9.7842e-09	1.58756e-08	3.1469e-09	6.6805e-09	5.6337e-09	2.889e-09	4.3449e-09	6.6655e-09	4.8363e-09	4.4109e-09	2.7826e-09	4.3773e-09
-3.4	1.12402e-08	1.76297e-08	3.6439e-09	7.6064e-09	6.6368e-09	2.9914e-09	4.6318e-09	7.1966e-09	5.2868e-09	4.5673e-09	2.8663e-09	4.6628e-09
-3.45	1.33785e-08	1.99862e-08	3.9784e-09	8.5406e-09	7.3746e-09	3.1343e-09	4.9322e-09	7.6653e-09	5.6432e-09	4.8041e-09	3.0837e-09	4.9127e-09
-3.5	1.54337e-08	2.25293e-08	4.6406e-09	9.8712e-09	8.7241e-09	3.2082e-09	5.5848e-09	7.9922e-09	6.1093e-09	5.2795e-09	3.2318e-09	5.3874e-09
-3.55	1.79719e-08	2.68549e-08	5.678e-09	1.12884e-08	9.6974e-09	3.3442e-09	5.8288e-09	8.4342e-09	6.2861e-09	5.6999e-09	3.3026e-09	5.7111e-09
-3.6	1.99766e-08	2.95408e-08	6.1534e-09	1.2794e-08	1.08665e-08	3.5199e-09	6.0748e-09	9.1016e-09	6.6184e-09	6.1363e-09	3.5028e-09	6.0586e-09
-3.65	2.20223e-08	3.48897e-08	7.1001e-09	1.49934e-08	1.20015e-08	3.7434e-09	6.4009e-09	9.5812e-09	6.8335e-09	6.1974e-09	3.7406e-09	6.2638e-09
-3.7	2.53373e-08	3.80504e-08	7.973e-09	1.62476e-08	1.35662e-08	3.8615e-09	6.8909e-09	1.00675e-08	7.2397e-09	6.5352e-09	3.9173e-09	6.4853e-09
-3.75	2.85828e-08	4.2551e-08	8.3714e-09	1.80988e-08	1.59e-08	4.1773e-09	7.2543e-09	1.05255e-08	7.7516e-09	6.8843e-09	4.0867e-09	6.9939e-09
-3.8	3.17869e-08	4.59675e-08	9.1247e-09	2.04758e-08	1.74098e-08	4.3768e-09	7.6156e-09	1.12161e-08	8.1967e-09	7.4062e-09	4.2104e-09	7.1722e-09
-3.85	3.85062e-08	5.57685e-08	1.02e-08	2.3509e-08	1.96108e-08	4.5397e-09	8.1992e-09	1.18149e-08	8.6945e-09	7.7907e-09	4.6298e-09	8.0854e-09
-3.9	3.96792e-08	6.2483e-08	1.13664e-08	2.74816e-08	2.20172e-08	4.9372e-09	8.8186e-09	1.21036e-08	9.1071e-09	8.2541e-09	4.8602e-09	8.3988e-09
-3.95	4.23102e-08	6.60723e-08	1.33699e-08	2.95468e-08	2.66716e-08	4.8882e-09	9.4354e-09	1.3009e-08	9.7474e-09	8.4484e-09	5.1045e-09	8.797e-09
-4	4.32614e-08	7.05646e-08	1.41117e-08	3.0206e-08	2.89094e-08	5.4748e-09	9.8728e-09	1.36441e-08	1.0263e-08	9.0226e-09	5.5918e-09	9.4659e-09
