# Supplementary material for: Chirality-dependent electrical transport properties of carbon nanotubes obtained by experimental measurement
Source: Nat Commun. 2023 Mar 25;14:1672. doi: 10.1038/s41467-023-37443-7 (PMC10039901; doi:10.1038/s41467-023-37443-7)
Supplement: Supplementary file 3 — Source Data [file 41467_2023_37443_MOESM3_ESM.zip › 7. Source Data/Figure 2/2b/transfer curve for 73.xlsx]

## Sheet: Sheet1
-4	2.21364e-08	3.55418e-08	3.11067e-08	1.02347e-08	1.95517e-08	1.86742e-08	9.612e-09	1.11826e-08	6.4358e-09	8.3634e-09	8.2256e-09	4.1258e-09	1.8395e-08	1.84561e-08	1.34677e-08	7.5585e-09	5.0414e-09
-3.95	2.50647e-08	3.95923e-08	3.57299e-08	1.16562e-08	2.22918e-08	2.07151e-08	1.02004e-08	1.13074e-08	6.8195e-09	8.6113e-09	8.3136e-09	4.2847e-09	1.93546e-08	1.97827e-08	1.39598e-08	7.816e-09	5.8019e-09
-3.9	2.72768e-08	4.51142e-08	3.95384e-08	1.27622e-08	2.39912e-08	2.26431e-08	1.07765e-08	1.17491e-08	7.2674e-09	9.0312e-09	8.7366e-09	4.4276e-09	2.05413e-08	2.08499e-08	1.48548e-08	8.151e-09	5.8904e-09
-3.85	3.07152e-08	4.8443e-08	4.4388e-08	1.32366e-08	2.65793e-08	2.51521e-08	1.13658e-08	1.20785e-08	7.4436e-09	9.2698e-09	9.3054e-09	1.20118e-08	2.19253e-08	2.15012e-08	1.51681e-08	8.3823e-09	6.0221e-09
-3.8	3.35207e-08	5.34877e-08	4.79771e-08	1.42477e-08	2.80206e-08	2.68368e-08	1.17669e-08	1.27187e-08	7.6915e-09	2.29743e-08	2.28313e-08	1.28505e-08	2.2845e-08	2.24176e-08	1.54802e-08	8.5783e-09	1.38133e-08
-3.75	3.54946e-08	5.68457e-08	5.38091e-08	1.51233e-08	2.98814e-08	2.82237e-08	1.2135e-08	3.16867e-08	1.81697e-08	2.42772e-08	2.50687e-08	1.32906e-08	2.33416e-08	2.31412e-08	3.75216e-08	2.02039e-08	1.44598e-08
-3.7	3.80082e-08	6.13871e-08	5.7713e-08	1.59624e-08	3.17936e-08	3.0543e-08	1.24794e-08	3.54012e-08	2.07289e-08	2.70492e-08	2.73659e-08	1.47764e-08	2.40178e-08	2.41001e-08	4.04161e-08	2.19668e-08	1.54262e-08
-3.65	4.01612e-08	6.42478e-08	6.05878e-08	1.70925e-08	3.42814e-08	3.25371e-08	1.26288e-08	3.78731e-08	2.22906e-08	2.83897e-08	2.88831e-08	1.5706e-08	2.45922e-08	5.64358e-08	4.50125e-08	2.29576e-08	1.66055e-08
-3.6	4.12928e-08	6.78749e-08	6.23971e-08	1.77834e-08	3.57972e-08	3.46341e-08	1.29304e-08	3.95043e-08	2.38453e-08	3.06093e-08	3.06588e-08	1.64511e-08	5.64335e-08	6.06415e-08	4.75318e-08	2.44843e-08	1.77931e-08
-3.55	4.25253e-08	7.13062e-08	6.49242e-08	1.86579e-08	3.72462e-08	3.60234e-08	2.5099e-08	4.2031e-08	2.38429e-08	3.20223e-08	3.21142e-08	1.725e-08	6.01704e-08	6.55064e-08	5.38584e-08	2.5965e-08	1.81153e-08
-3.5	4.39763e-08	7.28953e-08	6.66323e-08	1.90306e-08	3.85993e-08	3.63529e-08	2.66612e-08	4.64483e-08	2.58852e-08	3.35142e-08	3.2674e-08	1.76519e-08	6.44811e-08	6.94757e-08	5.45824e-08	2.78653e-08	1.94838e-08
-3.45	4.45678e-08	7.57161e-08	6.85745e-08	1.99434e-08	4.04031e-08	3.80211e-08	2.8998e-08	4.66919e-08	2.731e-08	3.39753e-08	3.43385e-08	1.87764e-08	6.97171e-08	7.2366e-08	5.65345e-08	2.83519e-08	2.01252e-08
-3.4	4.54345e-08	7.60751e-08	7.08929e-08	2.02167e-08	4.28783e-08	3.83201e-08	2.98801e-08	4.73192e-08	2.80712e-08	3.5801e-08	3.48872e-08	1.89437e-08	7.22733e-08	7.68732e-08	5.99483e-08	2.86886e-08	2.00289e-08
-3.35	4.64428e-08	7.8727e-08	7.4852e-08	2.0893e-08	4.33732e-08	4.03195e-08	3.15987e-08	4.97495e-08	2.93382e-08	3.65114e-08	3.61849e-08	1.93703e-08	7.44603e-08	7.86268e-08	6.07123e-08	2.86375e-08	2.03658e-08
-3.3	4.73578e-08	7.9203e-08	7.42183e-08	2.09045e-08	4.50082e-08	4.01512e-08	3.26056e-08	5.26354e-08	2.97937e-08	3.62553e-08	3.77378e-08	1.9982e-08	7.86939e-08	8.14012e-08	6.29723e-08	2.97863e-08	2.14648e-08
-3.25	4.80338e-08	8.13525e-08	7.83573e-08	2.16254e-08	4.54437e-08	4.1393e-08	3.31728e-08	5.25429e-08	3.12751e-08	3.66737e-08	3.73138e-08	1.98839e-08	8.16489e-08	8.31934e-08	6.39879e-08	3.05486e-08	2.09833e-08
-3.2	4.85606e-08	8.28574e-08	7.89744e-08	2.17321e-08	4.59491e-08	4.23714e-08	3.42827e-08	5.37076e-08	3.10142e-08	3.7428e-08	3.78468e-08	1.98951e-08	8.45425e-08	8.30573e-08	6.36477e-08	3.05532e-08	2.10833e-08
-3.15	4.89408e-08	8.37417e-08	7.81997e-08	2.2132e-08	4.62457e-08	4.24124e-08	3.46614e-08	5.29838e-08	3.14512e-08	3.87844e-08	3.80813e-08	2.01117e-08	8.58261e-08	8.54762e-08	6.4885e-08	3.14252e-08	2.18288e-08
-3.1	4.93217e-08	8.57456e-08	8.07641e-08	2.23793e-08	4.63224e-08	4.24184e-08	3.5414e-08	5.28468e-08	3.21258e-08	3.93213e-08	3.81767e-08	2.00123e-08	8.75156e-08	8.68086e-08	6.36261e-08	3.11042e-08	2.17046e-08
-3.05	4.95682e-08	8.66793e-08	8.00724e-08	2.16723e-08	4.60685e-08	4.18211e-08	3.59889e-08	5.36442e-08	3.20391e-08	3.82311e-08	3.80731e-08	2.03844e-08	8.75767e-08	8.78932e-08	6.42285e-08	3.12319e-08	2.16072e-08
-3	5.0811e-08	8.72031e-08	8.01742e-08	2.16621e-08	4.63336e-08	4.22386e-08	3.63536e-08	5.4548e-08	3.13003e-08	3.8297e-08	3.80586e-08	2.00303e-08	8.78376e-08	8.88309e-08	6.46102e-08	3.12346e-08	2.1917e-08
-2.95	5.14971e-08	8.45175e-08	8.1147e-08	2.25502e-08	4.50893e-08	4.14869e-08	3.68527e-08	5.35823e-08	3.14621e-08	3.83636e-08	3.8532e-08	1.96792e-08	8.7838e-08	8.90898e-08	6.56949e-08	3.19231e-08	2.10152e-08
-2.9	5.05601e-08	8.27558e-08	8.04342e-08	2.11795e-08	4.444e-08	4.14353e-08	3.73453e-08	5.39417e-08	3.20596e-08	3.90791e-08	3.79029e-08	1.98424e-08	8.94972e-08	8.93303e-08	6.39804e-08	3.21471e-08	2.04432e-08
-2.85	4.9408e-08	8.11964e-08	8.14467e-08	2.09007e-08	4.45244e-08	4.15084e-08	3.63816e-08	5.32725e-08	3.17384e-08	3.86297e-08	3.66395e-08	1.99217e-08	8.83969e-08	8.94153e-08	6.34731e-08	3.12872e-08	1.96448e-08
-2.8	4.85692e-08	8.0183e-08	7.79702e-08	2.11447e-08	4.39222e-08	4.17237e-08	3.62543e-08	5.2605e-08	3.15629e-08	3.80558e-08	3.5818e-08	1.92697e-08	8.63449e-08	8.81376e-08	6.21916e-08	3.04715e-08	1.97138e-08
-2.75	4.70729e-08	7.87365e-08	7.67794e-08	2.09107e-08	4.31573e-08	4.01005e-08	3.59905e-08	5.03375e-08	3.11058e-08	3.70591e-08	3.51041e-08	1.86295e-08	8.75424e-08	8.66411e-08	6.00828e-08	3.05308e-08	1.91242e-08
-2.7	4.64414e-08	7.62607e-08	7.46028e-08	2.01737e-08	4.21039e-08	3.84573e-08	3.6182e-08	5.08041e-08	3.08262e-08	3.57456e-08	3.47411e-08	1.86121e-08	8.52304e-08	8.38206e-08	5.75965e-08	2.9193e-08	1.90019e-08
-2.65	4.45307e-08	7.48673e-08	7.35607e-08	1.93929e-08	4.08507e-08	3.78549e-08	3.46769e-08	4.8418e-08	3.00926e-08	3.47491e-08	3.4212e-08	1.84939e-08	8.33667e-08	8.27481e-08	5.76868e-08	2.83615e-08	1.768e-08
-2.6	4.25801e-08	7.16762e-08	7.08622e-08	1.92151e-08	3.91796e-08	3.64972e-08	3.41592e-08	4.92342e-08	2.88888e-08	3.38241e-08	3.21334e-08	1.75639e-08	8.14931e-08	8.1492e-08	5.56382e-08	2.80447e-08	1.74426e-08
-2.55	4.11473e-08	7.01358e-08	6.88656e-08	1.86027e-08	3.77601e-08	3.59173e-08	3.30341e-08	4.67606e-08	2.73431e-08	3.33755e-08	3.1641e-08	1.69939e-08	7.94781e-08	7.98285e-08	5.32878e-08	2.65209e-08	1.72132e-08
-2.5	4.03584e-08	6.74081e-08	6.43898e-08	1.78813e-08	3.60713e-08	3.45048e-08	3.25724e-08	4.54142e-08	2.66831e-08	3.19355e-08	2.99277e-08	1.60524e-08	7.66484e-08	7.64039e-08	5.17238e-08	2.57197e-08	1.61983e-08
-2.45	3.87017e-08	6.19571e-08	6.09566e-08	1.66064e-08	3.5264e-08	3.27703e-08	3.19439e-08	4.37001e-08	2.62165e-08	3.05597e-08	2.83459e-08	1.55099e-08	7.35339e-08	7.54826e-08	4.95276e-08	2.53962e-08	1.55628e-08
-2.4	3.61925e-08	5.95332e-08	5.86606e-08	1.59513e-08	3.28218e-08	3.03487e-08	3.06566e-08	4.23071e-08	2.44238e-08	2.87392e-08	2.62895e-08	1.41629e-08	6.9812e-08	7.18141e-08	4.58965e-08	2.43011e-08	1.4655e-08
-2.35	3.45361e-08	5.74312e-08	5.65207e-08	1.47032e-08	3.18793e-08	2.91156e-08	3.01081e-08	4.10295e-08	2.34383e-08	2.7047e-08	2.52298e-08	1.34731e-08	6.73489e-08	6.82853e-08	4.44283e-08	2.35173e-08	1.43656e-08
-2.3	3.25544e-08	5.28403e-08	5.25657e-08	1.38785e-08	2.91875e-08	2.6748e-08	2.84958e-08	3.83106e-08	2.17721e-08	2.55415e-08	2.34713e-08	1.2425e-08	6.2998e-08	6.4062e-08	4.16293e-08	2.18512e-08	1.32518e-08
-2.25	2.97561e-08	4.95994e-08	4.91688e-08	1.27944e-08	2.7394e-08	2.49313e-08	2.74841e-08	3.56069e-08	2.02733e-08	2.31811e-08	2.18959e-08	1.12493e-08	6.12084e-08	6.10973e-08	3.92364e-08	2.01223e-08	1.21461e-08
-2.2	2.77312e-08	4.63667e-08	4.59695e-08	1.17508e-08	2.54209e-08	2.30097e-08	2.55694e-08	3.34031e-08	1.85233e-08	2.20443e-08	1.99657e-08	1.03679e-08	5.75528e-08	5.74996e-08	3.70467e-08	1.84177e-08	1.13359e-08
-2.15	2.54727e-08	4.2539e-08	4.34846e-08	1.05435e-08	2.35421e-08	2.15549e-08	2.4442e-08	3.0286e-08	1.70549e-08	2.02052e-08	1.83588e-08	9.6221e-09	5.26071e-08	5.40321e-08	3.37507e-08	1.66155e-08	1.03204e-08
-2.1	2.30129e-08	3.86747e-08	4.00063e-08	9.6502e-09	2.11393e-08	1.98993e-08	2.24942e-08	2.88219e-08	1.56732e-08	1.84458e-08	1.70874e-08	8.5342e-09	4.86608e-08	4.99475e-08	3.04831e-08	1.5236e-08	9.1418e-09
-2.05	2.03471e-08	3.51723e-08	3.70712e-08	8.7349e-09	1.96072e-08	1.75823e-08	2.12008e-08	2.44832e-08	1.38323e-08	1.69315e-08	1.51542e-08	7.975e-09	4.49275e-08	4.60512e-08	2.7791e-08	1.40626e-08	8.2378e-09
-2	1.86e-08	3.11414e-08	3.21901e-08	7.6843e-09	1.7556e-08	1.57846e-08	1.95441e-08	2.26104e-08	1.25013e-08	1.51527e-08	1.35457e-08	6.8069e-09	4.11692e-08	4.14762e-08	2.46202e-08	1.22815e-08	7.5553e-09
-1.95	1.60664e-08	2.77029e-08	2.85578e-08	6.7645e-09	1.56507e-08	1.40257e-08	1.75878e-08	2.13384e-08	1.09469e-08	1.35604e-08	1.19007e-08	6.0477e-09	3.6653e-08	3.7541e-08	2.22469e-08	1.06733e-08	6.5529e-09
-1.9	1.39801e-08	2.40332e-08	2.426e-08	5.8784e-09	1.35419e-08	1.23085e-08	1.57005e-08	1.79057e-08	9.5948e-09	1.134e-08	1.07889e-08	5.1611e-09	3.20221e-08	3.29504e-08	1.89818e-08	9.4083e-09	5.6536e-09
-1.85	1.21424e-08	2.0938e-08	2.0693e-08	4.9612e-09	1.19218e-08	1.06427e-08	1.41468e-08	1.56391e-08	8.4124e-09	1.00312e-08	9.0487e-09	4.4907e-09	2.74868e-08	2.83835e-08	1.68639e-08	8.0381e-09	4.6472e-09
-1.8	1.01231e-08	1.70902e-08	1.79049e-08	4.3297e-09	1.01111e-08	9.371e-09	1.24768e-08	1.333e-08	6.9638e-09	8.5931e-09	7.65e-09	3.765e-09	2.40594e-08	2.49342e-08	1.46325e-08	7.0868e-09	3.9771e-09
-1.75	8.7545e-09	1.47193e-08	1.49267e-08	3.5818e-09	8.2481e-09	7.9096e-09	1.09796e-08	1.1452e-08	6.0327e-09	7.3297e-09	6.5131e-09	3.1995e-09	2.06429e-08	2.12843e-08	1.21118e-08	5.9671e-09	3.3652e-09
-1.7	7.0158e-09	1.16914e-08	1.23465e-08	2.906e-09	7.0247e-09	6.6338e-09	9.4349e-09	9.5865e-09	4.7763e-09	6.1614e-09	5.2558e-09	2.5437e-09	1.75477e-08	1.7992e-08	1.02677e-08	4.7162e-09	2.7166e-09
-1.65	5.7148e-09	9.3629e-09	9.5729e-09	2.342e-09	5.6976e-09	5.3636e-09	8.057e-09	7.7559e-09	3.9528e-09	4.9625e-09	4.327e-09	1.9812e-09	1.43646e-08	1.47652e-08	8.348e-09	3.8233e-09	2.1785e-09
-1.6	4.5585e-09	7.319e-09	7.7639e-09	1.8908e-09	4.4707e-09	4.4911e-09	6.7271e-09	6.1795e-09	3.2348e-09	4.0454e-09	3.5724e-09	1.546e-09	1.13009e-08	1.20124e-08	6.7792e-09	3.0651e-09	1.6732e-09
-1.55	3.5556e-09	5.6004e-09	5.9751e-09	1.3904e-09	3.5283e-09	3.5226e-09	5.6631e-09	5.06e-09	2.4448e-09	3.1595e-09	2.7722e-09	1.1972e-09	9.1596e-09	9.1523e-09	5.3852e-09	2.2973e-09	1.2858e-09
-1.5	2.6898e-09	4.2856e-09	4.6895e-09	1.0127e-09	2.7527e-09	2.7621e-09	4.5018e-09	3.7232e-09	1.7713e-09	2.5226e-09	2.1268e-09	8.82419e-10	7.0032e-09	7.1607e-09	4.2462e-09	1.6887e-09	9.89906e-10
-1.45	2.0132e-09	2.977e-09	3.4172e-09	7.36953e-10	2.0256e-09	2.0978e-09	3.6098e-09	2.8359e-09	1.3516e-09	1.8483e-09	1.5584e-09	6.64309e-10	5.3123e-09	5.5902e-09	3.1187e-09	1.1941e-09	7.08416e-10
-1.4	1.4706e-09	2.1441e-09	2.4811e-09	5.38374e-10	1.4807e-09	1.5688e-09	2.8606e-09	2.0546e-09	9.43635e-10	1.3783e-09	1.1283e-09	4.70807e-10	3.8893e-09	4.1484e-09	2.3025e-09	8.28279e-10	4.96262e-10
-1.35	1.0718e-09	1.5354e-09	1.7502e-09	3.64974e-10	1.045e-09	1.1395e-09	2.1968e-09	1.4366e-09	6.34272e-10	9.71633e-10	7.8477e-10	3.33002e-10	2.753e-09	2.8387e-09	1.6705e-09	5.67691e-10	3.51012e-10
-1.3	7.61069e-10	1.0141e-09	1.2501e-09	2.55595e-10	7.6492e-10	7.58167e-10	1.663e-09	1.0247e-09	4.48833e-10	6.90585e-10	5.48908e-10	2.23006e-10	1.9382e-09	2.0101e-09	1.1767e-09	3.86183e-10	2.32452e-10
-1.25	5.50575e-10	6.77449e-10	8.63231e-10	1.57715e-10	5.15957e-10	5.08057e-10	1.2254e-09	6.39055e-10	3.11414e-10	4.56939e-10	3.57598e-10	1.52712e-10	1.3174e-09	1.305e-09	7.98865e-10	2.69147e-10	1.52594e-10
-1.2	3.64211e-10	4.4087e-10	5.41487e-10	1.08218e-10	3.14283e-10	3.19107e-10	9.01716e-10	4.21463e-10	1.95448e-10	3.30164e-10	2.31288e-10	1.011e-10	8.55566e-10	8.44881e-10	5.28057e-10	1.55821e-10	9.33568e-11
-1.15	2.56082e-10	2.74742e-10	3.35114e-10	7.06357e-11	1.97644e-10	2.09174e-10	6.61841e-10	2.81901e-10	1.122e-10	2.181e-10	1.54827e-10	6.08176e-11	5.76228e-10	5.64631e-10	3.18049e-10	1.00017e-10	5.61995e-11
-1.1	1.83289e-10	1.62165e-10	2.15816e-10	4.70865e-11	1.21728e-10	1.34078e-10	4.57656e-10	1.70261e-10	7.16868e-11	1.41457e-10	9.41975e-11	2.93278e-11	3.46445e-10	3.41161e-10	2.16988e-10	5.96639e-11	3.21208e-11
-1.05	1.2342e-10	1.09891e-10	1.35477e-10	2.08915e-11	7.57689e-11	8.19422e-11	3.11683e-10	1.15906e-10	4.25804e-11	8.73066e-11	6.01951e-11	1.82713e-11	2.20484e-10	2.13956e-10	1.36446e-10	3.96279e-11	2.00925e-11
-1	8.32218e-11	6.27431e-11	8.21506e-11	1.4607e-11	4.4816e-11	5.38072e-11	2.13453e-10	7.42509e-11	1.95468e-11	5.67257e-11	2.87665e-11	1.24294e-11	1.39194e-10	1.43719e-10	8.62069e-11	1.82299e-11	1.29727e-11
-0.95	5.53833e-11	4.42823e-11	5.10384e-11	8.9417e-12	1.92921e-11	2.69878e-11	1.53362e-10	5.19438e-11	1.17778e-11	2.99591e-11	1.82902e-11	8.7074e-12	8.813e-11	8.95908e-11	5.5746e-11	1.07464e-11	8.4076e-12
-0.9	2.49358e-11	1.64637e-11	2.35142e-11	5.856e-12	1.16519e-11	1.74926e-11	1.06793e-10	2.53009e-11	7.7374e-12	1.75489e-11	1.16949e-11	5.961e-12	6.2087e-11	6.16367e-11	2.33479e-11	6.9196e-12	5.491e-12
-0.85	1.72286e-11	1.02183e-11	1.50328e-11	3.0877e-12	7.6601e-12	1.38291e-11	7.77584e-11	1.62905e-11	5.4242e-12	1.06919e-11	7.8453e-12	4.3954e-12	4.2766e-11	3.97211e-11	1.47575e-11	4.9631e-12	3.2801e-12
-0.8	1.27078e-11	7.5784e-12	1.00179e-11	2.2221e-12	5.5898e-12	1.08455e-11	5.65294e-11	1.2107e-11	4.0975e-12	7.6491e-12	5.7801e-12	2.8322e-12	2.02685e-11	1.97136e-11	9.8843e-12	3.2264e-12	2.4472e-12
-0.75	9.5818e-12	5.9105e-12	7.0082e-12	1.6266e-12	3.0555e-12	8.4172e-12	4.04447e-11	9.435e-12	2.7868e-12	5.3758e-12	4.2655e-12	2.4384e-12	1.47985e-11	1.48484e-11	7.1613e-12	2.4494e-12	1.9518e-12
-0.7	7.455e-12	4.4829e-12	4.8804e-12	1.2918e-12	2.2581e-12	6.505e-12	2.06832e-11	8.0833e-12	2.3549e-12	4.1151e-12	2.9921e-12	2.1604e-12	1.27008e-11	1.47909e-11	5.3025e-12	1.9546e-12	1.6626e-12
-0.65	6.1696e-12	3.2421e-12	3.7756e-12	1.167e-12	1.8808e-12	5.4456e-12	1.5311e-11	6.9404e-12	2.5164e-12	2.8259e-12	2.9046e-12	1.9876e-12	1.03009e-11	1.01446e-11	4.2851e-12	1.7826e-12	1.6159e-12
-0.6	5.1767e-12	3.1356e-12	2.5346e-12	1.1606e-12	1.7677e-12	5.1685e-12	1.23976e-11	5.7332e-12	2.5281e-12	2.6138e-12	3.0419e-12	2.1009e-12	9.7692e-12	7.5908e-12	3.765e-12	1.6932e-12	1.6999e-12
-0.55	4.6079e-12	3.631e-12	2.6523e-12	1.2344e-12	1.9009e-12	4.923e-12	1.12595e-11	5.6066e-12	2.8059e-12	2.7148e-12	3.3171e-12	2.4034e-12	9.3611e-12	7.9851e-12	3.5941e-12	1.8041e-12	1.9104e-12
-0.5	4.3961e-12	4.3616e-12	3.2009e-12	1.5164e-12	2.3772e-12	4.9983e-12	1.06224e-11	6.3829e-12	3.8167e-12	3.2158e-12	4.1114e-12	2.9274e-12	9.2676e-12	7.9769e-12	4.2211e-12	2.1909e-12	2.3391e-12
-0.45	4.433e-12	1.04927e-11	4.3983e-12	1.964e-12	3.3552e-12	4.9536e-12	1.02314e-11	7.1464e-12	4.5603e-12	3.9418e-12	9.773e-12	3.9451e-12	9.9223e-12	8.2458e-12	7.5894e-12	3.0541e-12	3.116e-12
-0.4	4.735e-12	1.35568e-11	1.34589e-11	2.5928e-12	4.7802e-12	5.5818e-12	1.06977e-11	8.3039e-12	1.15723e-11	9.7972e-12	1.39079e-11	1.04718e-11	1.16298e-11	9.7821e-12	9.0809e-12	4.1487e-12	4.321e-12
-0.35	5.2747e-12	1.78863e-11	1.89463e-11	3.6475e-12	1.45511e-11	7.5239e-12	1.16296e-11	9.5174e-12	1.68365e-11	1.3842e-11	1.81384e-11	1.47421e-11	1.3359e-11	1.1687e-11	1.12491e-11	1.13566e-11	1.13098e-11
-0.3	6.1674e-12	2.39465e-11	2.70588e-11	1.10142e-11	2.00215e-11	9.5175e-12	1.34927e-11	1.17745e-11	2.1106e-11	1.84476e-11	2.39977e-11	1.95982e-11	1.76756e-11	1.44197e-11	1.51587e-11	1.54508e-11	1.59363e-11
-0.25	7.57e-12	2.90598e-11	3.70603e-11	1.47055e-11	2.57265e-11	1.27455e-11	1.58529e-11	1.54683e-11	2.6712e-11	2.49162e-11	3.15826e-11	2.69472e-11	2.43129e-11	1.94895e-11	1.90913e-11	1.96908e-11	2.12518e-11
-0.2	9.7073e-12	4.05157e-11	4.93447e-11	2.00799e-11	3.40309e-11	1.75422e-11	1.87365e-11	2.25847e-11	3.41572e-11	3.25962e-11	4.28829e-11	3.60857e-11	2.99748e-11	2.68975e-11	2.5227e-11	2.68358e-11	2.71626e-11
-0.15	1.3131e-11	6.14664e-11	7.04066e-11	2.62147e-11	4.45112e-11	2.59399e-11	2.32973e-11	3.27484e-11	3.85192e-11	4.2049e-11	6.26451e-11	4.87659e-11	4.26433e-11	3.80529e-11	3.55547e-11	3.43724e-11	3.61531e-11
-0.1	1.85893e-11	8.91952e-11	9.63314e-11	3.65587e-11	6.34438e-11	3.73417e-11	3.03247e-11	4.92969e-11	5.41192e-11	6.31216e-11	8.50668e-11	6.81129e-11	7.56337e-11	5.89324e-11	4.98167e-11	4.69432e-11	4.77983e-11
-0.05	2.59304e-11	1.17173e-10	1.28438e-10	4.85271e-11	8.21666e-11	5.85279e-11	4.04705e-11	7.38238e-11	7.70709e-11	8.66873e-11	1.16629e-10	9.85418e-11	1.01072e-10	7.77472e-11	7.54786e-11	6.20556e-11	6.26697e-11
0	3.74197e-11	1.58623e-10	1.66679e-10	6.67128e-11	1.08107e-10	7.83093e-11	5.60805e-11	1.03454e-10	1.05738e-10	1.15089e-10	1.55456e-10	1.27235e-10	1.44543e-10	1.06854e-10	1.06569e-10	8.50882e-11	8.50129e-11
0.05	6.03084e-11	2.26026e-10	2.2543e-10	9.25591e-11	1.38238e-10	9.89502e-11	7.46739e-11	1.54584e-10	1.29398e-10	1.59946e-10	2.05048e-10	1.71125e-10	1.96723e-10	1.45325e-10	1.48502e-10	1.07486e-10	1.12356e-10
0.1	8.75964e-11	2.85378e-10	2.96329e-10	1.22731e-10	1.74898e-10	1.42866e-10	9.97206e-11	2.15241e-10	1.63072e-10	2.01862e-10	2.91198e-10	2.15259e-10	2.62858e-10	1.94467e-10	2.01094e-10	1.428e-10	1.422e-10
0.15	1.19149e-10	3.88197e-10	4.15669e-10	1.58075e-10	2.33008e-10	1.95992e-10	1.28185e-10	3.12246e-10	2.08145e-10	2.69988e-10	4.20655e-10	2.81488e-10	3.52194e-10	2.61474e-10	2.96732e-10	1.91043e-10	1.79913e-10
0.2	1.66597e-10	5.41329e-10	6.1673e-10	2.05956e-10	2.98411e-10	2.96578e-10	1.6756e-10	4.41295e-10	2.66308e-10	3.57937e-10	5.42716e-10	3.39323e-10	4.99811e-10	3.6626e-10	3.99387e-10	2.36067e-10	2.30464e-10
0.25	2.39657e-10	7.27153e-10	8.32216e-10	2.6426e-10	3.93739e-10	4.09215e-10	2.21412e-10	6.61131e-10	3.65394e-10	4.83486e-10	7.36753e-10	4.42792e-10	7.28721e-10	5.72866e-10	5.67434e-10	3.29617e-10	2.89988e-10
0.3	3.33502e-10	9.83807e-10	1.0874e-09	3.54315e-10	5.00312e-10	5.27049e-10	2.81203e-10	9.49688e-10	4.66644e-10	6.68337e-10	9.73705e-10	6.19478e-10	9.58446e-10	7.74898e-10	7.58993e-10	4.24904e-10	3.77938e-10
0.35	4.47588e-10	1.2224e-09	1.4199e-09	4.77405e-10	6.88068e-10	7.23223e-10	3.68349e-10	1.2963e-09	6.42568e-10	8.84568e-10	1.3016e-09	8.29213e-10	1.3419e-09	1.0374e-09	9.6652e-10	5.90295e-10	4.76011e-10
0.4	6.79616e-10	1.6417e-09	1.8231e-09	6.22431e-10	9.39946e-10	9.29907e-10	4.70404e-10	1.653e-09	8.37876e-10	1.1102e-09	1.6239e-09	1.0212e-09	1.792e-09	1.3978e-09	1.3567e-09	7.88874e-10	6.62348e-10
0.45	9.34958e-10	2.1024e-09	2.41e-09	8.20245e-10	1.1733e-09	1.1211e-09	7.06374e-10	2.2228e-09	1.1066e-09	1.4923e-09	2.0148e-09	1.2633e-09	2.3619e-09	1.8821e-09	1.7124e-09	1.0045e-09	8.30811e-10
0.5	1.2752e-09	2.8098e-09	3.0521e-09	9.87913e-10	1.4139e-09	1.3821e-09	9.5071e-10	2.8414e-09	1.4516e-09	1.895e-09	2.6247e-09	1.536e-09	3.2004e-09	2.389e-09	2.2824e-09	1.2363e-09	1.0788e-09
0.55	1.6212e-09	3.4384e-09	3.9211e-09	1.2521e-09	1.7679e-09	1.813e-09	1.2174e-09	3.6832e-09	1.863e-09	2.4399e-09	3.3314e-09	1.9592e-09	4.2016e-09	3.1567e-09	2.9583e-09	1.5484e-09	1.3234e-09
0.6	2.101e-09	4.6895e-09	4.9192e-09	1.6602e-09	2.2315e-09	2.2461e-09	1.5409e-09	4.8436e-09	2.3978e-09	2.9361e-09	4.2185e-09	2.4597e-09	5.6608e-09	4.1011e-09	3.7228e-09	1.9456e-09	1.7739e-09
0.65	2.6787e-09	6.2656e-09	6.7619e-09	2.0463e-09	2.777e-09	2.9429e-09	2.0751e-09	6.3847e-09	3.094e-09	3.6042e-09	5.7659e-09	3.0451e-09	7.361e-09	6.028e-09	4.7827e-09	2.3903e-09	2.1411e-09
0.7	3.4709e-09	7.9286e-09	8.538e-09	2.5563e-09	3.6475e-09	3.7695e-09	2.6354e-09	8.2954e-09	3.84e-09	4.4414e-09	7.3893e-09	3.731e-09	9.4525e-09	8.0716e-09	6.5607e-09	2.971e-09	2.6217e-09
0.75	4.2732e-09	9.9883e-09	1.0531e-08	3.3663e-09	4.4002e-09	4.555e-09	3.3342e-09	1.02803e-08	4.7936e-09	5.6939e-09	9.393e-09	4.6405e-09	1.18642e-08	1.04471e-08	7.7646e-09	3.7639e-09	3.1194e-09
0.8	5.7517e-09	1.20536e-08	1.25084e-08	3.9663e-09	5.9941e-09	5.88e-09	4.2054e-09	1.25899e-08	6.3303e-09	7.2575e-09	1.11557e-08	5.6865e-09	1.44956e-08	1.36043e-08	9.7485e-09	4.4882e-09	3.8329e-09
0.85	7.03e-09	1.50942e-08	1.55564e-08	5.2494e-09	6.8962e-09	6.7398e-09	5.766e-09	1.56884e-08	7.8285e-09	8.3752e-09	1.39368e-08	7.2128e-09	1.69656e-08	1.70168e-08	1.17327e-08	5.7096e-09	4.6953e-09
0.9	8.6487e-09	1.8491e-08	1.87193e-08	6.7097e-09	8.3455e-09	8.2144e-09	7.2001e-09	1.88373e-08	9.7907e-09	1.09339e-08	1.61532e-08	8.7856e-09	2.13474e-08	2.2304e-08	1.45908e-08	7.1518e-09	6.0762e-09
0.95	1.02828e-08	2.20603e-08	2.25222e-08	8.5249e-09	1.03102e-08	9.1781e-09	8.884e-09	2.24281e-08	1.18872e-08	1.33345e-08	1.90281e-08	1.03693e-08	2.57236e-08	2.782e-08	1.76376e-08	9.269e-09	7.1599e-09
1	1.2809e-08	2.68772e-08	2.72102e-08	9.9697e-09	1.24833e-08	1.10794e-08	1.12753e-08	2.73659e-08	1.46052e-08	1.57198e-08	2.2172e-08	1.20734e-08	3.02122e-08	3.3294e-08	2.13132e-08	1.06349e-08	8.6721e-09
1.05	1.48807e-08	3.31937e-08	3.18365e-08	1.18536e-08	1.53909e-08	1.31399e-08	1.40612e-08	3.3605e-08	1.78396e-08	1.85502e-08	2.6009e-08	1.42066e-08	3.70356e-08	4.11423e-08	2.49679e-08	1.30088e-08	9.7994e-09
1.1	1.72807e-08	3.87255e-08	3.84692e-08	1.41337e-08	1.71177e-08	1.6929e-08	1.69243e-08	3.83113e-08	2.06181e-08	2.20683e-08	3.16716e-08	1.69305e-08	4.50044e-08	5.26707e-08	3.02313e-08	1.54363e-08	1.15623e-08
1.15	2.15802e-08	4.54537e-08	4.43328e-08	1.65448e-08	2.07751e-08	1.95303e-08	2.06614e-08	4.55112e-08	2.44887e-08	2.56523e-08	3.66015e-08	1.97198e-08	5.50795e-08	6.308e-08	3.5675e-08	1.80362e-08	1.41564e-08
1.2	2.62949e-08	5.78865e-08	5.55668e-08	2.02486e-08	2.50625e-08	2.31428e-08	2.47917e-08	5.69113e-08	2.867e-08	3.22742e-08	4.11959e-08	2.32578e-08	6.90606e-08	7.28509e-08	4.2495e-08	2.17382e-08	1.60142e-08
1.25	3.0168e-08	7.08302e-08	6.75564e-08	2.21245e-08	3.06907e-08	2.58615e-08	3.01306e-08	6.82059e-08	3.38214e-08	3.63764e-08	4.75796e-08	2.54789e-08	8.21355e-08	9.06674e-08	5.32143e-08	2.4911e-08	1.95536e-08
1.3	3.5794e-08	7.983e-08	7.77485e-08	2.70015e-08	3.47703e-08	3.14353e-08	3.70997e-08	7.81221e-08	3.87592e-08	4.18859e-08	5.7366e-08	2.93496e-08	9.72125e-08	1.05914e-07	6.26745e-08	2.92925e-08	2.10922e-08
1.35	4.1737e-08	9.5339e-08	8.80171e-08	3.18207e-08	3.98722e-08	3.73911e-08	4.44714e-08	9.13737e-08	4.5632e-08	4.66211e-08	6.81787e-08	3.33435e-08	1.14454e-07	1.25246e-07	7.31102e-08	3.48711e-08	2.4894e-08
1.4	4.77783e-08	1.07943e-07	1.02181e-07	3.75389e-08	4.62681e-08	4.28111e-08	5.46901e-08	1.06688e-07	5.65111e-08	5.95306e-08	7.59694e-08	3.90858e-08	1.31941e-07	1.44736e-07	8.63921e-08	4.2832e-08	3.02612e-08
1.45	5.72314e-08	1.26943e-07	1.15018e-07	4.32964e-08	5.60773e-08	4.95779e-08	6.83455e-08	1.18902e-07	6.88651e-08	6.87841e-08	8.24855e-08	4.30067e-08	1.50549e-07	1.70308e-07	9.90219e-08	4.88607e-08	3.23973e-08
1.5	6.69797e-08	1.45734e-07	1.35568e-07	5.1102e-08	6.42777e-08	6.04857e-08	7.96663e-08	1.38597e-07	7.80723e-08	8.34647e-08	9.09691e-08	4.93321e-08	1.74382e-07	1.96071e-07	1.1682e-07	5.66252e-08	3.92129e-08
1.55	7.44935e-08	1.61008e-07	1.59713e-07	5.87564e-08	7.38496e-08	6.88004e-08	9.21334e-08	1.50607e-07	9.07318e-08	8.98058e-08	1.05414e-07	5.69836e-08	2.01661e-07	2.2494e-07	1.32328e-07	6.10686e-08	4.25077e-08
1.6	8.42426e-08	1.81159e-07	1.76681e-07	6.78241e-08	8.63446e-08	8.15698e-08	1.08143e-07	1.69232e-07	1.01718e-07	1.04917e-07	1.16934e-07	6.40458e-08	2.27429e-07	2.62008e-07	1.49052e-07	7.02119e-08	4.50947e-08
1.65	9.2814e-08	2.11262e-07	2.04376e-07	7.80371e-08	9.92262e-08	9.73388e-08	1.29925e-07	1.93258e-07	1.20498e-07	1.2102e-07	1.32739e-07	6.97066e-08	2.55919e-07	3.01788e-07	1.7518e-07	8.20751e-08	5.17371e-08
1.7	1.0328e-07	2.3477e-07	2.25651e-07	8.93682e-08	1.16135e-07	1.08848e-07	1.46681e-07	2.19052e-07	1.38038e-07	1.38538e-07	1.4438e-07	7.51833e-08	2.84062e-07	3.41867e-07	1.9247e-07	9.32577e-08	5.74097e-08
1.75	1.18418e-07	2.55658e-07	2.59223e-07	1.04837e-07	1.28295e-07	1.24683e-07	1.74235e-07	2.47344e-07	1.53965e-07	1.5383e-07	1.62697e-07	8.24918e-08	3.21767e-07	3.90668e-07	2.23602e-07	1.06698e-07	6.36829e-08
1.8	1.27868e-07	2.80899e-07	2.82821e-07	1.14353e-07	1.45609e-07	1.37165e-07	1.9939e-07	2.68721e-07	1.70749e-07	1.71594e-07	1.86354e-07	9.22706e-08	3.62211e-07	4.39954e-07	2.48677e-07	1.1937e-07	7.26924e-08
1.85	1.39947e-07	3.10552e-07	3.22028e-07	1.27962e-07	1.59946e-07	1.57744e-07	2.2815e-07	3.04039e-07	1.924e-07	1.90453e-07	2.02579e-07	9.93537e-08	4.0087e-07	4.83386e-07	2.7571e-07	1.31002e-07	7.68667e-08
1.9	1.51507e-07	3.4924e-07	3.57409e-07	1.43811e-07	1.7518e-07	1.70092e-07	2.63541e-07	3.47331e-07	2.15802e-07	2.16787e-07	2.1772e-07	1.10026e-07	4.48664e-07	5.72506e-07	3.08551e-07	1.41272e-07	8.36002e-08
1.95	1.68333e-07	3.88554e-07	3.77525e-07	1.62576e-07	1.98047e-07	1.86414e-07	2.88721e-07	3.73947e-07	2.33274e-07	2.44429e-07	2.38349e-07	1.19955e-07	5.28288e-07	6.37744e-07	3.38941e-07	1.60633e-07	8.52534e-08
2	1.81132e-07	4.26875e-07	4.19593e-07	1.79726e-07	2.10592e-07	2.00989e-07	3.30346e-07	4.00791e-07	2.61337e-07	2.72236e-07	2.54769e-07	1.26963e-07	5.79196e-07	6.99064e-07	3.72627e-07	1.76176e-07	9.19486e-08
2.05	1.93483e-07	4.75591e-07	4.64824e-07	1.91283e-07	2.28127e-07	2.18109e-07	3.648e-07	4.48263e-07	2.84779e-07	2.95523e-07	2.79889e-07	1.31951e-07	6.37121e-07	7.65291e-07	4.1344e-07	1.95884e-07	9.79247e-08
2.1	2.19198e-07	5.4099e-07	5.16243e-07	2.15979e-07	2.58371e-07	2.39835e-07	3.96137e-07	4.81466e-07	3.18446e-07	3.1657e-07	3.00913e-07	1.41648e-07	6.9353e-07	8.36804e-07	4.57181e-07	2.19471e-07	1.04704e-07
2.15	2.35269e-07	5.66329e-07	5.53816e-07	2.20147e-07	2.728e-07	2.60273e-07	4.38213e-07	5.41194e-07	3.38497e-07	3.41102e-07	3.15851e-07	1.43552e-07	7.70007e-07	8.94307e-07	4.97451e-07	2.23287e-07	1.10695e-07
2.2	2.59078e-07	5.9883e-07	5.86421e-07	2.42932e-07	2.88258e-07	2.81292e-07	4.87346e-07	5.85583e-07	3.55371e-07	3.62706e-07	3.44701e-07	1.568e-07	8.3343e-07	9.67617e-07	5.55022e-07	2.37755e-07	1.17907e-07
2.25	2.76516e-07	6.43455e-07	6.2781e-07	2.54189e-07	3.20567e-07	2.93922e-07	5.58753e-07	6.19754e-07	3.84092e-07	3.95949e-07	3.72902e-07	1.68489e-07	9.20968e-07	1.027e-06	5.92413e-07	2.58354e-07	1.23551e-07
2.3	2.99556e-07	6.98997e-07	6.70109e-07	2.67324e-07	3.3415e-07	3.03312e-07	6.18084e-07	6.67513e-07	4.10169e-07	4.27822e-07	3.78551e-07	1.74212e-07	9.98726e-07	1.1038e-06	6.36403e-07	2.77588e-07	1.30914e-07
2.35	3.13824e-07	7.51944e-07	7.06687e-07	2.91953e-07	3.52127e-07	3.0889e-07	6.45868e-07	6.96781e-07	4.33184e-07	4.66328e-07	4.00026e-07	1.88655e-07	1.0651e-06	1.1685e-06	6.91262e-07	2.80207e-07	1.34534e-07
2.4	3.34983e-07	8.03137e-07	7.51579e-07	3.08111e-07	3.73083e-07	3.35555e-07	7.21244e-07	7.35572e-07	4.65717e-07	4.79581e-07	4.28317e-07	1.91911e-07	1.1281e-06	1.2313e-06	7.18588e-07	2.97203e-07	1.39007e-07
2.45	3.59993e-07	8.40085e-07	7.73517e-07	3.07825e-07	3.93166e-07	3.49217e-07	7.52803e-07	7.84903e-07	4.95865e-07	5.18309e-07	4.50698e-07	1.91335e-07	1.1766e-06	1.3043e-06	7.50024e-07	3.00297e-07	1.45102e-07
2.5	3.84352e-07	8.79501e-07	8.23074e-07	3.24424e-07	4.12349e-07	3.60639e-07	8.11056e-07	7.84641e-07	5.16417e-07	5.4102e-07	4.53047e-07	1.91266e-07	1.2438e-06	1.3659e-06	7.78722e-07	3.16357e-07	1.55692e-07
2.55	3.92643e-07	9.21994e-07	8.66606e-07	3.33612e-07	4.29599e-07	3.74774e-07	8.60613e-07	8.32384e-07	5.41988e-07	5.80943e-07	4.83241e-07	1.99171e-07	1.2591e-06	1.3964e-06	8.29713e-07	3.2997e-07	1.53777e-07
2.6	4.13707e-07	9.73607e-07	9.0182e-07	3.39597e-07	4.29787e-07	4.02526e-07	9.00429e-07	8.55222e-07	5.50076e-07	5.95524e-07	4.9968e-07	1.95831e-07	1.3125e-06	1.4589e-06	8.30619e-07	3.42731e-07	1.61794e-07
2.65	4.27294e-07	9.96787e-07	9.15877e-07	3.47163e-07	4.40487e-07	4.0244e-07	9.24065e-07	8.83298e-07	5.71769e-07	6.23425e-07	4.91599e-07	1.98171e-07	1.3395e-06	1.4788e-06	8.45735e-07	3.46501e-07	1.62369e-07
2.7	4.33398e-07	1.0085e-06	9.5696e-07	3.50193e-07	4.61849e-07	4.08728e-07	9.7119e-07	9.01889e-07	5.84523e-07	6.33895e-07	4.9473e-07	2.01706e-07	1.3781e-06	1.4975e-06	8.44492e-07	3.39274e-07	1.62916e-07
2.75	4.45355e-07	1.0248e-06	9.65529e-07	3.53504e-07	4.48844e-07	4.14752e-07	9.93014e-07	9.22353e-07	5.79975e-07	6.47129e-07	5.04549e-07	2.01022e-07	1.3748e-06	1.5443e-06	8.71677e-07	3.4406e-07	1.63515e-07
2.8	4.54614e-07	1.0476e-06	9.69283e-07	3.39901e-07	4.51589e-07	4.28124e-07	1.0415e-06	9.3401e-07	5.87617e-07	6.38663e-07	4.91387e-07	1.98781e-07	1.3997e-06	1.5578e-06	8.61837e-07	3.38458e-07	1.65176e-07
2.85	4.74913e-07	1.0528e-06	9.47614e-07	3.29647e-07	4.51598e-07	4.02481e-07	1.0703e-06	9.41736e-07	5.85582e-07	6.4367e-07	5.14143e-07	1.99587e-07	1.4277e-06	1.5671e-06	8.75504e-07	3.18637e-07	1.56855e-07
2.9	4.89835e-07	1.0351e-06	9.58903e-07	3.39254e-07	4.43498e-07	4.05078e-07	1.0675e-06	9.23944e-07	5.82575e-07	6.38774e-07	4.92179e-07	1.87325e-07	1.441e-06	1.4827e-06	8.6862e-07	3.13137e-07	1.44008e-07
2.95	4.66762e-07	1.0483e-06	9.6774e-07	3.26019e-07	4.44041e-07	3.93763e-07	1.0493e-06	9.05606e-07	5.75612e-07	6.40025e-07	4.92502e-07	1.73669e-07	1.4605e-06	1.5148e-06	8.43771e-07	2.97025e-07	1.45951e-07
3	4.55061e-07	1.0777e-06	9.68341e-07	3.18978e-07	4.16813e-07	3.86277e-07	1.058e-06	8.88683e-07	5.49843e-07	6.15004e-07	4.36631e-07	1.6077e-07	1.4941e-06	1.558e-06	8.41512e-07	3.06728e-07	1.45079e-07
3	4.49942e-07	1.0213e-06	9.51471e-07	2.97194e-07	3.93639e-07	3.67829e-07	1.0669e-06	8.44874e-07	5.41511e-07	6.08084e-07	4.33274e-07	1.59636e-07	1.4769e-06	1.5345e-06	8.28876e-07	2.9047e-07	1.37825e-07
2.95	4.07845e-07	9.17739e-07	8.98497e-07	2.65475e-07	3.71293e-07	3.29312e-07	1.0206e-06	7.97103e-07	4.93325e-07	5.49945e-07	4.11363e-07	1.55787e-07	1.4229e-06	1.4841e-06	8.05362e-07	2.79276e-07	1.36978e-07
2.9	3.76304e-07	8.9009e-07	8.40439e-07	2.48659e-07	3.32936e-07	3.1542e-07	9.88179e-07	7.5584e-07	4.68682e-07	5.08023e-07	3.86358e-07	1.47876e-07	1.4091e-06	1.4562e-06	7.79311e-07	2.71713e-07	1.27691e-07
2.85	3.43994e-07	8.42095e-07	7.95271e-07	2.16292e-07	3.1072e-07	2.95227e-07	9.63744e-07	7.37829e-07	4.39459e-07	4.80487e-07	3.79346e-07	1.44603e-07	1.363e-06	1.4117e-06	7.51549e-07	2.56869e-07	1.26564e-07
2.8	3.28467e-07	7.85672e-07	7.60135e-07	1.96071e-07	2.91458e-07	2.67248e-07	8.82078e-07	7.00851e-07	4.2504e-07	4.5943e-07	2.97709e-07	1.10422e-07	1.3326e-06	1.3866e-06	7.36183e-07	2.40715e-07	1.20798e-07
2.75	2.98164e-07	7.49078e-07	7.36801e-07	1.85521e-07	2.71444e-07	2.54026e-07	8.10233e-07	6.40378e-07	3.66252e-07	4.2049e-07	2.76072e-07	1.01903e-07	1.3161e-06	1.2562e-06	6.40233e-07	1.99016e-07	9.26009e-08
2.7	2.76587e-07	6.95018e-07	6.78384e-07	1.66405e-07	2.51517e-07	2.43214e-07	7.85611e-07	5.95811e-07	3.4883e-07	3.88236e-07	2.53987e-07	9.96513e-08	1.2783e-06	1.1711e-06	5.94995e-07	1.79028e-07	8.65112e-08
2.65	2.58605e-07	6.35445e-07	6.2827e-07	1.54161e-07	2.27742e-07	2.19511e-07	7.30899e-07	5.65355e-07	3.32183e-07	3.72474e-07	2.29322e-07	9.11242e-08	1.1543e-06	1.1138e-06	5.6803e-07	1.62132e-07	7.98037e-08
2.6	2.30806e-07	6.02043e-07	5.9554e-07	1.54102e-07	2.15165e-07	1.96536e-07	7.17985e-07	5.25403e-07	3.12676e-07	3.41258e-07	2.25521e-07	8.28786e-08	1.0995e-06	1.0524e-06	5.15427e-07	1.57084e-07	7.33374e-08
2.55	2.15065e-07	5.82433e-07	5.66783e-07	1.30015e-07	2.10664e-07	1.81027e-07	6.77201e-07	4.95351e-07	3.09034e-07	3.30401e-07	2.13199e-07	7.8679e-08	1.0795e-06	9.48655e-07	4.8612e-07	1.4888e-07	6.82272e-08
2.5	2.02081e-07	5.45893e-07	5.2414e-07	1.15384e-07	1.94143e-07	1.72721e-07	6.35123e-07	4.80513e-07	2.8687e-07	3.25904e-07	2.00998e-07	6.81709e-08	1.0332e-06	9.38299e-07	4.56743e-07	1.34098e-07	6.61598e-08
2.45	1.85801e-07	5.25994e-07	4.94874e-07	1.07033e-07	1.88422e-07	1.63753e-07	5.93101e-07	4.2606e-07	2.71521e-07	3.01723e-07	1.77633e-07	6.53592e-08	1.0006e-06	9.01783e-07	4.24235e-07	1.23551e-07	6.6956e-08
2.4	1.70007e-07	4.91043e-07	4.80237e-07	9.78763e-08	1.73031e-07	1.46554e-07	5.93376e-07	4.06243e-07	2.50418e-07	2.91193e-07	1.6525e-07	6.40534e-08	9.3726e-07	8.77468e-07	4.01671e-07	1.15976e-07	5.86097e-08
2.35	1.60124e-07	4.66974e-07	4.3683e-07	9.58812e-08	1.67392e-07	1.3925e-07	5.42534e-07	3.73654e-07	2.37162e-07	2.64654e-07	1.59399e-07	5.83996e-08	8.94645e-07	8.38283e-07	3.9424e-07	1.01552e-07	5.33115e-08
2.3	1.44811e-07	4.52475e-07	4.22336e-07	8.97313e-08	1.62853e-07	1.30325e-07	5.08182e-07	3.52242e-07	2.3156e-07	2.58226e-07	1.51619e-07	5.47466e-08	8.60644e-07	8.08671e-07	3.64932e-07	9.31232e-08	4.90897e-08
2.25	1.28099e-07	4.18457e-07	4.13037e-07	8.07051e-08	1.55169e-07	1.22085e-07	4.7338e-07	3.19435e-07	2.03949e-07	2.43304e-07	1.43435e-07	5.05496e-08	8.2323e-07	7.5942e-07	3.42752e-07	8.24449e-08	4.82209e-08
2.2	1.15421e-07	3.97573e-07	3.93876e-07	8.04925e-08	1.42739e-07	1.10462e-07	4.55906e-07	3.02276e-07	1.84253e-07	2.24157e-07	1.27117e-07	4.86742e-08	7.80799e-07	7.30203e-07	3.10666e-07	7.69564e-08	4.66246e-08
2.15	1.0816e-07	3.66084e-07	3.71625e-07	7.19331e-08	1.30803e-07	1.05762e-07	4.17283e-07	2.89782e-07	1.81272e-07	2.18076e-07	1.15845e-07	4.35656e-08	7.36771e-07	6.82451e-07	3.0079e-07	6.94399e-08	4.32481e-08
2.1	1.01877e-07	3.56128e-07	3.32472e-07	7.10251e-08	1.21676e-07	9.61639e-08	4.03718e-07	2.8429e-07	1.61621e-07	2.08702e-07	1.07023e-07	4.09119e-08	7.0714e-07	6.60422e-07	2.84183e-07	6.47347e-08	4.17933e-08
2.05	9.54712e-08	3.45911e-07	3.12263e-07	6.68298e-08	1.12768e-07	9.19632e-08	3.92777e-07	2.56204e-07	1.47996e-07	1.90646e-07	1.00624e-07	4.02168e-08	6.39682e-07	6.24062e-07	2.60041e-07	5.98017e-08	3.7393e-08
2	8.74854e-08	3.20929e-07	2.98296e-07	5.48676e-08	9.93455e-08	8.13869e-08	3.67233e-07	2.43854e-07	1.345e-07	1.76239e-07	9.35963e-08	3.43653e-08	6.30954e-07	5.94779e-07	2.44826e-07	5.45515e-08	3.225e-08
1.95	7.79058e-08	2.89238e-07	2.83385e-07	5.16207e-08	9.09342e-08	7.4896e-08	3.38752e-07	2.30719e-07	1.19961e-07	1.56283e-07	8.77678e-08	3.1957e-08	5.96424e-07	5.63378e-07	2.33137e-07	5.02313e-08	3.26765e-08
1.9	6.97329e-08	2.72236e-07	2.48166e-07	4.47337e-08	8.25763e-08	6.69626e-08	3.05861e-07	2.19848e-07	1.12068e-07	1.45139e-07	7.66697e-08	2.83603e-08	5.55924e-07	5.35393e-07	2.14007e-07	4.32834e-08	3.0858e-08
1.85	6.59032e-08	2.58424e-07	2.30706e-07	4.21139e-08	7.58893e-08	6.14706e-08	2.74072e-07	2.20891e-07	9.93593e-08	1.32649e-07	6.78645e-08	2.66909e-08	5.11402e-07	4.98389e-07	1.96566e-07	4.02501e-08	2.70597e-08
1.8	5.99284e-08	2.3959e-07	2.02183e-07	3.94127e-08	6.45615e-08	5.40129e-08	2.60429e-07	2.00888e-07	9.40313e-08	1.22685e-07	6.40559e-08	2.41339e-08	4.79175e-07	4.6248e-07	1.7793e-07	3.45871e-08	2.68877e-08
1.75	5.02488e-08	2.23517e-07	1.86603e-07	3.38677e-08	5.88186e-08	4.84471e-08	2.37489e-07	1.8819e-07	8.4943e-08	1.13914e-07	5.94694e-08	2.16143e-08	4.4297e-07	4.245e-07	1.61139e-07	3.17912e-08	2.37974e-08
1.7	4.3765e-08	2.02161e-07	1.70161e-07	2.89742e-08	5.15636e-08	4.34933e-08	2.1558e-07	1.74408e-07	7.58529e-08	1.07435e-07	5.12719e-08	2.10997e-08	4.13478e-07	3.83771e-07	1.54226e-07	2.77455e-08	2.18726e-08
1.65	4.06991e-08	1.73344e-07	1.51931e-07	2.74893e-08	4.74447e-08	4.13286e-08	1.97262e-07	1.55339e-07	7.04898e-08	9.92006e-08	4.69877e-08	1.8089e-08	3.74395e-07	3.56121e-07	1.38312e-07	2.71898e-08	1.98227e-08
1.6	3.22063e-08	1.62018e-07	1.38634e-07	2.45309e-08	4.05311e-08	3.63835e-08	1.79456e-07	1.48192e-07	6.34794e-08	8.9379e-08	4.07431e-08	1.71484e-08	3.43294e-07	3.24977e-07	1.22466e-07	2.24033e-08	1.73539e-08
1.55	2.92621e-08	1.40552e-07	1.24357e-07	2.11896e-08	3.63962e-08	3.17175e-08	1.59759e-07	1.41634e-07	5.85983e-08	8.27822e-08	3.60874e-08	1.55406e-08	3.0143e-07	2.99391e-07	1.11326e-07	1.98767e-08	1.52226e-08
1.5	2.62649e-08	1.28213e-07	1.12112e-07	1.9484e-08	3.15303e-08	2.93015e-08	1.44021e-07	1.24631e-07	5.12637e-08	7.45285e-08	3.332e-08	1.30499e-08	2.77965e-07	2.70932e-07	9.70761e-08	1.69397e-08	1.38245e-08
1.45	2.24538e-08	1.13395e-07	9.85259e-08	1.57043e-08	2.71875e-08	2.74196e-08	1.28951e-07	1.10391e-07	4.32192e-08	6.91771e-08	2.88803e-08	1.16735e-08	2.54971e-07	2.51369e-07	9.47966e-08	1.59931e-08	1.2826e-08
1.4	1.93696e-08	1.07608e-07	9.17969e-08	1.35356e-08	2.29767e-08	2.35732e-08	1.20143e-07	1.05817e-07	4.09312e-08	5.87196e-08	2.66984e-08	1.04434e-08	2.38387e-07	2.22361e-07	8.61871e-08	1.36115e-08	1.25359e-08
1.35	1.55267e-08	9.15228e-08	7.98019e-08	1.17342e-08	2.02633e-08	2.06398e-08	1.03464e-07	9.12964e-08	3.47373e-08	5.39167e-08	2.05736e-08	9.3191e-09	2.03403e-07	1.97494e-07	7.66549e-08	1.1992e-08	1.00172e-08
1.3	1.33903e-08	7.96074e-08	6.84974e-08	9.4333e-09	1.73446e-08	1.80486e-08	9.08217e-08	8.31029e-08	2.90406e-08	4.54691e-08	1.90473e-08	8.6934e-09	1.84688e-07	1.7463e-07	6.8928e-08	1.00577e-08	9.2624e-09
1.25	1.09498e-08	6.81508e-08	5.92647e-08	7.7994e-09	1.50315e-08	1.50858e-08	7.91757e-08	7.45157e-08	2.61376e-08	4.09309e-08	1.69766e-08	7.3024e-09	1.61906e-07	1.56607e-07	6.07978e-08	9.248e-09	9.2197e-09
1.2	9.218e-09	5.86646e-08	5.14897e-08	6.3123e-09	1.32063e-08	1.29251e-08	7.07642e-08	6.03612e-08	2.03656e-08	3.44827e-08	1.48379e-08	5.9418e-09	1.42702e-07	1.30139e-07	5.04784e-08	7.1855e-09	8.0244e-09
1.15	7.9856e-09	5.56551e-08	4.34987e-08	5.5918e-09	1.21769e-08	1.11706e-08	6.02003e-08	5.51151e-08	1.84021e-08	3.07345e-08	1.23829e-08	5.2613e-09	1.23402e-07	1.17139e-07	4.81002e-08	6.7524e-09	6.9275e-09
1.1	6.4071e-09	4.82755e-08	3.94679e-08	4.496e-09	1.05194e-08	9.6414e-09	5.26405e-08	4.99666e-08	1.72691e-08	2.60953e-08	1.07581e-08	4.54e-09	1.06844e-07	9.82823e-08	4.34167e-08	5.3229e-09	4.8035e-09
1.05	5.7472e-09	4.1807e-08	3.13447e-08	3.8683e-09	9.1675e-09	8.6872e-09	4.77373e-08	4.21187e-08	1.48786e-08	2.38239e-08	9.0214e-09	3.8688e-09	9.33559e-08	8.70975e-08	3.60803e-08	5.0483e-09	4.1816e-09
1	4.8797e-09	3.6237e-08	2.74474e-08	2.9936e-09	7.9789e-09	7.3562e-09	3.97159e-08	3.6835e-08	1.08861e-08	1.94536e-08	7.2605e-09	3.4444e-09	7.73442e-08	7.10959e-08	3.15193e-08	4.0196e-09	3.9272e-09
0.95	4.5363e-09	3.52448e-08	2.26184e-08	2.6797e-09	6.7563e-09	6.3314e-09	3.42668e-08	3.24411e-08	8.5897e-09	1.48281e-08	6.466e-09	2.916e-09	6.44343e-08	6.17202e-08	2.26439e-08	3.1975e-09	3.2135e-09
0.9	3.471e-09	2.68339e-08	2.15749e-08	2.2245e-09	5.656e-09	5.0763e-09	2.83707e-08	2.80913e-08	6.8937e-09	1.2392e-08	5.3496e-09	2.5543e-09	5.54871e-08	4.99002e-08	2.07493e-08	2.4852e-09	2.9622e-09
0.85	2.8658e-09	2.30259e-08	1.71885e-08	1.9031e-09	4.3426e-09	4.342e-09	2.33336e-08	2.27953e-08	5.6326e-09	1.07549e-08	4.5753e-09	2.0194e-09	4.5364e-08	4.0735e-08	1.62057e-08	2.5614e-09	2.5002e-09
0.8	2.3553e-09	2.05571e-08	1.3757e-08	1.612e-09	3.4947e-09	3.4915e-09	1.97982e-08	1.83522e-08	4.7842e-09	8.8487e-09	4.0522e-09	1.7865e-09	3.57755e-08	3.32094e-08	1.45105e-08	2.0761e-09	2.2881e-09
0.75	1.9293e-09	1.74828e-08	1.1448e-08	1.2703e-09	3.047e-09	2.9263e-09	1.5817e-08	1.62845e-08	3.4154e-09	7.494e-09	3.3197e-09	1.5441e-09	2.99473e-08	3.01207e-08	1.19315e-08	1.53e-09	1.7144e-09
0.7	1.6594e-09	1.57577e-08	9.1e-09	9.45031e-10	2.4122e-09	2.4017e-09	1.32456e-08	1.39477e-08	2.6326e-09	6.0265e-09	2.8937e-09	1.2255e-09	2.38888e-08	2.54135e-08	9.0878e-09	1.2002e-09	1.3885e-09
0.65	1.2983e-09	1.21452e-08	7.2313e-09	7.95756e-10	2.0819e-09	1.9952e-09	1.10892e-08	1.15471e-08	2.1802e-09	4.4645e-09	2.3984e-09	9.96162e-10	1.90577e-08	2.14685e-08	6.5641e-09	1.0368e-09	1.1629e-09
0.6	1.1024e-09	1.06404e-08	6.1014e-09	6.16954e-10	1.8087e-09	1.571e-09	8.3443e-09	7.1019e-09	1.6485e-09	3.5585e-09	1.9675e-09	8.59608e-10	1.49848e-08	1.74029e-08	5.2685e-09	8.42551e-10	9.3972e-10
0.55	8.39247e-10	9.2161e-09	4.9313e-09	4.96358e-10	1.3141e-09	1.3502e-09	6.5325e-09	6.0584e-09	1.3024e-09	3.1462e-09	1.503e-09	7.36674e-10	1.24153e-08	1.48028e-08	4.0402e-09	6.85938e-10	7.20837e-10
0.5	6.18566e-10	7.9065e-09	3.5132e-09	3.91908e-10	9.90332e-10	1.176e-09	4.8943e-09	4.3575e-09	9.90024e-10	2.4519e-09	1.1937e-09	6.59339e-10	9.5798e-09	1.06852e-08	3.0425e-09	7.15107e-10	5.19658e-10
0.45	4.71982e-10	5.0692e-09	2.6841e-09	3.17207e-10	7.74975e-10	8.55566e-10	3.474e-09	3.2313e-09	7.84294e-10	1.9071e-09	1.0139e-09	5.84052e-10	6.9081e-09	7.1868e-09	2.3127e-09	4.78648e-10	4.10823e-10
0.4	3.45438e-10	4.0267e-09	2.0795e-09	2.5979e-10	5.68696e-10	7.34625e-10	2.6282e-09	2.5154e-09	5.90316e-10	1.5575e-09	8.13282e-10	4.80593e-10	5.2932e-09	5.6233e-09	1.9334e-09	4.18251e-10	2.73817e-10
0.35	2.41744e-10	2.948e-09	1.7795e-09	2.09304e-10	4.64992e-10	5.50301e-10	1.8218e-09	1.6948e-09	4.60173e-10	1.2045e-09	6.16589e-10	3.74205e-10	3.5868e-09	3.6689e-09	1.4447e-09	3.05471e-10	2.16581e-10
0.3	1.81937e-10	2.2082e-09	1.2984e-09	1.64101e-10	3.40909e-10	4.09398e-10	1.2922e-09	1.3175e-09	3.2993e-10	8.8555e-10	4.87073e-10	2.75646e-10	2.6034e-09	2.8081e-09	1.0744e-09	2.09545e-10	1.99879e-10
0.25	1.34588e-10	1.6017e-09	8.91233e-10	1.33883e-10	2.75224e-10	2.90614e-10	9.30343e-10	1.092e-09	2.52272e-10	6.50215e-10	3.64697e-10	2.1918e-10	2.0219e-09	1.9461e-09	7.27184e-10	1.80606e-10	1.49888e-10
0.2	9.80942e-11	1.1815e-09	6.18624e-10	1.00839e-10	2.20101e-10	2.22831e-10	6.31991e-10	6.97844e-10	1.71455e-10	4.74734e-10	2.69419e-10	1.67329e-10	1.4578e-09	1.3553e-09	5.4316e-10	1.2663e-10	1.14145e-10
0.15	7.11842e-11	7.25258e-10	4.52153e-10	7.33237e-11	1.67302e-10	1.76251e-10	4.08258e-10	5.3468e-10	1.18686e-10	3.15352e-10	1.94419e-10	1.22793e-10	1.0199e-09	9.53403e-10	3.79565e-10	1.06106e-10	7.8992e-11
0.1	5.32281e-11	4.81361e-10	3.01269e-10	5.21944e-11	1.18102e-10	1.30107e-10	2.75723e-10	3.87835e-10	9.0149e-11	2.42109e-10	1.49612e-10	9.5643e-11	6.85764e-10	6.41422e-10	2.33588e-10	6.9088e-11	5.98608e-11
0.05	2.66547e-11	3.1284e-10	2.22213e-10	3.97422e-11	9.27327e-11	1.0475e-10	1.96263e-10	2.71569e-10	6.12875e-11	1.77285e-10	1.15847e-10	7.17212e-11	4.65633e-10	4.40673e-10	1.5545e-10	5.01221e-11	4.70469e-11
0	1.72046e-11	2.08911e-10	1.59371e-10	2.18437e-11	6.70834e-11	7.36706e-11	1.30646e-10	1.91925e-10	4.35351e-11	1.25303e-10	8.24411e-11	5.65439e-11	3.09426e-10	2.90865e-10	1.01585e-10	2.70278e-11	2.40864e-11
-0.05	1.22397e-11	1.28527e-10	1.12218e-10	1.46457e-11	4.88572e-11	5.45263e-11	8.5693e-11	1.27136e-10	2.40395e-11	9.47327e-11	6.05355e-11	4.03863e-11	2.05125e-10	1.88148e-10	6.65378e-11	1.91657e-11	1.76959e-11
-0.1	8.6355e-12	8.4831e-11	7.38222e-11	1.02371e-11	2.5487e-11	2.59798e-11	5.65033e-11	9.92392e-11	1.67157e-11	6.23487e-11	4.29854e-11	1.77997e-11	1.46603e-10	1.09923e-10	4.81234e-11	1.39917e-11	1.3334e-11
-0.15	6.1914e-12	5.37614e-11	5.48931e-11	7.5271e-12	1.90001e-11	1.86846e-11	2.66646e-11	6.74658e-11	1.1142e-11	4.77839e-11	2.15946e-11	1.26496e-11	9.45381e-11	7.13732e-11	2.17832e-11	1.00039e-11	9.7281e-12
-0.2	4.7078e-12	2.10853e-11	2.47006e-11	5.2651e-12	1.41459e-11	1.40695e-11	1.97014e-11	5.23613e-11	7.7501e-12	2.16826e-11	1.57812e-11	9.4461e-12	6.82987e-11	4.96442e-11	1.53096e-11	8.0705e-12	7.2553e-12
-0.25	3.3006e-12	1.59797e-11	1.69941e-11	3.2684e-12	1.0334e-11	1.08432e-11	1.54616e-11	2.30573e-11	5.9702e-12	1.63121e-11	1.28891e-11	7.2561e-12	4.5835e-11	2.04374e-11	1.13524e-11	5.5851e-12	5.4647e-12
-0.3	2.9837e-12	1.2082e-11	1.21768e-11	2.5219e-12	7.8088e-12	8.5178e-12	1.27094e-11	1.82646e-11	4.779e-12	1.20884e-11	1.01875e-11	5.4157e-12	2.12273e-11	1.57459e-11	8.1206e-12	4.3093e-12	4.2355e-12
-0.35	2.9542e-12	9.1528e-12	9.8742e-12	1.986e-12	6.0969e-12	7.022e-12	1.09961e-11	1.297e-11	3.2535e-12	1.00361e-11	8.5918e-12	4.1329e-12	1.64169e-11	1.22538e-11	6.053e-12	2.7551e-12	3.0152e-12
-0.4	3.2866e-12	7.2427e-12	8.2163e-12	1.8603e-12	4.9699e-12	6.1927e-12	1.0002e-11	1.0147e-11	2.8214e-12	7.8085e-12	7.0417e-12	2.7913e-12	1.32573e-11	9.7688e-12	4.9873e-12	2.3447e-12	2.6817e-12
-0.45	3.9113e-12	6.0493e-12	7.0186e-12	1.7507e-12	4.2589e-12	5.229e-12	9.7129e-12	8.5384e-12	2.5654e-12	6.6833e-12	5.9647e-12	2.5449e-12	1.19472e-11	8.0319e-12	4.2483e-12	2.0842e-12	2.5637e-12
-0.5	4.8531e-12	5.7644e-12	6.0787e-12	1.7722e-12	3.515e-12	4.9103e-12	1.00903e-11	7.4857e-12	2.8459e-12	6.0217e-12	5.6008e-12	2.4092e-12	1.08417e-11	6.9954e-12	3.686e-12	2.093e-12	2.6562e-12
-0.55	7.8336e-12	5.1288e-12	5.5283e-12	1.8558e-12	3.6326e-12	4.6589e-12	1.1116e-11	7.1639e-12	2.9194e-12	5.4364e-12	5.4467e-12	2.3699e-12	1.06747e-11	7.4194e-12	3.9704e-12	2.3183e-12	2.8188e-12
-0.6	1.02622e-11	4.7506e-12	5.5717e-12	2.2221e-12	4.1414e-12	4.9908e-12	1.2641e-11	7.7314e-12	3.3957e-12	5.2521e-12	5.5979e-12	2.7282e-12	1.0209e-11	7.405e-12	4.8035e-12	2.8278e-12	3.5956e-12
-0.65	1.28595e-11	5.1851e-12	5.8826e-12	2.8157e-12	5.0999e-12	5.5862e-12	1.48535e-11	7.7948e-12	4.3306e-12	5.4942e-12	6.3605e-12	3.3167e-12	1.08776e-11	7.7821e-12	8.212e-12	3.3983e-12	4.5111e-12
-0.7	1.57012e-11	5.6322e-12	6.4826e-12	3.4439e-12	8.8831e-12	6.0595e-12	1.7568e-11	8.4314e-12	5.0339e-12	5.9252e-12	7.7119e-12	4.3062e-12	1.30456e-11	8.9941e-12	1.04322e-11	4.3902e-12	7.6141e-12
-0.75	1.9396e-11	5.9649e-12	7.7102e-12	4.4147e-12	1.19018e-11	7.2421e-12	2.10089e-11	9.2406e-12	8.6827e-12	6.7699e-12	9.0319e-12	7.3674e-12	1.47702e-11	1.08198e-11	1.30433e-11	8.5592e-12	1.01573e-11
-0.8	2.43613e-11	6.9429e-12	9.6761e-12	7.2675e-12	1.46888e-11	9.0777e-12	2.57616e-11	1.13853e-11	1.12901e-11	8.3279e-12	9.9926e-12	9.4957e-12	1.6164e-11	1.29906e-11	1.62008e-11	1.1481e-11	1.23017e-11
-0.85	2.88727e-11	8.388e-12	1.16049e-11	9.6596e-12	1.76636e-11	1.0691e-11	3.21728e-11	1.32776e-11	1.37364e-11	1.02802e-11	1.22306e-11	1.15805e-11	2.13386e-11	1.59718e-11	2.0022e-11	1.42394e-11	1.51927e-11
-0.9	3.4781e-11	1.04862e-11	1.43285e-11	1.23996e-11	2.17169e-11	1.34504e-11	3.89914e-11	1.63466e-11	1.69522e-11	1.28353e-11	1.55956e-11	1.45809e-11	2.6073e-11	1.99808e-11	2.56796e-11	1.73627e-11	1.82181e-11
-0.95	4.27652e-11	1.34754e-11	1.85737e-11	1.51839e-11	2.66926e-11	1.75618e-11	4.76204e-11	2.03397e-11	2.04455e-11	1.65338e-11	1.94292e-11	1.82132e-11	3.17266e-11	2.63664e-11	3.11882e-11	2.14107e-11	2.18424e-11
-1	5.16577e-11	1.69416e-11	2.43548e-11	1.80878e-11	3.24525e-11	2.23587e-11	5.93357e-11	2.49303e-11	2.52914e-11	2.05627e-11	2.4728e-11	2.16673e-11	4.23687e-11	3.23562e-11	3.77747e-11	2.63399e-11	2.74969e-11
-1.05	6.49497e-11	2.12289e-11	3.13474e-11	2.19514e-11	4.08617e-11	2.83976e-11	7.61165e-11	3.12203e-11	3.117e-11	2.68933e-11	3.10788e-11	2.68246e-11	4.98686e-11	3.89955e-11	4.63551e-11	3.32266e-11	3.25622e-11
-1.1	7.64673e-11	2.76082e-11	4.07706e-11	2.72023e-11	4.87305e-11	3.46536e-11	9.10594e-11	4.03094e-11	3.93519e-11	3.47558e-11	3.88097e-11	3.33372e-11	6.60793e-11	4.89608e-11	5.8715e-11	4.06491e-11	3.91989e-11
-1.15	8.97102e-11	3.59487e-11	5.40863e-11	3.30613e-11	6.38759e-11	4.35798e-11	1.07894e-10	4.98731e-11	4.8599e-11	4.40686e-11	4.96902e-11	4.14049e-11	8.17376e-11	6.65904e-11	7.6773e-11	5.21823e-11	4.65662e-11
-1.2	1.0712e-10	4.86553e-11	7.05362e-11	4.01332e-11	7.8824e-11	5.75822e-11	1.2739e-10	6.72065e-11	6.01958e-11	5.69305e-11	6.42645e-11	4.89577e-11	9.89162e-11	8.28986e-11	9.3962e-11	6.69604e-11	5.67616e-11
-1.25	1.21588e-10	6.31316e-11	8.75164e-11	4.71948e-11	9.18044e-11	7.37138e-11	1.53249e-10	8.64511e-11	7.51981e-11	7.09532e-11	8.08567e-11	6.026e-11	1.21963e-10	1.02227e-10	1.12053e-10	8.12967e-11	7.38634e-11
-1.3	1.42926e-10	8.33202e-11	1.08054e-10	6.04801e-11	1.09121e-10	8.911e-11	1.81815e-10	1.08127e-10	9.15024e-11	9.03405e-11	9.75932e-11	7.44375e-11	1.54043e-10	1.30346e-10	1.36579e-10	9.7669e-11	8.23624e-11
-1.35	1.68707e-10	1.06202e-10	1.32028e-10	7.34865e-11	1.30009e-10	1.08585e-10	2.15195e-10	1.34242e-10	1.052e-10	1.09227e-10	1.23958e-10	9.01568e-11	1.88278e-10	1.66898e-10	1.65238e-10	1.14785e-10	1.04618e-10
-1.4	2.01185e-10	1.31073e-10	1.59474e-10	8.51511e-11	1.57188e-10	1.28833e-10	2.57182e-10	1.54328e-10	1.32071e-10	1.36147e-10	1.4752e-10	1.02627e-10	2.30404e-10	2.03597e-10	2.0094e-10	1.43173e-10	1.19475e-10
-1.45	2.41277e-10	1.60195e-10	1.96774e-10	1.04614e-10	1.90212e-10	1.62936e-10	3.16926e-10	1.84947e-10	1.59003e-10	1.65096e-10	1.7682e-10	1.2632e-10	2.84158e-10	2.5822e-10	2.38549e-10	1.70756e-10	1.41876e-10
-1.5	2.8869e-10	1.96687e-10	2.39098e-10	1.21103e-10	2.33472e-10	1.84998e-10	3.71584e-10	2.34468e-10	1.96992e-10	1.97508e-10	2.15074e-10	1.49463e-10	3.57202e-10	3.16621e-10	2.84176e-10	2.03489e-10	1.67666e-10
-1.55	3.43485e-10	2.53262e-10	2.90519e-10	1.41867e-10	2.77942e-10	2.26212e-10	4.42764e-10	2.82264e-10	2.33164e-10	2.33823e-10	2.60248e-10	1.74729e-10	4.41852e-10	3.9892e-10	3.57056e-10	2.38843e-10	2.06089e-10
-1.6	4.06373e-10	3.01743e-10	3.74016e-10	1.71552e-10	3.37485e-10	2.68789e-10	5.53674e-10	3.41897e-10	2.86338e-10	2.79638e-10	3.08725e-10	2.15027e-10	5.61635e-10	4.90308e-10	4.29255e-10	2.91724e-10	2.30049e-10
-1.65	4.76674e-10	3.63249e-10	4.48641e-10	2.05205e-10	4.06046e-10	3.31961e-10	6.56594e-10	4.26744e-10	3.38804e-10	3.47203e-10	3.63492e-10	2.53033e-10	7.10839e-10	6.1534e-10	4.95044e-10	3.49465e-10	2.85435e-10
-1.7	5.66705e-10	4.45587e-10	5.82155e-10	2.3588e-10	4.78206e-10	4e-10	7.72615e-10	5.33003e-10	3.95901e-10	4.04928e-10	4.39545e-10	3.01773e-10	8.60882e-10	7.70131e-10	6.4826e-10	4.21512e-10	3.42245e-10
-1.75	6.73547e-10	5.60581e-10	7.12695e-10	2.81705e-10	6.11082e-10	4.78199e-10	8.82599e-10	6.91332e-10	4.65865e-10	4.95418e-10	5.58163e-10	3.57083e-10	1.041e-09	9.44636e-10	7.82867e-10	4.8463e-10	4.07412e-10
-1.8	7.90981e-10	6.98045e-10	8.79725e-10	3.33627e-10	7.1036e-10	6.07503e-10	1.0141e-09	8.2134e-10	5.80177e-10	6.37428e-10	6.74202e-10	4.16152e-10	1.2593e-09	1.1069e-09	9.54282e-10	6.35091e-10	4.68316e-10
-1.85	9.51946e-10	8.64389e-10	1.0374e-09	3.88038e-10	8.44756e-10	7.18084e-10	1.1856e-09	9.97316e-10	6.9774e-10	7.61069e-10	7.86301e-10	5.00829e-10	1.4905e-09	1.3735e-09	1.1324e-09	7.46096e-10	5.6014e-10
-1.9	1.1151e-09	1.0697e-09	1.3012e-09	4.46281e-10	9.70177e-10	8.68655e-10	1.3561e-09	1.1823e-09	8.13497e-10	8.99735e-10	9.60304e-10	6.25487e-10	1.7588e-09	1.6318e-09	1.3305e-09	8.87196e-10	6.68949e-10
-1.95	1.2884e-09	1.2583e-09	1.5445e-09	5.47537e-10	1.1132e-09	1.0165e-09	1.5516e-09	1.4056e-09	9.80876e-10	1.085e-09	1.1144e-09	7.5673e-10	2.0821e-09	1.9088e-09	1.5604e-09	1.0355e-09	7.379e-10
-2	1.4715e-09	1.537e-09	1.8334e-09	6.25485e-10	1.3139e-09	1.2036e-09	1.7826e-09	1.6423e-09	1.0838e-09	1.2785e-09	1.2765e-09	8.51403e-10	2.48e-09	2.2472e-09	1.7904e-09	1.2179e-09	8.32176e-10
-2.05	1.7665e-09	1.9133e-09	2.1533e-09	7.81164e-10	1.5512e-09	1.3881e-09	2.0038e-09	1.9276e-09	1.2953e-09	1.4599e-09	1.463e-09	1.007e-09	2.8699e-09	2.6639e-09	2.1328e-09	1.4301e-09	9.95768e-10
-2.1	2.0079e-09	2.2936e-09	2.5984e-09	8.92551e-10	1.823e-09	1.6295e-09	2.2951e-09	2.1546e-09	1.555e-09	1.6858e-09	1.7054e-09	1.1712e-09	3.3814e-09	3.1801e-09	2.5039e-09	1.6219e-09	1.1191e-09
-2.15	2.3418e-09	2.7322e-09	3.093e-09	9.86044e-10	2.0765e-09	1.8563e-09	2.6849e-09	2.4745e-09	1.7563e-09	1.9175e-09	1.9077e-09	1.2939e-09	4.0453e-09	3.6714e-09	2.9084e-09	1.8798e-09	1.2466e-09
-2.2	2.6842e-09	3.3435e-09	3.6431e-09	1.1293e-09	2.4773e-09	2.1865e-09	2.987e-09	2.8601e-09	2.0045e-09	2.2223e-09	2.1785e-09	1.458e-09	4.689e-09	4.3352e-09	3.3225e-09	2.094e-09	1.4252e-09
-2.25	3.1384e-09	3.8254e-09	4.1905e-09	1.3082e-09	2.8697e-09	2.525e-09	3.4314e-09	3.317e-09	2.3331e-09	2.5494e-09	2.5406e-09	1.6029e-09	5.7841e-09	5.3571e-09	3.8171e-09	2.4813e-09	1.6236e-09
-2.3	3.5745e-09	4.5109e-09	4.9954e-09	1.5103e-09	3.2896e-09	2.8905e-09	3.9083e-09	3.7254e-09	2.5617e-09	2.8218e-09	2.8805e-09	1.7651e-09	6.6145e-09	6.0638e-09	4.2745e-09	2.7231e-09	1.7685e-09
-2.35	4.1784e-09	5.3186e-09	6.242e-09	1.7586e-09	3.7533e-09	3.2663e-09	4.3952e-09	4.2881e-09	2.839e-09	3.2592e-09	3.2323e-09	2.0661e-09	7.9126e-09	6.8873e-09	4.8413e-09	3.2349e-09	2.0694e-09
-2.4	4.7502e-09	6.1189e-09	7.2235e-09	1.9202e-09	4.183e-09	3.6835e-09	5.2559e-09	4.9676e-09	3.3391e-09	3.7682e-09	3.6628e-09	2.3092e-09	8.8851e-09	7.9381e-09	5.9879e-09	3.6284e-09	2.2827e-09
-2.45	5.7023e-09	7.3375e-09	7.876e-09	2.2697e-09	4.7058e-09	4.334e-09	5.9406e-09	5.7411e-09	3.701e-09	4.1087e-09	4.0999e-09	2.5323e-09	1.026e-08	9.2573e-09	6.563e-09	3.9474e-09	2.6215e-09
-2.5	6.3825e-09	8.4716e-09	9.2846e-09	2.5285e-09	5.5202e-09	4.846e-09	6.7968e-09	6.3793e-09	4.2104e-09	4.6067e-09	4.6036e-09	2.8718e-09	1.15508e-08	1.05055e-08	7.5422e-09	4.3712e-09	2.8655e-09
-2.55	7.0673e-09	9.284e-09	1.02766e-08	2.8159e-09	6.2677e-09	5.5242e-09	7.4491e-09	7.3714e-09	4.7252e-09	5.4007e-09	5.2332e-09	3.2387e-09	1.32612e-08	1.19164e-08	8.2702e-09	4.8312e-09	3.2176e-09
-2.6	8.1663e-09	1.09039e-08	1.23642e-08	3.3271e-09	7.1122e-09	6.2959e-09	8.4e-09	8.2764e-09	5.696e-09	6.0404e-09	5.846e-09	3.4811e-09	1.48187e-08	1.35801e-08	9.5902e-09	5.7601e-09	3.6665e-09
-2.65	9.0274e-09	1.2075e-08	1.33223e-08	3.6676e-09	7.9893e-09	7.0342e-09	9.3597e-09	9.2013e-09	6.3788e-09	6.6845e-09	6.3799e-09	3.8649e-09	1.70891e-08	1.50705e-08	1.10452e-08	6.1493e-09	4.0848e-09
-2.7	9.9792e-09	1.36658e-08	1.49739e-08	3.8906e-09	8.846e-09	7.929e-09	1.03858e-08	1.04764e-08	7.083e-09	7.5465e-09	7.365e-09	4.3073e-09	1.87726e-08	1.72764e-08	1.23824e-08	6.8266e-09	4.5093e-09
-2.75	1.12287e-08	1.53857e-08	1.66433e-08	4.2947e-09	9.8767e-09	8.7112e-09	1.13171e-08	1.18674e-08	7.8489e-09	8.2845e-09	8.1318e-09	4.5532e-09	2.11443e-08	1.91784e-08	1.36991e-08	7.2232e-09	4.9444e-09
-2.8	1.24957e-08	1.65369e-08	1.90368e-08	4.848e-09	1.10355e-08	9.6181e-09	1.27387e-08	1.29011e-08	8.6038e-09	9.213e-09	9.0132e-09	5.0591e-09	2.39541e-08	2.13304e-08	1.51735e-08	8.2236e-09	5.6167e-09
-2.85	1.37686e-08	1.8711e-08	2.11179e-08	5.7123e-09	1.17936e-08	1.07686e-08	1.40236e-08	1.46662e-08	9.3726e-09	1.04255e-08	9.999e-09	5.8803e-09	2.71335e-08	2.33053e-08	1.71224e-08	9.5247e-09	6.3305e-09
-2.9	1.57781e-08	2.1252e-08	2.29117e-08	5.9929e-09	1.32116e-08	1.18806e-08	1.5694e-08	1.64256e-08	1.05431e-08	1.14288e-08	1.08818e-08	6.2034e-09	3.00692e-08	2.67782e-08	1.92961e-08	1.03435e-08	6.6945e-09
-2.95	1.75338e-08	2.34282e-08	2.60819e-08	6.8111e-09	1.44075e-08	1.33983e-08	1.70998e-08	1.8259e-08	1.17417e-08	1.28495e-08	1.188e-08	6.8552e-09	3.28641e-08	2.89289e-08	2.13654e-08	1.14757e-08	7.4641e-09
-3	1.87187e-08	2.49683e-08	2.81346e-08	7.1825e-09	1.61218e-08	1.47842e-08	1.85498e-08	2.02671e-08	1.28279e-08	1.36384e-08	1.29351e-08	7.3203e-09	3.77313e-08	3.23971e-08	2.31503e-08	1.21703e-08	8.0136e-09
-3.05	2.00741e-08	2.62179e-08	3.12243e-08	8.1964e-09	1.8022e-08	1.57584e-08	2.08778e-08	2.17794e-08	1.39411e-08	1.53092e-08	1.39793e-08	8.0028e-09	4.18035e-08	3.58626e-08	2.49047e-08	1.29701e-08	8.6734e-09
-3.1	2.24971e-08	2.96674e-08	3.46363e-08	9.1909e-09	1.98969e-08	1.68821e-08	2.2843e-08	2.38857e-08	1.47203e-08	1.66177e-08	1.5721e-08	8.5365e-09	4.65384e-08	3.95964e-08	2.79512e-08	1.46409e-08	9.2423e-09
-3.15	2.45748e-08	3.24102e-08	3.78491e-08	9.7068e-09	2.11466e-08	1.86065e-08	2.48672e-08	2.66836e-08	1.62313e-08	1.78575e-08	1.72278e-08	9.504e-09	5.23358e-08	4.36986e-08	3.09428e-08	1.63283e-08	1.01553e-08
-3.2	2.72583e-08	3.62785e-08	4.04892e-08	1.07115e-08	2.26388e-08	2.10547e-08	2.65344e-08	2.89723e-08	1.81508e-08	2.00417e-08	1.8902e-08	9.9647e-09	5.83734e-08	4.73231e-08	3.45258e-08	1.68388e-08	1.12787e-08
-3.25	2.88687e-08	3.84489e-08	4.52554e-08	1.13728e-08	2.55536e-08	2.24197e-08	2.84567e-08	3.04397e-08	1.99474e-08	2.14568e-08	2.02783e-08	1.1076e-08	6.27712e-08	5.4412e-08	3.75352e-08	1.88739e-08	1.16636e-08
-3.3	3.22192e-08	4.2639e-08	4.89744e-08	1.30023e-08	2.67403e-08	2.46783e-08	3.1329e-08	3.25633e-08	2.17142e-08	2.37747e-08	2.19352e-08	1.18624e-08	6.63249e-08	5.87124e-08	4.01527e-08	1.98987e-08	1.24123e-08
-3.35	3.43382e-08	4.67747e-08	5.71391e-08	1.43221e-08	2.92275e-08	2.66281e-08	3.45265e-08	3.5737e-08	2.32622e-08	2.53206e-08	2.35388e-08	1.25515e-08	7.32482e-08	6.71272e-08	4.389e-08	2.24665e-08	1.39009e-08
-3.4	3.68512e-08	5.47364e-08	6.11759e-08	1.56234e-08	3.19221e-08	2.922e-08	3.71628e-08	3.96192e-08	2.61514e-08	2.79945e-08	2.54766e-08	1.30851e-08	7.8527e-08	7.04143e-08	4.79142e-08	2.39052e-08	1.44819e-08
-3.45	4.13547e-08	5.95513e-08	6.72258e-08	1.68686e-08	3.46499e-08	3.16373e-08	4.1069e-08	4.35393e-08	2.80015e-08	3.11887e-08	2.7687e-08	1.46973e-08	8.71715e-08	7.79952e-08	5.4966e-08	2.57462e-08	1.61802e-08
-3.5	4.41557e-08	6.35224e-08	7.28336e-08	1.86178e-08	3.71729e-08	3.44603e-08	4.39684e-08	4.73876e-08	3.05143e-08	3.42195e-08	3.04135e-08	1.60324e-08	9.47049e-08	8.55454e-08	6.0258e-08	2.71353e-08	1.64823e-08
-3.55	4.86794e-08	6.89427e-08	7.84367e-08	1.98407e-08	4.00597e-08	3.72709e-08	4.75417e-08	5.26426e-08	3.39591e-08	3.58229e-08	3.24492e-08	1.71511e-08	1.02881e-07	9.28678e-08	6.46863e-08	2.9684e-08	1.81756e-08
-3.6	5.34344e-08	7.62538e-08	8.49767e-08	2.14497e-08	4.22757e-08	3.87031e-08	5.45215e-08	5.76436e-08	3.75037e-08	3.86966e-08	3.48744e-08	1.78224e-08	1.11811e-07	9.96169e-08	7.03998e-08	3.23995e-08	1.90291e-08
-3.65	6.09838e-08	8.43501e-08	9.16942e-08	2.22857e-08	4.65802e-08	4.24034e-08	5.92195e-08	6.2169e-08	4.05813e-08	4.23566e-08	3.83218e-08	2.0293e-08	1.21552e-07	1.07985e-07	7.52026e-08	3.65865e-08	2.12453e-08
-3.7	6.47118e-08	9.12053e-08	9.93536e-08	2.44308e-08	4.98686e-08	4.71317e-08	6.48122e-08	6.83924e-08	4.43348e-08	4.50924e-08	4.11615e-08	2.21279e-08	1.32171e-07	1.17659e-07	8.2093e-08	3.84324e-08	2.21262e-08
-3.75	7.12185e-08	9.81161e-08	1.05958e-07	2.61468e-08	5.6753e-08	5.24472e-08	6.81535e-08	7.40085e-08	4.79513e-08	4.87864e-08	4.42974e-08	2.24355e-08	1.43865e-07	1.28786e-07	8.72176e-08	4.00523e-08	2.38892e-08
-3.8	7.75968e-08	1.0662e-07	1.12948e-07	2.79831e-08	6.10559e-08	5.38196e-08	7.37804e-08	7.86442e-08	5.29471e-08	5.56467e-08	4.80431e-08	2.47191e-08	1.56499e-07	1.40511e-07	9.50975e-08	4.46677e-08	2.51335e-08
-3.85	8.27382e-08	1.15642e-07	1.19283e-07	2.93436e-08	6.43141e-08	5.91887e-08	8.16391e-08	8.48418e-08	5.91755e-08	5.84581e-08	5.33129e-08	2.63408e-08	1.69904e-07	1.53092e-07	1.00838e-07	4.76526e-08	2.72036e-08
-3.9	9.03515e-08	1.2272e-07	1.29276e-07	3.32726e-08	6.88144e-08	6.35151e-08	8.79053e-08	9.38407e-08	6.23667e-08	6.15574e-08	5.69399e-08	2.91351e-08	1.8007e-07	1.64255e-07	1.08595e-07	5.10798e-08	2.91309e-08
-3.95	9.69285e-08	1.31279e-07	1.35919e-07	3.58301e-08	7.62783e-08	6.70952e-08	9.94289e-08	9.80465e-08	6.77412e-08	6.63993e-08	6.35291e-08	3.02193e-08	1.97627e-07	1.76724e-07	1.16627e-07	5.49933e-08	3.28907e-08
-4	1.05378e-07	1.43776e-07	1.47399e-07	3.87973e-08	8.11614e-08	7.24875e-08	1.02622e-07	1.03391e-07	7.32776e-08	7.28e-08	6.73176e-08	3.31699e-08	2.20303e-07	1.88472e-07	1.25707e-07	5.74354e-08	3.26502e-08
