# Supplementary material for: Chirality-dependent electrical transport properties of carbon nanotubes obtained by experimental measurement
Source: Nat Commun. 2023 Mar 25;14:1672. doi: 10.1038/s41467-023-37443-7 (PMC10039901; doi:10.1038/s41467-023-37443-7)
Supplement: Supplementary file 3 — Source Data [file 41467_2023_37443_MOESM3_ESM.zip › 7. Source Data/Figure 2/2c/transfer curve for 76.xlsx]

## Sheet: Sheet1
-4	7.806e-09	1.39261e-08	1.43195e-08	2.04118e-08	1.77696e-08	1.11575e-08	1.3886e-08	7.4869e-09	2.8455e-09	2.5204e-09	2.1543e-09	6.1874e-09	6.2937e-09	5.0123e-09	4.3361e-09	3.8193e-09	3.0758e-09
-3.95	8.5368e-09	1.54167e-08	1.64262e-08	2.21274e-08	1.89318e-08	1.10822e-08	1.51563e-08	7.8242e-09	2.9216e-09	2.5137e-09	2.1745e-09	6.0286e-09	6.6003e-09	5.6862e-09	4.4663e-09	3.9664e-09	3.248e-09
-3.9	9.2772e-09	1.70608e-08	1.79637e-08	2.45534e-08	1.96304e-08	1.68117e-08	1.62274e-08	8.0086e-09	7.5897e-09	2.5737e-09	4.6645e-09	9.3027e-09	6.7832e-09	5.8404e-09	4.5777e-09	1.02761e-08	7.253e-09
-3.85	9.8694e-09	1.85328e-08	1.93744e-08	2.53075e-08	2.21942e-08	1.81533e-08	1.71512e-08	8.2099e-09	8.2022e-09	2.4517e-09	5.3098e-09	9.4565e-09	6.8788e-09	1.35929e-08	1.22261e-08	1.08851e-08	8.0753e-09
-3.8	1.04143e-08	1.93361e-08	2.0987e-08	2.65537e-08	2.30747e-08	1.81945e-08	1.81719e-08	2.00323e-08	8.6857e-09	2.6446e-09	5.6755e-09	1.03909e-08	1.55241e-08	1.47436e-08	1.33831e-08	1.15954e-08	8.7907e-09
-3.75	1.13271e-08	2.03341e-08	2.22562e-08	2.8191e-08	2.52001e-08	1.93333e-08	2.00483e-08	2.21983e-08	9.2229e-09	2.6592e-09	6.2372e-09	1.12211e-08	1.69775e-08	1.61169e-08	1.42114e-08	1.22695e-08	9.0768e-09
-3.7	1.15079e-08	2.17952e-08	2.34769e-08	3.0025e-08	2.53876e-08	1.97908e-08	1.92921e-08	2.40039e-08	9.9145e-09	2.6459e-09	6.4617e-09	1.10892e-08	1.74217e-08	1.71571e-08	1.55175e-08	1.31303e-08	9.6741e-09
-3.65	1.25196e-08	2.20284e-08	2.4797e-08	2.96875e-08	2.57294e-08	2.05e-08	1.94691e-08	2.47966e-08	1.02772e-08	2.7298e-09	6.7295e-09	1.13985e-08	1.89695e-08	1.77975e-08	1.63048e-08	1.38456e-08	1.01701e-08
-3.6	1.26901e-08	2.35582e-08	2.62046e-08	3.04487e-08	2.53351e-08	2.02345e-08	2.08628e-08	2.64868e-08	1.09137e-08	2.7256e-09	6.9223e-09	1.16351e-08	1.90778e-08	1.83985e-08	1.71243e-08	1.44128e-08	1.04057e-08
-3.55	1.33346e-08	2.44565e-08	2.71193e-08	3.14402e-08	2.4155e-08	2.07837e-08	2.07093e-08	2.78064e-08	1.09531e-08	2.6762e-09	6.8277e-09	1.20651e-08	1.97956e-08	1.96677e-08	1.84759e-08	1.45185e-08	1.1008e-08
-3.5	1.3306e-08	2.53803e-08	2.81833e-08	3.15445e-08	2.75883e-08	2.06665e-08	2.03553e-08	2.89685e-08	1.09897e-08	2.5547e-09	6.95e-09	1.2519e-08	2.10571e-08	2.01755e-08	1.87909e-08	1.53315e-08	1.10329e-08
-3.45	1.38766e-08	2.70946e-08	2.88703e-08	3.22875e-08	2.8555e-08	2.05777e-08	2.06194e-08	2.96229e-08	1.15022e-08	2.6154e-09	7.2426e-09	1.23641e-08	2.13342e-08	2.06134e-08	1.94071e-08	1.56377e-08	1.12221e-08
-3.4	1.41765e-08	2.69788e-08	2.95742e-08	3.38597e-08	3.01165e-08	2.12633e-08	2.16824e-08	2.97901e-08	1.1647e-08	2.5352e-09	7.4238e-09	1.22756e-08	2.20587e-08	2.07036e-08	1.94132e-08	1.55626e-08	1.18496e-08
-3.35	1.4338e-08	2.78064e-08	3.04917e-08	3.41471e-08	2.79358e-08	2.11031e-08	2.21983e-08	3.06348e-08	1.13913e-08	2.4949e-09	7.44e-09	1.23628e-08	2.11016e-08	2.12462e-08	1.98124e-08	1.57967e-08	1.20253e-08
-3.3	1.4462e-08	2.80664e-08	3.18561e-08	3.4822e-08	2.71587e-08	2.09319e-08	2.25487e-08	3.12049e-08	1.15125e-08	2.4693e-09	7.7202e-09	1.25335e-08	2.11477e-08	2.18612e-08	2.01741e-08	1.61317e-08	1.20964e-08
-3.25	1.49212e-08	2.835e-08	3.17228e-08	3.57414e-08	2.7284e-08	2.05159e-08	2.23621e-08	3.1309e-08	1.15166e-08	2.364e-09	7.7628e-09	1.28587e-08	2.13475e-08	2.30182e-08	2.02955e-08	1.6666e-08	1.18585e-08
-3.2	1.49135e-08	2.86065e-08	3.19358e-08	3.47806e-08	2.75242e-08	2.11738e-08	2.2857e-08	3.2106e-08	1.17501e-08	2.376e-09	7.6724e-09	1.28767e-08	2.17788e-08	2.20506e-08	2.01583e-08	1.58879e-08	1.21433e-08
-3.15	1.4901e-08	2.8034e-08	3.27101e-08	3.49253e-08	2.61107e-08	2.08805e-08	2.37805e-08	3.28444e-08	1.18365e-08	2.2592e-09	7.8099e-09	1.27588e-08	2.18773e-08	2.19835e-08	2.03105e-08	1.62306e-08	1.19792e-08
-3.1	1.46753e-08	2.93326e-08	3.29787e-08	3.65166e-08	2.66835e-08	2.00864e-08	2.19216e-08	3.2473e-08	1.22278e-08	3.5979e-09	7.3639e-09	1.29779e-08	2.13001e-08	2.32481e-08	2.0559e-08	1.6385e-08	1.21053e-08
-3.05	1.50984e-08	2.99329e-08	3.33819e-08	3.50581e-08	2.60678e-08	1.97191e-08	2.18944e-08	3.18201e-08	1.19372e-08	3.7272e-09	7.4462e-09	1.23387e-08	2.07452e-08	2.22366e-08	2.04728e-08	1.60159e-08	1.20941e-08
-3	1.52423e-08	2.90203e-08	3.26444e-08	3.49521e-08	2.50076e-08	2.01337e-08	2.16393e-08	3.23015e-08	1.16334e-08	3.5588e-09	7.3825e-09	1.187e-08	2.07891e-08	2.18692e-08	2.06725e-08	1.56788e-08	1.16977e-08
-2.95	1.54478e-08	2.88934e-08	3.2333e-08	3.50217e-08	2.48946e-08	1.88144e-08	2.10089e-08	3.24742e-08	1.17086e-08	3.7134e-09	7.3914e-09	1.15996e-08	2.03963e-08	2.22849e-08	2.08236e-08	1.60842e-08	1.13161e-08
-2.9	1.49588e-08	2.89553e-08	3.1569e-08	3.40334e-08	2.44892e-08	1.88373e-08	2.15398e-08	3.27689e-08	1.14986e-08	3.6768e-09	7.5064e-09	1.17652e-08	1.99123e-08	2.30973e-08	2.08534e-08	1.55578e-08	1.16341e-08
-2.85	1.47608e-08	2.85462e-08	3.18524e-08	3.34684e-08	2.66084e-08	1.84555e-08	2.10253e-08	3.08646e-08	1.09429e-08	3.6793e-09	7.072e-09	1.17038e-08	1.94369e-08	2.18983e-08	1.96256e-08	1.52404e-08	1.10609e-08
-2.8	1.46859e-08	2.75137e-08	3.11333e-08	3.2867e-08	2.5141e-08	1.82619e-08	2.0274e-08	2.98842e-08	1.08031e-08	3.5459e-09	6.9153e-09	1.0735e-08	1.98534e-08	2.1248e-08	2.0075e-08	1.49377e-08	1.09755e-08
-2.75	1.47072e-08	2.6962e-08	3.04714e-08	3.30123e-08	2.56538e-08	1.77882e-08	2.05921e-08	3.10688e-08	1.0367e-08	3.6346e-09	6.9213e-09	1.07343e-08	1.88823e-08	2.0633e-08	1.93699e-08	1.45566e-08	1.07721e-08
-2.7	1.45339e-08	2.52973e-08	2.99872e-08	3.18637e-08	2.48796e-08	1.79567e-08	1.90614e-08	2.97809e-08	1.02349e-08	3.6297e-09	6.6685e-09	1.0363e-08	1.87338e-08	2.04652e-08	1.84243e-08	1.42939e-08	1.02403e-08
-2.65	1.40862e-08	2.53662e-08	2.94461e-08	3.15474e-08	2.39356e-08	1.68893e-08	1.98261e-08	2.90033e-08	9.5495e-09	3.5016e-09	6.2541e-09	9.7565e-09	1.82185e-08	1.93152e-08	1.79628e-08	1.3581e-08	9.9866e-09
-2.6	1.3338e-08	2.4503e-08	2.8643e-08	3.12871e-08	2.23467e-08	1.68162e-08	2.07986e-08	2.83179e-08	9.8076e-09	3.318e-09	6.2171e-09	9.703e-09	1.81865e-08	1.9357e-08	1.70145e-08	1.29377e-08	9.7631e-09
-2.55	1.289e-08	2.29789e-08	2.82646e-08	2.87602e-08	2.26089e-08	1.54358e-08	1.85241e-08	2.66319e-08	9.3001e-09	3.2183e-09	5.6849e-09	9.1576e-09	1.77437e-08	1.86454e-08	1.64047e-08	1.24237e-08	9.5503e-09
-2.5	1.18263e-08	2.2916e-08	2.70874e-08	2.863e-08	2.12066e-08	1.48644e-08	1.7289e-08	2.55164e-08	8.8774e-09	3.0727e-09	5.5328e-09	8.9637e-09	1.71074e-08	1.77124e-08	1.5628e-08	1.16655e-08	9.0017e-09
-2.45	1.15267e-08	2.29636e-08	2.60071e-08	2.74968e-08	1.99019e-08	1.52411e-08	1.69529e-08	2.47515e-08	8.5997e-09	2.8739e-09	5.3862e-09	8.0717e-09	1.55161e-08	1.72971e-08	1.51697e-08	1.0777e-08	8.3431e-09
-2.4	1.13164e-08	2.09925e-08	2.41485e-08	2.56357e-08	2.02158e-08	1.39151e-08	1.6816e-08	2.35786e-08	7.5085e-09	2.6488e-09	5.1515e-09	7.8254e-09	1.49751e-08	1.57898e-08	1.35907e-08	1.00033e-08	7.5695e-09
-2.35	1.05974e-08	2.04933e-08	2.34451e-08	2.46072e-08	1.86986e-08	1.30852e-08	1.51563e-08	2.22805e-08	7.0947e-09	2.5622e-09	4.9655e-09	6.9273e-09	1.40191e-08	1.57785e-08	1.26091e-08	9.2414e-09	6.9149e-09
-2.3	9.7705e-09	1.99319e-08	2.19155e-08	2.35496e-08	1.64227e-08	1.19179e-08	1.44074e-08	2.10983e-08	6.9936e-09	2.5362e-09	4.4869e-09	6.8655e-09	1.28258e-08	1.39389e-08	1.18622e-08	8.7459e-09	6.5405e-09
-2.25	9.2561e-09	1.86628e-08	2.02706e-08	2.25825e-08	1.5364e-08	1.12506e-08	1.53856e-08	1.97392e-08	6.3641e-09	2.2792e-09	4.2016e-09	5.9172e-09	1.23414e-08	1.30996e-08	1.13641e-08	7.9693e-09	6.2447e-09
-2.2	8.5352e-09	1.7322e-08	1.89521e-08	2.06791e-08	1.44726e-08	1.06544e-08	1.32979e-08	1.77606e-08	5.8536e-09	2.0889e-09	4.0701e-09	5.3832e-09	1.16131e-08	1.23546e-08	1.03673e-08	7.2954e-09	5.6643e-09
-2.15	7.463e-09	1.63711e-08	1.75394e-08	1.88942e-08	1.27978e-08	9.6507e-09	1.18685e-08	1.6535e-08	5.1571e-09	1.9272e-09	3.6948e-09	5.2915e-09	1.07546e-08	1.10187e-08	9.7026e-09	6.6645e-09	5.0149e-09
-2.1	7.0383e-09	1.39298e-08	1.61816e-08	1.84478e-08	1.20596e-08	8.9775e-09	1.09711e-08	1.48893e-08	4.7539e-09	1.7936e-09	3.4492e-09	4.6135e-09	9.729e-09	9.6972e-09	8.9723e-09	6.1179e-09	4.5008e-09
-2.05	6.5353e-09	1.29816e-08	1.44296e-08	1.63699e-08	1.0767e-08	7.875e-09	1.04218e-08	1.39452e-08	4.3724e-09	1.6474e-09	3.0867e-09	4.3121e-09	8.8741e-09	8.2045e-09	8.1619e-09	5.2581e-09	4.1049e-09
-2	5.808e-09	1.21566e-08	1.30334e-08	1.33889e-08	8.9399e-09	7.3138e-09	9.2246e-09	1.16796e-08	4.0326e-09	1.5389e-09	2.7456e-09	3.5572e-09	7.6197e-09	7.501e-09	7.1971e-09	4.6357e-09	3.7597e-09
-1.95	5.2702e-09	1.09439e-08	1.1347e-08	1.17055e-08	8.1388e-09	6.5224e-09	8.2119e-09	1.06131e-08	3.4772e-09	1.3636e-09	2.4134e-09	3.1921e-09	6.9806e-09	6.6946e-09	6.4343e-09	4.1568e-09	3.3623e-09
-1.9	4.4423e-09	9.4358e-09	9.6845e-09	1.09536e-08	7.0301e-09	5.5937e-09	7.0273e-09	9.2366e-09	3.1041e-09	1.1375e-09	2.1436e-09	3.0551e-09	6.1491e-09	6.0255e-09	5.5501e-09	3.5288e-09	2.8069e-09
-1.85	4.0786e-09	8.4445e-09	8.3112e-09	9.4365e-09	6.3034e-09	5.1068e-09	6.1016e-09	7.9127e-09	2.6688e-09	1.0655e-09	1.8898e-09	2.635e-09	5.2109e-09	5.2311e-09	4.7175e-09	2.994e-09	2.2402e-09
-1.8	3.4668e-09	7.4002e-09	7.1237e-09	8.1807e-09	5.252e-09	4.491e-09	5.637e-09	6.7413e-09	2.2999e-09	9.00383e-10	1.6121e-09	2.233e-09	4.4238e-09	4.2838e-09	4.1457e-09	2.5669e-09	2.0014e-09
-1.75	2.8933e-09	6.3081e-09	6.078e-09	7.0291e-09	4.4112e-09	3.9037e-09	4.534e-09	5.8195e-09	1.9259e-09	7.92227e-10	1.3665e-09	1.8507e-09	3.7576e-09	3.9594e-09	3.2918e-09	2.0883e-09	1.732e-09
-1.7	2.3522e-09	5.2999e-09	4.9984e-09	5.7765e-09	3.7674e-09	3.3041e-09	4.0395e-09	4.7737e-09	1.6347e-09	7.09535e-10	1.1298e-09	1.4149e-09	3.1055e-09	3.2062e-09	2.7721e-09	1.6785e-09	1.3799e-09
-1.65	1.9109e-09	4.6015e-09	4.0553e-09	4.6696e-09	3.0208e-09	2.7838e-09	3.359e-09	3.8439e-09	1.3463e-09	5.89926e-10	9.20321e-10	1.1368e-09	2.4263e-09	2.5941e-09	2.2129e-09	1.3052e-09	1.1781e-09
-1.6	1.6201e-09	3.4808e-09	3.2916e-09	3.7263e-09	2.6523e-09	2.3089e-09	2.6704e-09	3.1493e-09	1.0807e-09	4.92725e-10	7.23914e-10	9.46118e-10	1.9924e-09	2.0654e-09	1.7297e-09	1.0463e-09	9.23378e-10
-1.55	1.2591e-09	2.9094e-09	2.5021e-09	2.9812e-09	2.0812e-09	1.7947e-09	2.1225e-09	2.4623e-09	8.00724e-10	4.15468e-10	5.487e-10	7.56392e-10	1.6959e-09	1.5712e-09	1.3418e-09	8.07807e-10	7.23529e-10
-1.5	1.0178e-09	2.3534e-09	1.92e-09	2.3301e-09	1.8651e-09	1.4332e-09	1.6093e-09	1.8771e-09	6.09184e-10	3.31059e-10	4.49981e-10	5.67094e-10	1.3492e-09	1.2158e-09	9.935e-10	5.93738e-10	5.81293e-10
-1.45	7.94779e-10	1.7875e-09	1.3945e-09	1.718e-09	1.3403e-09	1.1162e-09	1.3313e-09	1.4515e-09	4.60147e-10	2.61684e-10	3.28486e-10	4.14526e-10	9.96127e-10	8.92818e-10	7.14279e-10	4.28277e-10	4.36861e-10
-1.4	5.80819e-10	1.3113e-09	9.87087e-10	1.2064e-09	1.0465e-09	7.91071e-10	9.57772e-10	1.0417e-09	3.37596e-10	2.05331e-10	2.33757e-10	3.13251e-10	7.445e-10	6.11012e-10	5.22976e-10	3.01893e-10	3.36201e-10
-1.35	4.16848e-10	8.92238e-10	6.62288e-10	8.75781e-10	7.95206e-10	5.84291e-10	6.62227e-10	7.59986e-10	2.3772e-10	1.51094e-10	1.72019e-10	2.26461e-10	5.00856e-10	4.36877e-10	3.60199e-10	2.02741e-10	2.44944e-10
-1.3	2.91718e-10	6.48625e-10	4.39527e-10	5.95658e-10	5.79999e-10	4.2718e-10	4.6022e-10	4.92816e-10	1.64869e-10	1.1647e-10	1.15662e-10	1.57795e-10	3.60279e-10	2.95382e-10	2.44328e-10	1.35338e-10	1.69469e-10
-1.25	1.96218e-10	4.36369e-10	2.7989e-10	4.0861e-10	4.17213e-10	2.93874e-10	3.06729e-10	3.3785e-10	1.13067e-10	8.55033e-11	8.05016e-11	1.03985e-10	2.44497e-10	1.90738e-10	1.53838e-10	8.63672e-11	1.14686e-10
-1.2	1.3021e-10	2.77298e-10	1.71076e-10	2.61518e-10	3.01836e-10	1.91733e-10	2.02963e-10	2.16023e-10	7.24868e-11	6.42151e-11	5.55403e-11	6.68518e-11	1.63842e-10	1.18481e-10	9.62499e-11	5.34302e-11	7.51411e-11
-1.15	8.02006e-11	1.76462e-10	1.01229e-10	1.68106e-10	1.97236e-10	1.18526e-10	1.2512e-10	1.34393e-10	4.60589e-11	4.4928e-11	3.87737e-11	4.10605e-11	1.04762e-10	7.25813e-11	5.85571e-11	3.39142e-11	4.90683e-11
-1.1	4.89334e-11	1.03921e-10	5.92106e-11	1.00268e-10	1.2477e-10	7.04529e-11	7.44018e-11	7.84831e-11	2.99556e-11	3.57108e-11	2.44275e-11	2.71374e-11	6.04042e-11	4.26477e-11	3.44572e-11	1.90668e-11	3.06121e-11
-1.05	2.78815e-11	6.1197e-11	2.90051e-11	6.01363e-11	7.53777e-11	4.33957e-11	4.35541e-11	4.62463e-11	1.73762e-11	2.34628e-11	1.55934e-11	1.47731e-11	3.31695e-11	2.36184e-11	1.91824e-11	1.08581e-11	1.79624e-11
-1	1.59805e-11	3.09769e-11	1.55154e-11	3.25669e-11	4.66104e-11	2.29374e-11	2.4135e-11	2.24745e-11	1.00037e-11	1.52688e-11	9.6405e-12	7.8767e-12	1.80872e-11	1.2925e-11	1.09006e-11	6.2501e-12	1.04596e-11
-0.95	8.8904e-12	1.67449e-11	8.5371e-12	1.7765e-11	2.54515e-11	1.19453e-11	1.29011e-11	1.18763e-11	5.8955e-12	1.05157e-11	5.8874e-12	4.3587e-12	9.8907e-12	7.2396e-12	6.1841e-12	3.1699e-12	6.0751e-12
-0.9	4.9939e-12	9.4898e-12	4.7599e-12	9.8732e-12	1.40683e-11	6.1857e-12	7.2493e-12	6.5634e-12	3.011e-12	6.4756e-12	3.225e-12	2.2486e-12	5.6967e-12	4.1959e-12	2.9682e-12	2.0838e-12	3.2136e-12
-0.85	2.4742e-12	5.1194e-12	2.2767e-12	5.5441e-12	7.9677e-12	2.913e-12	4.031e-12	2.9953e-12	2.0751e-12	4.2307e-12	2.0827e-12	1.4823e-12	2.9416e-12	2.1474e-12	1.9645e-12	1.3824e-12	2.0553e-12
-0.8	1.6084e-12	2.4085e-12	1.4996e-12	2.8028e-12	4.5965e-12	1.9354e-12	1.9513e-12	2.0196e-12	1.4074e-12	2.1984e-12	1.3865e-12	1.127e-12	1.8543e-12	1.4968e-12	1.3389e-12	9.82291e-13	1.359e-12
-0.75	1.1078e-12	1.5354e-12	1.0263e-12	1.6289e-12	2.4072e-12	1.3412e-12	1.1594e-12	1.3967e-12	1.0189e-12	1.3883e-12	9.77402e-13	9.53403e-13	1.3293e-12	1.1136e-12	9.96332e-13	7.43148e-13	9.70479e-13
-0.7	8.35558e-13	1.0206e-12	7.89312e-13	1.0097e-12	1.4983e-12	1.0208e-12	6.90384e-13	1.0546e-12	7.96547e-13	1.1516e-12	7.31784e-13	8.84036e-13	1.0638e-12	8.95902e-13	8.17992e-13	6.0966e-13	7.20231e-13
-0.65	6.61721e-13	7.22388e-13	6.29098e-13	6.44705e-13	1.0049e-12	8.69592e-13	4.36193e-13	8.90817e-13	6.629e-13	9.39365e-13	6.03386e-13	8.62958e-13	9.48825e-13	7.61922e-13	6.87863e-13	5.53183e-13	5.95009e-13
-0.6	5.68633e-13	5.76034e-13	5.59501e-13	4.53082e-13	7.14828e-13	7.99908e-13	3.0988e-13	8.10074e-13	5.94335e-13	6.23176e-13	5.36814e-13	8.67967e-13	9.10612e-13	7.01661e-13	6.44493e-13	5.41118e-13	5.40267e-13
-0.55	5.30518e-13	4.98925e-13	5.44942e-13	3.5951e-13	5.72057e-13	7.85033e-13	2.41308e-13	7.92072e-13	5.68394e-13	1.8559e-13	5.1949e-13	8.84462e-13	9.11857e-13	6.93709e-13	6.48969e-13	5.58461e-13	5.30676e-13
-0.5	5.25185e-13	4.73255e-13	5.5496e-13	3.17917e-13	4.90749e-13	7.70764e-13	2.15439e-13	7.76533e-13	5.70881e-13	6.35025e-13	5.16366e-13	9.0353e-13	9.51034e-13	7.00882e-13	6.68158e-13	5.85352e-13	5.40151e-13
-0.45	5.33596e-13	4.75165e-13	5.7938e-13	2.90136e-13	4.60953e-13	7.97949e-13	2.13505e-13	8.20777e-13	5.78842e-13	5.31051e-14	5.44581e-13	9.35713e-13	1.0193e-12	7.39259e-13	7.19141e-13	6.49301e-13	5.77846e-13
-0.4	5.5122e-13	4.93139e-13	6.52753e-13	3.01486e-13	4.54059e-13	8.37418e-13	2.20252e-13	8.83659e-13	6.20718e-13	1.1734e-12	5.79948e-13	9.90792e-13	1.1535e-12	8.25254e-13	8.22513e-13	7.68447e-13	6.5385e-13
-0.35	5.99929e-13	5.39862e-13	7.91298e-13	3.2992e-13	4.55602e-13	8.87475e-13	2.35784e-13	9.89816e-13	6.78428e-13	9.34839e-13	6.45102e-13	1.0449e-12	1.3919e-12	9.27181e-13	9.60053e-13	9.45263e-13	7.9726e-13
-0.3	6.50919e-13	6.15268e-13	9.83285e-13	3.60281e-13	4.89591e-13	9.55032e-13	2.64895e-13	1.1679e-12	7.56887e-13	5.88033e-13	7.5946e-13	1.1241e-12	1.8521e-12	1.1116e-12	1.1973e-12	1.2088e-12	1.0072e-12
-0.25	7.4726e-13	7.25848e-13	1.2774e-12	4.04289e-13	5.1104e-13	1.0497e-12	3.02035e-13	1.5352e-12	8.96621e-13	8.59521e-13	9.21388e-13	1.2208e-12	2.6082e-12	1.4037e-12	1.5929e-12	1.6276e-12	1.3156e-12
-0.2	8.80021e-13	8.67967e-13	1.6818e-12	4.83136e-13	5.70492e-13	1.194e-12	3.6154e-13	2.1268e-12	1.0951e-12	1.4515e-12	1.1557e-12	1.3774e-12	3.8685e-12	1.9359e-12	2.2264e-12	2.2426e-12	1.8125e-12
-0.15	1.0338e-12	1.0304e-12	2.2022e-12	5.92308e-13	6.40477e-13	1.3953e-12	4.57154e-13	3.1845e-12	1.3854e-12	1.7521e-12	1.5139e-12	1.5906e-12	1.03315e-11	2.702e-12	3.2801e-12	3.197e-12	2.5051e-12
-0.1	1.2419e-12	1.2345e-12	2.9938e-12	7.69157e-13	7.56875e-13	1.6858e-12	6.32505e-13	4.9383e-12	1.8322e-12	2.7105e-12	2.0148e-12	1.9164e-12	1.37738e-11	3.879e-12	4.8144e-12	4.5547e-12	3.5294e-12
-0.05	1.5504e-12	1.5117e-12	4.0054e-12	1.027e-12	9.1861e-13	2.1579e-12	8.70394e-13	1.55431e-11	2.4592e-12	3.3229e-12	2.6725e-12	2.2578e-12	1.77313e-11	1.01128e-11	1.36162e-11	1.12716e-11	5.1771e-12
0	1.992e-12	1.8752e-12	8.2209e-12	1.3664e-12	1.1472e-12	2.7183e-12	1.2338e-12	2.11576e-11	3.3796e-12	4.697e-12	3.8349e-12	2.4954e-12	2.30321e-11	1.44248e-11	1.83984e-11	1.55816e-11	1.26682e-11
0.05	2.5679e-12	2.395e-12	1.13388e-11	1.9273e-12	1.5395e-12	3.4318e-12	1.75e-12	2.7154e-11	4.7535e-12	1.07456e-11	8.1973e-12	3.5096e-12	2.99147e-11	1.84073e-11	2.47589e-11	1.97366e-11	1.7175e-11
0.1	3.2779e-12	3.0458e-12	1.4636e-11	2.6483e-12	2.0822e-12	4.0886e-12	2.4373e-12	3.59131e-11	1.12158e-11	1.446e-11	1.04911e-11	4.2995e-12	3.86904e-11	2.43102e-11	3.12285e-11	2.57028e-11	2.23297e-11
0.15	4.4524e-12	3.8872e-12	1.8359e-11	3.7769e-12	2.9424e-12	7.085e-12	3.6e-12	4.85423e-11	1.5082e-11	2.01074e-11	1.3669e-11	6.7046e-12	4.95238e-11	3.12627e-11	4.06684e-11	3.23156e-11	2.89298e-11
0.2	9.6138e-12	5.1589e-12	2.26243e-11	9.1847e-12	4.2506e-12	1.05488e-11	5.0132e-12	6.44411e-11	1.94533e-11	2.81254e-11	1.67928e-11	8.9522e-12	6.84833e-11	4.06785e-11	5.34702e-11	4.30182e-11	3.66485e-11
0.25	1.2621e-11	1.13961e-11	2.90299e-11	1.21903e-11	1.06104e-11	1.27874e-11	1.33439e-11	8.53947e-11	2.53308e-11	3.71429e-11	2.13887e-11	1.15063e-11	8.67847e-11	5.49284e-11	7.01981e-11	5.70624e-11	4.80075e-11
0.3	1.50388e-11	1.46971e-11	4.03877e-11	1.61544e-11	1.39023e-11	1.63333e-11	1.80375e-11	1.13383e-10	3.15534e-11	4.59757e-11	2.69997e-11	1.43623e-11	1.15535e-10	7.19239e-11	8.99956e-11	7.65757e-11	6.21684e-11
0.35	1.80915e-11	1.75154e-11	4.8394e-11	2.18832e-11	1.741e-11	2.05007e-11	2.3223e-11	1.50647e-10	4.05021e-11	6.20722e-11	3.30165e-11	1.77319e-11	1.5016e-10	9.82034e-11	1.16455e-10	9.77847e-11	8.44485e-11
0.4	2.29274e-11	2.281e-11	6.3898e-11	2.93023e-11	2.14125e-11	2.45295e-11	3.16192e-11	1.88192e-10	5.38948e-11	8.48308e-11	4.29647e-11	2.66217e-11	1.90914e-10	1.22619e-10	1.40355e-10	1.28955e-10	1.03516e-10
0.45	2.87008e-11	2.77029e-11	8.3149e-11	3.83059e-11	2.70981e-11	3.37142e-11	4.06525e-11	2.33029e-10	7.10363e-11	1.0532e-10	5.24505e-11	3.50602e-11	2.59516e-10	1.60844e-10	1.80327e-10	1.62069e-10	1.3526e-10
0.5	3.69842e-11	3.74378e-11	1.01513e-10	4.97586e-11	3.45208e-11	4.06392e-11	5.47263e-11	2.95301e-10	8.90631e-11	1.37316e-10	6.65902e-11	4.26327e-11	3.31408e-10	1.99551e-10	2.30748e-10	1.9409e-10	1.7053e-10
0.55	4.69523e-11	5.00055e-11	1.35633e-10	6.58292e-11	4.40895e-11	4.88745e-11	7.24531e-11	3.83699e-10	1.17296e-10	1.74569e-10	8.41705e-11	5.17124e-11	4.56214e-10	2.40871e-10	2.90736e-10	2.56698e-10	2.15671e-10
0.6	6.46784e-11	6.51146e-11	1.64071e-10	9.14486e-11	5.51762e-11	5.96426e-11	9.14803e-11	4.73466e-10	1.41744e-10	2.08264e-10	1.08248e-10	6.43028e-11	6.36878e-10	3.35174e-10	3.87323e-10	3.40062e-10	2.83183e-10
0.65	8.00645e-11	9.24159e-11	2.21025e-10	1.16635e-10	8.01421e-11	7.64158e-11	1.20279e-10	6.60516e-10	1.92841e-10	2.72241e-10	1.32153e-10	8.41217e-11	8.58159e-10	4.35496e-10	5.29566e-10	4.21364e-10	3.63746e-10
0.7	1.01304e-10	1.23245e-10	2.8657e-10	1.55421e-10	9.79805e-11	1.00041e-10	1.4633e-10	8.83329e-10	2.29549e-10	3.41154e-10	1.60398e-10	1.07058e-10	1.1616e-09	5.77174e-10	6.82463e-10	5.81829e-10	4.54266e-10
0.75	1.22149e-10	1.70285e-10	3.64346e-10	1.96764e-10	1.21013e-10	1.25151e-10	1.86804e-10	1.1722e-09	2.95535e-10	4.2258e-10	1.96414e-10	1.42737e-10	1.4763e-09	7.42957e-10	9.22267e-10	7.40318e-10	6.15998e-10
0.8	1.51608e-10	1.60653e-10	4.21836e-10	2.66373e-10	1.49875e-10	1.49073e-10	2.22492e-10	1.3793e-09	3.76346e-10	5.25406e-10	2.56526e-10	1.75094e-10	1.9296e-09	9.68203e-10	1.1467e-09	9.24079e-10	8.22289e-10
0.85	1.88103e-10	2.44471e-10	5.70078e-10	3.32548e-10	1.97047e-10	1.73243e-10	2.78598e-10	1.8226e-09	4.7043e-10	7.10507e-10	3.03401e-10	2.15765e-10	2.6478e-09	1.2318e-09	1.483e-09	1.1355e-09	1.0893e-09
0.9	2.40328e-10	2.91128e-10	7.6401e-10	4.228e-10	2.45758e-10	1.96024e-10	3.46042e-10	2.2441e-09	6.59676e-10	8.72536e-10	4.04062e-10	2.22484e-10	3.3235e-09	1.6258e-09	1.8461e-09	1.4376e-09	1.3786e-09
0.95	3.19138e-10	3.91859e-10	9.9644e-10	5.98601e-10	3.21122e-10	2.53346e-10	3.94157e-10	2.9345e-09	8.98007e-10	1.1302e-09	4.89979e-10	2.79847e-10	4.2597e-09	2.0061e-09	2.3789e-09	1.7686e-09	1.8269e-09
1	3.78661e-10	6.08313e-10	1.2262e-09	7.95411e-10	4.05412e-10	3.24492e-10	5.61691e-10	3.7238e-09	1.0873e-09	1.3775e-09	6.45146e-10	4.30454e-10	5.8517e-09	2.5641e-09	2.9552e-09	2.2671e-09	2.1886e-09
1.05	5.6013e-10	7.89312e-10	1.6003e-09	1.0131e-09	6.05612e-10	3.84425e-10	6.4563e-10	4.7415e-09	1.2964e-09	1.7118e-09	8.24231e-10	5.73762e-10	7.2841e-09	3.2361e-09	3.6643e-09	2.8773e-09	2.8257e-09
1.1	7.20348e-10	9.77597e-10	1.9487e-09	1.4235e-09	7.4133e-10	4.81918e-10	8.35119e-10	6.5816e-09	1.5896e-09	1.9825e-09	1.0284e-09	7.08197e-10	9.7393e-09	3.9889e-09	4.483e-09	3.7033e-09	3.4697e-09
1.15	8.60019e-10	1.3005e-09	2.4046e-09	1.7405e-09	8.66978e-10	5.94177e-10	9.94463e-10	7.6332e-09	2.1403e-09	2.511e-09	1.1892e-09	1.0046e-09	1.13818e-08	4.8996e-09	5.8592e-09	4.2588e-09	4.4244e-09
1.2	1.0433e-09	1.7105e-09	2.9498e-09	2.2238e-09	1.1544e-09	7.9638e-10	1.1918e-09	9.9192e-09	2.7473e-09	3.1019e-09	1.3853e-09	1.1156e-09	1.43011e-08	6.7721e-09	7.3651e-09	5.5651e-09	5.5072e-09
1.25	1.3133e-09	2.3047e-09	3.627e-09	2.602e-09	1.5581e-09	1.131e-09	1.4092e-09	1.2455e-08	3.1705e-09	3.8177e-09	1.6891e-09	1.2677e-09	1.78754e-08	8.2177e-09	9.1929e-09	7.0412e-09	7.0849e-09
1.3	1.5879e-09	2.7185e-09	4.3627e-09	3.7228e-09	1.9952e-09	1.3381e-09	1.6546e-09	1.46313e-08	4.1428e-09	4.6539e-09	1.953e-09	1.6547e-09	2.17955e-08	9.9235e-09	1.14414e-08	8.4877e-09	9.3952e-09
1.35	1.9164e-09	3.5943e-09	5.5238e-09	4.2432e-09	2.4004e-09	1.6454e-09	1.8662e-09	1.75816e-08	5.6901e-09	5.9471e-09	2.2866e-09	2.4043e-09	2.5759e-08	1.21997e-08	1.38319e-08	1.04404e-08	1.14079e-08
1.4	2.5318e-09	3.9869e-09	6.754e-09	5.8245e-09	2.8758e-09	1.8983e-09	2.5795e-09	2.07327e-08	7.2129e-09	7.2525e-09	2.76e-09	1.9857e-09	3.00851e-08	1.49715e-08	1.60782e-08	1.28319e-08	1.41184e-08
1.45	2.9102e-09	5.5655e-09	7.963e-09	6.6854e-09	3.5561e-09	2.4548e-09	2.8005e-09	2.42913e-08	8.1007e-09	8.9296e-09	3.168e-09	2.7729e-09	3.52697e-08	1.82086e-08	1.87767e-08	1.6325e-08	1.75244e-08
1.5	3.5855e-09	6.919e-09	9.6705e-09	8.1148e-09	4.3111e-09	2.9554e-09	4.0459e-09	2.86307e-08	9.5079e-09	1.01152e-08	3.7072e-09	3.7246e-09	4.15327e-08	2.06977e-08	2.20556e-08	1.94464e-08	2.03347e-08
1.55	4.5005e-09	8.1886e-09	1.18994e-08	9.5988e-09	5.1864e-09	3.5086e-09	4.7004e-09	3.32006e-08	1.17418e-08	1.15578e-08	4.4055e-09	4.5495e-09	4.85128e-08	2.42869e-08	2.5366e-08	2.27863e-08	2.44022e-08
1.6	5.8521e-09	9.6562e-09	1.48017e-08	1.15802e-08	5.9219e-09	3.6339e-09	5.1097e-09	3.76146e-08	1.38481e-08	1.31563e-08	5.0589e-09	5.4417e-09	5.70068e-08	2.78978e-08	2.98368e-08	2.68831e-08	2.95326e-08
1.65	6.7725e-09	1.10682e-08	1.63395e-08	1.4766e-08	7.1088e-09	4.2549e-09	6.2521e-09	4.58647e-08	1.64658e-08	1.66732e-08	6.237e-09	6.0721e-09	6.23724e-08	3.2028e-08	3.55539e-08	3.18361e-08	3.45055e-08
1.7	7.974e-09	1.36408e-08	1.96278e-08	1.80007e-08	8.5643e-09	5.322e-09	8.9993e-09	5.20537e-08	1.85705e-08	1.99871e-08	7.1087e-09	7.1588e-09	7.32638e-08	3.74375e-08	4.38536e-08	3.79243e-08	3.94773e-08
1.75	9.2297e-09	1.66068e-08	2.32704e-08	2.03648e-08	1.01918e-08	5.7927e-09	1.13892e-08	5.85313e-08	2.21395e-08	2.25008e-08	8.3024e-09	9.7745e-09	8.42964e-08	4.41368e-08	5.22189e-08	4.26656e-08	4.60269e-08
1.8	1.07788e-08	1.8638e-08	2.58683e-08	1.9992e-08	1.07216e-08	6.9036e-09	1.15748e-08	6.46368e-08	2.61342e-08	2.4436e-08	9.3721e-09	1.00898e-08	9.18127e-08	5.51825e-08	5.72253e-08	5.18914e-08	5.91649e-08
1.85	1.24427e-08	2.0925e-08	2.79852e-08	2.49401e-08	1.25969e-08	7.5411e-09	1.53277e-08	6.95208e-08	2.89485e-08	2.61831e-08	1.00704e-08	8.4441e-09	1.06394e-07	6.18966e-08	7.06168e-08	6.42929e-08	6.5376e-08
1.9	1.34529e-08	2.26676e-08	3.37598e-08	3.11866e-08	1.41281e-08	8.4737e-09	1.43217e-08	7.82912e-08	3.40029e-08	3.06768e-08	1.18379e-08	1.52166e-08	1.21791e-07	6.98521e-08	8.03294e-08	7.50204e-08	7.31826e-08
1.95	1.62291e-08	2.56639e-08	3.85739e-08	3.66369e-08	1.64847e-08	1.06483e-08	1.81043e-08	8.60107e-08	3.87559e-08	3.62282e-08	1.30115e-08	1.55469e-08	1.30834e-07	7.82039e-08	9.54021e-08	8.25748e-08	8.03077e-08
2	1.80235e-08	2.91693e-08	4.30781e-08	3.89531e-08	1.97163e-08	1.12951e-08	2.01407e-08	9.3428e-08	4.4594e-08	5.36555e-08	1.47325e-08	1.83342e-08	1.45907e-07	8.48194e-08	1.04138e-07	9.50398e-08	8.95698e-08
2.05	2.04146e-08	3.2513e-08	5.00041e-08	4.4625e-08	2.02226e-08	1.49427e-08	2.56362e-08	1.02377e-07	5.48546e-08	5.81483e-08	1.78498e-08	2.02992e-08	1.57885e-07	9.61888e-08	1.17528e-07	1.07292e-07	1.01327e-07
2.1	2.27e-08	3.62572e-08	5.86925e-08	4.89699e-08	2.28605e-08	1.27238e-08	2.78907e-08	1.11915e-07	6.41884e-08	6.43092e-08	1.98027e-08	2.36843e-08	1.70686e-07	1.02885e-07	1.278e-07	1.20308e-07	1.12088e-07
2.15	2.45505e-08	4.04263e-08	6.55697e-08	5.57552e-08	2.63361e-08	1.61027e-08	3.19532e-08	1.20957e-07	7.14418e-08	7.12302e-08	2.27919e-08	2.69344e-08	1.81512e-07	1.18461e-07	1.45725e-07	1.35466e-07	1.30265e-07
2.2	2.6203e-08	4.69477e-08	6.97769e-08	6.13276e-08	3.07769e-08	1.64096e-08	4.10271e-08	1.32663e-07	7.98131e-08	9.63392e-08	2.81238e-08	3.14706e-08	2.03923e-07	1.27397e-07	1.59679e-07	1.51624e-07	1.39582e-07
2.25	2.73681e-08	5.47087e-08	7.42417e-08	6.86704e-08	3.2375e-08	1.90104e-08	4.22866e-08	1.41932e-07	9.23782e-08	1.06777e-07	3.15361e-08	3.21221e-08	1.93829e-07	1.44543e-07	1.83195e-07	1.70216e-07	1.57758e-07
2.3	3.13008e-08	5.93073e-08	8.73739e-08	7.11163e-08	4.16388e-08	2.4649e-08	4.41267e-08	1.63195e-07	1.04846e-07	1.05267e-07	3.38943e-08	3.47296e-08	2.22815e-07	1.64664e-07	1.9787e-07	1.86905e-07	1.71249e-07
2.35	3.48351e-08	6.78864e-08	9.61478e-08	7.54945e-08	4.5966e-08	2.6612e-08	4.44217e-08	1.71731e-07	1.14242e-07	1.14621e-07	3.79777e-08	3.04579e-08	2.39527e-07	1.75751e-07	2.21192e-07	2.10001e-07	1.78526e-07
2.4	3.9455e-08	7.56483e-08	1.0625e-07	8.2302e-08	5.74084e-08	2.81073e-08	5.19826e-08	1.94304e-07	1.25419e-07	1.1491e-07	3.90782e-08	3.10914e-08	2.57048e-07	1.89865e-07	2.39846e-07	2.13061e-07	1.88797e-07
2.45	4.35808e-08	8.22013e-08	1.09697e-07	8.699e-08	6.00188e-08	3.28711e-08	5.93942e-08	1.93239e-07	1.3421e-07	1.22691e-07	4.41876e-08	3.60748e-08	2.69921e-07	2.11384e-07	2.4901e-07	2.50244e-07	2.05451e-07
2.5	5.14625e-08	9.27437e-08	1.19597e-07	9.92142e-08	6.3291e-08	3.614e-08	6.67374e-08	1.97193e-07	1.46455e-07	1.30072e-07	4.71698e-08	3.8521e-08	2.84584e-07	2.4212e-07	2.70564e-07	2.64806e-07	2.1464e-07
2.55	5.7917e-08	1.05635e-07	1.29848e-07	1.06409e-07	7.27904e-08	3.96173e-08	6.59019e-08	2.16377e-07	1.65738e-07	1.44053e-07	5.46613e-08	4.00589e-08	2.83796e-07	2.50811e-07	2.96873e-07	2.80227e-07	2.49762e-07
2.6	6.15829e-08	1.12971e-07	1.36775e-07	1.08037e-07	7.22871e-08	3.95051e-08	7.00923e-08	2.22624e-07	1.82672e-07	1.51014e-07	6.12134e-08	4.5678e-08	3.22651e-07	2.62885e-07	3.20074e-07	2.97629e-07	2.66806e-07
2.65	7.01474e-08	1.2809e-07	1.4377e-07	1.14512e-07	8.26262e-08	4.27894e-08	7.49156e-08	2.2485e-07	1.99122e-07	1.65568e-07	6.44332e-08	5.52456e-08	3.27227e-07	2.8095e-07	3.40791e-07	3.2196e-07	2.94294e-07
2.7	7.35149e-08	1.33045e-07	1.6226e-07	1.22131e-07	1.04548e-07	4.8155e-08	8.43083e-08	2.48163e-07	2.15301e-07	1.58217e-07	6.79703e-08	6.18209e-08	3.26111e-07	2.92885e-07	3.73051e-07	3.51251e-07	3.11497e-07
2.75	7.32532e-08	1.52439e-07	1.70399e-07	1.26468e-07	8.89919e-08	5.67481e-08	8.75333e-08	2.57829e-07	2.42115e-07	1.65643e-07	7.72172e-08	6.54512e-08	3.19454e-07	3.18076e-07	3.96226e-07	3.70856e-07	3.20021e-07
2.8	7.8433e-08	1.51249e-07	1.86149e-07	1.25262e-07	1.10653e-07	6.36496e-08	1.00473e-07	2.72356e-07	2.53071e-07	1.73672e-07	7.70413e-08	6.17546e-08	3.35453e-07	3.3425e-07	4.02101e-07	4.04178e-07	3.45434e-07
2.85	7.94228e-08	1.58478e-07	1.81547e-07	1.37581e-07	1.09834e-07	5.86475e-08	1.02023e-07	2.83863e-07	2.61112e-07	1.84894e-07	8.89667e-08	6.12839e-08	3.27534e-07	3.52306e-07	4.14252e-07	4.24161e-07	3.53268e-07
2.9	8.27982e-08	1.72508e-07	1.9373e-07	1.49274e-07	1.06225e-07	6.68314e-08	1.16899e-07	3.01669e-07	2.7326e-07	1.79783e-07	9.61509e-08	6.65289e-08	3.30827e-07	3.48748e-07	4.43764e-07	4.67335e-07	3.98233e-07
2.95	8.07675e-08	1.7542e-07	1.97701e-07	1.39021e-07	1.22782e-07	7.42608e-08	1.1364e-07	3.21558e-07	2.66394e-07	1.99044e-07	1.01464e-07	5.4061e-08	3.20747e-07	3.54305e-07	4.34644e-07	4.77805e-07	3.91039e-07
3	8.34862e-08	1.81759e-07	2.00652e-07	1.47326e-07	1.22376e-07	7.50629e-08	1.17792e-07	3.00368e-07	2.97865e-07	1.92228e-07	1.07331e-07	5.44486e-08	3.27748e-07	3.65163e-07	4.45128e-07	4.78255e-07	3.86981e-07
3	8.15705e-08	1.74241e-07	1.94074e-07	1.50207e-07	1.10306e-07	8.42307e-08	1.14311e-07	3.11555e-07	2.97094e-07	2.07529e-07	1.01335e-07	5.29066e-08	3.17173e-07	3.66256e-07	4.49393e-07	4.7958e-07	3.84432e-07
2.95	7.65169e-08	1.70495e-07	2.00989e-07	1.497e-07	1.10634e-07	7.68038e-08	1.19516e-07	3.07189e-07	2.96663e-07	1.88915e-07	1.03552e-07	5.3592e-08	3.10266e-07	3.59471e-07	4.41745e-07	4.85735e-07	3.86878e-07
2.9	7.39044e-08	1.68419e-07	1.96949e-07	1.47787e-07	1.10749e-07	8.01727e-08	1.24037e-07	2.93148e-07	2.9733e-07	2.00669e-07	1.01067e-07	5.12439e-08	2.99963e-07	3.46302e-07	4.51546e-07	4.7671e-07	3.62614e-07
2.85	6.8242e-08	1.64961e-07	1.97083e-07	1.43098e-07	1.10456e-07	9.60421e-08	1.23912e-07	2.92946e-07	2.95273e-07	1.95079e-07	1.01095e-07	5.32014e-08	3.08107e-07	3.30071e-07	4.14774e-07	4.51004e-07	3.65276e-07
2.8	6.64386e-08	1.61437e-07	1.96673e-07	1.49349e-07	1.0617e-07	9.48357e-08	1.20978e-07	3.03047e-07	3.02867e-07	1.86285e-07	1.04126e-07	5.02085e-08	2.97017e-07	3.08512e-07	4.02348e-07	4.54319e-07	3.52727e-07
2.75	6.4436e-08	1.47818e-07	1.84749e-07	1.50381e-07	1.23113e-07	8.49063e-08	1.22738e-07	2.98371e-07	2.90115e-07	1.76786e-07	1.02663e-07	5.34414e-08	2.32292e-07	3.15193e-07	3.98816e-07	4.52692e-07	3.53392e-07
2.7	5.9986e-08	1.53013e-07	1.88376e-07	1.41958e-07	1.11899e-07	8.23022e-08	1.28812e-07	2.86247e-07	2.81528e-07	1.70771e-07	1.05692e-07	5.00168e-08	2.18101e-07	3.08766e-07	3.76976e-07	4.27191e-07	3.49895e-07
2.65	5.78222e-08	1.46805e-07	1.83635e-07	1.48853e-07	9.99225e-08	9.56412e-08	1.16247e-07	2.97e-07	2.72795e-07	1.69887e-07	1.02036e-07	4.06317e-08	2.1175e-07	2.89995e-07	3.74308e-07	4.25588e-07	3.14292e-07
2.6	5.36829e-08	1.46454e-07	1.74667e-07	1.31251e-07	9.75444e-08	8.41053e-08	1.08659e-07	2.6852e-07	2.56918e-07	1.60215e-07	9.74716e-08	4.54106e-08	1.98336e-07	2.8821e-07	3.76038e-07	4.03129e-07	2.94456e-07
2.55	5.08614e-08	1.29212e-07	1.8017e-07	1.34472e-07	1.04099e-07	8.63774e-08	1.1399e-07	2.56899e-07	2.43134e-07	1.58595e-07	1.00594e-07	4.75435e-08	1.83786e-07	2.67545e-07	3.52577e-07	3.91655e-07	2.88581e-07
2.5	5.00413e-08	1.31907e-07	1.72056e-07	1.32157e-07	1.01371e-07	8.10557e-08	1.131e-07	2.47279e-07	2.50139e-07	1.5356e-07	9.38186e-08	4.35194e-08	1.74904e-07	2.73673e-07	3.40617e-07	3.93253e-07	2.82419e-07
2.45	4.74602e-08	1.25757e-07	1.65899e-07	1.24981e-07	1.04899e-07	8.19251e-08	1.12071e-07	2.46364e-07	2.33183e-07	1.53689e-07	9.60872e-08	4.09945e-08	1.59546e-07	2.62897e-07	3.37091e-07	3.81175e-07	2.75589e-07
2.4	4.4057e-08	1.19177e-07	1.61723e-07	1.32363e-07	9.57192e-08	7.99237e-08	1.04356e-07	2.45202e-07	2.28311e-07	1.52474e-07	9.18677e-08	4.0452e-08	1.54192e-07	2.38245e-07	3.29197e-07	3.6605e-07	2.84048e-07
2.35	4.48198e-08	1.13418e-07	1.63252e-07	1.23293e-07	9.49943e-08	7.69153e-08	1.10724e-07	2.31858e-07	2.24466e-07	1.46609e-07	8.7138e-08	3.93507e-08	1.38716e-07	2.32349e-07	3.11731e-07	3.49759e-07	2.61026e-07
2.3	4.11149e-08	1.09753e-07	1.62495e-07	1.21621e-07	8.81412e-08	7.77527e-08	1.03769e-07	2.07253e-07	2.10013e-07	1.42798e-07	8.47123e-08	3.48556e-08	1.29818e-07	2.17039e-07	2.92351e-07	3.42691e-07	2.59642e-07
2.25	3.99497e-08	1.02261e-07	1.50812e-07	1.18911e-07	8.99823e-08	7.61215e-08	9.96576e-08	2.05427e-07	2.00923e-07	1.39202e-07	8.33648e-08	3.36158e-08	1.1996e-07	2.13871e-07	2.75589e-07	3.23549e-07	2.5253e-07
2.2	3.78592e-08	1.04256e-07	1.46095e-07	1.19228e-07	8.15838e-08	7.15151e-08	9.56716e-08	1.99091e-07	2.00548e-07	1.2954e-07	7.9821e-08	3.00345e-08	1.11177e-07	1.95554e-07	2.69869e-07	3.25401e-07	2.39179e-07
2.15	3.39004e-08	9.82351e-08	1.39803e-07	1.09277e-07	8.00824e-08	6.90162e-08	9.6587e-08	1.89999e-07	1.88468e-07	1.28441e-07	7.6903e-08	2.89807e-08	1.05836e-07	1.78624e-07	2.59524e-07	3.13591e-07	2.35056e-07
2.1	3.50744e-08	9.52927e-08	1.40562e-07	1.07389e-07	7.96984e-08	7.28085e-08	9.40509e-08	1.8123e-07	1.7732e-07	1.19749e-07	7.50659e-08	2.67111e-08	9.55088e-08	1.79709e-07	2.54478e-07	2.98048e-07	2.24681e-07
2.05	3.27315e-08	9.29256e-08	1.32023e-07	1.05723e-07	7.41575e-08	6.64102e-08	8.62609e-08	1.67466e-07	1.71758e-07	1.17832e-07	7.24932e-08	2.4799e-08	8.57851e-08	1.5945e-07	2.39176e-07	2.84428e-07	2.18236e-07
2	2.86622e-08	8.3577e-08	1.32278e-07	9.68721e-08	6.85137e-08	6.54439e-08	8.36268e-08	1.59937e-07	1.65043e-07	1.13063e-07	6.94582e-08	2.49104e-08	7.86652e-08	1.51888e-07	2.33758e-07	2.7017e-07	2.05515e-07
1.95	2.60159e-08	8.22715e-08	1.22621e-07	9.44685e-08	6.84535e-08	6.59088e-08	7.70335e-08	1.54193e-07	1.56963e-07	1.03046e-07	6.64043e-08	1.80615e-08	7.59971e-08	1.4351e-07	2.17987e-07	2.60957e-07	2.00072e-07
1.9	2.44582e-08	7.67403e-08	1.18163e-07	9.15435e-08	6.04157e-08	6.51393e-08	7.56247e-08	1.32531e-07	1.49737e-07	9.44824e-08	6.17997e-08	1.80614e-08	6.46845e-08	1.37588e-07	2.08021e-07	2.59816e-07	1.95247e-07
1.85	2.23073e-08	6.97724e-08	1.14544e-07	8.22643e-08	5.58243e-08	5.3903e-08	6.95257e-08	1.37091e-07	1.3985e-07	9.16621e-08	5.67372e-08	1.76896e-08	5.93891e-08	1.29873e-07	1.89628e-07	2.457e-07	1.76399e-07
1.8	2.11904e-08	6.61381e-08	1.06619e-07	7.99072e-08	5.06627e-08	5.39621e-08	6.66547e-08	1.17896e-07	1.32451e-07	8.80614e-08	5.73259e-08	1.55454e-08	5.5104e-08	1.18364e-07	1.73624e-07	2.26401e-07	1.61895e-07
1.75	1.92305e-08	6.11024e-08	9.93565e-08	7.92822e-08	5.41984e-08	4.91941e-08	5.72693e-08	1.1163e-07	1.20778e-07	8.19404e-08	5.38629e-08	1.38093e-08	4.80969e-08	1.14029e-07	1.6753e-07	2.13666e-07	1.50097e-07
1.7	1.85795e-08	5.99869e-08	9.54834e-08	6.98295e-08	5.23597e-08	5.1505e-08	6.31019e-08	1.0079e-07	1.09133e-07	7.65632e-08	5.33855e-08	1.34039e-08	4.42051e-08	1.03565e-07	1.56646e-07	1.97772e-07	1.36504e-07
1.65	1.68759e-08	5.47713e-08	8.8702e-08	6.75095e-08	4.49654e-08	4.39902e-08	6.07678e-08	9.15206e-08	1.04176e-07	6.91442e-08	5.14346e-08	1.2858e-08	4.16082e-08	9.20624e-08	1.40779e-07	1.91005e-07	1.25717e-07
1.6	1.47054e-08	5.16836e-08	8.07756e-08	6.54677e-08	4.02626e-08	4.33721e-08	5.66517e-08	8.79231e-08	9.69131e-08	6.4432e-08	4.72577e-08	1.11721e-08	3.43107e-08	7.79829e-08	1.27635e-07	1.74102e-07	1.13979e-07
1.55	1.32693e-08	4.57363e-08	7.51321e-08	6.00661e-08	3.62963e-08	4.64448e-08	5.77901e-08	7.57507e-08	9.30521e-08	6.00806e-08	4.29547e-08	9.6624e-09	3.15268e-08	7.1394e-08	1.19073e-07	1.56929e-07	1.06002e-07
1.5	1.24439e-08	4.14843e-08	6.78328e-08	5.58502e-08	3.25782e-08	4.18061e-08	4.95219e-08	6.84184e-08	8.41733e-08	5.43187e-08	4.00735e-08	8.9415e-09	2.69669e-08	6.17181e-08	1.04967e-07	1.43709e-07	9.4916e-08
1.45	1.15839e-08	3.70087e-08	6.23255e-08	5.0794e-08	3.00658e-08	4.11595e-08	4.07145e-08	6.28297e-08	7.76503e-08	4.97445e-08	3.76793e-08	8.1355e-09	2.47287e-08	5.53683e-08	9.43312e-08	1.32512e-07	9.02779e-08
1.4	1.02794e-08	3.29639e-08	5.7998e-08	4.72762e-08	2.89346e-08	3.7496e-08	3.67123e-08	5.17796e-08	6.99674e-08	4.43557e-08	3.25026e-08	7.8793e-09	2.31477e-08	4.86427e-08	8.68264e-08	1.16397e-07	7.88417e-08
1.35	8.5483e-09	2.93922e-08	5.41698e-08	4.21808e-08	2.49426e-08	3.62009e-08	3.55523e-08	4.95281e-08	6.2164e-08	3.90076e-08	3.05291e-08	7.3207e-09	2.1044e-08	4.33e-08	7.59094e-08	1.0515e-07	7.0625e-08
1.3	7.5269e-09	2.47794e-08	4.75938e-08	4.02205e-08	2.38158e-08	3.48133e-08	3.04205e-08	4.25263e-08	5.36991e-08	3.38472e-08	2.83627e-08	6.1565e-09	1.87347e-08	3.8948e-08	6.6092e-08	9.47105e-08	6.47053e-08
1.25	6.9582e-09	2.28142e-08	4.18832e-08	3.63821e-08	2.13168e-08	2.93859e-08	2.68589e-08	3.47663e-08	4.65361e-08	3.06671e-08	2.59275e-08	5.2991e-09	1.64269e-08	3.40581e-08	5.96117e-08	8.27213e-08	5.56728e-08
1.2	5.4975e-09	2.02238e-08	3.84424e-08	3.24203e-08	1.6548e-08	2.86074e-08	2.36408e-08	3.04111e-08	4.25107e-08	2.66389e-08	2.15754e-08	4.0257e-09	1.37309e-08	2.94269e-08	5.25917e-08	7.35304e-08	5.00239e-08
1.15	5.1748e-09	1.72006e-08	3.45157e-08	2.84617e-08	1.54212e-08	2.67257e-08	1.992e-08	2.65361e-08	3.65698e-08	2.4659e-08	1.97952e-08	3.2078e-09	1.23195e-08	2.52242e-08	4.68247e-08	6.20917e-08	4.10299e-08
1.1	4.2595e-09	1.46609e-08	3.0661e-08	2.47884e-08	1.28467e-08	2.25329e-08	1.74483e-08	2.28117e-08	3.06005e-08	2.06192e-08	1.77608e-08	2.7152e-09	1.12298e-08	2.13514e-08	4.07453e-08	5.38261e-08	3.59101e-08
1.05	3.5806e-09	1.22383e-08	2.55005e-08	2.1084e-08	1.04227e-08	2.02437e-08	1.50954e-08	1.87613e-08	2.54483e-08	1.83043e-08	1.53657e-08	2.6762e-09	8.9153e-09	1.86644e-08	3.34454e-08	4.48398e-08	3.1613e-08
1	3.1487e-09	1.09599e-08	2.15641e-08	1.74175e-08	8.7432e-09	1.78398e-08	1.19791e-08	1.68065e-08	2.14734e-08	1.40817e-08	1.36184e-08	2.0739e-09	8.0839e-09	1.54481e-08	2.92631e-08	3.81505e-08	2.68018e-08
0.95	2.8623e-09	8.4806e-09	1.7804e-08	1.55744e-08	7.4647e-09	1.64468e-08	1.03214e-08	1.37038e-08	1.86665e-08	1.21635e-08	1.19198e-08	1.8852e-09	6.5116e-09	1.32613e-08	2.45611e-08	3.24649e-08	2.3082e-08
0.9	2.3724e-09	7.0156e-09	1.50806e-08	1.29798e-08	6.1087e-09	1.41624e-08	8.368e-09	1.06932e-08	1.49717e-08	1.05633e-08	1.02326e-08	1.466e-09	5.8365e-09	1.11126e-08	1.96979e-08	2.70045e-08	1.91812e-08
0.85	1.9802e-09	5.5743e-09	1.21053e-08	9.743e-09	5.095e-09	1.10826e-08	7.2205e-09	9.2282e-09	1.20739e-08	8.8155e-09	8.1931e-09	1.0772e-09	4.6524e-09	9.4211e-09	1.6382e-08	2.19138e-08	1.62926e-08
0.8	1.6288e-09	4.4698e-09	1.04478e-08	8.577e-09	4.114e-09	9.2379e-09	5.6898e-09	7.6362e-09	9.0998e-09	7.2826e-09	7.0295e-09	9.24059e-10	3.5492e-09	7.7351e-09	1.35263e-08	1.71665e-08	1.33492e-08
0.75	1.3209e-09	3.7522e-09	9.2325e-09	6.6756e-09	3.3437e-09	7.7209e-09	4.4865e-09	6.3062e-09	6.946e-09	6.1788e-09	5.6558e-09	6.82133e-10	2.9175e-09	6.0069e-09	1.06964e-08	1.44056e-08	1.10854e-08
0.7	1.0703e-09	3.1494e-09	7.8714e-09	5.5441e-09	2.608e-09	6.3904e-09	3.315e-09	4.9673e-09	5.4707e-09	4.9756e-09	4.6807e-09	5.049e-10	2.457e-09	4.7446e-09	8.5002e-09	1.1096e-08	8.6556e-09
0.65	8.80087e-10	2.485e-09	5.6731e-09	4.1934e-09	1.9835e-09	5.3054e-09	2.7848e-09	3.765e-09	4.3158e-09	4.1191e-09	3.7616e-09	4.029e-10	1.809e-09	3.5714e-09	6.3908e-09	8.6779e-09	6.9839e-09
0.6	7.09829e-10	2.05e-09	4.7802e-09	3.0992e-09	1.532e-09	4.2929e-09	2.1135e-09	2.977e-09	3.2547e-09	3.0859e-09	3.0417e-09	3.12629e-10	1.4746e-09	2.888e-09	4.9783e-09	7.0644e-09	5.7243e-09
0.55	5.70992e-10	1.5328e-09	3.7041e-09	2.3689e-09	1.1874e-09	3.5403e-09	1.57e-09	2.2785e-09	2.4551e-09	2.4666e-09	2.3113e-09	2.53631e-10	1.2033e-09	2.2326e-09	3.7891e-09	5.2653e-09	4.4322e-09
0.5	4.46681e-10	1.1434e-09	2.6983e-09	1.7839e-09	9.43414e-10	2.5816e-09	1.1369e-09	1.7786e-09	1.9074e-09	1.9342e-09	1.8601e-09	2.00552e-10	8.2114e-10	1.7149e-09	2.8136e-09	3.8589e-09	3.2229e-09
0.45	3.37409e-10	8.73046e-10	2.2732e-09	1.2437e-09	6.84404e-10	1.9291e-09	8.54866e-10	1.3026e-09	1.3724e-09	1.4882e-09	1.4929e-09	1.54315e-10	6.66842e-10	1.3293e-09	2.076e-09	2.7706e-09	2.3459e-09
0.4	2.46874e-10	6.94152e-10	1.642e-09	8.98865e-10	5.16771e-10	1.3873e-09	5.92353e-10	9.30813e-10	9.7745e-10	1.084e-09	1.0889e-09	1.22384e-10	5.20421e-10	1.0294e-09	1.5026e-09	2.0022e-09	1.7554e-09
0.35	1.8578e-10	4.87949e-10	1.132e-09	6.45756e-10	3.57304e-10	9.5548e-10	4.10064e-10	6.86058e-10	7.31384e-10	8.08602e-10	7.58679e-10	8.63826e-11	3.60339e-10	7.29355e-10	1.0989e-09	1.4514e-09	1.28e-09
0.3	1.29496e-10	3.13535e-10	8.14975e-10	4.34514e-10	2.53744e-10	6.6802e-10	2.8097e-10	4.67097e-10	5.10039e-10	5.92398e-10	5.5862e-10	5.92066e-11	2.50088e-10	5.34024e-10	7.91869e-10	1.0623e-09	8.83368e-10
0.25	9.46631e-11	2.21341e-10	5.48712e-10	2.69058e-10	1.7623e-10	4.38599e-10	1.84195e-10	2.90185e-10	3.52984e-10	4.04945e-10	3.77354e-10	4.40413e-11	1.82727e-10	3.56085e-10	5.50566e-10	7.20578e-10	6.22041e-10
0.2	6.64256e-11	1.54316e-10	3.65296e-10	1.81273e-10	1.18403e-10	2.90295e-10	1.17467e-10	1.96396e-10	2.36429e-10	2.62329e-10	2.63845e-10	2.69623e-11	1.26265e-10	2.43907e-10	3.48169e-10	5.11281e-10	4.22901e-10
0.15	4.82126e-11	1.05384e-10	2.47216e-10	1.16691e-10	7.61999e-11	1.8124e-10	7.61836e-11	1.27787e-10	1.64935e-10	1.85851e-10	1.77935e-10	1.87962e-11	8.02905e-11	1.70958e-10	2.36904e-10	3.15052e-10	2.74341e-10
0.1	2.44441e-11	7.28102e-11	1.65641e-10	7.25591e-11	4.93002e-11	1.08341e-10	5.06647e-11	8.43207e-11	1.10495e-10	1.23002e-10	1.18094e-10	1.25957e-11	5.67541e-11	1.14321e-10	1.63662e-10	2.10985e-10	1.80298e-10
0.05	1.69864e-11	4.53115e-11	1.0457e-10	4.58479e-11	2.15652e-11	7.29568e-11	2.27512e-11	5.26522e-11	7.08625e-11	7.9155e-11	7.89997e-11	8.5886e-12	2.62538e-11	7.21804e-11	1.11587e-10	1.40819e-10	1.18475e-10
0	1.11885e-11	1.93184e-11	6.85581e-11	1.96047e-11	1.35906e-11	4.45173e-11	1.4102e-11	2.32335e-11	4.55519e-11	5.22687e-11	5.30655e-11	5.5536e-12	1.70928e-11	4.65472e-11	7.19007e-11	8.79232e-11	7.68747e-11
-0.05	7.2373e-12	1.24191e-11	4.39517e-11	1.17107e-11	8.2209e-12	1.88122e-11	8.6225e-12	1.40104e-11	1.85445e-11	2.11937e-11	2.32523e-11	3.0686e-12	1.18837e-11	1.86746e-11	4.60933e-11	5.5596e-11	4.8993e-11
-0.1	4.8179e-12	8.0665e-12	1.65257e-11	7.0831e-12	4.9106e-12	9.4677e-12	5.2339e-12	8.3937e-12	1.13285e-11	1.34655e-11	1.44329e-11	2.1108e-12	7.6518e-12	1.1929e-11	1.7649e-11	2.18533e-11	1.89092e-11
-0.15	2.3166e-12	5.0513e-12	1.02154e-11	4.1613e-12	2.4678e-12	5.1587e-12	2.5548e-12	5.0866e-12	6.9698e-12	8.5797e-12	9.131e-12	1.3595e-12	5.0597e-12	7.8312e-12	1.11377e-11	1.29887e-11	1.17356e-11
-0.2	1.5027e-12	2.4801e-12	6.3278e-12	1.9694e-12	1.3949e-12	2.1998e-12	1.5549e-12	2.2976e-12	4.2068e-12	5.4603e-12	5.5718e-12	8.10726e-13	2.6484e-12	5.0362e-12	7.1784e-12	8.0561e-12	7.4096e-12
-0.25	9.47611e-13	1.5761e-12	3.9418e-12	1.1596e-12	7.35219e-13	1.1548e-12	9.27993e-13	1.3829e-12	1.874e-12	2.7148e-12	2.8802e-12	4.26081e-13	1.6083e-12	2.5698e-12	4.4352e-12	5.0082e-12	4.6604e-12
-0.3	6.04823e-13	1.0047e-12	1.8736e-12	6.74998e-13	4.04383e-13	4.8704e-13	5.49073e-13	6.76404e-13	1.1137e-12	1.609e-12	1.7814e-12	1.95723e-13	1.0392e-12	1.6731e-12	2.13e-12	2.3387e-12	2.3186e-12
-0.35	4.28667e-13	6.66104e-13	1.3059e-12	4.08207e-13	2.39696e-13	1.0625e-13	3.46352e-13	2.97975e-13	6.0376e-13	9.71559e-13	1.075e-12	7.76017e-14	6.82833e-13	1.0738e-12	1.3676e-12	1.5005e-12	1.5267e-12
-0.4	3.44324e-13	5.25267e-13	9.09138e-13	2.64999e-13	1.60944e-13	8.04392e-14	2.34355e-13	8.083e-14	3.00724e-13	5.53853e-13	6.24935e-13	2.14151e-14	5.20402e-13	7.25964e-13	8.79065e-13	9.72264e-13	9.74551e-13
-0.45	3.59438e-13	4.96264e-13	6.56034e-13	2.17708e-13	1.52382e-13	1.85937e-13	1.80382e-13	1.78577e-14	1.32738e-13	3.61783e-13	3.69944e-13	7.30501e-14	5.10468e-13	5.54964e-13	5.96717e-13	6.15056e-13	6.57963e-13
-0.5	4.60233e-13	5.6565e-13	6.01213e-13	2.0809e-13	2.11467e-13	2.39256e-13	1.79176e-13	3.2929e-15	4.1261e-14	2.27009e-13	2.20866e-13	2.03397e-13	6.20308e-13	5.62764e-13	4.7333e-13	4.16803e-13	4.95068e-13
-0.55	6.40086e-13	7.87305e-13	7.13086e-13	3.02634e-13	3.32064e-13	2.29567e-13	2.50415e-13	1.11839e-13	3.44987e-14	5.5731e-15	1.52773e-13	4.17019e-13	8.4637e-13	6.58359e-13	5.06562e-13	3.5585e-13	4.43702e-13
-0.6	9.14604e-13	1.0783e-12	9.277e-13	5.11748e-13	5.75082e-13	1.4098e-13	4.11897e-13	3.48163e-13	9.21923e-14	3.8084e-12	1.64064e-13	7.979e-13	1.2856e-12	8.94937e-13	6.66056e-13	4.04721e-13	5.0824e-13
-0.65	1.312e-12	1.4928e-12	1.3432e-12	8.46074e-13	8.64552e-13	9.42034e-14	6.79079e-13	8.13425e-13	2.04006e-13	1.3883e-12	2.72601e-13	1.2617e-12	1.9217e-12	1.301e-12	9.66288e-13	5.3086e-13	6.75468e-13
-0.7	1.8722e-12	2.0986e-12	1.9211e-12	1.3398e-12	1.3796e-12	5.02936e-13	1.0275e-12	1.4274e-12	3.93958e-13	4.64178e-13	4.63334e-13	1.9604e-12	2.7852e-12	1.8598e-12	1.4026e-12	8.03188e-13	9.17882e-13
-0.75	2.621e-12	2.916e-12	2.7852e-12	2.0193e-12	2.0438e-12	1.113e-12	1.626e-12	2.3394e-12	7.15521e-13	8.28333e-13	7.75235e-13	3.0098e-12	4.1573e-12	2.7285e-12	2.0347e-12	1.168e-12	1.2319e-12
-0.8	3.6462e-12	4.0592e-12	4.0164e-12	2.9914e-12	2.8822e-12	2.0364e-12	2.4072e-12	3.6367e-12	1.1711e-12	1.033e-12	1.2308e-12	4.2015e-12	8.2567e-12	3.8781e-12	3.0145e-12	1.6735e-12	1.7696e-12
-0.85	4.9502e-12	8.1327e-12	9.0258e-12	4.3341e-12	4.1735e-12	3.4156e-12	3.6021e-12	8.5017e-12	1.7973e-12	2.105e-12	1.818e-12	8.2897e-12	1.18607e-11	8.1579e-12	4.2595e-12	2.3419e-12	2.5727e-12
-0.9	9.36e-12	1.07768e-11	1.21297e-11	9.802e-12	8.8462e-12	9.4625e-12	8.2166e-12	1.20445e-11	2.6755e-12	2.7747e-12	2.6412e-12	1.10344e-11	1.5115e-11	1.11042e-11	8.9555e-12	3.3028e-12	3.5676e-12
-0.95	1.19465e-11	1.33525e-11	1.55467e-11	1.35033e-11	1.19813e-11	1.36873e-11	1.11928e-11	1.56585e-11	3.8443e-12	1.4134e-12	3.7873e-12	1.43536e-11	1.91854e-11	1.40867e-11	1.23526e-11	4.7548e-12	5.0239e-12
-1	1.47668e-11	1.65374e-11	1.97417e-11	1.75384e-11	1.52716e-11	1.82057e-11	1.47698e-11	2.06047e-11	8.2952e-12	8.1367e-12	7.5263e-12	1.79763e-11	2.4381e-11	1.71013e-11	1.56218e-11	1.00173e-11	9.9489e-12
-1.05	1.79818e-11	2.03206e-11	2.46285e-11	2.23421e-11	1.92997e-11	2.35819e-11	1.82441e-11	2.66648e-11	1.14756e-11	1.02492e-11	1.01985e-11	2.17208e-11	2.96989e-11	2.19001e-11	1.98463e-11	1.35428e-11	1.33214e-11
-1.1	2.21931e-11	2.49265e-11	2.98186e-11	2.77832e-11	2.47266e-11	3.09047e-11	2.30855e-11	3.46162e-11	1.4529e-11	1.32547e-11	1.2677e-11	2.68725e-11	3.76953e-11	2.63609e-11	2.41001e-11	1.71733e-11	1.65317e-11
-1.15	2.66001e-11	3.10653e-11	3.79905e-11	3.48792e-11	3.03258e-11	3.94416e-11	3.04076e-11	4.47541e-11	1.84619e-11	9.9287e-12	1.53036e-11	3.20135e-11	4.65042e-11	3.30118e-11	3.00999e-11	2.13721e-11	2.01487e-11
-1.2	3.25129e-11	3.82981e-11	4.89165e-11	4.26216e-11	3.98177e-11	4.99991e-11	3.79772e-11	5.76789e-11	2.23063e-11	1.86781e-11	1.90612e-11	3.87271e-11	5.76211e-11	4.15689e-11	3.71344e-11	2.66852e-11	2.50902e-11
-1.25	3.94967e-11	4.7358e-11	6.28971e-11	5.41541e-11	4.7545e-11	6.53557e-11	4.7708e-11	7.44522e-11	2.74021e-11	2.28978e-11	2.34333e-11	4.5122e-11	7.41309e-11	5.29734e-11	4.60366e-11	3.21955e-11	3.00448e-11
-1.3	4.80836e-11	5.92714e-11	7.94488e-11	6.99646e-11	5.81281e-11	8.08458e-11	6.16439e-11	9.12411e-11	3.32648e-11	2.85374e-11	2.89323e-11	5.42314e-11	8.90241e-11	6.4214e-11	5.74074e-11	3.94994e-11	3.6606e-11
-1.35	6.08654e-11	7.45445e-11	9.80665e-11	9.07948e-11	7.99263e-11	9.80186e-11	7.90112e-11	1.09184e-10	4.00304e-11	3.22335e-11	3.43901e-11	6.7478e-11	1.08019e-10	7.63986e-11	7.32532e-11	4.81338e-11	4.44437e-11
-1.4	7.26461e-11	8.88663e-11	1.1854e-10	1.08549e-10	9.66682e-11	1.21996e-10	9.87879e-11	1.36609e-10	4.95536e-11	3.96567e-11	4.15655e-11	7.783e-11	1.32148e-10	9.26957e-11	8.829e-11	5.95597e-11	5.29799e-11
-1.45	8.60946e-11	1.0639e-10	1.44386e-10	1.33718e-10	1.10227e-10	1.48637e-10	1.16607e-10	1.69732e-10	6.08044e-11	4.84124e-11	5.16518e-11	9.46863e-11	1.58435e-10	1.12076e-10	1.06696e-10	7.50654e-11	6.69982e-11
-1.5	1.04481e-10	1.28884e-10	1.80652e-10	1.67292e-10	1.38433e-10	1.72389e-10	1.4549e-10	2.06859e-10	7.60527e-11	5.79444e-11	6.48907e-11	1.10616e-10	1.90743e-10	1.30493e-10	1.26601e-10	8.73223e-11	8.10549e-11
-1.55	1.20822e-10	1.57226e-10	2.19179e-10	1.97279e-10	1.74086e-10	2.1403e-10	1.75868e-10	2.44626e-10	9.18118e-11	6.81686e-11	7.89407e-11	1.34568e-10	2.21169e-10	1.62535e-10	1.52529e-10	1.05014e-10	9.52059e-11
-1.6	1.40164e-10	1.92286e-10	2.67665e-10	2.46555e-10	2.11443e-10	2.63939e-10	2.1718e-10	3.13353e-10	1.0816e-10	7.92484e-11	9.51486e-11	1.5088e-10	2.70621e-10	1.93322e-10	1.795e-10	1.23287e-10	1.13561e-10
-1.65	1.65775e-10	2.2521e-10	3.171e-10	2.98623e-10	2.53969e-10	3.10433e-10	2.61247e-10	3.76967e-10	1.23681e-10	9.60269e-11	1.12608e-10	1.77349e-10	3.17898e-10	2.22622e-10	2.06969e-10	1.48115e-10	1.31059e-10
-1.7	1.98074e-10	2.72972e-10	3.98071e-10	3.52784e-10	2.90416e-10	3.67219e-10	3.07057e-10	4.51887e-10	1.52619e-10	1.08032e-10	1.30431e-10	2.01616e-10	3.78348e-10	2.72603e-10	2.44342e-10	1.7007e-10	1.50263e-10
-1.75	2.3068e-10	3.17208e-10	4.6222e-10	4.30656e-10	3.53358e-10	4.42272e-10	3.828e-10	5.81514e-10	1.76302e-10	1.26925e-10	1.50628e-10	2.22087e-10	4.53324e-10	3.17638e-10	2.94731e-10	2.03581e-10	1.75927e-10
-1.8	2.71299e-10	3.87877e-10	5.81056e-10	5.48836e-10	4.23852e-10	5.57731e-10	4.7937e-10	7.09063e-10	2.06072e-10	1.43872e-10	1.74737e-10	2.73244e-10	5.57146e-10	3.75628e-10	3.56703e-10	2.43347e-10	2.02025e-10
-1.85	3.1936e-10	4.69474e-10	7.10021e-10	6.75946e-10	4.98077e-10	6.61613e-10	5.59646e-10	8.25587e-10	2.38978e-10	1.71063e-10	2.10538e-10	2.93518e-10	6.47279e-10	4.5294e-10	4.36341e-10	2.80253e-10	2.36256e-10
-1.9	3.75415e-10	5.79344e-10	8.20415e-10	8.16292e-10	6.08014e-10	7.87337e-10	6.87191e-10	1.0152e-09	2.88444e-10	1.89104e-10	2.45134e-10	3.57047e-10	7.51791e-10	5.37118e-10	5.15458e-10	3.32347e-10	2.8341e-10
-1.95	4.39969e-10	6.90338e-10	9.70091e-10	9.67523e-10	7.78437e-10	8.97451e-10	8.26825e-10	1.2282e-09	3.38515e-10	2.12904e-10	2.86817e-10	4.06952e-10	8.94867e-10	6.65805e-10	6.30903e-10	3.87445e-10	3.23981e-10
-2	5.24973e-10	8.06829e-10	1.1624e-09	1.1514e-09	9.52253e-10	1.0492e-09	9.75865e-10	1.4343e-09	3.87537e-10	2.42949e-10	3.20166e-10	4.70649e-10	1.0956e-09	7.65664e-10	7.14532e-10	4.53429e-10	3.82531e-10
-2.05	6.2916e-10	9.64674e-10	1.3401e-09	1.3736e-09	1.057e-09	1.1818e-09	1.1132e-09	1.7168e-09	4.36657e-10	2.73027e-10	3.76163e-10	5.34654e-10	1.2108e-09	9.00213e-10	8.48854e-10	5.61394e-10	4.48972e-10
-2.1	7.27998e-10	1.127e-09	1.6051e-09	1.5984e-09	1.2305e-09	1.3823e-09	1.2895e-09	1.9923e-09	5.29269e-10	3.05178e-10	4.18281e-10	6.13543e-10	1.3755e-09	1.0422e-09	9.83245e-10	6.41315e-10	5.04438e-10
-2.15	8.15595e-10	1.3676e-09	1.8334e-09	1.8905e-09	1.4474e-09	1.5999e-09	1.5573e-09	2.3015e-09	6.23232e-10	3.5313e-10	4.80647e-10	7.12072e-10	1.5457e-09	1.1943e-09	1.1233e-09	7.45945e-10	5.83355e-10
-2.2	9.42344e-10	1.5542e-09	2.1537e-09	2.2275e-09	1.6938e-09	1.8123e-09	1.734e-09	2.6415e-09	7.24358e-10	4.05921e-10	5.76029e-10	7.93285e-10	1.8555e-09	1.4061e-09	1.2857e-09	8.45539e-10	6.91848e-10
-2.25	1.0787e-09	1.7806e-09	2.4311e-09	2.5466e-09	1.9349e-09	2.0055e-09	2.0663e-09	3.0115e-09	8.09717e-10	4.70832e-10	6.58365e-10	8.9735e-10	2.0181e-09	1.6176e-09	1.4705e-09	9.87371e-10	7.97174e-10
-2.3	1.1973e-09	2.0468e-09	2.7961e-09	2.922e-09	2.3089e-09	2.2533e-09	2.3813e-09	3.4898e-09	9.6384e-10	5.52232e-10	7.41213e-10	1.0382e-09	2.3888e-09	1.8286e-09	1.6435e-09	1.1285e-09	8.86622e-10
-2.35	1.3108e-09	2.3456e-09	3.1893e-09	3.2484e-09	2.5651e-09	2.4689e-09	2.7376e-09	3.9343e-09	1.1071e-09	6.37295e-10	8.72878e-10	1.1462e-09	2.6953e-09	2.0063e-09	1.8968e-09	1.2711e-09	9.98295e-10
-2.4	1.4941e-09	2.6958e-09	3.613e-09	3.7891e-09	2.9239e-09	2.8765e-09	3.1124e-09	4.4455e-09	1.2535e-09	7.00889e-10	9.2329e-10	1.2955e-09	3.0299e-09	2.2892e-09	2.0787e-09	1.4444e-09	1.1523e-09
-2.45	1.7038e-09	3.107e-09	4.0213e-09	4.3628e-09	3.2846e-09	3.1349e-09	3.4346e-09	5.0538e-09	1.4229e-09	8.11118e-10	1.0256e-09	1.4324e-09	3.4067e-09	2.5482e-09	2.3496e-09	1.5825e-09	1.2945e-09
-2.5	1.9485e-09	3.4961e-09	4.5674e-09	4.9394e-09	3.6847e-09	3.4903e-09	3.8257e-09	6.0398e-09	1.5818e-09	9.01081e-10	1.1882e-09	1.5435e-09	3.9086e-09	2.7533e-09	2.611e-09	1.778e-09	1.4436e-09
-2.55	2.165e-09	3.9893e-09	5.4164e-09	5.6774e-09	4.1959e-09	3.8087e-09	4.3716e-09	6.5014e-09	1.7465e-09	1.0012e-09	1.3047e-09	1.6801e-09	4.2753e-09	3.173e-09	2.9033e-09	1.9681e-09	1.6438e-09
-2.6	2.4782e-09	4.5257e-09	5.9005e-09	6.6174e-09	4.7871e-09	4.2531e-09	4.7587e-09	7.3541e-09	1.9512e-09	1.0985e-09	1.431e-09	1.8451e-09	4.6457e-09	3.5728e-09	3.2881e-09	2.1485e-09	1.7808e-09
-2.65	2.6958e-09	5.1629e-09	6.792e-09	7.3722e-09	5.554e-09	4.8238e-09	5.4016e-09	8.2139e-09	2.1746e-09	1.2178e-09	1.6465e-09	1.9991e-09	5.5763e-09	3.8493e-09	3.5856e-09	2.4005e-09	2.026e-09
-2.7	3.1853e-09	5.8789e-09	7.6872e-09	8.3023e-09	5.9108e-09	5.2943e-09	6.1761e-09	8.9577e-09	2.4213e-09	1.3141e-09	1.7945e-09	2.2885e-09	6.1599e-09	4.1791e-09	4.0271e-09	2.6763e-09	2.1272e-09
-2.75	3.4644e-09	6.7275e-09	8.3776e-09	9.2044e-09	6.7212e-09	5.8985e-09	6.8028e-09	1.0147e-08	2.6886e-09	1.4429e-09	1.8985e-09	2.3592e-09	6.6157e-09	4.7348e-09	4.5253e-09	3.0215e-09	2.4093e-09
-2.8	3.7788e-09	7.1244e-09	9.4413e-09	1.01326e-08	7.4358e-09	6.4718e-09	7.3866e-09	1.13363e-08	2.9955e-09	1.568e-09	2.1209e-09	2.5319e-09	7.1667e-09	5.466e-09	4.9039e-09	3.2817e-09	2.6355e-09
-2.85	4.2781e-09	8.6655e-09	1.04499e-08	1.16004e-08	8.1421e-09	6.905e-09	8.0059e-09	1.25088e-08	3.2335e-09	1.7521e-09	2.2905e-09	2.7346e-09	7.9724e-09	6.1403e-09	5.5327e-09	3.7319e-09	2.8805e-09
-2.9	4.5893e-09	9.3462e-09	1.13759e-08	1.20064e-08	9.1228e-09	7.474e-09	8.5584e-09	1.38842e-08	3.5498e-09	1.9042e-09	2.5381e-09	3.0679e-09	8.8017e-09	7.005e-09	6.4302e-09	4.1214e-09	3.2995e-09
-2.95	5.4479e-09	1.058e-08	1.25415e-08	1.31341e-08	9.6861e-09	8.3982e-09	9.6873e-09	1.50802e-08	3.8508e-09	2.0808e-09	2.7737e-09	3.2959e-09	9.9088e-09	7.4515e-09	6.8591e-09	4.49e-09	3.6174e-09
-3	5.8577e-09	1.20558e-08	1.38792e-08	1.41266e-08	1.10074e-08	8.9427e-09	1.04199e-08	1.692e-08	4.3453e-09	2.273e-09	2.99e-09	3.5325e-09	1.08931e-08	8.1663e-09	7.5083e-09	4.9231e-09	3.8873e-09
-3.05	6.3279e-09	1.36521e-08	1.52776e-08	1.55358e-08	1.18925e-08	9.8075e-09	1.1292e-08	1.76778e-08	4.7295e-09	2.5155e-09	3.364e-09	3.9677e-09	1.15347e-08	8.7823e-09	8.1676e-09	5.6075e-09	4.215e-09
-3.1	6.8091e-09	1.44301e-08	1.70467e-08	1.61813e-08	1.2889e-08	1.06561e-08	1.22717e-08	1.93586e-08	5.4605e-09	2.6664e-09	3.5371e-09	4.2426e-09	1.27123e-08	9.9166e-09	8.8507e-09	6.1247e-09	4.643e-09
-3.15	7.6162e-09	1.57124e-08	1.89211e-08	1.81703e-08	1.43075e-08	1.13646e-08	1.24e-08	2.1037e-08	5.9813e-09	2.9877e-09	3.9142e-09	4.783e-09	1.38797e-08	1.06088e-08	9.6092e-09	6.8931e-09	4.9698e-09
-3.2	8.7972e-09	1.70836e-08	2.08483e-08	1.8771e-08	1.50012e-08	1.27031e-08	1.37673e-08	2.30312e-08	6.6621e-09	3.1015e-09	4.1047e-09	5.0352e-09	1.4986e-08	1.21196e-08	1.06924e-08	7.295e-09	5.7313e-09
-3.25	9.1176e-09	1.79256e-08	2.25078e-08	2.06751e-08	1.58354e-08	1.34647e-08	1.48732e-08	2.48835e-08	7.3523e-09	3.3241e-09	4.4625e-09	5.4096e-09	1.66962e-08	1.32062e-08	1.14162e-08	8.0109e-09	6.3018e-09
-3.3	9.9362e-09	1.94161e-08	2.51811e-08	2.23866e-08	1.71224e-08	1.43245e-08	1.62174e-08	2.69217e-08	7.8001e-09	3.5626e-09	4.9599e-09	5.5628e-09	1.85853e-08	1.42041e-08	1.27112e-08	8.7644e-09	6.979e-09
-3.35	1.1095e-08	2.16106e-08	2.70097e-08	2.51654e-08	1.79043e-08	1.54669e-08	1.74441e-08	2.91743e-08	8.5632e-09	4.0533e-09	5.7743e-09	6.234e-09	1.9341e-08	1.56324e-08	1.3675e-08	9.4002e-09	7.4113e-09
-3.4	1.14893e-08	2.31591e-08	2.96867e-08	2.60915e-08	2.00005e-08	1.63416e-08	1.84807e-08	3.28192e-08	9.346e-09	4.4042e-09	6.1208e-09	6.5599e-09	2.10522e-08	1.66917e-08	1.5378e-08	1.01367e-08	7.9483e-09
-3.45	1.25506e-08	2.4443e-08	3.25381e-08	2.82671e-08	2.09829e-08	1.75831e-08	2.01682e-08	3.53269e-08	9.9472e-09	4.6348e-09	6.6618e-09	7.6022e-09	2.29138e-08	1.80683e-08	1.62034e-08	1.11276e-08	8.6283e-09
-3.5	1.36397e-08	2.64228e-08	3.51898e-08	2.9971e-08	2.31077e-08	1.8844e-08	2.18746e-08	3.78373e-08	1.13252e-08	4.9327e-09	6.932e-09	8.07e-09	2.46743e-08	2.00062e-08	1.74708e-08	1.21214e-08	9.8022e-09
-3.55	1.48981e-08	2.86862e-08	3.77819e-08	3.09209e-08	2.33186e-08	1.9924e-08	2.28047e-08	4.13051e-08	1.20977e-08	5.665e-09	7.4915e-09	8.4353e-09	2.65978e-08	2.20411e-08	1.94855e-08	1.29827e-08	1.06933e-08
-3.6	1.59898e-08	3.17862e-08	4.12863e-08	3.37243e-08	2.56304e-08	2.12443e-08	2.45223e-08	4.70413e-08	1.28039e-08	6.2783e-09	8.1417e-09	9.2447e-09	2.87479e-08	2.28071e-08	2.04809e-08	1.45001e-08	1.17632e-08
-3.65	1.73478e-08	3.32521e-08	4.3525e-08	3.48167e-08	2.84221e-08	2.37199e-08	2.5963e-08	4.75926e-08	1.38553e-08	6.757e-09	8.7012e-09	9.5752e-09	3.14753e-08	2.51298e-08	2.28768e-08	1.574e-08	1.26448e-08
-3.7	1.85824e-08	3.48077e-08	4.72819e-08	3.77153e-08	3.04133e-08	2.50159e-08	2.71369e-08	5.43608e-08	1.55511e-08	7.1339e-09	9.5642e-09	1.08841e-08	3.37826e-08	2.67898e-08	2.48515e-08	1.72371e-08	1.4283e-08
-3.75	1.95594e-08	3.76443e-08	5.32022e-08	4.09447e-08	3.24159e-08	2.5644e-08	2.81462e-08	5.69464e-08	1.75104e-08	7.8479e-09	1.02792e-08	1.12355e-08	3.61548e-08	2.96002e-08	2.75071e-08	1.82421e-08	1.47649e-08
-3.8	2.15197e-08	4.07363e-08	5.626e-08	4.11226e-08	3.34816e-08	2.79057e-08	3.06751e-08	6.24974e-08	1.90693e-08	8.5532e-09	1.08026e-08	1.31552e-08	3.87914e-08	3.07244e-08	2.97745e-08	2.01408e-08	1.55635e-08
-3.85	2.22431e-08	4.45587e-08	6.06824e-08	4.5425e-08	3.63767e-08	3.00657e-08	3.23354e-08	6.55875e-08	1.99093e-08	9.0281e-09	1.11345e-08	1.3597e-08	4.20401e-08	3.40606e-08	3.12027e-08	2.17156e-08	1.70462e-08
-3.9	2.39832e-08	4.72145e-08	6.43929e-08	4.70189e-08	3.88503e-08	3.25876e-08	3.49134e-08	7.24167e-08	2.11585e-08	9.688e-09	1.19752e-08	1.40956e-08	4.45992e-08	3.66255e-08	3.41167e-08	2.32136e-08	1.87934e-08
-3.95	2.53267e-08	4.93677e-08	6.95599e-08	4.86871e-08	4.18532e-08	3.33703e-08	3.59468e-08	8.04931e-08	2.26228e-08	1.02536e-08	1.3169e-08	1.56376e-08	4.76919e-08	3.87072e-08	3.63591e-08	2.46976e-08	2.02921e-08
-4	2.74348e-08	5.36041e-08	7.60762e-08	5.41289e-08	4.18416e-08	3.64779e-08	3.72963e-08	8.08991e-08	2.47686e-08	1.05159e-08	1.38908e-08	1.64146e-08	5.15036e-08	4.30688e-08	3.97079e-08	2.7103e-08	2.18232e-08
