# Supplementary material for: Chirality-dependent electrical transport properties of carbon nanotubes obtained by experimental measurement
Source: Nat Commun. 2023 Mar 25;14:1672. doi: 10.1038/s41467-023-37443-7 (PMC10039901; doi:10.1038/s41467-023-37443-7)
Supplement: Supplementary file 3 — Source Data [file 41467_2023_37443_MOESM3_ESM.zip › 7. Source Data/Figure 2/2c/transfer curve for 84.xlsx]

## Sheet: Sheet1
-4	3.32185e-08	2.90433e-08	1.93452e-08	3.80667e-08	6.89994e-08	1.03493e-08	9.8003e-09	9.6822e-09	1.99415e-08	3.46375e-08	9.8252e-09	2.87504e-08	4.42678e-08	3.51157e-08	2.72373e-08
-3.95	3.72562e-08	3.32875e-08	2.17131e-08	3.82905e-08	6.96232e-08	1.17401e-08	1.13108e-08	1.10638e-08	2.28759e-08	4.00919e-08	3.01972e-08	3.32038e-08	5.55576e-08	4.13172e-08	3.12653e-08
-3.9	4.21434e-08	3.73645e-08	2.45188e-08	3.79484e-08	7.13881e-08	1.28385e-08	1.25343e-08	1.2454e-08	2.54783e-08	4.5429e-08	3.46587e-08	3.68832e-08	6.28516e-08	4.48965e-08	3.49525e-08
-3.85	4.67869e-08	4.1669e-08	2.69342e-08	3.76723e-08	7.11694e-08	1.46601e-08	1.37653e-08	1.37384e-08	2.76515e-08	4.96883e-08	3.79059e-08	4.06323e-08	6.77589e-08	4.93773e-08	3.89604e-08
-3.8	5.45038e-08	4.61346e-08	2.92715e-08	3.68501e-08	7.20414e-08	1.57838e-08	1.47863e-08	1.4852e-08	3.05517e-08	5.73916e-08	4.19289e-08	4.45779e-08	7.3741e-08	5.73767e-08	4.29681e-08
-3.75	5.91202e-08	4.89542e-08	3.15464e-08	3.69519e-08	7.32484e-08	1.69551e-08	1.57634e-08	1.58659e-08	3.21525e-08	6.03003e-08	4.46252e-08	4.70631e-08	7.82615e-08	6.30714e-08	4.56416e-08
-3.7	6.22144e-08	5.42931e-08	3.44886e-08	3.6888e-08	7.35224e-08	1.82405e-08	1.66775e-08	1.67512e-08	3.49797e-08	6.43232e-08	4.75087e-08	4.98046e-08	8.40911e-08	6.56121e-08	4.90404e-08
-3.65	6.60638e-08	5.8405e-08	3.57362e-08	3.66464e-08	7.48844e-08	1.93504e-08	1.74626e-08	1.78142e-08	3.54102e-08	6.76847e-08	5.34615e-08	5.63105e-08	8.80754e-08	6.89244e-08	5.41494e-08
-3.6	6.73785e-08	5.89859e-08	3.74254e-08	4.91456e-08	7.45773e-08	2.00717e-08	1.82256e-08	1.84664e-08	3.77331e-08	7.06256e-08	5.55192e-08	5.90792e-08	8.99066e-08	7.18335e-08	5.6467e-08
-3.55	7.04498e-08	6.29133e-08	3.9302e-08	4.9446e-08	7.33126e-08	2.12742e-08	1.87071e-08	1.95053e-08	3.90096e-08	7.23644e-08	5.77867e-08	6.02925e-08	9.25709e-08	7.39793e-08	5.70302e-08
-3.5	7.40024e-08	6.56646e-08	4.06407e-08	5.00085e-08	7.36252e-08	2.14227e-08	1.90628e-08	1.98473e-08	4.01598e-08	7.63213e-08	5.99466e-08	6.15087e-08	9.65374e-08	7.68541e-08	5.97185e-08
-3.45	7.58104e-08	6.8602e-08	4.39021e-08	5.07802e-08	7.35716e-08	2.19347e-08	1.92504e-08	2.02127e-08	4.13564e-08	7.80882e-08	6.14259e-08	6.37344e-08	9.98965e-08	8.01975e-08	6.12706e-08
-3.4	7.94529e-08	6.97865e-08	4.41261e-08	5.14044e-08	7.33152e-08	2.21744e-08	2.00285e-08	2.08149e-08	4.22288e-08	7.91487e-08	6.17199e-08	6.36836e-08	1.01998e-07	8.26704e-08	6.17438e-08
-3.35	8.06191e-08	7.21046e-08	4.61835e-08	5.17612e-08	7.29154e-08	2.28982e-08	2.07579e-08	2.11431e-08	4.35821e-08	8.20109e-08	6.33608e-08	6.45655e-08	1.03064e-07	8.39533e-08	6.39622e-08
-3.3	8.33899e-08	7.28852e-08	4.63455e-08	5.1809e-08	7.06212e-08	2.27526e-08	2.14303e-08	2.14701e-08	4.41873e-08	8.3393e-08	6.51012e-08	6.55993e-08	1.06979e-07	8.42028e-08	6.502e-08
-3.25	8.43615e-08	7.51862e-08	4.73504e-08	5.15171e-08	7.03662e-08	2.30757e-08	2.11953e-08	2.19932e-08	4.45812e-08	8.44315e-08	6.45994e-08	6.71699e-08	1.06086e-07	8.53812e-08	6.52012e-08
-3.2	8.60397e-08	7.52111e-08	4.75388e-08	5.23836e-08	7.0049e-08	2.28607e-08	2.14676e-08	2.24358e-08	4.51785e-08	8.56251e-08	6.55994e-08	6.71409e-08	1.0757e-07	8.71287e-08	6.68416e-08
-3.15	8.64717e-08	7.59356e-08	4.84547e-08	5.16389e-08	6.98112e-08	2.31426e-08	2.15745e-08	2.21346e-08	4.55844e-08	8.41934e-08	6.53224e-08	6.76948e-08	1.07407e-07	8.80493e-08	6.63123e-08
-3.1	8.64642e-08	7.67503e-08	4.73138e-08	5.04619e-08	6.79523e-08	2.35513e-08	2.1516e-08	2.25122e-08	4.50263e-08	8.51001e-08	6.66836e-08	6.7786e-08	1.07845e-07	8.87803e-08	6.74364e-08
-3.05	8.63475e-08	7.56865e-08	4.88576e-08	4.9344e-08	6.48164e-08	2.31588e-08	2.13907e-08	2.20853e-08	4.57246e-08	8.45625e-08	6.66451e-08	6.87399e-08	1.0971e-07	8.94687e-08	6.72308e-08
-3	8.44241e-08	7.49027e-08	4.82297e-08	4.85008e-08	6.2829e-08	2.31693e-08	2.09576e-08	2.24864e-08	4.52911e-08	8.4312e-08	6.58299e-08	6.73203e-08	1.09259e-07	8.81015e-08	6.67931e-08
-2.95	8.37375e-08	7.40088e-08	4.7675e-08	4.73063e-08	6.2382e-08	2.27635e-08	2.09775e-08	2.23901e-08	4.46172e-08	8.43298e-08	6.44122e-08	6.77319e-08	1.06845e-07	8.74371e-08	6.48682e-08
-2.9	8.26685e-08	7.42665e-08	4.70507e-08	4.69762e-08	6.03693e-08	2.22527e-08	2.06043e-08	2.21065e-08	4.40243e-08	8.37929e-08	6.50216e-08	6.63728e-08	1.084e-07	8.4759e-08	6.41877e-08
-2.85	8.18064e-08	7.16329e-08	4.66008e-08	4.62679e-08	5.7038e-08	2.15183e-08	1.98131e-08	2.13693e-08	4.3188e-08	8.28816e-08	6.38551e-08	6.55919e-08	1.05803e-07	8.49294e-08	6.44067e-08
-2.8	7.84738e-08	6.95225e-08	4.579e-08	4.51691e-08	5.53915e-08	2.14951e-08	1.93925e-08	2.09979e-08	4.21085e-08	7.97752e-08	6.23561e-08	6.39134e-08	1.03957e-07	8.30795e-08	6.27527e-08
-2.75	7.75745e-08	6.84765e-08	4.46622e-08	4.40553e-08	5.28073e-08	2.04684e-08	1.93961e-08	2.00761e-08	4.07964e-08	7.86605e-08	6.14171e-08	6.03229e-08	1.00591e-07	8.15018e-08	6.11587e-08
-2.7	7.56437e-08	6.67337e-08	4.33435e-08	4.25531e-08	5.08659e-08	2.00825e-08	1.8591e-08	1.99332e-08	3.97461e-08	7.74956e-08	5.81382e-08	6.04425e-08	9.841e-08	8.01586e-08	5.88855e-08
-2.65	7.31939e-08	6.40226e-08	4.17901e-08	4.08111e-08	4.98214e-08	1.94699e-08	1.81732e-08	1.87166e-08	3.85728e-08	7.57624e-08	5.68364e-08	5.84286e-08	9.45047e-08	7.51e-08	5.53584e-08
-2.6	6.99846e-08	6.17613e-08	4.02398e-08	3.98855e-08	4.61535e-08	1.88952e-08	1.73036e-08	1.82006e-08	3.6461e-08	7.17413e-08	5.45583e-08	5.57799e-08	9.16009e-08	7.37301e-08	5.44037e-08
-2.55	6.6992e-08	5.89494e-08	3.81379e-08	3.69564e-08	4.26167e-08	1.81255e-08	1.63728e-08	1.69625e-08	3.57721e-08	6.90643e-08	5.31012e-08	5.33368e-08	8.80706e-08	6.94758e-08	5.20446e-08
-2.5	6.31956e-08	5.68167e-08	3.57521e-08	3.6095e-08	4.0493e-08	1.66466e-08	1.5844e-08	1.60911e-08	3.40367e-08	6.48283e-08	4.97674e-08	5.09848e-08	8.49048e-08	6.80728e-08	4.90358e-08
-2.45	6.05041e-08	5.44789e-08	3.33616e-08	3.28216e-08	3.70424e-08	1.5761e-08	1.4917e-08	1.51826e-08	3.22487e-08	6.21477e-08	4.78208e-08	4.8046e-08	8.02947e-08	6.53112e-08	4.61924e-08
-2.4	5.58254e-08	5.07555e-08	3.18694e-08	3.0718e-08	3.48469e-08	1.49708e-08	1.39476e-08	1.46577e-08	3.03257e-08	5.80844e-08	4.46291e-08	4.58853e-08	7.55235e-08	6.20232e-08	4.30361e-08
-2.35	5.21594e-08	4.78025e-08	2.96639e-08	2.87632e-08	3.15765e-08	1.39908e-08	1.31442e-08	1.3427e-08	2.85472e-08	5.56174e-08	4.26195e-08	4.20203e-08	7.06676e-08	5.72625e-08	4.06543e-08
-2.3	4.91115e-08	4.46043e-08	2.7173e-08	2.69314e-08	2.88094e-08	1.30212e-08	1.21024e-08	1.23368e-08	2.66723e-08	5.13895e-08	4.02549e-08	4.10948e-08	6.60003e-08	5.24595e-08	3.87357e-08
-2.25	4.48955e-08	4.12393e-08	2.51416e-08	2.45578e-08	2.5893e-08	1.20795e-08	1.09473e-08	1.16493e-08	2.44371e-08	4.82117e-08	3.66825e-08	3.69694e-08	6.22704e-08	4.92311e-08	3.51512e-08
-2.2	4.10061e-08	3.7907e-08	2.32372e-08	2.26995e-08	2.31591e-08	1.08252e-08	1.01704e-08	1.06708e-08	2.24711e-08	4.46253e-08	3.41942e-08	3.3933e-08	5.75867e-08	4.47493e-08	3.24811e-08
-2.15	3.75191e-08	3.42472e-08	2.07137e-08	2.06589e-08	2.04494e-08	9.6802e-09	9.2192e-09	9.6059e-09	2.08598e-08	4.02467e-08	3.14885e-08	3.11528e-08	5.3179e-08	4.17514e-08	2.93392e-08
-2.1	3.28571e-08	3.08782e-08	1.85729e-08	1.81549e-08	1.7699e-08	8.8334e-09	8.427e-09	8.5709e-09	1.80667e-08	3.80252e-08	2.82512e-08	2.84775e-08	4.80177e-08	3.93947e-08	2.68932e-08
-2.05	2.88741e-08	2.77624e-08	1.61303e-08	1.56304e-08	1.5078e-08	7.785e-09	7.4336e-09	7.6487e-09	1.65106e-08	3.36852e-08	2.55321e-08	2.50742e-08	4.33716e-08	3.43467e-08	2.38296e-08
-2	2.57567e-08	2.37822e-08	1.41511e-08	1.35969e-08	1.26708e-08	6.7626e-09	6.5102e-09	6.6793e-09	1.48596e-08	3.03417e-08	2.21474e-08	2.24675e-08	3.98408e-08	3.0597e-08	2.10221e-08
-1.95	2.1916e-08	2.03144e-08	1.19642e-08	1.17399e-08	1.05881e-08	5.767e-09	5.5793e-09	5.6984e-09	1.2924e-08	2.6663e-08	1.91829e-08	1.94796e-08	3.49882e-08	2.62722e-08	1.76615e-08
-1.9	1.83242e-08	1.7385e-08	1.00919e-08	9.9434e-09	8.6558e-09	4.9875e-09	4.665e-09	4.8831e-09	1.08053e-08	2.35201e-08	1.67206e-08	1.69581e-08	3.02094e-08	2.28059e-08	1.5311e-08
-1.85	1.52699e-08	1.44774e-08	8.3395e-09	8.0951e-09	6.945e-09	4.1506e-09	4.0856e-09	4.0368e-09	9.1885e-09	2.04432e-08	1.43066e-08	1.44992e-08	2.5898e-08	1.95623e-08	1.31031e-08
-1.8	1.2372e-08	1.18211e-08	6.6188e-09	6.6242e-09	5.3379e-09	3.5447e-09	3.3276e-09	3.417e-09	7.6089e-09	1.71256e-08	1.22463e-08	1.19981e-08	2.18125e-08	1.61733e-08	1.06649e-08
-1.75	9.8092e-09	9.4604e-09	5.3267e-09	5.0974e-09	4.0968e-09	2.8119e-09	2.6675e-09	2.7483e-09	6.0346e-09	1.4408e-08	1.01159e-08	1.00121e-08	1.79549e-08	1.35866e-08	8.6302e-09
-1.7	7.7451e-09	7.5713e-09	4.0468e-09	4.0576e-09	3.15e-09	2.2289e-09	2.1323e-09	2.1488e-09	4.9886e-09	1.1959e-08	8.2139e-09	8.0757e-09	1.45382e-08	1.05774e-08	6.9334e-09
-1.65	5.8914e-09	5.6869e-09	3.0204e-09	3.0822e-09	2.2288e-09	1.6952e-09	1.6326e-09	1.6871e-09	3.9261e-09	9.4777e-09	6.5581e-09	6.304e-09	1.17541e-08	8.314e-09	5.447e-09
-1.6	4.2767e-09	4.2173e-09	2.2423e-09	2.2641e-09	1.5471e-09	1.264e-09	1.2311e-09	1.2595e-09	3.0298e-09	7.5562e-09	5.1342e-09	4.9461e-09	9.1446e-09	6.5185e-09	4.1109e-09
-1.55	3.1351e-09	3.0584e-09	1.5554e-09	1.6152e-09	1.0897e-09	9.05243e-10	8.86641e-10	8.89526e-10	2.2892e-09	5.8561e-09	3.9143e-09	3.9219e-09	6.9365e-09	4.802e-09	3.1601e-09
-1.5	2.138e-09	2.0968e-09	1.0833e-09	1.0818e-09	6.89014e-10	6.47711e-10	6.37812e-10	6.37462e-10	1.6686e-09	4.4896e-09	2.9445e-09	2.8521e-09	5.2342e-09	3.6221e-09	2.2925e-09
-1.45	1.4413e-09	1.4609e-09	7.05683e-10	7.23182e-10	4.45948e-10	4.45717e-10	4.31172e-10	4.41449e-10	1.1855e-09	3.3732e-09	2.1052e-09	2.0064e-09	3.8289e-09	2.6043e-09	1.5999e-09
-1.4	9.19697e-10	9.33076e-10	4.48758e-10	4.53152e-10	2.71575e-10	3.01439e-10	3.03112e-10	2.98378e-10	8.1338e-10	2.4551e-09	1.4707e-09	1.4103e-09	2.7323e-09	1.8478e-09	1.1073e-09
-1.35	5.78406e-10	5.99683e-10	2.7156e-10	2.84688e-10	1.58765e-10	1.92748e-10	1.91347e-10	1.92034e-10	5.59459e-10	1.7542e-09	1.0031e-09	9.58088e-10	1.9372e-09	1.2809e-09	7.42055e-10
-1.3	3.43229e-10	3.58011e-10	1.60335e-10	1.65647e-10	9.18373e-11	1.20878e-10	1.22574e-10	1.2297e-10	3.75863e-10	1.2298e-09	6.60487e-10	6.47221e-10	1.3438e-09	8.5107e-10	4.90157e-10
-1.25	2.01128e-10	2.06471e-10	9.11601e-11	9.59737e-11	5.32204e-11	7.2212e-11	7.50009e-11	7.64137e-11	2.35064e-10	8.49569e-10	4.34591e-10	4.12998e-10	9.03261e-10	5.56596e-10	3.17883e-10
-1.2	1.1387e-10	1.17384e-10	5.08271e-11	5.52435e-11	2.43195e-11	4.49245e-11	4.64604e-11	4.59928e-11	1.48208e-10	5.72758e-10	2.72109e-10	2.63804e-10	5.88862e-10	3.61468e-10	1.96638e-10
-1.15	6.30098e-11	6.58258e-11	2.46454e-11	2.60627e-11	1.24931e-11	2.5031e-11	2.6882e-11	2.81162e-11	9.36703e-11	3.73237e-10	1.61998e-10	1.59571e-10	3.85056e-10	2.22924e-10	1.21313e-10
-1.1	2.72079e-11	3.03426e-11	1.23016e-11	1.33831e-11	6.8989e-12	1.35921e-11	1.4752e-11	1.58929e-11	5.64763e-11	2.35826e-10	9.95987e-11	9.76404e-11	2.42243e-10	1.37561e-10	7.47949e-11
-1.05	1.38449e-11	1.53649e-11	6.5208e-12	7.0379e-12	3.3758e-12	7.6524e-12	8.573e-12	9.2639e-12	3.09591e-11	1.48885e-10	6.17353e-11	5.91268e-11	1.5024e-10	8.61972e-11	4.48918e-11
-1	7.2319e-12	8.0864e-12	3.061e-12	3.9693e-12	2.0781e-12	4.5095e-12	5.0975e-12	5.4333e-12	1.75225e-11	9.57814e-11	2.83402e-11	3.06724e-11	1.0034e-10	5.17531e-11	2.504e-11
-0.95	3.9105e-12	4.3593e-12	1.7422e-12	1.7504e-12	1.2952e-12	2.3611e-12	2.7763e-12	2.9692e-12	1.00961e-11	6.04259e-11	1.61262e-11	1.68223e-11	6.19689e-11	2.65626e-11	1.36823e-11
-0.9	1.8423e-12	2.0396e-12	1.0383e-12	1.2541e-12	8.67961e-13	1.5217e-12	1.739e-12	1.8949e-12	6.0603e-12	3.17996e-11	9.8263e-12	9.9322e-12	3.04432e-11	1.50406e-11	8.0257e-12
-0.85	1.2143e-12	1.3341e-12	6.3446e-13	8.64154e-13	6.0441e-13	1.0767e-12	1.1925e-12	1.2714e-12	3.3153e-12	1.85291e-11	6.0628e-12	5.968e-12	1.84774e-11	8.9186e-12	4.8973e-12
-0.8	7.87991e-13	8.54604e-13	4.28572e-13	5.43994e-13	4.6146e-13	8.16165e-13	8.61846e-13	9.1233e-13	2.1959e-12	1.15686e-11	3.3419e-12	3.3046e-12	1.18647e-11	5.5622e-12	2.8079e-12
-0.75	5.31356e-13	5.5218e-13	3.24481e-13	4.56352e-13	3.9417e-13	6.67414e-13	6.99786e-13	7.10835e-13	1.4794e-12	7.3144e-12	2.1716e-12	2.1237e-12	8.1753e-12	3.128e-12	1.7455e-12
-0.7	4.06502e-13	4.07236e-13	2.65796e-13	3.95069e-13	3.58386e-13	5.84654e-13	6.02869e-13	5.98682e-13	1.0901e-12	4.7516e-12	1.5448e-12	1.4722e-12	5.2929e-12	2.0707e-12	1.181e-12
-0.65	3.58901e-13	3.39287e-13	2.56061e-13	4.81521e-13	3.53581e-13	5.4373e-13	5.66562e-13	5.34095e-13	8.5799e-13	2.6644e-12	1.1884e-12	1.0938e-12	3.2691e-12	1.4644e-12	8.61475e-13
-0.6	3.53403e-13	3.05694e-13	2.66604e-13	4.30518e-13	3.62607e-13	5.29607e-13	5.56027e-13	5.11379e-13	7.27218e-13	1.8673e-12	1.0052e-12	8.97263e-13	2.4025e-12	1.1223e-12	6.79185e-13
-0.55	3.56002e-13	3.14229e-13	2.80473e-13	5.05015e-13	3.75693e-13	5.48798e-13	5.61095e-13	5.13755e-13	6.55261e-13	1.385e-12	9.24936e-13	7.82245e-13	1.8186e-12	9.375e-13	5.83104e-13
-0.5	4.0265e-13	3.37778e-13	3.20037e-13	5.11375e-13	4.02562e-13	5.68092e-13	5.72664e-13	5.28716e-13	6.32272e-13	1.0979e-12	9.09955e-13	7.33181e-13	1.4864e-12	8.62126e-13	5.45583e-13
-0.45	4.71999e-13	3.89019e-13	3.90866e-13	7.13014e-13	4.45927e-13	5.94805e-13	5.95401e-13	5.58645e-13	6.38589e-13	9.29775e-13	9.5214e-13	7.32043e-13	1.3306e-12	8.41176e-13	5.41667e-13
-0.4	6.19014e-13	5.04689e-13	5.33302e-13	7.156e-13	5.14037e-13	6.61098e-13	6.75802e-13	6.09167e-13	6.74864e-13	8.60634e-13	1.0498e-12	7.66319e-13	1.3516e-12	8.66238e-13	5.61416e-13
-0.35	8.91869e-13	7.54066e-13	8.46824e-13	1.2593e-12	6.33115e-13	7.85578e-13	7.77289e-13	7.03365e-13	7.56408e-13	8.47012e-13	1.2511e-12	8.6751e-13	1.4499e-12	9.6048e-13	6.2737e-13
-0.3	1.4223e-12	1.1717e-12	1.3713e-12	1.523e-12	8.48338e-13	9.59599e-13	9.44641e-13	8.41751e-13	9.01638e-13	8.97935e-13	1.6206e-12	1.0483e-12	1.6424e-12	1.1505e-12	7.69584e-13
-0.25	2.4498e-12	1.9722e-12	2.3194e-12	2.4256e-12	1.1762e-12	1.2816e-12	1.2316e-12	1.0789e-12	1.1557e-12	1.0274e-12	2.3276e-12	1.3594e-12	2.1775e-12	1.4883e-12	1.0094e-12
-0.2	4.3162e-12	3.4342e-12	4.1192e-12	3.9022e-12	1.7334e-12	1.8559e-12	1.7344e-12	1.5043e-12	1.5927e-12	1.2437e-12	3.4642e-12	1.9081e-12	3.2046e-12	2.0948e-12	1.4201e-12
-0.15	2.05617e-11	1.61923e-11	1.665e-11	1.60012e-11	2.8024e-12	2.873e-12	2.5558e-12	2.1733e-12	2.3272e-12	1.6695e-12	1.29431e-11	3.0009e-12	5.054e-12	3.2355e-12	2.158e-12
-0.1	3.20327e-11	2.40994e-11	2.54577e-11	2.47526e-11	4.5372e-12	4.6811e-12	4.0985e-12	3.388e-12	3.7242e-12	2.4683e-12	1.8378e-11	4.9814e-12	1.73519e-11	1.20469e-11	3.4503e-12
-0.05	4.83806e-11	3.44551e-11	3.61982e-11	3.57974e-11	1.78089e-11	1.51295e-11	1.33037e-11	1.0284e-11	1.27445e-11	3.9161e-12	2.51226e-11	1.98175e-11	2.69956e-11	1.77375e-11	1.20165e-11
0	7.63471e-11	5.06462e-11	5.38983e-11	5.17865e-11	2.58745e-11	2.46243e-11	2.0217e-11	1.51904e-11	1.87647e-11	1.51584e-11	3.50525e-11	3.0764e-11	3.82925e-11	2.54469e-11	1.81973e-11
0.05	1.11253e-10	7.73953e-11	7.86883e-11	7.66754e-11	3.62111e-11	3.57776e-11	2.69855e-11	2.05594e-11	2.62631e-11	2.2475e-11	5.0592e-11	4.50358e-11	5.76655e-11	3.69346e-11	2.56117e-11
0.1	1.59518e-10	1.10389e-10	1.06057e-10	1.08152e-10	4.86474e-11	4.92189e-11	3.7611e-11	2.90211e-11	3.57495e-11	3.19614e-11	7.28703e-11	6.64063e-11	8.34031e-11	5.65756e-11	3.56658e-11
0.15	2.13736e-10	1.57985e-10	1.45475e-10	1.43277e-10	7.06828e-11	7.01476e-11	5.45231e-11	3.96746e-11	4.97997e-11	4.61719e-11	1.04577e-10	1.00196e-10	1.13116e-10	8.46228e-11	5.04863e-11
0.2	3.02853e-10	2.12757e-10	2.02857e-10	1.8263e-10	1.01577e-10	1.00245e-10	7.62843e-11	5.60733e-11	7.25803e-11	7.12189e-11	1.39284e-10	1.39752e-10	1.5753e-10	1.13109e-10	7.43597e-11
0.25	4.09535e-10	2.96016e-10	2.71349e-10	2.47942e-10	1.38054e-10	1.31434e-10	1.00485e-10	7.94898e-11	1.04727e-10	1.01575e-10	1.91829e-10	1.88189e-10	2.18594e-10	1.60345e-10	1.10723e-10
0.3	6.01319e-10	4.11919e-10	3.59875e-10	3.25169e-10	1.7519e-10	1.82253e-10	1.28946e-10	1.05546e-10	1.37664e-10	1.38509e-10	2.63631e-10	2.60182e-10	2.94602e-10	2.19326e-10	1.47979e-10
0.35	8.4995e-10	5.9436e-10	4.98015e-10	4.25799e-10	2.35216e-10	2.37906e-10	1.79861e-10	1.42837e-10	1.87864e-10	1.9008e-10	3.51012e-10	3.47297e-10	4.18016e-10	3.05926e-10	1.99856e-10
0.4	1.1499e-09	8.42804e-10	6.92691e-10	6.10271e-10	3.113e-10	3.20914e-10	2.30967e-10	1.88688e-10	2.50122e-10	2.56381e-10	4.76758e-10	5.3902e-10	6.23726e-10	4.32632e-10	2.70392e-10
0.45	1.5589e-09	1.1415e-09	9.78664e-10	8.21188e-10	4.19583e-10	4.17343e-10	3.09657e-10	2.48429e-10	3.40347e-10	3.55466e-10	6.81595e-10	7.61963e-10	8.93668e-10	6.36896e-10	3.79015e-10
0.5	2.0808e-09	1.5926e-09	1.2509e-09	1.092e-09	6.07398e-10	5.90773e-10	4.11434e-10	3.29459e-10	4.59557e-10	4.81673e-10	9.46481e-10	1.0411e-09	1.227e-09	8.90728e-10	5.03649e-10
0.55	2.7716e-09	2.1224e-09	1.7085e-09	1.4453e-09	8.19718e-10	7.96761e-10	5.7701e-10	4.39807e-10	6.47509e-10	7.01683e-10	1.2521e-09	1.4412e-09	1.6489e-09	1.1917e-09	7.22752e-10
0.6	3.5942e-09	2.6653e-09	2.3622e-09	1.8295e-09	1.0557e-09	1.0399e-09	7.65588e-10	5.85949e-10	8.71302e-10	9.68736e-10	1.6625e-09	1.9008e-09	2.2604e-09	1.6444e-09	9.84757e-10
0.65	4.7684e-09	3.5754e-09	2.951e-09	2.3309e-09	1.3808e-09	1.3245e-09	9.77186e-10	8.38941e-10	1.1701e-09	1.2788e-09	2.1733e-09	2.5825e-09	3.027e-09	2.1841e-09	1.316e-09
0.7	6.6428e-09	4.6031e-09	3.7914e-09	3.017e-09	1.7391e-09	1.6824e-09	1.3019e-09	1.079e-09	1.5088e-09	1.7094e-09	2.9397e-09	3.3334e-09	3.953e-09	2.897e-09	1.747e-09
0.75	8.8566e-09	6.4215e-09	4.8788e-09	3.8458e-09	2.2546e-09	2.273e-09	1.6933e-09	1.3852e-09	2.0099e-09	2.2779e-09	3.9041e-09	4.3889e-09	5.4897e-09	3.8387e-09	2.3343e-09
0.8	1.13012e-08	8.3878e-09	6.887e-09	5.1002e-09	3.0046e-09	2.8734e-09	2.1239e-09	1.8046e-09	2.5932e-09	2.99e-09	5.4274e-09	6.2235e-09	7.5801e-09	5.5295e-09	3.0693e-09
0.85	1.36982e-08	1.07924e-08	8.7362e-09	6.7376e-09	3.7687e-09	3.6809e-09	2.7799e-09	2.1749e-09	3.4594e-09	4.0114e-09	7.1886e-09	8.1564e-09	1.00748e-08	7.5829e-09	4.1888e-09
0.9	1.75893e-08	1.39894e-08	1.11881e-08	8.7638e-09	4.7717e-09	4.4493e-09	3.4651e-09	2.6881e-09	4.3778e-09	5.7009e-09	9.0849e-09	1.03283e-08	1.31415e-08	9.5666e-09	5.6815e-09
0.95	2.14097e-08	1.72473e-08	1.43974e-08	1.04121e-08	6.5206e-09	5.7095e-09	4.2533e-09	3.5481e-09	5.8008e-09	7.4485e-09	1.16437e-08	1.33621e-08	1.66298e-08	1.23109e-08	7.6347e-09
1	2.8111e-08	2.24993e-08	1.80784e-08	1.29537e-08	8.3185e-09	7.3275e-09	5.5302e-09	4.5803e-09	8.0228e-09	9.6095e-09	1.42119e-08	1.68576e-08	2.13631e-08	1.62367e-08	9.6898e-09
1.05	3.35732e-08	2.6695e-08	2.28997e-08	1.55999e-08	1.02881e-08	9.1013e-09	7.125e-09	5.8119e-09	1.04381e-08	1.25002e-08	1.77238e-08	2.13503e-08	2.70897e-08	1.98949e-08	1.24844e-08
1.1	4.18167e-08	3.42495e-08	2.95587e-08	1.87887e-08	1.2591e-08	1.15137e-08	9.2105e-09	7.3252e-09	1.29542e-08	1.59361e-08	2.27675e-08	2.75494e-08	3.36494e-08	2.5581e-08	1.58447e-08
1.15	4.96321e-08	4.20196e-08	3.47029e-08	2.37908e-08	1.53043e-08	1.44233e-08	1.16502e-08	9.0641e-09	1.5785e-08	1.99679e-08	2.74875e-08	3.39479e-08	4.26263e-08	3.26403e-08	1.95468e-08
1.2	6.37436e-08	5.30529e-08	4.05426e-08	2.95363e-08	1.8857e-08	1.70845e-08	1.38019e-08	1.14277e-08	1.96941e-08	2.52158e-08	3.53204e-08	4.25879e-08	5.79564e-08	4.0263e-08	2.4365e-08
1.25	7.89831e-08	6.52119e-08	4.95077e-08	3.38723e-08	2.30808e-08	2.15092e-08	1.69361e-08	1.39649e-08	2.5654e-08	3.24157e-08	4.25171e-08	5.29977e-08	7.33311e-08	4.91875e-08	3.04506e-08
1.3	9.42279e-08	8.0519e-08	6.46278e-08	4.14244e-08	2.7522e-08	2.5407e-08	1.95865e-08	1.62063e-08	3.04671e-08	3.89036e-08	5.31079e-08	6.91813e-08	8.84864e-08	6.42099e-08	3.68943e-08
1.35	1.08124e-07	9.3675e-08	7.20456e-08	4.75853e-08	3.2175e-08	2.96116e-08	2.39419e-08	1.99013e-08	3.88232e-08	4.86613e-08	6.26479e-08	8.32362e-08	1.08535e-07	8.09648e-08	4.76941e-08
1.4	1.31973e-07	1.09058e-07	8.5704e-08	5.96927e-08	3.84759e-08	3.60831e-08	3.02576e-08	2.41291e-08	4.62874e-08	6.33119e-08	7.52647e-08	1.00275e-07	1.29228e-07	9.13327e-08	6.07991e-08
1.45	1.55243e-07	1.31688e-07	9.92805e-08	7.17425e-08	4.49166e-08	4.30932e-08	3.54776e-08	2.87769e-08	6.08572e-08	7.68198e-08	8.71596e-08	1.16837e-07	1.52924e-07	1.11914e-07	7.2496e-08
1.5	1.86029e-07	1.48867e-07	1.12891e-07	8.30227e-08	5.55758e-08	4.98724e-08	4.00652e-08	3.629e-08	7.32852e-08	9.29762e-08	1.05504e-07	1.39091e-07	1.81415e-07	1.30428e-07	8.89782e-08
1.55	2.10116e-07	1.67517e-07	1.29558e-07	9.65327e-08	6.66244e-08	5.86854e-08	4.80259e-08	4.33596e-08	8.57476e-08	1.08213e-07	1.21176e-07	1.56425e-07	2.07988e-07	1.57092e-07	1.06079e-07
1.6	2.43474e-07	1.94774e-07	1.51823e-07	1.11452e-07	7.59099e-08	6.83481e-08	5.87072e-08	4.94315e-08	1.07428e-07	1.27679e-07	1.3888e-07	1.83707e-07	2.41661e-07	1.77354e-07	1.25114e-07
1.65	2.71233e-07	2.20184e-07	1.76013e-07	1.27507e-07	9.00282e-08	7.80229e-08	6.75468e-08	5.71221e-08	1.23034e-07	1.52065e-07	1.61781e-07	2.07116e-07	2.80622e-07	1.95593e-07	1.50707e-07
1.7	3.11241e-07	2.52345e-07	1.86793e-07	1.40339e-07	1.01628e-07	9.58591e-08	7.63888e-08	6.64282e-08	1.45357e-07	1.75907e-07	1.89267e-07	2.31511e-07	3.28878e-07	2.30661e-07	1.77314e-07
1.75	3.41237e-07	2.91078e-07	2.12115e-07	1.64509e-07	1.10726e-07	1.07771e-07	8.56977e-08	7.50983e-08	1.61834e-07	2.02941e-07	2.18226e-07	2.71325e-07	3.79757e-07	2.64578e-07	2.11782e-07
1.8	3.83647e-07	3.21495e-07	2.39824e-07	1.85468e-07	1.22779e-07	1.22545e-07	9.30469e-08	8.88812e-08	1.80331e-07	2.38052e-07	2.46284e-07	3.06865e-07	4.23568e-07	3.05132e-07	2.45915e-07
1.85	4.32099e-07	3.62122e-07	2.55448e-07	1.98832e-07	1.38152e-07	1.36208e-07	1.09479e-07	9.94004e-08	2.08077e-07	2.67212e-07	2.8042e-07	3.4459e-07	4.7071e-07	3.48687e-07	2.76674e-07
1.9	4.71139e-07	4.00427e-07	2.85358e-07	2.23214e-07	1.52859e-07	1.62778e-07	1.19071e-07	1.18981e-07	2.34709e-07	3.12423e-07	3.12981e-07	3.91391e-07	5.59336e-07	3.94891e-07	3.17654e-07
1.95	5.34952e-07	4.45664e-07	3.24108e-07	2.50949e-07	1.72876e-07	1.70622e-07	1.32042e-07	1.28605e-07	2.60592e-07	3.6045e-07	3.57235e-07	4.40567e-07	6.16245e-07	4.43825e-07	3.47742e-07
2	5.92822e-07	4.54564e-07	3.56425e-07	2.81171e-07	1.87171e-07	1.9338e-07	1.48809e-07	1.49568e-07	2.87402e-07	4.21423e-07	4.02829e-07	4.89913e-07	6.89884e-07	4.79054e-07	3.92188e-07
2.05	6.52703e-07	5.20955e-07	3.78288e-07	2.97243e-07	2.11674e-07	2.18117e-07	1.70405e-07	1.71685e-07	3.22644e-07	4.74122e-07	4.47994e-07	5.70524e-07	7.67385e-07	5.66405e-07	4.58019e-07
2.1	7.19905e-07	5.57749e-07	4.23302e-07	3.33572e-07	2.2741e-07	2.29699e-07	1.84998e-07	1.86455e-07	3.64678e-07	5.53031e-07	4.90207e-07	6.49084e-07	8.27309e-07	6.16063e-07	5.37581e-07
2.15	7.54416e-07	6.32613e-07	4.37049e-07	3.58817e-07	2.36448e-07	2.57369e-07	2.12577e-07	2.03731e-07	4.08146e-07	6.07621e-07	5.71288e-07	7.02415e-07	9.33026e-07	7.06293e-07	5.78092e-07
2.2	8.27172e-07	6.5871e-07	4.55108e-07	3.78476e-07	2.58906e-07	2.91496e-07	2.31133e-07	2.28016e-07	4.62034e-07	6.86746e-07	6.5535e-07	7.44258e-07	1.0256e-06	7.55275e-07	6.4021e-07
2.25	8.74157e-07	7.06191e-07	5.13802e-07	4.21933e-07	2.79235e-07	2.8997e-07	2.65801e-07	2.53273e-07	5.39103e-07	7.85681e-07	7.20606e-07	8.22372e-07	1.1192e-06	8.21116e-07	7.23256e-07
2.3	9.84619e-07	7.39072e-07	5.50789e-07	4.42471e-07	2.88901e-07	3.2436e-07	2.84613e-07	2.79189e-07	5.87956e-07	8.31578e-07	8.18299e-07	9.24463e-07	1.2252e-06	8.98462e-07	7.79506e-07
2.35	1.0236e-06	8.12172e-07	5.72838e-07	4.83164e-07	3.21412e-07	3.59519e-07	2.95382e-07	3.15009e-07	6.12295e-07	9.11756e-07	8.81287e-07	1.0031e-06	1.3363e-06	9.87692e-07	8.43834e-07
2.4	1.0938e-06	8.54662e-07	6.23692e-07	5.33863e-07	3.36663e-07	3.98986e-07	3.28201e-07	3.31148e-07	6.56994e-07	1.0143e-06	9.26974e-07	1.076e-06	1.4504e-06	1.0463e-06	8.87847e-07
2.45	1.1507e-06	8.95444e-07	6.50782e-07	5.56068e-07	3.65669e-07	4.5017e-07	3.58249e-07	3.59628e-07	7.18903e-07	1.0939e-06	1.0279e-06	1.1744e-06	1.5467e-06	1.1671e-06	9.53968e-07
2.5	1.242e-06	9.52069e-07	6.95817e-07	5.99153e-07	3.83671e-07	4.52264e-07	3.74033e-07	3.96065e-07	7.43393e-07	1.2427e-06	1.1032e-06	1.2674e-06	1.6721e-06	1.2554e-06	1.0406e-06
2.55	1.2895e-06	9.92759e-07	7.72186e-07	6.49911e-07	3.91751e-07	4.97632e-07	4.12163e-07	4.40877e-07	8.40903e-07	1.3252e-06	1.195e-06	1.402e-06	1.8156e-06	1.3586e-06	1.1547e-06
2.6	1.3768e-06	1.0306e-06	8.16194e-07	6.69999e-07	4.16623e-07	5.48436e-07	4.44244e-07	4.72998e-07	9.11005e-07	1.4423e-06	1.302e-06	1.4958e-06	1.958e-06	1.4067e-06	1.2564e-06
2.65	1.4674e-06	1.1095e-06	8.70218e-07	7.07482e-07	4.3329e-07	5.68676e-07	4.54191e-07	5.30395e-07	9.90513e-07	1.5586e-06	1.434e-06	1.6228e-06	2.13e-06	1.4942e-06	1.3543e-06
2.7	1.5235e-06	1.1724e-06	8.8002e-07	7.78831e-07	4.4369e-07	6.06462e-07	4.86633e-07	5.55881e-07	1.0265e-06	1.7085e-06	1.5618e-06	1.6971e-06	2.2271e-06	1.5994e-06	1.4547e-06
2.75	1.6154e-06	1.2192e-06	9.23244e-07	7.78994e-07	4.80052e-07	6.52365e-07	5.31463e-07	6.02316e-07	1.0811e-06	1.7885e-06	1.7018e-06	1.8147e-06	2.3577e-06	1.719e-06	1.5034e-06
2.8	1.6566e-06	1.2998e-06	9.59966e-07	8.16692e-07	4.71718e-07	6.88894e-07	5.61318e-07	6.30679e-07	1.1595e-06	1.8931e-06	1.7641e-06	2.0165e-06	2.5133e-06	1.7917e-06	1.579e-06
2.85	1.7551e-06	1.3519e-06	1.0172e-06	8.43506e-07	4.96564e-07	7.24981e-07	5.819e-07	6.58743e-07	1.251e-06	2.0772e-06	1.8458e-06	2.0675e-06	2.6476e-06	1.9284e-06	1.7025e-06
2.9	1.7771e-06	1.4071e-06	1.0499e-06	8.56949e-07	5.33067e-07	7.92158e-07	6.35288e-07	6.74331e-07	1.2955e-06	2.1922e-06	1.9855e-06	2.2365e-06	2.7574e-06	2.0946e-06	1.8816e-06
2.95	1.7926e-06	1.4987e-06	1.0869e-06	9.02632e-07	5.55627e-07	8.13057e-07	6.41349e-07	6.90344e-07	1.4264e-06	2.3333e-06	2.1103e-06	2.3157e-06	2.9706e-06	2.2547e-06	1.9863e-06
3	1.9147e-06	1.5981e-06	1.0679e-06	9.08265e-07	5.88026e-07	8.38932e-07	6.77147e-07	7.35949e-07	1.4872e-06	2.5038e-06	2.1931e-06	2.4487e-06	3.1023e-06	2.3335e-06	2.127e-06
3	1.8892e-06	1.5636e-06	1.082e-06	9.07708e-07	5.87878e-07	8.60709e-07	6.93786e-07	7.56334e-07	1.5686e-06	2.5154e-06	2.2913e-06	2.444e-06	3.0961e-06	2.4814e-06	2.1988e-06
2.95	1.8823e-06	1.6273e-06	1.1079e-06	8.90977e-07	5.96031e-07	8.86688e-07	6.93403e-07	7.45673e-07	1.5738e-06	2.6781e-06	2.3653e-06	2.5613e-06	3.2417e-06	2.5068e-06	2.2075e-06
2.9	1.825e-06	1.5712e-06	1.0644e-06	8.74783e-07	5.77171e-07	8.85109e-07	6.7226e-07	7.51416e-07	1.5799e-06	2.739e-06	2.3401e-06	2.5134e-06	3.2509e-06	2.4986e-06	2.2846e-06
2.85	1.7884e-06	1.5758e-06	1.0716e-06	8.19375e-07	5.76277e-07	8.58438e-07	6.5678e-07	7.5267e-07	1.5677e-06	2.6815e-06	2.2955e-06	2.5329e-06	3.3126e-06	2.5222e-06	2.275e-06
2.8	1.738e-06	1.533e-06	1.0449e-06	8.31672e-07	5.66535e-07	8.85726e-07	6.65978e-07	7.30293e-07	1.5638e-06	2.6598e-06	2.3989e-06	2.5225e-06	3.3829e-06	2.5301e-06	2.2981e-06
2.75	1.7407e-06	1.5393e-06	9.77138e-07	8.3932e-07	5.49992e-07	8.58624e-07	6.30296e-07	7.31605e-07	1.5807e-06	2.6073e-06	2.3731e-06	2.5263e-06	3.3449e-06	2.5535e-06	2.2983e-06
2.7	1.7041e-06	1.4874e-06	9.84312e-07	7.79287e-07	5.3256e-07	8.41903e-07	6.34058e-07	7.6524e-07	1.6184e-06	2.6982e-06	2.3516e-06	2.5753e-06	3.3057e-06	2.5559e-06	2.2357e-06
2.65	1.6634e-06	1.4409e-06	9.65822e-07	7.68847e-07	5.27995e-07	8.4898e-07	6.3072e-07	7.4835e-07	1.5847e-06	2.6639e-06	2.2969e-06	2.4972e-06	3.3583e-06	2.556e-06	2.2709e-06
2.6	1.6048e-06	1.4361e-06	9.5308e-07	7.76072e-07	4.9652e-07	7.78339e-07	6.45829e-07	7.3292e-07	1.511e-06	2.6079e-06	2.3225e-06	2.4788e-06	3.2431e-06	2.5365e-06	2.2175e-06
2.55	1.5566e-06	1.4235e-06	9.39927e-07	7.24605e-07	4.58324e-07	7.53943e-07	6.23056e-07	7.41745e-07	1.5006e-06	2.6828e-06	2.1903e-06	2.4675e-06	3.3392e-06	2.5016e-06	2.2426e-06
2.5	1.4983e-06	1.367e-06	9.18176e-07	7.27279e-07	4.59863e-07	7.92491e-07	6.20463e-07	7.13004e-07	1.4931e-06	2.6392e-06	2.1672e-06	2.3703e-06	3.3214e-06	2.5135e-06	2.2031e-06
2.45	1.4402e-06	1.3296e-06	8.51894e-07	6.89783e-07	4.46101e-07	7.72948e-07	5.76731e-07	6.54409e-07	1.4284e-06	2.5861e-06	2.1227e-06	2.3251e-06	3.2425e-06	2.4832e-06	2.145e-06
2.4	1.4375e-06	1.3263e-06	8.28801e-07	6.64213e-07	4.3296e-07	7.77016e-07	5.91131e-07	6.52258e-07	1.4673e-06	2.5189e-06	2.0533e-06	2.2895e-06	3.2046e-06	2.4314e-06	2.0976e-06
2.35	1.3955e-06	1.2821e-06	8.11597e-07	6.43446e-07	4.3418e-07	7.55241e-07	5.6637e-07	6.46721e-07	1.3855e-06	2.5107e-06	1.964e-06	2.267e-06	3.1391e-06	2.3842e-06	2.0645e-06
2.3	1.3414e-06	1.2078e-06	7.70111e-07	6.343e-07	4.05418e-07	7.20922e-07	5.50357e-07	6.11311e-07	1.3669e-06	2.4722e-06	1.9221e-06	2.1731e-06	3.0543e-06	2.3314e-06	2.0167e-06
2.25	1.2641e-06	1.1604e-06	7.28328e-07	5.88449e-07	4.0307e-07	7.16601e-07	5.33459e-07	5.89051e-07	1.2892e-06	2.3958e-06	1.8268e-06	2.117e-06	2.9033e-06	2.3144e-06	2.0076e-06
2.2	1.2205e-06	1.0992e-06	6.82215e-07	5.72863e-07	3.79445e-07	6.64353e-07	5.07489e-07	5.83864e-07	1.2231e-06	2.3707e-06	1.7673e-06	2.0281e-06	2.9085e-06	2.2747e-06	1.9774e-06
2.15	1.1986e-06	1.0632e-06	6.62697e-07	5.66729e-07	3.6533e-07	6.48904e-07	4.92967e-07	5.56918e-07	1.1934e-06	2.3079e-06	1.7342e-06	1.9519e-06	2.8446e-06	2.233e-06	1.8828e-06
2.1	1.1458e-06	1.0192e-06	6.14307e-07	5.13447e-07	3.46328e-07	6.22385e-07	4.80268e-07	5.53629e-07	1.1318e-06	2.2075e-06	1.6384e-06	1.9022e-06	2.6469e-06	2.1182e-06	1.8503e-06
2.05	1.1069e-06	1.0057e-06	5.79022e-07	4.82053e-07	3.32599e-07	5.98147e-07	4.55561e-07	5.05709e-07	1.0981e-06	2.1946e-06	1.5787e-06	1.7956e-06	2.5844e-06	2.0627e-06	1.7693e-06
2	1.0249e-06	9.39754e-07	5.50047e-07	4.67493e-07	3.25919e-07	5.78037e-07	4.33144e-07	4.7802e-07	1.0794e-06	2.1077e-06	1.5282e-06	1.7668e-06	2.4852e-06	2.0076e-06	1.6601e-06
1.95	9.7678e-07	8.85967e-07	5.04412e-07	4.38559e-07	2.99739e-07	5.49596e-07	4.13509e-07	4.64525e-07	9.99542e-07	2.0106e-06	1.423e-06	1.7043e-06	2.485e-06	1.9113e-06	1.5921e-06
1.9	9.3784e-07	8.06062e-07	5.02536e-07	4.17352e-07	2.87761e-07	5.09412e-07	3.87357e-07	4.40662e-07	1.0119e-06	1.95e-06	1.3482e-06	1.6368e-06	2.3888e-06	1.8748e-06	1.5141e-06
1.85	8.62182e-07	8.0084e-07	4.7465e-07	4.14263e-07	2.63222e-07	4.88561e-07	3.72069e-07	4.37183e-07	9.29619e-07	1.9127e-06	1.2698e-06	1.5533e-06	2.3185e-06	1.7832e-06	1.4529e-06
1.8	8.24313e-07	7.53699e-07	4.33806e-07	3.7494e-07	2.55385e-07	4.82988e-07	3.47471e-07	4.00289e-07	9.01047e-07	1.8093e-06	1.1807e-06	1.4424e-06	2.1902e-06	1.7293e-06	1.3902e-06
1.75	7.71819e-07	7.02597e-07	4.13767e-07	3.57488e-07	2.36185e-07	4.42901e-07	3.11382e-07	3.67121e-07	8.37543e-07	1.6791e-06	1.0834e-06	1.3976e-06	2.1244e-06	1.6147e-06	1.2606e-06
1.7	7.16132e-07	6.4231e-07	3.73296e-07	3.21017e-07	2.21238e-07	4.19823e-07	2.93552e-07	3.4169e-07	8.07259e-07	1.6603e-06	1.0253e-06	1.2775e-06	2.0504e-06	1.5124e-06	1.2044e-06
1.65	6.68893e-07	6.06664e-07	3.4337e-07	2.83888e-07	1.99997e-07	3.90098e-07	2.6401e-07	3.26411e-07	7.52102e-07	1.4801e-06	9.64566e-07	1.221e-06	1.9853e-06	1.4556e-06	1.1333e-06
1.6	6.40491e-07	5.67285e-07	3.17009e-07	2.76785e-07	1.82936e-07	3.67003e-07	2.47928e-07	2.96655e-07	7.00994e-07	1.3839e-06	9.0387e-07	1.1079e-06	1.83e-06	1.3852e-06	1.072e-06
1.55	5.76051e-07	5.33753e-07	2.93074e-07	2.43784e-07	1.67854e-07	3.38894e-07	2.24426e-07	2.67039e-07	6.22893e-07	1.3021e-06	8.19593e-07	1.037e-06	1.6948e-06	1.2832e-06	9.44727e-07
1.5	5.33441e-07	4.84775e-07	2.70705e-07	2.28329e-07	1.52935e-07	3.18067e-07	2.04981e-07	2.43267e-07	6.04754e-07	1.1941e-06	7.4797e-07	9.29728e-07	1.6312e-06	1.2077e-06	9.18554e-07
1.45	4.72781e-07	4.31817e-07	2.56454e-07	2.15308e-07	1.3675e-07	2.83065e-07	1.96844e-07	2.13553e-07	5.56714e-07	1.1292e-06	6.66008e-07	8.74805e-07	1.4858e-06	1.1205e-06	8.49036e-07
1.4	4.39198e-07	4.02869e-07	2.12419e-07	1.94992e-07	1.26823e-07	2.7393e-07	1.68103e-07	1.92072e-07	5.15095e-07	1.0687e-06	5.97172e-07	7.6851e-07	1.352e-06	1.0546e-06	8.07172e-07
1.35	4.10103e-07	3.72248e-07	1.98964e-07	1.68839e-07	1.16157e-07	2.31539e-07	1.51875e-07	1.70569e-07	4.54795e-07	9.90048e-07	5.52598e-07	6.92324e-07	1.3163e-06	9.58097e-07	7.22255e-07
1.3	3.50497e-07	3.29101e-07	1.8581e-07	1.529e-07	1.05186e-07	2.12421e-07	1.33006e-07	1.56725e-07	4.17134e-07	9.06836e-07	5.0896e-07	6.19752e-07	1.1778e-06	9.19293e-07	6.43926e-07
1.25	3.15069e-07	2.86866e-07	1.67175e-07	1.37838e-07	8.69817e-08	1.83215e-07	1.15432e-07	1.38211e-07	3.70224e-07	8.17186e-07	4.46911e-07	5.51101e-07	1.0835e-06	8.32313e-07	5.79658e-07
1.2	2.87575e-07	2.57545e-07	1.44794e-07	1.21448e-07	7.93482e-08	1.63233e-07	1.03661e-07	1.21531e-07	3.28946e-07	7.41627e-07	4.00401e-07	5.02995e-07	1.0209e-06	7.21943e-07	4.96051e-07
1.15	2.47482e-07	2.25685e-07	1.27621e-07	1.03497e-07	6.8589e-08	1.39992e-07	9.31489e-08	1.06973e-07	2.87333e-07	6.85433e-07	3.61662e-07	4.29182e-07	9.24474e-07	6.52936e-07	4.31591e-07
1.1	2.1412e-07	2.03359e-07	1.14962e-07	8.46901e-08	6.01141e-08	1.2156e-07	8.42241e-08	9.68662e-08	2.4769e-07	6.09282e-07	3.12161e-07	3.95638e-07	8.27197e-07	5.96393e-07	3.80508e-07
1.05	1.86592e-07	1.76768e-07	9.77341e-08	7.84531e-08	5.19717e-08	1.14885e-07	6.94224e-08	8.00477e-08	2.04629e-07	5.2049e-07	2.7277e-07	3.45458e-07	7.46367e-07	5.35652e-07	3.21104e-07
1	1.65139e-07	1.5728e-07	8.62027e-08	6.65809e-08	4.65087e-08	9.05701e-08	5.82458e-08	7.06151e-08	1.79807e-07	4.62878e-07	2.2992e-07	2.97948e-07	6.59478e-07	4.75628e-07	2.6814e-07
0.95	1.43439e-07	1.35792e-07	7.24436e-08	6.02801e-08	4.05578e-08	8.1974e-08	4.70543e-08	5.88197e-08	1.48245e-07	4.06582e-07	1.88679e-07	2.4887e-07	5.72421e-07	4.11349e-07	2.35095e-07
0.9	1.2306e-07	1.15891e-07	6.18555e-08	4.83578e-08	3.36613e-08	6.76629e-08	4.13943e-08	4.51839e-08	1.30929e-07	3.4537e-07	1.61695e-07	2.07085e-07	4.99979e-07	3.43503e-07	1.84151e-07
0.85	9.93076e-08	1.01267e-07	5.1637e-08	4.30248e-08	2.80738e-08	5.40616e-08	3.18834e-08	4.02055e-08	1.02637e-07	3.0186e-07	1.34807e-07	1.72185e-07	4.28064e-07	3.02647e-07	1.53501e-07
0.8	8.27539e-08	8.34673e-08	4.49141e-08	3.31079e-08	2.35198e-08	4.54388e-08	2.70647e-08	3.19994e-08	8.55739e-08	2.64377e-07	1.1045e-07	1.38416e-07	3.56963e-07	2.60371e-07	1.2221e-07
0.75	7.04775e-08	7.0609e-08	3.51488e-08	2.7297e-08	1.88974e-08	3.52024e-08	2.11106e-08	2.61239e-08	6.99639e-08	2.18246e-07	9.08322e-08	1.16815e-07	2.97336e-07	2.15153e-07	1.03159e-07
0.7	5.52896e-08	6.05388e-08	2.64196e-08	2.18954e-08	1.66171e-08	2.78645e-08	1.73673e-08	1.98609e-08	5.802e-08	1.86622e-07	7.3292e-08	9.59134e-08	2.4361e-07	1.79526e-07	8.33365e-08
0.65	4.50952e-08	4.6242e-08	2.17373e-08	1.69306e-08	1.29192e-08	2.18797e-08	1.30968e-08	1.5673e-08	4.52906e-08	1.5631e-07	5.58521e-08	7.78219e-08	2.03789e-07	1.42192e-07	6.66617e-08
0.6	3.41585e-08	3.72801e-08	1.69685e-08	1.33532e-08	1.03634e-08	1.84911e-08	1.04528e-08	1.20245e-08	3.48473e-08	1.29948e-07	4.36387e-08	6.13056e-08	1.60087e-07	1.23704e-07	5.29096e-08
0.55	2.72172e-08	3.03659e-08	1.22375e-08	1.05108e-08	8.0721e-09	1.41072e-08	8.4398e-09	9.3241e-09	2.80491e-08	1.06813e-07	3.37859e-08	4.76374e-08	1.29358e-07	9.39171e-08	4.33522e-08
0.5	2.12903e-08	2.46869e-08	9.738e-09	7.7155e-09	6.586e-09	1.13965e-08	6.4414e-09	7.2123e-09	2.17721e-08	8.41855e-08	2.55951e-08	3.60055e-08	9.93166e-08	7.51206e-08	3.19145e-08
0.45	1.53504e-08	1.79072e-08	7.488e-09	5.9929e-09	5.044e-09	7.7089e-09	4.4755e-09	4.9591e-09	1.57438e-08	6.5911e-08	1.87854e-08	2.66371e-08	7.59171e-08	5.93758e-08	2.29526e-08
0.4	1.10524e-08	1.35286e-08	5.4245e-09	4.2761e-09	3.9835e-09	5.965e-09	3.5204e-09	3.7715e-09	1.20903e-08	4.95354e-08	1.34838e-08	1.9759e-08	5.25465e-08	4.34423e-08	1.77674e-08
0.35	7.8144e-09	1.02991e-08	3.7106e-09	3.1427e-09	2.8684e-09	4.0321e-09	2.5054e-09	2.8001e-09	8.4162e-09	3.44485e-08	9.5671e-09	1.35301e-08	3.90469e-08	3.22375e-08	1.21381e-08
0.3	5.5834e-09	7.1599e-09	2.4924e-09	2.3368e-09	2.0569e-09	2.7465e-09	1.7846e-09	1.8307e-09	5.8838e-09	2.65608e-08	6.5484e-09	9.181e-09	2.8169e-08	2.26575e-08	8.3194e-09
0.25	3.7258e-09	4.7969e-09	1.6502e-09	1.5614e-09	1.5502e-09	1.827e-09	1.1598e-09	1.2676e-09	4.1121e-09	1.88515e-08	4.4752e-09	5.9896e-09	1.95373e-08	1.67227e-08	6.1098e-09
0.2	2.5033e-09	3.0445e-09	1.1251e-09	1.1433e-09	9.84589e-10	1.1387e-09	7.6512e-10	8.63979e-10	2.6443e-09	1.31221e-08	2.9878e-09	3.8155e-09	1.19852e-08	1.10421e-08	3.832e-09
0.15	1.5865e-09	2.0039e-09	7.44861e-10	7.41361e-10	6.83334e-10	7.47653e-10	5.03089e-10	5.4143e-10	1.7981e-09	8.8993e-09	1.9158e-09	2.5183e-09	8.5812e-09	7.5551e-09	2.3735e-09
0.1	9.56165e-10	1.249e-09	4.84322e-10	4.74174e-10	4.36878e-10	4.52302e-10	3.01903e-10	3.52559e-10	1.1572e-09	6.0083e-09	1.1939e-09	1.6433e-09	5.3283e-09	5.0662e-09	1.5064e-09
0.05	5.99411e-10	7.64304e-10	2.77683e-10	2.91973e-10	2.55165e-10	2.48331e-10	1.82235e-10	2.12801e-10	7.14103e-10	3.6221e-09	7.58599e-10	1.0829e-09	3.1027e-09	2.9973e-09	8.86153e-10
0	3.3433e-10	4.21953e-10	1.63911e-10	1.85686e-10	1.63147e-10	1.45786e-10	1.13381e-10	1.26597e-10	4.28446e-10	2.1952e-09	4.50423e-10	6.25845e-10	1.8247e-09	1.9588e-09	5.16838e-10
-0.05	1.91325e-10	2.32005e-10	9.72003e-11	1.16253e-10	1.00862e-10	7.77546e-11	6.88887e-11	7.11683e-11	2.40583e-10	1.3786e-09	2.52016e-10	3.27005e-10	1.1098e-09	1.2026e-09	3.05411e-10
-0.1	1.0995e-10	1.31714e-10	5.84499e-11	6.64328e-11	6.28129e-11	4.43363e-11	3.87683e-11	3.22075e-11	1.39321e-10	7.68747e-10	1.56731e-10	1.78646e-10	6.6492e-10	6.94485e-10	1.60335e-10
-0.15	6.3435e-11	7.33316e-11	2.71205e-11	3.96671e-11	3.2011e-11	1.98263e-11	2.01412e-11	1.76311e-11	8.05474e-11	4.70706e-10	9.06639e-11	9.80249e-11	3.42605e-10	3.8503e-10	9.1393e-11
-0.2	2.79498e-11	4.1368e-11	1.45099e-11	1.80617e-11	1.90263e-11	1.03878e-11	1.04063e-11	9.2747e-12	4.5889e-11	2.48399e-10	5.71729e-11	5.41532e-11	2.02062e-10	2.11993e-10	4.88144e-11
-0.25	1.4936e-11	1.62412e-11	7.9756e-12	9.1598e-12	1.11038e-11	5.2801e-12	5.447e-12	5.2371e-12	2.12175e-11	1.42672e-10	2.06432e-11	2.3271e-11	1.12077e-10	1.14441e-10	2.15403e-11
-0.3	8.3488e-12	8.2342e-12	4.4603e-12	4.9946e-12	6.7168e-12	2.325e-12	2.5196e-12	2.5272e-12	1.11057e-11	7.54171e-11	1.17634e-11	1.20565e-11	6.32459e-11	6.20803e-11	1.05505e-11
-0.35	4.5942e-12	4.3625e-12	1.9829e-12	2.4048e-12	3.2633e-12	1.1672e-12	1.3604e-12	1.4527e-12	5.9153e-12	4.4791e-11	6.7551e-12	6.357e-12	2.51341e-11	2.49174e-11	5.52e-12
-0.4	1.9604e-12	1.943e-12	1.062e-12	1.2449e-12	1.9675e-12	5.97387e-13	6.6304e-13	7.24276e-13	2.7383e-12	1.80021e-11	3.452e-12	2.9329e-12	1.28202e-11	1.27399e-11	2.6396e-12
-0.45	1.1994e-12	1.1029e-12	5.68184e-13	6.77959e-13	1.1346e-12	2.36715e-13	2.97418e-13	3.13636e-13	1.4367e-12	9.3315e-12	1.9025e-12	1.5262e-12	7.1039e-12	6.7787e-12	1.3242e-12
-0.5	6.39407e-13	5.69327e-13	2.83939e-13	1.29454e-13	6.47866e-13	4.54445e-14	9.80537e-14	8.94496e-14	7.23245e-13	4.976e-12	1.107e-12	7.88758e-13	4.0909e-12	3.0761e-12	6.42155e-13
-0.55	2.98413e-13	2.86945e-13	1.24401e-13	1.22942e-13	3.50298e-13	6.62996e-14	2.64489e-14	2.53908e-14	3.25127e-13	2.3238e-12	6.25034e-13	3.49396e-13	1.9247e-12	1.5684e-12	2.71173e-13
-0.6	1.1219e-13	1.13327e-13	4.82792e-14	7.02712e-14	1.72859e-13	1.31908e-13	1.06992e-13	1.00382e-13	1.01192e-13	1.2306e-12	3.578e-13	9.77766e-14	1.081e-12	8.40731e-13	7.64096e-14
-0.65	2.19679e-14	2.78915e-14	1.0255e-15	7.1591e-14	7.99933e-14	1.79176e-13	1.56137e-13	1.46816e-13	3.27276e-14	6.14594e-13	1.76473e-13	4.50771e-14	5.71902e-13	4.3471e-13	3.23348e-14
-0.7	1.45212e-14	9.9761e-15	2.22153e-14	1.39942e-13	2.42847e-14	2.10316e-13	1.86707e-13	1.71733e-13	1.03132e-13	2.83744e-13	8.56658e-14	1.0982e-13	3.3908e-13	1.83723e-13	8.12252e-14
-0.75	1.07238e-14	1.9556e-15	8.9789e-15	2.13661e-13	3.5385e-15	2.30541e-13	2.09687e-13	1.91022e-13	1.37579e-13	9.05604e-14	8.62363e-14	1.48179e-13	2.42971e-13	7.53078e-14	9.91603e-14
-0.8	5.38447e-14	7.413e-14	5.90523e-14	2.6506e-15	7.1037e-15	2.20875e-13	2.05309e-13	1.91756e-13	1.2446e-13	7.8711e-15	2.17105e-13	1.30828e-13	2.74219e-13	5.92211e-14	7.0239e-14
-0.85	1.90534e-13	2.21828e-13	1.84952e-13	4.7004e-14	6.84819e-14	1.83263e-13	1.60601e-13	1.51134e-13	7.04786e-14	2.9755e-14	5.08558e-13	2.39195e-14	3.94989e-13	1.26906e-13	2.86081e-14
-0.9	4.87657e-13	5.22931e-13	4.299e-13	3.94473e-13	1.65794e-13	9.45043e-14	9.21194e-14	6.38122e-14	8.05323e-14	1.25482e-13	8.93007e-13	1.89956e-13	7.30087e-13	3.1302e-13	2.32137e-13
-0.95	8.92446e-13	9.69893e-13	8.42977e-13	8.0034e-13	3.42386e-13	1.31574e-13	9.8068e-14	1.3127e-13	3.23178e-13	3.83694e-13	1.5595e-12	5.78198e-13	1.1717e-12	6.67324e-13	5.68491e-13
-1	1.5971e-12	1.6706e-12	1.4511e-12	1.2969e-12	6.32591e-13	4.93299e-13	4.61375e-13	4.31868e-13	7.52577e-13	8.24159e-13	2.4808e-12	1.1513e-12	2.0023e-12	1.1523e-12	1.0921e-12
-1.05	2.7496e-12	2.8034e-12	2.3736e-12	2.167e-12	1.0286e-12	9.9087e-13	9.07276e-13	9.14554e-13	1.3663e-12	1.5195e-12	4.0998e-12	2.0848e-12	3.2778e-12	2.0838e-12	1.8919e-12
-1.1	4.5343e-12	4.547e-12	3.8492e-12	3.7963e-12	1.5744e-12	1.7257e-12	1.5817e-12	1.6562e-12	2.2929e-12	2.6108e-12	1.17066e-11	3.6035e-12	1.05389e-11	3.4399e-12	3.1159e-12
-1.15	1.35297e-11	1.39771e-11	1.08317e-11	1.05672e-11	2.4447e-12	2.8376e-12	2.6676e-12	2.677e-12	3.8268e-12	4.3217e-12	1.65715e-11	1.08677e-11	1.48143e-11	1.06753e-11	5.0291e-12
-1.2	1.91662e-11	1.998e-11	1.55498e-11	1.46326e-11	3.6835e-12	4.413e-12	4.1405e-12	4.1078e-12	1.07684e-11	1.29879e-11	2.21912e-11	1.58302e-11	2.00195e-11	1.52878e-11	1.14666e-11
-1.25	2.55832e-11	2.68145e-11	2.07e-11	1.93362e-11	8.5828e-12	1.1507e-11	1.09238e-11	1.02536e-11	1.54868e-11	1.83009e-11	2.88637e-11	2.10017e-11	2.67698e-11	2.05078e-11	1.83306e-11
-1.3	3.37864e-11	3.54119e-11	2.7573e-11	2.52801e-11	1.19496e-11	1.62738e-11	1.5346e-11	1.46399e-11	2.07631e-11	2.47486e-11	3.77021e-11	2.78585e-11	3.59194e-11	2.72677e-11	2.52726e-11
-1.35	4.49159e-11	4.67863e-11	3.59773e-11	3.21389e-11	1.52721e-11	2.15991e-11	2.03408e-11	1.91905e-11	2.74293e-11	3.28343e-11	4.81765e-11	3.71755e-11	4.70899e-11	3.55806e-11	3.4227e-11
-1.4	5.98271e-11	6.25981e-11	4.64376e-11	4.2158e-11	1.92327e-11	2.77613e-11	2.62215e-11	2.4821e-11	3.55274e-11	4.39328e-11	6.34653e-11	4.90817e-11	6.48641e-11	4.7472e-11	4.56361e-11
-1.45	7.85139e-11	8.43528e-11	6.15768e-11	5.4494e-11	2.44289e-11	3.59862e-11	3.31949e-11	3.15853e-11	4.54451e-11	5.78755e-11	8.36498e-11	6.53031e-11	8.53325e-11	6.31064e-11	6.13069e-11
-1.5	1.00207e-10	1.0528e-10	8.2444e-11	7.05969e-11	3.05945e-11	4.56782e-11	4.26389e-11	4.06566e-11	5.91924e-11	7.89071e-11	1.06393e-10	8.69031e-11	1.1141e-10	8.45433e-11	8.10603e-11
-1.55	1.27047e-10	1.33429e-10	1.02868e-10	8.72559e-11	3.84322e-11	5.92305e-11	5.39498e-11	5.18284e-11	7.97905e-11	9.9122e-11	1.32693e-10	1.08045e-10	1.39701e-10	1.10716e-10	1.02341e-10
-1.6	1.61714e-10	1.68792e-10	1.29351e-10	1.088e-10	4.82845e-11	7.69898e-11	7.0837e-11	6.66496e-11	1.0127e-10	1.25325e-10	1.65265e-10	1.39203e-10	1.79513e-10	1.38516e-10	1.29876e-10
-1.65	2.01386e-10	2.11165e-10	1.59724e-10	1.3395e-10	6.06776e-11	9.59398e-11	8.65868e-11	8.21608e-11	1.24642e-10	1.61903e-10	2.08218e-10	1.75396e-10	2.24206e-10	1.76336e-10	1.62181e-10
-1.7	2.56354e-10	2.67601e-10	1.98205e-10	1.64058e-10	7.57718e-11	1.19456e-10	1.05613e-10	1.04746e-10	1.55921e-10	2.04983e-10	2.61345e-10	2.22086e-10	2.85671e-10	2.23481e-10	2.05012e-10
-1.75	3.207e-10	3.32557e-10	2.52922e-10	1.99576e-10	9.50445e-11	1.44694e-10	1.30597e-10	1.27166e-10	1.92044e-10	2.54536e-10	3.2805e-10	2.74295e-10	3.61628e-10	2.7943e-10	2.5072e-10
-1.8	4.04539e-10	4.14941e-10	3.04833e-10	2.39751e-10	1.14179e-10	1.76843e-10	1.65134e-10	1.53524e-10	2.40657e-10	3.28515e-10	3.9278e-10	3.46308e-10	4.56674e-10	3.57027e-10	3.20238e-10
-1.85	5.03368e-10	5.41937e-10	3.86573e-10	3.02692e-10	1.38458e-10	2.18899e-10	1.99956e-10	1.9399e-10	2.94532e-10	4.04221e-10	4.8846e-10	4.26835e-10	6.13214e-10	4.45063e-10	3.90861e-10
-1.9	6.64763e-10	6.94461e-10	4.81061e-10	3.62871e-10	1.65376e-10	2.66276e-10	2.43117e-10	2.30951e-10	3.59899e-10	5.47082e-10	6.35338e-10	5.7222e-10	7.82798e-10	5.8e-10	4.9438e-10
-1.95	8.28136e-10	8.69394e-10	6.34617e-10	4.33184e-10	2.03136e-10	3.19974e-10	2.94687e-10	2.80229e-10	4.46034e-10	6.91074e-10	8.08775e-10	7.21202e-10	9.75742e-10	7.47649e-10	6.37772e-10
-2	1.0446e-09	1.0839e-09	7.71628e-10	5.55558e-10	2.46165e-10	3.86789e-10	3.57313e-10	3.40836e-10	5.67819e-10	8.61564e-10	9.76374e-10	8.88912e-10	1.2068e-09	9.22889e-10	7.95169e-10
-2.05	1.2886e-09	1.3574e-09	9.56052e-10	6.76471e-10	3.02734e-10	4.68475e-10	4.26741e-10	4.12166e-10	7.09438e-10	1.0875e-09	1.1824e-09	1.086e-09	1.4787e-09	1.162e-09	9.89396e-10
-2.1	1.601e-09	1.6262e-09	1.1646e-09	8.10449e-10	3.65671e-10	5.91451e-10	5.31849e-10	4.98391e-10	8.81353e-10	1.3064e-09	1.4538e-09	1.3183e-09	1.8455e-09	1.4536e-09	1.2245e-09
-2.15	1.9568e-09	1.9855e-09	1.3754e-09	9.59864e-10	4.39571e-10	7.21472e-10	6.62558e-10	6.29811e-10	1.0476e-09	1.648e-09	1.7553e-09	1.6303e-09	2.2756e-09	1.7387e-09	1.5024e-09
-2.2	2.3725e-09	2.4169e-09	1.6709e-09	1.1595e-09	5.61817e-10	8.73938e-10	7.81238e-10	7.70945e-10	1.2718e-09	2.0377e-09	2.123e-09	1.9595e-09	2.7977e-09	2.1194e-09	1.794e-09
-2.25	2.8612e-09	2.892e-09	1.9543e-09	1.3235e-09	6.75346e-10	1.0262e-09	9.41499e-10	9.04438e-10	1.5376e-09	2.4832e-09	2.5693e-09	2.3911e-09	3.4238e-09	2.6172e-09	2.1749e-09
-2.3	3.4574e-09	3.4534e-09	2.314e-09	1.5782e-09	8.24596e-10	1.2434e-09	1.1211e-09	1.0855e-09	1.8297e-09	2.9491e-09	3.0554e-09	2.9058e-09	4.1617e-09	3.1792e-09	2.6247e-09
-2.35	4.0368e-09	4.0799e-09	2.7666e-09	1.9105e-09	9.79905e-10	1.4712e-09	1.3096e-09	1.3252e-09	2.1479e-09	3.6226e-09	3.6254e-09	3.4947e-09	4.9518e-09	3.8686e-09	3.2234e-09
-2.4	4.8824e-09	4.8544e-09	3.2318e-09	2.1714e-09	1.1601e-09	1.7446e-09	1.5499e-09	1.5767e-09	2.5999e-09	4.4167e-09	4.3279e-09	4.1953e-09	6.1964e-09	4.683e-09	3.8761e-09
-2.45	6.1118e-09	5.9421e-09	3.7715e-09	2.5601e-09	1.3606e-09	2.0883e-09	1.7964e-09	1.8418e-09	3.0987e-09	5.5172e-09	5.3411e-09	4.8877e-09	7.6964e-09	5.8497e-09	4.6096e-09
-2.5	7.0953e-09	6.979e-09	4.4111e-09	3.0163e-09	1.5281e-09	2.4127e-09	2.0726e-09	2.1386e-09	3.6058e-09	6.6953e-09	6.2843e-09	6.058e-09	8.9255e-09	7.1906e-09	5.7063e-09
-2.55	8.2971e-09	8.2011e-09	5.3135e-09	3.5841e-09	1.8038e-09	2.8555e-09	2.4186e-09	2.484e-09	4.2699e-09	7.9439e-09	7.1284e-09	7.2994e-09	1.02914e-08	8.3584e-09	6.9231e-09
-2.6	9.5459e-09	9.2891e-09	6.3329e-09	4.0231e-09	2.0703e-09	3.3021e-09	2.7918e-09	2.94e-09	4.9836e-09	9.2147e-09	8.0443e-09	8.5038e-09	1.21339e-08	9.6213e-09	8.0343e-09
-2.65	1.11983e-08	1.0948e-08	7.175e-09	4.6312e-09	2.3926e-09	3.8371e-09	3.2816e-09	3.337e-09	6.0572e-09	1.08489e-08	9.1447e-09	9.9751e-09	1.40633e-08	1.09712e-08	9.3858e-09
-2.7	1.29343e-08	1.25975e-08	8.2515e-09	5.5355e-09	2.8546e-09	4.3924e-09	3.7137e-09	3.7955e-09	7.1148e-09	1.25976e-08	1.03773e-08	1.13034e-08	1.60134e-08	1.28412e-08	1.08436e-08
-2.75	1.45584e-08	1.43656e-08	9.2492e-09	6.2798e-09	3.3152e-09	5.0178e-09	4.1743e-09	4.4544e-09	8.1413e-09	1.44709e-08	1.16659e-08	1.26515e-08	1.84541e-08	1.46116e-08	1.26915e-08
-2.8	1.66763e-08	1.60651e-08	1.04696e-08	7.1665e-09	3.7275e-09	5.7856e-09	4.7257e-09	5.2284e-09	9.2823e-09	1.65817e-08	1.33068e-08	1.44441e-08	2.06972e-08	1.6808e-08	1.48955e-08
-2.85	1.85534e-08	1.80421e-08	1.1749e-08	8.0078e-09	4.3615e-09	6.6399e-09	5.4258e-09	6.062e-09	1.046e-08	1.89866e-08	1.50515e-08	1.66659e-08	2.36562e-08	1.92377e-08	1.67988e-08
-2.9	2.13249e-08	2.06776e-08	1.28646e-08	9.1379e-09	4.9393e-09	7.3464e-09	6.1664e-09	6.7115e-09	1.18978e-08	2.12726e-08	1.6565e-08	1.83228e-08	2.67139e-08	2.21095e-08	1.89452e-08
-2.95	2.3865e-08	2.32849e-08	1.47582e-08	1.01712e-08	5.7731e-09	8.1299e-09	6.9284e-09	7.3781e-09	1.31767e-08	2.43309e-08	1.88901e-08	2.10457e-08	3.01296e-08	2.46931e-08	2.18021e-08
-3	2.72738e-08	2.60055e-08	1.68116e-08	1.10144e-08	6.6676e-09	9.1414e-09	7.5536e-09	8.3736e-09	1.44877e-08	2.77299e-08	2.11774e-08	2.38925e-08	3.29238e-08	2.76929e-08	2.4868e-08
-3.05	3.15149e-08	2.82813e-08	1.8898e-08	1.25684e-08	7.2864e-09	1.00046e-08	8.4587e-09	9.4106e-09	1.63949e-08	3.15126e-08	2.32859e-08	2.61174e-08	3.76892e-08	3.11193e-08	2.68072e-08
-3.1	3.46441e-08	3.22911e-08	2.06318e-08	1.40355e-08	8.3861e-09	1.09736e-08	9.3828e-09	1.03869e-08	1.81897e-08	3.48485e-08	2.6184e-08	2.91484e-08	4.2195e-08	3.46554e-08	3.02042e-08
-3.15	3.87983e-08	3.4964e-08	2.33638e-08	1.53046e-08	9.0609e-09	1.2088e-08	1.03701e-08	1.16137e-08	2.0501e-08	3.90964e-08	2.94539e-08	3.19035e-08	4.69169e-08	3.80755e-08	3.37026e-08
-3.2	4.31999e-08	3.81423e-08	2.55524e-08	1.69414e-08	1.03142e-08	1.33275e-08	1.13859e-08	1.27635e-08	2.24322e-08	4.29947e-08	3.27598e-08	3.53998e-08	5.41168e-08	4.26541e-08	3.82233e-08
-3.25	4.8298e-08	4.13219e-08	2.77576e-08	1.90403e-08	1.15786e-08	1.44736e-08	1.24369e-08	1.35928e-08	2.45273e-08	4.72741e-08	3.58161e-08	3.92333e-08	5.93955e-08	4.60176e-08	4.18403e-08
-3.3	5.3515e-08	4.55012e-08	3.05412e-08	2.11322e-08	1.32112e-08	1.55866e-08	1.39118e-08	1.48549e-08	2.74354e-08	5.49782e-08	3.93593e-08	4.28896e-08	6.59515e-08	5.20798e-08	4.63677e-08
-3.35	6.05995e-08	5.17425e-08	3.34746e-08	2.31055e-08	1.45635e-08	1.77021e-08	1.50717e-08	1.68241e-08	3.06382e-08	5.984e-08	4.33372e-08	4.75634e-08	7.27131e-08	5.72668e-08	5.2403e-08
-3.4	6.58657e-08	5.59094e-08	3.58178e-08	2.55595e-08	1.5694e-08	1.89466e-08	1.62476e-08	1.81525e-08	3.30028e-08	6.47333e-08	4.75749e-08	5.40621e-08	7.93186e-08	6.40939e-08	5.74277e-08
-3.45	7.18928e-08	6.07837e-08	4.02774e-08	2.78871e-08	1.72641e-08	2.09278e-08	1.7531e-08	2.0106e-08	3.72864e-08	7.19048e-08	5.48667e-08	5.89483e-08	8.57083e-08	6.77523e-08	6.36507e-08
-3.5	7.83712e-08	6.71332e-08	4.58918e-08	3.04249e-08	1.92588e-08	2.21312e-08	1.91378e-08	2.18107e-08	4.09186e-08	7.90844e-08	6.07478e-08	6.29984e-08	9.4796e-08	7.69866e-08	6.9642e-08
-3.55	8.58561e-08	7.08751e-08	4.88577e-08	3.37943e-08	2.07924e-08	2.40833e-08	2.08906e-08	2.36807e-08	4.38955e-08	8.56629e-08	6.69504e-08	6.87803e-08	1.02735e-07	8.36188e-08	7.56718e-08
-3.6	9.31885e-08	7.86222e-08	5.42459e-08	3.66757e-08	2.25753e-08	2.63791e-08	2.26489e-08	2.50312e-08	4.77232e-08	9.14317e-08	7.19267e-08	7.48234e-08	1.10974e-07	8.94886e-08	8.02422e-08
-3.65	1.00481e-07	8.364e-08	5.80774e-08	4.00212e-08	2.59558e-08	2.84966e-08	2.37752e-08	2.68113e-08	5.23338e-08	1.00451e-07	7.89008e-08	8.15728e-08	1.20564e-07	9.72242e-08	8.74448e-08
-3.7	1.07426e-07	9.1737e-08	6.42439e-08	4.41305e-08	2.71742e-08	3.10675e-08	2.61584e-08	2.96398e-08	5.76282e-08	1.09839e-07	8.53911e-08	8.87215e-08	1.32429e-07	1.06524e-07	9.39684e-08
-3.75	1.16945e-07	9.92053e-08	6.99337e-08	4.80453e-08	2.9249e-08	3.31412e-08	2.8171e-08	3.17264e-08	6.15064e-08	1.15356e-07	9.14448e-08	9.42483e-08	1.42798e-07	1.16404e-07	1.00149e-07
-3.8	1.27015e-07	1.05796e-07	7.5189e-08	5.48162e-08	3.2511e-08	3.62571e-08	3.01231e-08	3.44905e-08	6.74314e-08	1.24694e-07	9.89743e-08	1.02309e-07	1.53009e-07	1.24345e-07	1.06789e-07
-3.85	1.35632e-07	1.14859e-07	8.26291e-08	5.90551e-08	3.55412e-08	3.89424e-08	3.2878e-08	3.67392e-08	7.38827e-08	1.37851e-07	1.06872e-07	1.10562e-07	1.64284e-07	1.33866e-07	1.17934e-07
-3.9	1.46807e-07	1.25082e-07	8.88464e-08	6.26773e-08	3.88156e-08	4.16172e-08	3.58566e-08	3.92571e-08	7.9132e-08	1.48935e-07	1.18923e-07	1.19754e-07	1.79308e-07	1.47084e-07	1.25664e-07
-3.95	1.60582e-07	1.33653e-07	9.47562e-08	6.97649e-08	4.22322e-08	4.53738e-08	3.91499e-08	4.31755e-08	8.43345e-08	1.58373e-07	1.27086e-07	1.27446e-07	1.90353e-07	1.57344e-07	1.35704e-07
-4	1.7407e-07	1.44567e-07	1.04712e-07	7.53259e-08	4.49664e-08	4.77091e-08	4.23744e-08	4.65632e-08	9.08846e-08	1.68375e-07	1.39326e-07	1.38539e-07	2.02751e-07	1.71032e-07	1.45029e-07
