# Supplementary material for: Chirality-dependent electrical transport properties of carbon nanotubes obtained by experimental measurement
Source: Nat Commun. 2023 Mar 25;14:1672. doi: 10.1038/s41467-023-37443-7 (PMC10039901; doi:10.1038/s41467-023-37443-7)
Supplement: Supplementary file 3 — Source Data [file 41467_2023_37443_MOESM3_ESM.zip › 7. Source Data/Figure 2/2c/transfer curve for 92.xlsx]

## Sheet: Sheet1
-4	1.8136e-07	1.01986e-07	9.61177e-08	1.11065e-07	7.58923e-08	1.91762e-07	1.15302e-07	9.4216e-08	8.18341e-08	8.3247e-08	5.78172e-08	1.11944e-07	1.70956e-08	1.77181e-08	1.51505e-08	3.3964e-08	2.11143e-08	8.01036e-08	6.87802e-08
-3.95	2.05829e-07	1.17688e-07	1.09002e-07	1.25457e-07	8.70553e-08	2.18489e-07	1.32756e-07	1.09228e-07	9.28281e-08	9.27427e-08	6.06167e-08	1.26712e-07	7.96917e-08	8.10227e-08	1.59633e-08	3.52239e-08	2.24244e-08	8.36663e-08	7.13802e-08
-3.9	2.29252e-07	1.30463e-07	1.20515e-07	1.36946e-07	9.74942e-08	2.44541e-07	1.47968e-07	1.20474e-07	1.05778e-07	1.04148e-07	6.37927e-08	1.40891e-07	8.98689e-08	8.97931e-08	6.35502e-08	3.68502e-08	8.8107e-08	8.83582e-08	7.37606e-08
-3.85	2.52139e-07	1.43617e-07	1.31938e-07	1.54833e-07	1.06102e-07	2.69292e-07	1.60912e-07	1.36551e-07	1.14211e-07	1.10776e-07	6.61358e-08	1.55228e-07	1.00099e-07	1.00646e-07	7.09437e-08	1.01863e-07	9.92244e-08	9.17941e-08	7.66706e-08
-3.8	2.71178e-07	1.57532e-07	1.46195e-07	1.6861e-07	1.16231e-07	2.91009e-07	1.76915e-07	1.45162e-07	1.25529e-07	1.20681e-07	6.70668e-08	1.66502e-07	1.09778e-07	1.13243e-07	7.88378e-08	1.13049e-07	1.10263e-07	9.64033e-08	1.83458e-07
-3.75	2.97383e-07	1.68771e-07	1.55924e-07	1.80893e-07	1.24298e-07	3.10298e-07	1.88726e-07	1.56607e-07	1.34997e-07	1.28472e-07	6.9041e-08	1.77906e-07	1.19006e-07	1.19325e-07	8.50727e-08	1.23191e-07	1.18221e-07	1.01529e-07	2.00171e-07
-3.7	3.0835e-07	1.81058e-07	1.64593e-07	1.92704e-07	1.34762e-07	3.25314e-07	2.02293e-07	1.67999e-07	1.42232e-07	1.35541e-07	7.06631e-08	1.8813e-07	1.27778e-07	1.28288e-07	9.29277e-08	1.30167e-07	1.28359e-07	1.04317e-07	2.17331e-07
-3.65	3.26443e-07	1.92929e-07	1.74489e-07	2.03288e-07	1.39929e-07	3.44392e-07	2.14994e-07	1.75612e-07	1.52321e-07	1.46637e-07	7.17803e-08	2.01131e-07	1.33957e-07	1.33893e-07	9.69607e-08	1.36915e-07	1.36921e-07	2.40129e-07	2.26025e-07
-3.6	3.42614e-07	1.99824e-07	1.81823e-07	2.1634e-07	1.47286e-07	3.59659e-07	2.28864e-07	1.83492e-07	1.56133e-07	1.50419e-07	7.28937e-08	2.04249e-07	1.41976e-07	1.40312e-07	1.03034e-07	1.46148e-07	1.4396e-07	2.57219e-07	2.43925e-07
-3.55	3.5719e-07	2.04103e-07	1.91309e-07	2.26456e-07	1.54183e-07	3.7552e-07	2.40075e-07	1.95226e-07	1.63647e-07	1.5647e-07	7.39861e-08	2.17432e-07	1.48034e-07	1.4749e-07	1.09219e-07	1.52223e-07	1.4974e-07	2.732e-07	2.56718e-07
-3.5	3.71834e-07	2.15077e-07	1.95914e-07	2.37916e-07	1.61587e-07	3.94073e-07	2.50456e-07	2.01804e-07	1.72261e-07	1.67594e-07	7.46861e-08	2.19665e-07	1.52794e-07	1.51764e-07	1.1099e-07	1.60276e-07	1.57173e-07	2.93526e-07	2.61296e-07
-3.45	3.9136e-07	2.23852e-07	2.01564e-07	2.41735e-07	1.69192e-07	4.08328e-07	2.58789e-07	2.10199e-07	1.79289e-07	1.71954e-07	7.4266e-08	2.25121e-07	1.56991e-07	1.57462e-07	1.16362e-07	1.66816e-07	1.58762e-07	3.11382e-07	2.70749e-07
-3.4	3.97455e-07	2.3109e-07	2.08211e-07	2.51792e-07	1.74459e-07	4.21166e-07	2.61099e-07	2.14833e-07	1.81455e-07	1.78109e-07	7.46784e-08	2.29094e-07	1.61092e-07	1.58665e-07	1.18596e-07	1.68787e-07	1.64819e-07	3.27967e-07	2.75987e-07
-3.35	4.07623e-07	2.37207e-07	2.12832e-07	2.6022e-07	1.78525e-07	4.34951e-07	2.67912e-07	2.2137e-07	1.85214e-07	1.79956e-07	7.32145e-08	2.30111e-07	1.62701e-07	1.65829e-07	1.21486e-07	1.75957e-07	1.67474e-07	3.39214e-07	2.86065e-07
-3.3	4.1521e-07	2.42366e-07	2.15778e-07	2.62636e-07	1.81806e-07	4.35757e-07	2.72453e-07	2.25239e-07	1.90203e-07	1.84628e-07	7.18887e-08	2.41003e-07	1.64838e-07	1.65514e-07	1.24408e-07	1.7924e-07	1.70177e-07	3.50987e-07	2.87127e-07
-3.25	4.22146e-07	2.42214e-07	2.18505e-07	2.68363e-07	1.81908e-07	4.40877e-07	2.79668e-07	2.25354e-07	1.93399e-07	1.86779e-07	7.15837e-08	2.45478e-07	1.69794e-07	1.6237e-07	1.2642e-07	1.78989e-07	1.7066e-07	3.65131e-07	2.94378e-07
-3.2	4.26388e-07	2.45405e-07	2.2355e-07	2.69959e-07	1.86278e-07	4.46071e-07	2.80452e-07	2.27516e-07	1.92123e-07	1.88554e-07	7.00696e-08	2.46599e-07	1.7208e-07	1.65775e-07	1.2683e-07	1.82968e-07	1.71245e-07	3.72665e-07	2.93608e-07
-3.15	4.32413e-07	2.48838e-07	2.2203e-07	2.70561e-07	1.86377e-07	4.42995e-07	2.85333e-07	2.285e-07	1.92424e-07	1.8765e-07	1.20762e-07	2.47931e-07	1.72391e-07	1.67684e-07	1.29233e-07	1.84558e-07	1.72186e-07	3.76485e-07	2.98582e-07
-3.1	4.32935e-07	2.50245e-07	2.21029e-07	2.66732e-07	1.86231e-07	4.46804e-07	2.85148e-07	2.29025e-07	1.95475e-07	1.90798e-07	1.25987e-07	2.49316e-07	1.74132e-07	1.67071e-07	1.31089e-07	1.81884e-07	1.7456e-07	3.7457e-07	3.01984e-07
-3.05	4.28491e-07	2.51472e-07	2.20233e-07	2.69438e-07	1.87544e-07	4.44509e-07	2.84684e-07	2.30291e-07	1.94744e-07	1.90523e-07	1.29875e-07	2.4476e-07	1.73648e-07	1.68221e-07	1.31289e-07	1.81755e-07	1.73504e-07	3.77891e-07	3.05068e-07
-3	4.24967e-07	2.49253e-07	2.18455e-07	2.70049e-07	1.87912e-07	4.41149e-07	2.83261e-07	2.28408e-07	1.9229e-07	1.84498e-07	1.29257e-07	2.46175e-07	1.71714e-07	1.64614e-07	1.29783e-07	1.81539e-07	1.78291e-07	3.7897e-07	2.96204e-07
-2.95	4.2416e-07	2.46284e-07	2.18368e-07	2.61974e-07	1.89036e-07	4.38737e-07	2.81096e-07	2.2595e-07	1.92229e-07	1.81608e-07	1.31348e-07	2.46305e-07	1.72658e-07	1.65243e-07	1.3062e-07	1.81226e-07	1.76851e-07	3.80485e-07	3.04248e-07
-2.9	4.16705e-07	2.42006e-07	2.12329e-07	2.58462e-07	1.85413e-07	4.38344e-07	2.75577e-07	2.24026e-07	1.8611e-07	1.82052e-07	1.30398e-07	2.4159e-07	1.70527e-07	1.63339e-07	1.2997e-07	1.76821e-07	1.72819e-07	3.79327e-07	3.03574e-07
-2.85	4.11304e-07	2.3881e-07	2.09485e-07	2.52886e-07	1.81453e-07	4.27365e-07	2.73156e-07	2.21957e-07	1.84132e-07	1.76647e-07	1.31357e-07	2.38828e-07	1.67736e-07	1.60728e-07	1.26226e-07	1.76568e-07	1.71094e-07	3.80616e-07	2.99654e-07
-2.8	4.03857e-07	2.33192e-07	2.09288e-07	2.43316e-07	1.77351e-07	4.17301e-07	2.6521e-07	2.18741e-07	1.79059e-07	1.77746e-07	1.30967e-07	2.33316e-07	1.65686e-07	1.59866e-07	1.2521e-07	1.75661e-07	1.68197e-07	3.78385e-07	2.96422e-07
-2.75	3.85474e-07	2.33546e-07	2.00426e-07	2.40036e-07	1.74286e-07	4.05591e-07	2.57221e-07	2.12729e-07	1.74058e-07	1.73322e-07	1.30626e-07	2.27067e-07	1.63146e-07	1.53609e-07	1.21099e-07	1.7183e-07	1.63246e-07	3.73019e-07	2.84466e-07
-2.7	3.7547e-07	2.22395e-07	1.95725e-07	2.32516e-07	1.70003e-07	4.07038e-07	2.51889e-07	2.07261e-07	1.71293e-07	1.65346e-07	1.29064e-07	2.19477e-07	1.57335e-07	1.49121e-07	1.17848e-07	1.69861e-07	1.60085e-07	3.5981e-07	2.77195e-07
-2.65	3.66215e-07	2.13536e-07	1.89735e-07	2.26132e-07	1.63158e-07	3.94607e-07	2.42005e-07	1.99665e-07	1.63051e-07	1.60319e-07	1.24816e-07	2.13571e-07	1.51329e-07	1.43404e-07	1.14947e-07	1.65458e-07	1.56644e-07	3.56998e-07	2.69534e-07
-2.6	3.50688e-07	2.07706e-07	1.84941e-07	2.16368e-07	1.56502e-07	3.85395e-07	2.29659e-07	1.88985e-07	1.57131e-07	1.58293e-07	1.1922e-07	2.09452e-07	1.4605e-07	1.39427e-07	1.11489e-07	1.62826e-07	1.49673e-07	3.51633e-07	2.68868e-07
-2.55	3.34627e-07	2.02019e-07	1.79676e-07	2.0604e-07	1.49593e-07	3.74869e-07	2.18596e-07	1.83654e-07	1.4971e-07	1.50181e-07	1.17449e-07	1.99736e-07	1.38577e-07	1.32547e-07	1.08849e-07	1.54381e-07	1.45247e-07	3.37506e-07	2.53177e-07
-2.5	3.15416e-07	1.89193e-07	1.71281e-07	1.98287e-07	1.39735e-07	3.61086e-07	2.10871e-07	1.7464e-07	1.41347e-07	1.42396e-07	1.12974e-07	1.91927e-07	1.33288e-07	1.26497e-07	1.02652e-07	1.44462e-07	1.38354e-07	3.26571e-07	2.42756e-07
-2.45	3.02097e-07	1.77908e-07	1.62906e-07	1.84741e-07	1.33244e-07	3.39048e-07	1.98909e-07	1.66383e-07	1.35807e-07	1.36308e-07	1.08442e-07	1.79025e-07	1.26876e-07	1.207e-07	9.81053e-08	1.39989e-07	1.3254e-07	3.17626e-07	2.28189e-07
-2.4	2.85508e-07	1.709e-07	1.54137e-07	1.75616e-07	1.2506e-07	3.27179e-07	1.88136e-07	1.56067e-07	1.27395e-07	1.28169e-07	1.02255e-07	1.6811e-07	1.19243e-07	1.1372e-07	9.16256e-08	1.33889e-07	1.25395e-07	3.04648e-07	2.18073e-07
-2.35	2.6525e-07	1.55876e-07	1.43718e-07	1.63342e-07	1.1749e-07	3.03887e-07	1.73285e-07	1.45925e-07	1.20181e-07	1.18618e-07	9.62553e-08	1.5913e-07	1.12006e-07	1.03847e-07	8.53753e-08	1.25005e-07	1.1874e-07	2.89543e-07	2.10815e-07
-2.3	2.40621e-07	1.45334e-07	1.34077e-07	1.51537e-07	1.10334e-07	2.90823e-07	1.6383e-07	1.35115e-07	1.08217e-07	1.13478e-07	9.12383e-08	1.47734e-07	1.03897e-07	9.75308e-08	7.87187e-08	1.18387e-07	1.10601e-07	2.74752e-07	1.93331e-07
-2.25	2.24137e-07	1.32643e-07	1.2201e-07	1.4072e-07	1.01012e-07	2.71229e-07	1.50607e-07	1.23328e-07	1.00722e-07	1.03973e-07	8.51303e-08	1.37468e-07	9.66052e-08	9.10323e-08	7.32902e-08	1.12022e-07	1.02822e-07	2.61245e-07	1.81084e-07
-2.2	2.01113e-07	1.19885e-07	1.11095e-07	1.27053e-07	9.12517e-08	2.51909e-07	1.3771e-07	1.12067e-07	9.23503e-08	9.54769e-08	8.1134e-08	1.26681e-07	8.99645e-08	8.23877e-08	6.58857e-08	1.03208e-07	9.48068e-08	2.41073e-07	1.69073e-07
-2.15	1.78912e-07	1.08064e-07	1.00642e-07	1.15346e-07	8.1639e-08	2.28458e-07	1.22552e-07	1.01818e-07	8.23958e-08	8.48077e-08	7.57829e-08	1.1628e-07	8.13827e-08	7.56055e-08	6.07579e-08	9.36666e-08	8.5621e-08	2.26579e-07	1.57938e-07
-2.1	1.62328e-07	9.56345e-08	8.9903e-08	1.02728e-07	7.27441e-08	2.06989e-07	1.10981e-07	9.12191e-08	7.45145e-08	7.83965e-08	6.88544e-08	1.03051e-07	7.42041e-08	6.87116e-08	5.38752e-08	8.53823e-08	7.77106e-08	2.05927e-07	1.39152e-07
-2.05	1.44813e-07	8.52547e-08	7.99008e-08	9.0222e-08	6.416e-08	1.8604e-07	9.81507e-08	8.07968e-08	6.47217e-08	6.90965e-08	6.24986e-08	9.31188e-08	6.68574e-08	6.17798e-08	4.87272e-08	7.59577e-08	6.92952e-08	1.89535e-07	1.25665e-07
-2	1.26519e-07	7.28715e-08	7.04134e-08	7.9466e-08	5.57762e-08	1.62482e-07	8.57412e-08	7.05514e-08	5.70558e-08	6.11602e-08	5.73226e-08	8.21003e-08	5.84575e-08	5.39631e-08	4.30613e-08	6.7477e-08	6.28498e-08	1.69094e-07	1.12313e-07
-1.95	1.07344e-07	6.39612e-08	6.07432e-08	6.66764e-08	4.79264e-08	1.43185e-07	7.36783e-08	6.14366e-08	5.02622e-08	5.1556e-08	5.06912e-08	7.17382e-08	5.14025e-08	4.69871e-08	3.94648e-08	5.86678e-08	5.45003e-08	1.49827e-07	1.01855e-07
-1.9	9.03963e-08	5.41785e-08	5.22356e-08	5.7126e-08	4.00538e-08	1.24078e-07	6.29323e-08	5.20668e-08	4.22897e-08	4.46914e-08	4.45096e-08	6.21476e-08	4.40047e-08	4.01397e-08	3.32664e-08	5.15715e-08	4.65735e-08	1.29917e-07	8.89792e-08
-1.85	7.49594e-08	4.47679e-08	4.32753e-08	4.69347e-08	3.38863e-08	1.06393e-07	5.36333e-08	4.47949e-08	3.56105e-08	3.94019e-08	3.84421e-08	5.3073e-08	3.83924e-08	3.50793e-08	2.84743e-08	4.41923e-08	4.01656e-08	1.16036e-07	7.77743e-08
-1.8	6.10092e-08	3.6508e-08	3.71215e-08	4.01176e-08	2.69415e-08	8.93279e-08	4.33094e-08	3.63577e-08	2.99846e-08	3.19503e-08	3.34371e-08	4.4675e-08	3.21465e-08	2.97661e-08	2.35357e-08	3.71684e-08	3.40484e-08	1.00964e-07	6.46501e-08
-1.75	4.97277e-08	2.93254e-08	2.99678e-08	3.23807e-08	2.18472e-08	7.31556e-08	3.5137e-08	2.92218e-08	2.32011e-08	2.55855e-08	2.76748e-08	3.71352e-08	2.59003e-08	2.43625e-08	1.93301e-08	2.98509e-08	2.79531e-08	8.46428e-08	5.40018e-08
-1.7	3.82851e-08	2.29331e-08	2.34993e-08	2.53196e-08	1.67507e-08	5.97462e-08	2.75167e-08	2.34325e-08	1.86841e-08	2.05724e-08	2.28997e-08	3.0009e-08	2.13735e-08	1.92142e-08	1.54551e-08	2.3938e-08	2.24855e-08	6.93907e-08	4.43249e-08
-1.65	2.87429e-08	1.71097e-08	1.79009e-08	1.93419e-08	1.24251e-08	4.63549e-08	2.11748e-08	1.76567e-08	1.39548e-08	1.58657e-08	1.82552e-08	2.37678e-08	1.65642e-08	1.5033e-08	1.19594e-08	1.88399e-08	1.78282e-08	5.64184e-08	3.50594e-08
-1.6	2.08075e-08	1.24928e-08	1.35754e-08	1.39251e-08	9.1823e-09	3.6504e-08	1.55895e-08	1.32423e-08	1.049e-08	1.22835e-08	1.42364e-08	1.79247e-08	1.26645e-08	1.15062e-08	8.902e-09	1.41733e-08	1.37795e-08	4.50196e-08	2.72201e-08
-1.55	1.46464e-08	9.1288e-09	1.00234e-08	1.00183e-08	6.2755e-09	2.70526e-08	1.12155e-08	9.5515e-09	7.5318e-09	8.7964e-09	1.11316e-08	1.33345e-08	9.4896e-09	8.5293e-09	6.615e-09	1.03502e-08	1.03405e-08	3.52173e-08	2.03962e-08
-1.5	9.8662e-09	6.1865e-09	7.044e-09	6.7561e-09	4.2506e-09	2.01877e-08	7.7565e-09	6.7873e-09	5.1937e-09	6.1162e-09	8.0329e-09	9.7042e-09	7.0407e-09	6.0554e-09	4.849e-09	7.4873e-09	7.3329e-09	2.58463e-08	1.48756e-08
-1.45	6.1919e-09	4.1775e-09	4.8939e-09	4.5793e-09	2.803e-09	1.44622e-08	5.1037e-09	4.5448e-09	3.4238e-09	4.2816e-09	5.7713e-09	6.929e-09	4.8747e-09	4.2138e-09	3.3122e-09	5.1364e-09	5.1859e-09	1.86597e-08	1.03075e-08
-1.4	3.693e-09	2.6938e-09	3.1381e-09	2.9581e-09	1.6987e-09	9.7727e-09	3.2407e-09	2.9318e-09	2.1696e-09	2.7558e-09	4.0746e-09	4.6219e-09	3.2664e-09	2.8465e-09	2.1955e-09	3.3594e-09	3.4896e-09	1.26763e-08	7.1506e-09
-1.35	2.1647e-09	1.6295e-09	2.0026e-09	1.823e-09	1.0466e-09	6.5331e-09	2.0163e-09	1.8739e-09	1.3279e-09	1.7633e-09	2.7902e-09	3.0683e-09	2.181e-09	1.9171e-09	1.3615e-09	2.1327e-09	2.2306e-09	8.5782e-09	4.6072e-09
-1.3	1.2099e-09	9.58144e-10	1.2168e-09	1.0645e-09	5.95763e-10	4.2155e-09	1.1728e-09	1.0706e-09	8.0117e-10	1.0552e-09	1.8073e-09	1.919e-09	1.3841e-09	1.1875e-09	8.5436e-10	1.2986e-09	1.3916e-09	5.5649e-09	2.8413e-09
-1.25	6.3131e-10	5.38193e-10	7.1484e-10	5.95616e-10	3.2794e-10	2.5053e-09	6.71511e-10	6.17036e-10	4.52144e-10	6.13623e-10	1.1563e-09	1.1799e-09	8.4891e-10	7.32462e-10	5.06143e-10	7.47424e-10	8.59353e-10	3.4361e-09	1.6691e-09
-1.2	3.25251e-10	2.97308e-10	4.10596e-10	3.23304e-10	1.73845e-10	1.4879e-09	3.80022e-10	3.44386e-10	2.47143e-10	3.38838e-10	7.07168e-10	7.04416e-10	5.3102e-10	4.46836e-10	2.89659e-10	4.08997e-10	4.97933e-10	2.0053e-09	9.55981e-10
-1.15	1.67454e-10	1.58625e-10	2.24439e-10	1.70928e-10	9.30399e-11	8.61751e-10	1.98927e-10	1.8772e-10	1.34137e-10	1.80704e-10	4.02652e-10	4.19905e-10	3.15051e-10	2.63903e-10	1.62752e-10	2.11295e-10	2.72859e-10	1.1133e-09	5.37222e-10
-1.1	8.17911e-11	8.19674e-11	1.18709e-10	9.06014e-11	4.60777e-11	4.88499e-10	1.06839e-10	1.01164e-10	6.84571e-11	9.14673e-11	2.31548e-10	2.27211e-10	1.76577e-10	1.51906e-10	9.20208e-11	1.10325e-10	1.43547e-10	6.2562e-10	2.7765e-10
-1.05	4.26755e-11	4.31531e-11	6.31277e-11	4.57639e-11	1.92388e-11	2.57919e-10	5.61925e-11	5.39003e-11	2.88423e-11	4.98091e-11	1.30101e-10	1.28375e-10	1.00448e-10	8.43707e-11	4.98217e-11	5.52138e-11	8.08894e-11	3.31454e-10	1.42924e-10
-1	1.38977e-11	1.62873e-11	2.47473e-11	1.81292e-11	9.2684e-12	1.44884e-10	2.24445e-11	2.21803e-11	1.39824e-11	1.94836e-11	7.14653e-11	7.09624e-11	5.73509e-11	4.97555e-11	2.09992e-11	2.10957e-11	4.26796e-11	1.70979e-10	7.40804e-11
-0.95	6.7049e-12	7.7487e-12	1.21031e-11	8.8357e-12	4.6711e-12	7.61336e-11	1.08434e-11	1.1019e-11	7.3887e-12	9.2473e-12	3.22215e-11	3.10018e-11	2.53448e-11	2.13077e-11	1.06122e-11	1.03503e-11	1.76982e-11	8.93925e-11	2.78875e-11
-0.9	3.8093e-12	3.8795e-12	6.2554e-12	4.4849e-12	2.4797e-12	4.09459e-11	5.645e-12	5.7021e-12	3.9235e-12	4.5365e-12	1.59116e-11	1.59486e-11	1.35613e-11	1.14851e-11	5.6068e-12	5.3062e-12	9.0838e-12	4.67121e-11	1.35162e-11
-0.85	2.274e-12	2.0975e-12	3.4452e-12	2.4378e-12	1.44e-12	1.5286e-11	3.0983e-12	3.192e-12	2.1888e-12	2.4776e-12	8.8208e-12	9.1517e-12	7.5516e-12	6.498e-12	3.2809e-12	3.0427e-12	5.1843e-12	1.61708e-11	6.8997e-12
-0.8	1.5047e-12	1.2536e-12	1.9402e-12	1.4731e-12	8.91229e-13	8.0909e-12	1.8655e-12	1.8681e-12	1.3082e-12	1.4093e-12	5.1885e-12	5.2061e-12	4.6089e-12	3.9855e-12	2.0996e-12	1.9358e-12	3.1399e-12	7.8292e-12	3.968e-12
-0.75	1.1212e-12	8.0408e-13	1.1406e-12	9.3901e-13	6.15279e-13	4.758e-12	1.151e-12	1.2127e-12	8.3324e-13	8.71695e-13	3.2376e-12	3.3912e-12	3.027e-12	2.651e-12	1.4737e-12	1.3791e-12	2.0524e-12	4.415e-12	2.4757e-12
-0.7	9.36615e-13	5.8349e-13	7.48682e-13	6.99331e-13	4.7125e-13	3.0203e-12	7.88786e-13	8.36012e-13	6.15577e-13	6.16537e-13	2.1838e-12	2.3518e-12	2.0527e-12	1.8763e-12	1.1595e-12	1.1067e-12	1.5099e-12	2.8311e-12	1.7322e-12
-0.65	8.4584e-13	4.90756e-13	5.35029e-13	5.36882e-13	4.09695e-13	2.0668e-12	6.10107e-13	5.93576e-13	4.81766e-13	4.68371e-13	1.6295e-12	1.8075e-12	1.5456e-12	1.4608e-12	9.92082e-13	1.0155e-12	1.2731e-12	1.9922e-12	1.3546e-12
-0.6	8.38643e-13	4.4788e-13	4.34665e-13	4.96506e-13	4.13202e-13	1.5497e-12	5.03997e-13	5.23905e-13	4.52841e-13	4.18947e-13	1.3765e-12	1.5006e-12	1.2713e-12	1.2269e-12	9.18113e-13	1.0131e-12	1.1554e-12	1.5989e-12	1.224e-12
-0.55	8.959e-13	4.68502e-13	3.87987e-13	4.7974e-13	4.09017e-13	1.2814e-12	5.03379e-13	4.69985e-13	4.36474e-13	4.14733e-13	1.2458e-12	1.3476e-12	1.1462e-12	1.1265e-12	9.32768e-13	1.0389e-12	1.1246e-12	1.4423e-12	1.1885e-12
-0.5	1.0057e-12	5.00649e-13	4.06935e-13	5.33207e-13	4.6782e-13	1.1749e-12	5.14794e-13	4.90346e-13	4.82917e-13	4.41996e-13	1.2064e-12	1.3206e-12	1.1083e-12	1.0875e-12	9.63433e-13	1.087e-12	1.1585e-12	1.4572e-12	1.2215e-12
-0.45	1.1823e-12	5.73382e-13	4.12604e-13	5.85129e-13	5.19939e-13	1.1504e-12	5.74481e-13	5.42704e-13	5.18941e-13	4.97056e-13	1.2312e-12	1.3095e-12	1.1132e-12	1.1157e-12	1.0049e-12	1.1893e-12	1.2352e-12	1.5718e-12	1.297e-12
-0.4	1.4866e-12	6.89232e-13	4.83179e-13	7.05631e-13	6.09895e-13	1.277e-12	6.60716e-13	6.25903e-13	6.21382e-13	5.75734e-13	1.2945e-12	1.3951e-12	1.1906e-12	1.1887e-12	1.0915e-12	1.3236e-12	1.3205e-12	1.7778e-12	1.5487e-12
-0.35	1.9805e-12	9.07803e-13	5.49818e-13	8.78901e-13	7.4271e-13	1.6391e-12	7.72946e-13	7.67032e-13	7.33838e-13	7.18559e-13	1.3683e-12	1.5002e-12	1.2894e-12	1.2584e-12	1.1974e-12	1.5113e-12	1.484e-12	2.2324e-12	1.8734e-12
-0.3	2.8732e-12	1.237e-12	7.25337e-13	1.1912e-12	9.43608e-13	2.273e-12	1.0014e-12	9.72328e-13	9.60892e-13	9.26408e-13	1.5115e-12	1.6604e-12	1.4446e-12	1.4078e-12	1.3267e-12	1.8087e-12	1.7786e-12	3.014e-12	2.4578e-12
-0.25	4.4527e-12	1.8557e-12	9.6643e-13	1.7628e-12	1.3278e-12	3.5397e-12	1.3702e-12	1.3209e-12	1.3456e-12	1.2625e-12	1.7408e-12	1.9509e-12	1.7055e-12	1.6321e-12	1.5421e-12	2.3443e-12	2.2558e-12	4.452e-12	3.5223e-12
-0.2	7.6182e-12	2.8545e-12	1.4414e-12	2.6692e-12	1.9859e-12	5.779e-12	1.9816e-12	1.901e-12	2.0468e-12	1.897e-12	2.1276e-12	2.4214e-12	2.115e-12	1.9735e-12	1.8846e-12	3.2287e-12	3.0501e-12	7.0468e-12	5.5668e-12
-0.15	1.30025e-11	4.6668e-12	2.1894e-12	4.446e-12	3.1028e-12	8.8762e-12	3.099e-12	2.9407e-12	3.1728e-12	2.9243e-12	2.7899e-12	3.2444e-12	2.822e-12	2.5844e-12	2.405e-12	4.8745e-12	4.4355e-12	1.09813e-11	8.6831e-12
-0.1	2.24686e-11	8.0177e-12	3.4839e-12	7.2931e-12	5.1113e-12	1.51587e-11	5.2118e-12	4.7626e-12	5.1926e-12	4.688e-12	3.9661e-12	4.801e-12	3.9169e-12	3.6576e-12	3.3339e-12	7.6867e-12	6.777e-12	1.84045e-11	1.46224e-11
-0.05	4.02451e-11	1.32639e-11	5.7167e-12	1.17327e-11	8.6663e-12	2.61705e-11	8.972e-12	7.805e-12	8.611e-12	7.7066e-12	6.1243e-12	7.3967e-12	5.6685e-12	5.3849e-12	4.9281e-12	1.19918e-11	1.03622e-11	3.15354e-11	2.53005e-11
0	9.01552e-11	2.40937e-11	9.2594e-12	2.0361e-11	1.42146e-11	4.4857e-11	1.42416e-11	1.2792e-11	1.40025e-11	1.2156e-11	9.6593e-12	1.13981e-11	8.4351e-12	8.6294e-12	7.5893e-12	1.99364e-11	1.65606e-11	6.66692e-11	4.35004e-11
0.05	1.66844e-10	4.16611e-11	1.53806e-11	3.45012e-11	2.53102e-11	9.78922e-11	2.50008e-11	2.1089e-11	2.33327e-11	2.07043e-11	1.58095e-11	1.88769e-11	1.31124e-11	1.29944e-11	1.16201e-11	3.25891e-11	2.76182e-11	1.13374e-10	9.45475e-11
0.1	3.02728e-10	8.85417e-11	2.62119e-11	7.01674e-11	4.30111e-11	1.63087e-10	4.36014e-11	3.66049e-11	4.06405e-11	3.41301e-11	2.65514e-11	3.14384e-11	2.15308e-11	2.06988e-11	1.88774e-11	5.27818e-11	4.52353e-11	1.92838e-10	1.59464e-10
0.15	6.27319e-10	1.62291e-10	4.54673e-11	1.29117e-10	8.15631e-11	2.68235e-10	9.41361e-11	7.46733e-11	8.2383e-11	6.70319e-11	4.4406e-11	5.21022e-11	3.36961e-11	3.3365e-11	3.06219e-11	1.00554e-10	8.40116e-11	2.9024e-10	2.56149e-10
0.2	1.1005e-09	2.60326e-10	9.13502e-11	2.18549e-10	1.45965e-10	4.34041e-10	1.61225e-10	1.29142e-10	1.42318e-10	1.11034e-10	8.7754e-11	1.05837e-10	6.32027e-11	6.63899e-11	5.0342e-11	1.57772e-10	1.47085e-10	4.51808e-10	4.04176e-10
0.25	1.7763e-09	4.19546e-10	1.5741e-10	3.68371e-10	2.38241e-10	8.02669e-10	2.68398e-10	2.1114e-10	2.44934e-10	1.74342e-10	1.49603e-10	1.84027e-10	1.12537e-10	1.12888e-10	9.52471e-11	2.40906e-10	2.29845e-10	8.04387e-10	7.27422e-10
0.3	2.8742e-09	8.34731e-10	2.54907e-10	7.12765e-10	3.8645e-10	1.2471e-09	4.36085e-10	3.48485e-10	3.6725e-10	2.7616e-10	2.38917e-10	2.96795e-10	1.87335e-10	1.80896e-10	1.52086e-10	3.49925e-10	3.61983e-10	1.25e-09	1.135e-09
0.35	4.4141e-09	1.2749e-09	3.99502e-10	1.1289e-09	6.86146e-10	1.981e-09	8.58392e-10	6.54807e-10	6.50028e-10	4.27591e-10	4.00885e-10	4.76575e-10	2.89579e-10	2.95628e-10	2.39343e-10	6.09155e-10	6.2379e-10	1.915e-09	1.8353e-09
0.4	7.9735e-09	1.9258e-09	7.22986e-10	1.8043e-09	1.1098e-09	2.9123e-09	1.4077e-09	1.0525e-09	1.0339e-09	7.54643e-10	7.54791e-10	8.64325e-10	4.61814e-10	4.52686e-10	3.67116e-10	8.88667e-10	9.86773e-10	2.7823e-09	2.724e-09
0.45	1.23301e-08	2.9839e-09	1.1436e-09	2.786e-09	1.6877e-09	4.3023e-09	2.2137e-09	1.6343e-09	1.6377e-09	1.2172e-09	1.2236e-09	1.3815e-09	8.24336e-10	8.28421e-10	6.56752e-10	1.3349e-09	1.4536e-09	3.9719e-09	3.9193e-09
0.5	1.83074e-08	4.3455e-09	1.7465e-09	4.3176e-09	2.6326e-09	7.165e-09	3.3766e-09	2.4848e-09	2.3555e-09	1.7326e-09	1.9536e-09	2.1026e-09	1.33e-09	1.3118e-09	9.87356e-10	1.9075e-09	2.2263e-09	6.4715e-09	6.3077e-09
0.55	2.66757e-08	7.1184e-09	2.6082e-09	7.3221e-09	3.831e-09	1.0319e-08	5.6693e-09	3.7138e-09	3.6274e-09	2.6367e-09	2.8942e-09	3.1267e-09	1.8937e-09	1.9422e-09	1.4861e-09	2.7893e-09	3.3362e-09	9.2258e-09	9.2787e-09
0.6	3.76894e-08	1.02229e-08	3.6642e-09	1.08018e-08	5.9999e-09	1.48356e-08	8.8261e-09	6.5137e-09	6.0028e-09	3.9034e-09	4.4909e-09	4.6078e-09	2.8305e-09	2.8782e-09	2.0804e-09	3.7849e-09	4.8855e-09	1.26787e-08	1.28044e-08
0.65	6.00537e-08	1.51517e-08	6.0802e-09	1.52958e-08	8.8321e-09	2.10482e-08	1.26355e-08	9.6045e-09	8.7317e-09	6.1402e-09	7.684e-09	7.5073e-09	4.0984e-09	4.2097e-09	3.0087e-09	5.8354e-09	7.6565e-09	1.78412e-08	1.74915e-08
0.7	8.20133e-08	2.07013e-08	8.8284e-09	2.2661e-08	1.24549e-08	2.80227e-08	1.76469e-08	1.38664e-08	1.23353e-08	9.1272e-09	1.13558e-08	1.10009e-08	6.7547e-09	6.8313e-09	4.4404e-09	8.238e-09	1.10171e-08	2.36572e-08	2.34621e-08
0.75	1.10062e-07	2.85736e-08	1.25037e-08	3.1083e-08	1.63303e-08	3.77575e-08	2.46032e-08	1.98727e-08	1.74065e-08	1.25875e-08	1.61839e-08	1.51186e-08	9.6553e-09	9.5696e-09	6.6344e-09	1.08566e-08	1.55816e-08	3.05148e-08	3.04444e-08
0.8	1.38168e-07	3.81405e-08	1.7015e-08	4.32947e-08	2.35065e-08	4.98469e-08	3.41513e-08	2.72491e-08	2.38247e-08	1.65186e-08	2.30883e-08	2.13769e-08	1.34148e-08	1.35078e-08	9.2901e-09	1.46455e-08	2.04294e-08	3.81319e-08	3.88701e-08
0.85	1.72335e-07	4.92015e-08	2.37638e-08	6.64983e-08	3.0402e-08	7.17375e-08	4.65343e-08	3.71166e-08	3.35896e-08	2.28927e-08	3.18465e-08	2.9049e-08	1.82205e-08	1.8601e-08	1.29211e-08	2.07515e-08	2.84358e-08	5.25968e-08	5.77105e-08
0.9	2.2448e-07	6.9645e-08	3.21291e-08	8.55624e-08	4.0574e-08	9.34879e-08	6.90835e-08	4.97739e-08	4.57868e-08	3.04385e-08	4.25642e-08	3.80949e-08	2.48369e-08	2.45697e-08	1.74874e-08	2.49114e-08	3.76551e-08	6.873e-08	7.29823e-08
0.95	2.88916e-07	9.46423e-08	4.16308e-08	1.12087e-07	5.40266e-08	1.20608e-07	9.03861e-08	7.24207e-08	6.60551e-08	4.06879e-08	6.16102e-08	5.56136e-08	3.29194e-08	3.30737e-08	2.29306e-08	3.28874e-08	4.9314e-08	8.72764e-08	9.38077e-08
1	3.49741e-07	1.16596e-07	5.8869e-08	1.4693e-07	7.03934e-08	1.51639e-07	1.18135e-07	9.48131e-08	8.26769e-08	5.8844e-08	8.28222e-08	7.30659e-08	4.38571e-08	4.42777e-08	3.16057e-08	4.24062e-08	6.84875e-08	1.07754e-07	1.19692e-07
1.05	4.2412e-07	1.37468e-07	7.88e-08	1.8144e-07	8.79435e-08	1.9062e-07	1.44007e-07	1.21246e-07	1.12112e-07	7.42638e-08	1.08364e-07	9.16568e-08	6.24603e-08	6.19937e-08	3.97616e-08	5.50725e-08	8.68334e-08	1.29919e-07	1.44433e-07
1.1	5.43452e-07	1.74541e-07	9.95708e-08	2.37575e-07	1.1031e-07	2.37927e-07	1.85997e-07	1.5613e-07	1.36627e-07	9.43233e-08	1.33952e-07	1.13604e-07	8.21301e-08	8.2345e-08	5.42709e-08	6.89176e-08	1.10044e-07	1.55096e-07	1.7638e-07
1.15	6.41628e-07	2.19781e-07	1.21914e-07	2.95844e-07	1.31969e-07	2.91019e-07	2.25945e-07	1.88318e-07	1.67259e-07	1.1523e-07	1.66085e-07	1.40798e-07	1.04008e-07	1.0899e-07	6.94039e-08	8.60602e-08	1.36632e-07	1.8817e-07	2.1532e-07
1.2	7.37136e-07	2.59767e-07	1.54657e-07	3.57351e-07	1.58843e-07	3.48165e-07	2.82831e-07	2.39521e-07	2.1084e-07	1.48706e-07	2.02996e-07	1.68245e-07	1.33337e-07	1.32654e-07	8.50714e-08	1.0461e-07	1.70881e-07	2.22299e-07	2.57275e-07
1.25	8.47697e-07	3.17055e-07	1.91408e-07	4.34767e-07	1.85905e-07	4.18399e-07	3.45168e-07	2.90228e-07	2.58512e-07	1.77721e-07	2.47512e-07	2.03856e-07	1.62063e-07	1.66795e-07	1.03319e-07	1.20407e-07	1.98854e-07	2.67748e-07	2.96574e-07
1.3	9.83058e-07	3.88926e-07	2.34456e-07	5.57803e-07	2.33741e-07	4.99603e-07	4.09374e-07	3.45732e-07	3.04114e-07	2.20182e-07	3.02052e-07	2.45304e-07	2.04231e-07	1.94072e-07	1.27298e-07	1.45943e-07	2.41918e-07	3.09582e-07	3.46822e-07
1.35	1.1097e-06	4.43156e-07	2.84219e-07	6.4579e-07	2.73436e-07	6.10648e-07	4.90386e-07	4.18526e-07	3.69812e-07	2.59533e-07	3.65781e-07	2.92416e-07	2.4324e-07	2.32434e-07	1.49883e-07	1.62723e-07	2.8416e-07	3.58867e-07	4.12169e-07
1.4	1.2587e-06	5.40104e-07	3.33439e-07	7.60168e-07	3.23828e-07	7.37477e-07	6.25059e-07	5.20722e-07	4.41311e-07	3.03189e-07	4.30768e-07	3.45963e-07	2.93789e-07	2.7268e-07	1.77583e-07	1.96345e-07	3.33058e-07	4.25065e-07	4.84826e-07
1.45	1.4e-06	6.25155e-07	3.97048e-07	8.69722e-07	3.85632e-07	8.38523e-07	7.17479e-07	6.12495e-07	5.4459e-07	3.6201e-07	5.35359e-07	4.02025e-07	3.42856e-07	3.27e-07	2.08263e-07	2.26079e-07	3.8761e-07	4.92587e-07	5.82818e-07
1.5	1.5621e-06	7.06247e-07	4.61632e-07	9.88879e-07	4.44605e-07	9.61672e-07	8.18489e-07	7.22522e-07	6.33038e-07	4.19588e-07	6.20166e-07	4.59757e-07	4.04525e-07	3.77708e-07	2.43545e-07	2.52402e-07	4.48482e-07	5.99194e-07	6.43868e-07
1.55	1.7452e-06	7.92991e-07	5.74381e-07	1.1385e-06	5.27708e-07	1.0917e-06	9.51447e-07	8.05758e-07	7.5418e-07	4.73356e-07	7.27551e-07	5.57466e-07	4.70043e-07	4.37829e-07	2.89137e-07	2.90231e-07	5.55915e-07	6.76855e-07	7.3051e-07
1.6	1.8995e-06	9.10719e-07	6.5695e-07	1.2767e-06	6.04122e-07	1.232e-06	1.0612e-06	9.17386e-07	8.3212e-07	5.72093e-07	8.34049e-07	6.36953e-07	5.82806e-07	5.52041e-07	3.35047e-07	3.36104e-07	6.33197e-07	7.55137e-07	8.24949e-07
1.65	2.0691e-06	9.77336e-07	7.70019e-07	1.4242e-06	6.82044e-07	1.3803e-06	1.2116e-06	1.0379e-06	9.47908e-07	6.44514e-07	9.29176e-07	7.33639e-07	6.6999e-07	6.41101e-07	3.80896e-07	3.76238e-07	7.15725e-07	8.76916e-07	9.00886e-07
1.7	2.3239e-06	1.0957e-06	8.61991e-07	1.5853e-06	7.67768e-07	1.5742e-06	1.3677e-06	1.1755e-06	1.0809e-06	7.31845e-07	1.0495e-06	8.25645e-07	7.40082e-07	7.19116e-07	4.29791e-07	4.1867e-07	7.87572e-07	9.93947e-07	1.0188e-06
1.75	2.5302e-06	1.2e-06	9.86753e-07	1.8288e-06	8.41834e-07	1.7389e-06	1.502e-06	1.2959e-06	1.214e-06	8.153e-07	1.1571e-06	9.36681e-07	8.36672e-07	8.23987e-07	4.71562e-07	4.64913e-07	8.81457e-07	1.1343e-06	1.1415e-06
1.8	2.7051e-06	1.3203e-06	1.1172e-06	1.9786e-06	9.33111e-07	1.9307e-06	1.6623e-06	1.4739e-06	1.3222e-06	9.1161e-07	1.2942e-06	1.0316e-06	9.63662e-07	9.26911e-07	5.82322e-07	5.5477e-07	9.81228e-07	1.2723e-06	1.2481e-06
1.85	2.9537e-06	1.44e-06	1.237e-06	2.1628e-06	1.0227e-06	2.1132e-06	1.8242e-06	1.63e-06	1.4775e-06	1.0151e-06	1.3886e-06	1.1465e-06	1.0645e-06	1.0531e-06	6.28827e-07	6.07852e-07	1.0897e-06	1.3848e-06	1.3529e-06
1.9	3.1596e-06	1.5567e-06	1.3865e-06	2.369e-06	1.1284e-06	2.2531e-06	1.9943e-06	1.8225e-06	1.6043e-06	1.1168e-06	1.5365e-06	1.2841e-06	1.1884e-06	1.1744e-06	6.97551e-07	6.76191e-07	1.199e-06	1.5571e-06	1.4668e-06
1.95	3.3575e-06	1.6557e-06	1.5528e-06	2.5703e-06	1.268e-06	2.4519e-06	2.1688e-06	2.0235e-06	1.7527e-06	1.2173e-06	1.6456e-06	1.4044e-06	1.3045e-06	1.2904e-06	7.94054e-07	7.48533e-07	1.3075e-06	1.7362e-06	1.628e-06
2	3.5281e-06	1.7904e-06	1.6979e-06	2.7354e-06	1.3514e-06	2.674e-06	2.3373e-06	2.198e-06	1.9288e-06	1.3308e-06	1.8031e-06	1.5381e-06	1.4538e-06	1.4202e-06	8.672e-07	8.31758e-07	1.4288e-06	1.8968e-06	1.7874e-06
2.05	3.7472e-06	1.9146e-06	1.8526e-06	3.0162e-06	1.4675e-06	2.8527e-06	2.5208e-06	2.3984e-06	2.1064e-06	1.4464e-06	1.974e-06	1.6755e-06	1.6152e-06	1.6008e-06	9.58962e-07	8.71535e-07	1.571e-06	2.0623e-06	1.9488e-06
2.1	3.9075e-06	2.0159e-06	2.0014e-06	3.2257e-06	1.5384e-06	3.0695e-06	2.7113e-06	2.6277e-06	2.2768e-06	1.5589e-06	2.1408e-06	1.8289e-06	1.7719e-06	1.7284e-06	1.024e-06	9.92038e-07	1.7033e-06	2.2366e-06	2.0964e-06
2.15	4.166e-06	2.1689e-06	2.1481e-06	3.3876e-06	1.6822e-06	3.3485e-06	2.8845e-06	2.822e-06	2.4458e-06	1.668e-06	2.2492e-06	2.0849e-06	1.9111e-06	1.9156e-06	1.0825e-06	1.0734e-06	1.8237e-06	2.4204e-06	2.2383e-06
2.2	4.3924e-06	2.2642e-06	2.283e-06	3.5244e-06	1.7612e-06	3.5537e-06	3.0901e-06	2.9734e-06	2.6177e-06	1.7897e-06	2.383e-06	2.1885e-06	2.1033e-06	2.0326e-06	1.1878e-06	1.1631e-06	2.0014e-06	2.6463e-06	2.3644e-06
2.25	4.4887e-06	2.3731e-06	2.4853e-06	3.7538e-06	1.9026e-06	3.745e-06	3.2382e-06	3.1741e-06	2.795e-06	1.8885e-06	2.502e-06	2.3232e-06	2.2597e-06	2.2267e-06	1.2686e-06	1.2584e-06	2.1063e-06	2.8483e-06	2.5521e-06
2.3	4.8156e-06	2.5179e-06	2.6626e-06	3.944e-06	2.0366e-06	4.118e-06	3.4785e-06	3.336e-06	2.9353e-06	2.0059e-06	2.646e-06	2.4439e-06	2.4283e-06	2.4527e-06	1.4266e-06	1.3133e-06	2.2799e-06	3.1414e-06	2.7436e-06
2.35	4.9359e-06	2.6809e-06	2.8386e-06	4.1458e-06	2.1369e-06	4.2699e-06	3.6758e-06	3.6095e-06	3.0819e-06	2.1243e-06	2.7692e-06	2.6566e-06	2.6144e-06	2.613e-06	1.5345e-06	1.4021e-06	2.4194e-06	3.329e-06	2.8978e-06
2.4	5.1436e-06	2.871e-06	3.0244e-06	4.1405e-06	2.2306e-06	4.4577e-06	3.7966e-06	3.8182e-06	3.2547e-06	2.2212e-06	2.8621e-06	2.8407e-06	2.8538e-06	2.7758e-06	1.6633e-06	1.4993e-06	2.6379e-06	3.5497e-06	3.0689e-06
2.45	5.2425e-06	2.9633e-06	3.1947e-06	4.2768e-06	2.3719e-06	4.7745e-06	4.0233e-06	4.0193e-06	3.4317e-06	2.3733e-06	3.1351e-06	2.9866e-06	3.0156e-06	2.9483e-06	1.7664e-06	1.623e-06	2.7331e-06	3.7679e-06	3.2091e-06
2.5	5.3771e-06	3.1077e-06	3.3624e-06	4.6196e-06	2.4635e-06	4.9736e-06	4.193e-06	4.1802e-06	3.5982e-06	2.4895e-06	3.2959e-06	3.2386e-06	3.2333e-06	3.1714e-06	1.8958e-06	1.7261e-06	2.904e-06	3.9952e-06	3.2618e-06
2.55	5.6066e-06	3.261e-06	3.5529e-06	4.7784e-06	2.5363e-06	5.2948e-06	4.3892e-06	4.4192e-06	3.7872e-06	2.5669e-06	3.3682e-06	3.4206e-06	3.4021e-06	3.4216e-06	2.0112e-06	1.8103e-06	3.0945e-06	4.2588e-06	3.4435e-06
2.6	5.636e-06	3.3171e-06	3.6931e-06	4.9807e-06	2.6673e-06	5.3788e-06	4.6289e-06	4.653e-06	3.9169e-06	2.735e-06	3.4782e-06	3.5712e-06	3.6579e-06	3.6665e-06	2.1254e-06	1.9132e-06	3.2465e-06	4.4053e-06	3.586e-06
2.65	5.6647e-06	3.4327e-06	3.9102e-06	5.0805e-06	2.8168e-06	5.714e-06	4.7667e-06	4.8082e-06	4.0128e-06	2.7584e-06	3.5129e-06	3.7635e-06	3.8443e-06	3.8087e-06	2.2106e-06	2.0242e-06	3.424e-06	4.6465e-06	3.7388e-06
2.7	5.5463e-06	3.578e-06	4.0737e-06	5.4108e-06	2.9227e-06	5.9486e-06	4.9956e-06	4.9296e-06	4.2352e-06	2.8869e-06	3.5357e-06	3.9714e-06	4.0783e-06	4.1189e-06	2.4174e-06	2.1361e-06	3.5518e-06	4.8297e-06	3.92e-06
2.75	5.6099e-06	3.6769e-06	4.212e-06	5.5361e-06	2.9333e-06	6.1204e-06	5.1601e-06	5.081e-06	4.3002e-06	2.9409e-06	3.6379e-06	4.1489e-06	4.2771e-06	4.3125e-06	2.4841e-06	2.1941e-06	3.6699e-06	5.0668e-06	4.0599e-06
2.8	5.6375e-06	3.7615e-06	4.3821e-06	5.6752e-06	3.0154e-06	6.3012e-06	5.2095e-06	5.2119e-06	4.451e-06	3.1201e-06	3.691e-06	4.3032e-06	4.5278e-06	4.5014e-06	2.6075e-06	2.3224e-06	3.7859e-06	5.2409e-06	4.1305e-06
2.85	5.6082e-06	3.8604e-06	4.5445e-06	5.7242e-06	3.0578e-06	6.398e-06	5.3519e-06	5.3104e-06	4.5683e-06	3.2175e-06	3.7445e-06	4.5267e-06	4.7058e-06	4.7107e-06	2.7007e-06	2.3325e-06	3.9206e-06	5.5026e-06	4.2681e-06
2.9	5.4823e-06	3.9502e-06	4.6969e-06	5.7397e-06	3.0967e-06	6.5202e-06	5.506e-06	5.4025e-06	4.6332e-06	3.3057e-06	3.7985e-06	4.5984e-06	4.922e-06	4.9108e-06	2.7872e-06	2.3983e-06	3.9909e-06	5.5481e-06	4.1862e-06
2.95	5.268e-06	4.0419e-06	4.8269e-06	5.7083e-06	3.1571e-06	6.5807e-06	5.572e-06	5.3954e-06	4.6251e-06	3.2314e-06	3.9208e-06	4.8384e-06	5.1974e-06	5.1197e-06	2.9083e-06	2.4323e-06	4.0106e-06	5.5716e-06	4.2125e-06
3	5.1283e-06	3.9947e-06	4.8776e-06	5.762e-06	3.2024e-06	6.7607e-06	5.6274e-06	5.5156e-06	4.6035e-06	3.3126e-06	3.9064e-06	4.9051e-06	5.3896e-06	5.2318e-06	3.0281e-06	2.4441e-06	4.1085e-06	5.6804e-06	4.2089e-06
3	4.8569e-06	3.9959e-06	4.8587e-06	5.727e-06	3.1575e-06	6.7618e-06	5.5086e-06	5.3954e-06	4.6723e-06	3.3071e-06	3.9122e-06	5.0639e-06	5.4834e-06	5.3493e-06	2.9662e-06	2.4457e-06	4.1107e-06	5.6012e-06	4.069e-06
2.95	4.6316e-06	3.9375e-06	4.7986e-06	5.615e-06	3.1945e-06	6.5457e-06	5.389e-06	5.3303e-06	4.5836e-06	3.3004e-06	3.8939e-06	4.9938e-06	5.5742e-06	5.3875e-06	3.0424e-06	2.4394e-06	4.0832e-06	5.6258e-06	4.0516e-06
2.9	4.4043e-06	3.8657e-06	4.8447e-06	5.5506e-06	3.0224e-06	6.5837e-06	5.3275e-06	5.3064e-06	4.4626e-06	3.2241e-06	3.8363e-06	5.0495e-06	5.6024e-06	5.3959e-06	3.0441e-06	2.3745e-06	4.0989e-06	5.5534e-06	4.0243e-06
2.85	4.2363e-06	3.7324e-06	4.7498e-06	5.3722e-06	2.9705e-06	6.4312e-06	5.2094e-06	5.1784e-06	4.3582e-06	3.15e-06	3.8503e-06	4.9712e-06	5.5065e-06	5.446e-06	3.0337e-06	2.3253e-06	4.1214e-06	5.4343e-06	3.9135e-06
2.8	4.0284e-06	3.6425e-06	4.6432e-06	5.0451e-06	2.8933e-06	6.275e-06	5.0583e-06	5.1418e-06	4.2429e-06	3.0795e-06	3.7425e-06	4.9826e-06	5.5237e-06	5.3869e-06	2.9681e-06	2.2579e-06	4.0537e-06	5.3853e-06	3.7349e-06
2.75	3.7514e-06	3.5871e-06	4.6158e-06	4.8766e-06	2.8714e-06	6.1829e-06	4.9146e-06	4.9837e-06	4.1463e-06	3.0324e-06	3.7468e-06	4.9379e-06	5.4965e-06	5.2996e-06	2.9708e-06	2.1959e-06	3.9818e-06	5.3945e-06	3.6186e-06
2.7	3.5737e-06	3.4923e-06	4.5844e-06	4.7282e-06	2.8176e-06	6.0049e-06	4.7537e-06	4.8915e-06	3.9053e-06	3.0139e-06	3.7224e-06	4.8996e-06	5.4272e-06	5.3097e-06	2.869e-06	2.1174e-06	3.9161e-06	5.6057e-06	3.5948e-06
2.65	3.3296e-06	3.3779e-06	4.4974e-06	4.6401e-06	2.7092e-06	6.003e-06	4.6461e-06	4.7133e-06	3.8159e-06	2.8729e-06	3.7225e-06	4.8697e-06	5.3907e-06	5.2325e-06	2.7919e-06	2.038e-06	3.869e-06	5.6276e-06	3.4705e-06
2.6	3.1346e-06	3.2787e-06	4.4752e-06	4.4769e-06	2.6292e-06	5.8135e-06	4.4777e-06	4.6569e-06	3.7048e-06	2.7752e-06	3.634e-06	4.8378e-06	5.3214e-06	5.2195e-06	2.8038e-06	1.9806e-06	3.9124e-06	5.4906e-06	3.3804e-06
2.55	3.0078e-06	3.1594e-06	4.3563e-06	4.3726e-06	2.5429e-06	5.6696e-06	4.3619e-06	4.5189e-06	3.5995e-06	2.7076e-06	3.6061e-06	4.7029e-06	5.2866e-06	5.1669e-06	2.7593e-06	1.9932e-06	3.7719e-06	5.4327e-06	3.2677e-06
2.5	2.8468e-06	3.0594e-06	4.2655e-06	4.2557e-06	2.4622e-06	5.6266e-06	4.3356e-06	4.3347e-06	3.4824e-06	2.6134e-06	3.5579e-06	4.6337e-06	5.1777e-06	5.1463e-06	2.7446e-06	1.8809e-06	3.6748e-06	5.3982e-06	3.158e-06
2.45	2.8044e-06	3.0136e-06	4.1489e-06	4.0707e-06	2.3694e-06	5.4866e-06	4.2606e-06	4.1912e-06	3.3393e-06	2.5605e-06	3.7295e-06	4.5526e-06	5.025e-06	5.004e-06	2.6968e-06	1.8612e-06	3.5881e-06	5.3294e-06	3.0748e-06
2.4	2.635e-06	2.9521e-06	4.0755e-06	3.989e-06	2.3072e-06	5.3535e-06	4.0613e-06	4.0869e-06	3.1873e-06	2.5055e-06	3.7445e-06	4.5203e-06	4.9783e-06	5.0189e-06	2.6439e-06	1.7623e-06	3.5095e-06	5.2175e-06	2.9812e-06
2.35	2.5262e-06	2.8651e-06	3.8949e-06	3.8117e-06	2.2846e-06	5.2794e-06	3.8434e-06	3.9391e-06	3.1118e-06	2.4418e-06	3.6796e-06	4.4492e-06	4.8871e-06	4.8989e-06	2.5603e-06	1.6532e-06	3.4485e-06	5.1663e-06	2.9384e-06
2.3	2.374e-06	2.8645e-06	3.8284e-06	3.7029e-06	2.2002e-06	5.0751e-06	3.7373e-06	3.8372e-06	2.995e-06	2.3789e-06	3.6293e-06	4.4019e-06	4.778e-06	4.7153e-06	2.5448e-06	1.6266e-06	3.4415e-06	5.1404e-06	2.7995e-06
2.25	2.3103e-06	2.711e-06	3.6712e-06	3.6761e-06	2.1537e-06	4.9703e-06	3.6408e-06	3.7408e-06	2.9285e-06	2.322e-06	3.5621e-06	4.307e-06	4.8292e-06	4.6601e-06	2.4867e-06	1.5721e-06	3.3871e-06	5.0455e-06	2.7941e-06
2.2	2.2357e-06	2.5793e-06	3.562e-06	3.5345e-06	2.084e-06	4.9015e-06	3.5075e-06	3.5811e-06	2.8556e-06	2.2562e-06	3.4943e-06	4.2176e-06	4.6318e-06	4.4809e-06	2.4232e-06	1.5444e-06	3.3115e-06	4.8932e-06	2.686e-06
2.15	2.1051e-06	2.5267e-06	3.4637e-06	3.3132e-06	2.0568e-06	4.6678e-06	3.342e-06	3.4715e-06	2.7951e-06	2.1772e-06	3.4333e-06	4.2287e-06	4.547e-06	4.4043e-06	2.3417e-06	1.4844e-06	3.2179e-06	4.7891e-06	2.603e-06
2.1	1.999e-06	2.393e-06	3.3315e-06	3.161e-06	1.9672e-06	4.571e-06	3.1775e-06	3.367e-06	2.7724e-06	2.1479e-06	3.3632e-06	4.17e-06	4.5275e-06	4.2993e-06	2.3065e-06	1.4158e-06	3.0982e-06	4.6734e-06	2.5004e-06
2.05	1.8988e-06	2.3362e-06	3.3123e-06	3.0928e-06	1.9121e-06	4.3346e-06	3.1002e-06	3.2556e-06	2.6402e-06	2.0272e-06	3.2287e-06	3.9502e-06	4.378e-06	4.1999e-06	2.2922e-06	1.3708e-06	3.0745e-06	4.5172e-06	2.4268e-06
2	1.7914e-06	2.2247e-06	3.1021e-06	3.0194e-06	1.8693e-06	4.2508e-06	2.9425e-06	3.1317e-06	2.5336e-06	1.9401e-06	3.2034e-06	3.7839e-06	4.2458e-06	4.0897e-06	2.1969e-06	1.3106e-06	3.0102e-06	4.3891e-06	2.2988e-06
1.95	1.72e-06	2.149e-06	2.9831e-06	2.9604e-06	1.7886e-06	4.1895e-06	2.9304e-06	3.05e-06	2.4274e-06	1.8685e-06	3.0692e-06	3.7392e-06	4.1274e-06	4.0053e-06	2.0881e-06	1.2645e-06	2.8535e-06	4.3386e-06	2.226e-06
1.9	1.6636e-06	2.0608e-06	2.8907e-06	2.7271e-06	1.722e-06	3.9918e-06	2.826e-06	2.9408e-06	2.3541e-06	1.7992e-06	3.026e-06	3.6415e-06	3.9575e-06	3.8149e-06	2.0591e-06	1.1773e-06	2.8065e-06	4.1531e-06	2.1626e-06
1.85	1.5431e-06	1.9955e-06	2.7787e-06	2.6591e-06	1.6603e-06	3.7873e-06	2.7043e-06	2.7887e-06	2.2518e-06	1.737e-06	2.8805e-06	3.4995e-06	3.839e-06	3.6086e-06	1.9625e-06	1.1493e-06	2.7063e-06	4.0463e-06	2.0622e-06
1.8	1.439e-06	1.849e-06	2.693e-06	2.5454e-06	1.5635e-06	3.6475e-06	2.5546e-06	2.686e-06	2.1403e-06	1.6669e-06	2.8239e-06	3.3588e-06	3.7572e-06	3.5321e-06	1.8476e-06	1.0493e-06	2.5819e-06	3.9301e-06	1.9568e-06
1.75	1.3542e-06	1.787e-06	2.5359e-06	2.376e-06	1.482e-06	3.4947e-06	2.4484e-06	2.5112e-06	2.0245e-06	1.5765e-06	2.7179e-06	3.2932e-06	3.5872e-06	3.3641e-06	1.7899e-06	1.0015e-06	2.4928e-06	3.7609e-06	1.9224e-06
1.7	1.277e-06	1.7031e-06	2.4734e-06	2.2642e-06	1.3798e-06	3.3743e-06	2.3328e-06	2.401e-06	1.9109e-06	1.5045e-06	2.6299e-06	3.2124e-06	3.4544e-06	3.2835e-06	1.719e-06	9.79642e-07	2.3713e-06	3.614e-06	1.787e-06
1.65	1.183e-06	1.5828e-06	2.3228e-06	2.1762e-06	1.3373e-06	3.2141e-06	2.2231e-06	2.2863e-06	1.8006e-06	1.442e-06	2.5687e-06	3.0481e-06	3.277e-06	3.0628e-06	1.6561e-06	9.22792e-07	2.2848e-06	3.4663e-06	1.7135e-06
1.6	1.1004e-06	1.4791e-06	2.1975e-06	2.1023e-06	1.2582e-06	3.0557e-06	2.1012e-06	2.1528e-06	1.6962e-06	1.3539e-06	2.4866e-06	2.8574e-06	3.1375e-06	2.9167e-06	1.5699e-06	8.89548e-07	2.1336e-06	3.2653e-06	1.6412e-06
1.55	1.0267e-06	1.4171e-06	2.0719e-06	1.9224e-06	1.1777e-06	2.8507e-06	1.9665e-06	2.0153e-06	1.5786e-06	1.2702e-06	2.3904e-06	2.7125e-06	3e-06	2.7337e-06	1.4324e-06	8.2173e-07	2.0278e-06	3.0583e-06	1.579e-06
1.5	9.51956e-07	1.2991e-06	1.9825e-06	1.7965e-06	1.0802e-06	2.7177e-06	1.8216e-06	1.8588e-06	1.4618e-06	1.1803e-06	2.25e-06	2.5582e-06	2.8728e-06	2.5742e-06	1.3729e-06	7.43662e-07	1.9292e-06	2.9275e-06	1.4441e-06
1.45	8.53297e-07	1.2187e-06	1.8329e-06	1.688e-06	9.7748e-07	2.5698e-06	1.7072e-06	1.7128e-06	1.3782e-06	1.0824e-06	2.135e-06	2.4468e-06	2.6741e-06	2.3838e-06	1.2994e-06	7.10882e-07	1.793e-06	2.7573e-06	1.3254e-06
1.4	8.01879e-07	1.1069e-06	1.7055e-06	1.5471e-06	9.0689e-07	2.3555e-06	1.5697e-06	1.6041e-06	1.2427e-06	1.0007e-06	1.9745e-06	2.302e-06	2.5621e-06	2.2451e-06	1.1938e-06	6.3622e-07	1.6589e-06	2.5924e-06	1.24e-06
1.35	7.21788e-07	1.0009e-06	1.5617e-06	1.4443e-06	8.34673e-07	2.2887e-06	1.4713e-06	1.47e-06	1.1227e-06	9.30012e-07	1.9142e-06	2.1485e-06	2.4112e-06	2.0809e-06	1.1318e-06	5.90934e-07	1.5436e-06	2.403e-06	1.1584e-06
1.3	6.60034e-07	9.23767e-07	1.4568e-06	1.3049e-06	7.8118e-07	2.0772e-06	1.3472e-06	1.3463e-06	1.0359e-06	8.4739e-07	1.7726e-06	1.9764e-06	2.2727e-06	1.9344e-06	9.89012e-07	5.43565e-07	1.4219e-06	2.2181e-06	1.0509e-06
1.25	5.76673e-07	8.54615e-07	1.3375e-06	1.2248e-06	7.02837e-07	1.9282e-06	1.217e-06	1.2187e-06	9.21067e-07	7.77053e-07	1.6475e-06	1.8198e-06	2.0773e-06	1.8128e-06	9.28405e-07	4.82959e-07	1.3342e-06	2.0769e-06	9.59633e-07
1.2	5.292e-07	7.68303e-07	1.221e-06	1.1282e-06	6.33585e-07	1.7437e-06	1.106e-06	1.106e-06	8.23371e-07	6.93094e-07	1.5386e-06	1.6896e-06	1.8994e-06	1.635e-06	8.1452e-07	4.34833e-07	1.2015e-06	1.8972e-06	8.5902e-07
1.15	4.63914e-07	6.84003e-07	1.1023e-06	1.0071e-06	5.75407e-07	1.6258e-06	9.98928e-07	9.91082e-07	7.27795e-07	6.09689e-07	1.3843e-06	1.5568e-06	1.7326e-06	1.4802e-06	7.5108e-07	3.91443e-07	1.0929e-06	1.7124e-06	7.73924e-07
1.1	4.04148e-07	6.18038e-07	9.93554e-07	9.21412e-07	5.22697e-07	1.4978e-06	8.8392e-07	8.81238e-07	6.3946e-07	5.47307e-07	1.2516e-06	1.3966e-06	1.5663e-06	1.3253e-06	6.70223e-07	3.34396e-07	9.8964e-07	1.5457e-06	6.88249e-07
1.05	3.58209e-07	5.51909e-07	8.93125e-07	8.242e-07	4.53083e-07	1.3523e-06	8.05951e-07	7.94686e-07	5.55705e-07	4.8623e-07	1.1503e-06	1.2465e-06	1.3994e-06	1.1601e-06	5.90576e-07	2.90872e-07	8.98752e-07	1.3981e-06	6.30879e-07
1	3.26188e-07	4.64796e-07	7.84888e-07	7.18689e-07	4.14705e-07	1.1738e-06	7.08229e-07	6.92404e-07	4.7878e-07	4.25336e-07	1.0099e-06	1.1205e-06	1.2565e-06	1.0436e-06	4.88477e-07	2.5411e-07	7.65875e-07	1.2415e-06	5.63645e-07
0.95	2.80751e-07	4.02263e-07	6.73735e-07	6.4333e-07	3.52097e-07	1.0265e-06	6.0033e-07	6.04591e-07	4.10999e-07	3.59027e-07	9.06776e-07	9.77626e-07	1.0695e-06	9.0016e-07	4.28868e-07	2.2031e-07	6.80225e-07	1.0557e-06	4.95758e-07
0.9	2.34563e-07	3.52738e-07	5.96773e-07	5.47908e-07	3.05728e-07	9.0797e-07	5.29291e-07	5.27127e-07	3.50957e-07	3.13855e-07	7.85373e-07	8.52746e-07	9.61289e-07	7.89511e-07	3.65965e-07	1.91001e-07	5.71811e-07	8.98392e-07	4.16621e-07
0.85	1.98745e-07	2.95327e-07	4.94532e-07	4.83226e-07	2.69898e-07	7.70777e-07	4.58632e-07	4.51722e-07	2.88053e-07	2.66788e-07	7.05073e-07	7.38056e-07	8.61662e-07	6.73866e-07	3.21008e-07	1.56937e-07	4.99529e-07	7.86451e-07	3.65361e-07
0.8	1.62622e-07	2.41595e-07	4.2072e-07	4.14034e-07	2.24756e-07	6.69028e-07	3.92202e-07	3.78757e-07	2.4626e-07	2.24853e-07	5.92343e-07	6.25572e-07	7.3755e-07	5.90747e-07	2.6168e-07	1.3424e-07	4.25931e-07	6.41315e-07	3.14838e-07
0.75	1.42476e-07	2.03929e-07	3.388e-07	3.37602e-07	1.86526e-07	5.79372e-07	3.19527e-07	3.14532e-07	1.98613e-07	1.93567e-07	4.92205e-07	5.226e-07	6.12697e-07	4.98097e-07	2.21801e-07	1.09485e-07	3.50576e-07	5.39386e-07	2.62169e-07
0.7	1.10976e-07	1.63441e-07	2.7606e-07	2.79358e-07	1.58141e-07	4.82517e-07	2.63818e-07	2.59177e-07	1.65447e-07	1.51961e-07	4.19059e-07	4.38934e-07	5.19234e-07	4.0199e-07	1.78291e-07	8.83938e-08	2.83509e-07	4.49946e-07	2.14613e-07
0.65	9.60718e-08	1.36746e-07	2.30599e-07	2.38639e-07	1.33339e-07	3.70247e-07	2.16533e-07	2.05847e-07	1.31097e-07	1.24883e-07	3.43536e-07	3.51022e-07	4.13162e-07	3.15587e-07	1.44498e-07	7.10829e-08	2.28049e-07	3.58513e-07	1.73303e-07
0.6	7.60192e-08	1.07305e-07	1.83051e-07	1.92915e-07	1.07471e-07	3.06805e-07	1.73728e-07	1.68319e-07	1.01432e-07	9.9166e-08	2.91886e-07	2.84018e-07	3.39503e-07	2.52811e-07	1.1528e-07	5.58701e-08	1.841e-07	2.84431e-07	1.35561e-07
0.55	6.19261e-08	8.55948e-08	1.38487e-07	1.55727e-07	8.4412e-08	2.41018e-07	1.37929e-07	1.33379e-07	7.74711e-08	7.16527e-08	2.26738e-07	2.19164e-07	2.71236e-07	1.91721e-07	8.82031e-08	4.21501e-08	1.46551e-07	2.21417e-07	1.08802e-07
0.5	5.0956e-08	6.36545e-08	1.04066e-07	1.21547e-07	6.40859e-08	1.84233e-07	1.05087e-07	1.0247e-07	5.72355e-08	5.60928e-08	1.79444e-07	1.72124e-07	2.13102e-07	1.56728e-07	6.71965e-08	2.93186e-08	1.16722e-07	1.6807e-07	8.21006e-08
0.45	4.2916e-08	5.09838e-08	7.6252e-08	9.31974e-08	4.91446e-08	1.44431e-07	8.06136e-08	7.80094e-08	4.34903e-08	4.16686e-08	1.38665e-07	1.24369e-07	1.6607e-07	1.17905e-07	5.23923e-08	2.13966e-08	8.7547e-08	1.29066e-07	5.86015e-08
0.4	3.22554e-08	3.78457e-08	5.67791e-08	6.87801e-08	3.58115e-08	1.08935e-07	6.1422e-08	5.7172e-08	3.29574e-08	2.86914e-08	1.06538e-07	9.18109e-08	1.24898e-07	8.7866e-08	3.66493e-08	1.4326e-08	6.28308e-08	9.12401e-08	4.46215e-08
0.35	2.69529e-08	2.7321e-08	3.85947e-08	5.08339e-08	2.57778e-08	8.48459e-08	4.51007e-08	4.27189e-08	2.46921e-08	2.08855e-08	7.5936e-08	6.43682e-08	9.64862e-08	6.25117e-08	2.68105e-08	1.0127e-08	4.56256e-08	6.60379e-08	2.87124e-08
0.3	2.10557e-08	1.99642e-08	2.60202e-08	3.52234e-08	1.87221e-08	6.42841e-08	3.24396e-08	2.99028e-08	1.77751e-08	1.34813e-08	5.23437e-08	4.38264e-08	6.9136e-08	4.57102e-08	1.85156e-08	6.7004e-09	3.23819e-08	4.44084e-08	1.97844e-08
0.25	1.57693e-08	1.43403e-08	1.80844e-08	2.48869e-08	1.34357e-08	4.71326e-08	2.24397e-08	2.0326e-08	1.14591e-08	8.7027e-09	3.48448e-08	2.99322e-08	4.81276e-08	2.95575e-08	1.27941e-08	4.0781e-09	2.22656e-08	2.90207e-08	1.31461e-08
0.2	1.09989e-08	9.0031e-09	1.20588e-08	1.71715e-08	8.9877e-09	3.13529e-08	1.55048e-08	1.37345e-08	8.0486e-09	5.7183e-09	2.2458e-08	1.89371e-08	3.28202e-08	1.98512e-08	8.5749e-09	2.5752e-09	1.48695e-08	1.87383e-08	8.1483e-09
0.15	6.9528e-09	5.686e-09	7.3551e-09	1.11367e-08	5.9693e-09	1.91049e-08	1.04426e-08	8.4316e-09	4.9881e-09	3.2673e-09	1.4355e-08	1.1946e-08	2.00249e-08	1.27221e-08	5.384e-09	1.5875e-09	9.6224e-09	1.1745e-08	5.1661e-09
0.1	5.1666e-09	3.4467e-09	4.2426e-09	6.9876e-09	3.4914e-09	1.16774e-08	6.3569e-09	5.2937e-09	3.1713e-09	2.0163e-09	8.6362e-09	7.3474e-09	1.31772e-08	7.9971e-09	3.2797e-09	1.0574e-09	6.0575e-09	7.1432e-09	3.189e-09
0.05	3.257e-09	2.0502e-09	2.2377e-09	4.1816e-09	2.1272e-09	7.2832e-09	3.7446e-09	2.9953e-09	1.9331e-09	1.1863e-09	5.1178e-09	4.4379e-09	7.9404e-09	4.4804e-09	1.9958e-09	6.90752e-10	3.4174e-09	3.8813e-09	1.9858e-09
0	2.1128e-09	1.1945e-09	1.256e-09	2.4443e-09	1.2112e-09	4.2671e-09	2.1168e-09	1.7222e-09	1.1616e-09	6.61165e-10	2.8545e-09	2.3625e-09	4.7458e-09	2.5835e-09	1.1132e-09	4.15389e-10	1.9196e-09	2.2149e-09	1.276e-09
-0.05	1.3369e-09	6.85879e-10	6.94683e-10	1.4174e-09	6.8075e-10	2.4346e-09	1.264e-09	9.25794e-10	6.73827e-10	3.48485e-10	1.5467e-09	1.3384e-09	2.5958e-09	1.4639e-09	5.91737e-10	2.15974e-10	1.1367e-09	1.2446e-09	7.11942e-10
-0.1	8.94718e-10	3.51749e-10	3.48791e-10	7.93993e-10	3.14712e-10	1.4352e-09	7.42179e-10	5.28351e-10	3.55217e-10	2.02371e-10	8.53625e-10	7.32106e-10	1.4948e-09	8.20908e-10	3.16366e-10	1.22089e-10	6.15607e-10	6.55445e-10	3.7378e-10
-0.15	5.00271e-10	2.13851e-10	1.76841e-10	4.42724e-10	1.86153e-10	7.67105e-10	3.9574e-10	2.86545e-10	1.96442e-10	1.05744e-10	4.21598e-10	3.70413e-10	7.74212e-10	4.1133e-10	1.65096e-10	7.26441e-11	3.14866e-10	3.05668e-10	2.16837e-10
-0.2	2.30836e-10	1.21187e-10	8.79127e-11	2.41909e-10	9.74639e-11	4.12339e-10	2.08274e-10	1.50453e-10	1.11371e-10	5.70552e-11	1.87867e-10	1.94558e-10	4.07236e-10	2.08638e-10	8.56529e-11	4.25698e-11	1.51893e-10	1.45297e-10	1.11612e-10
-0.25	1.2539e-10	6.62384e-11	4.34506e-11	1.31009e-10	5.25856e-11	2.32099e-10	1.14499e-10	8.47761e-11	6.05312e-11	2.32527e-11	8.79373e-11	1.022e-10	2.11879e-10	1.04639e-10	4.23839e-11	1.43271e-11	7.88034e-11	6.74489e-11	6.69157e-11
-0.3	7.10841e-11	2.38165e-11	1.44349e-11	7.33055e-11	1.85896e-11	1.21014e-10	6.55069e-11	4.69515e-11	2.47121e-11	1.26381e-11	4.14632e-11	5.43144e-11	1.05982e-10	5.29462e-11	1.46405e-11	7.4803e-12	4.0764e-11	2.26627e-11	2.33543e-11
-0.35	5.07499e-11	1.31223e-11	7.2777e-12	4.08464e-11	9.9168e-12	6.03556e-11	2.41031e-11	1.76326e-11	1.33838e-11	7.0734e-12	1.20183e-11	1.92543e-11	5.28181e-11	1.89809e-11	7.4616e-12	4.1614e-12	1.36112e-11	1.09555e-11	1.28027e-11
-0.4	1.93382e-11	6.9186e-12	3.8446e-12	1.52392e-11	5.5379e-12	2.01014e-11	1.3192e-11	9.4738e-12	7.6206e-12	4.016e-12	4.9292e-12	9.7746e-12	1.84383e-11	9.2482e-12	3.8829e-12	2.3467e-12	6.5555e-12	5.9799e-12	7.4623e-12
-0.45	1.15859e-11	4.1056e-12	2.1063e-12	8.0627e-12	3.1448e-12	1.09284e-11	7.231e-12	5.2835e-12	4.6303e-12	2.3499e-12	2.3521e-12	5.0321e-12	8.7405e-12	4.6711e-12	2.0879e-12	1.2896e-12	3.506e-12	3.2857e-12	4.368e-12
-0.5	6.7346e-12	2.3717e-12	1.2427e-12	4.9046e-12	1.8166e-12	6.5497e-12	4.0734e-12	3.0846e-12	2.696e-12	1.4132e-12	9.31284e-13	2.7926e-12	4.7753e-12	2.5757e-12	1.1007e-12	7.14403e-13	1.8692e-12	1.9343e-12	2.6899e-12
-0.55	4.2586e-12	1.5053e-12	7.40536e-13	2.9637e-12	9.8923e-13	4.0435e-12	2.4348e-12	1.8718e-12	1.6105e-12	8.49021e-13	3.07013e-13	1.5408e-12	2.608e-12	1.3158e-12	5.17542e-13	3.14049e-13	1.0047e-12	1.1083e-12	1.715e-12
-0.6	2.6974e-12	8.98523e-13	4.431e-13	1.8138e-12	5.61328e-13	2.5222e-12	1.4276e-12	1.0807e-12	1.0222e-12	5.28511e-13	7.46058e-14	7.2982e-13	1.4428e-12	6.52222e-13	1.70121e-13	7.69481e-14	4.73315e-13	6.23379e-13	1.1034e-12
-0.65	1.9388e-12	5.38249e-13	3.0484e-13	1.0656e-12	2.72458e-13	1.7194e-12	8.59655e-13	6.49833e-13	6.32837e-13	3.23096e-13	2.63877e-13	3.09142e-13	6.82929e-13	2.54155e-13	3.7706e-14	5.93865e-14	1.61123e-13	3.93743e-13	7.5133e-13
-0.7	1.3715e-12	3.81786e-13	1.90081e-13	6.71824e-13	1.36064e-13	1.4238e-12	5.02182e-13	3.76273e-13	3.436e-13	1.75035e-13	4.00526e-13	4.67071e-14	2.57399e-13	3.72487e-14	1.79017e-13	1.33324e-13	4.66425e-14	4.96396e-13	5.92656e-13
-0.75	9.44093e-13	2.75083e-13	1.75863e-13	4.1493e-13	7.12104e-14	1.2325e-12	3.06528e-13	2.58149e-13	2.29141e-13	1.48769e-13	4.38745e-13	1.13259e-13	1.90799e-14	1.46197e-13	2.55678e-13	1.35457e-13	1.27312e-13	8.32735e-13	6.02724e-13
-0.8	8.39887e-13	2.66448e-13	1.85599e-13	2.77168e-13	3.43937e-14	1.3517e-12	2.19027e-13	1.91662e-13	1.45781e-13	1.33479e-13	4.50398e-13	1.92809e-13	1.60941e-13	2.39819e-13	3.1446e-13	9.07706e-14	1.75464e-13	1.3956e-12	8.18771e-13
-0.85	8.57274e-13	3.46511e-13	2.67343e-13	2.29033e-13	6.73017e-14	1.6535e-12	2.20671e-13	2.11446e-13	1.577e-13	2.32586e-13	3.56838e-13	2.174e-13	2.04238e-13	2.51897e-13	3.18274e-13	6.93422e-14	1.18718e-13	2.4864e-12	1.1985e-12
-0.9	1.0523e-12	5.1812e-13	4.18804e-13	2.80665e-13	1.41694e-13	2.2707e-12	3.2297e-13	2.71289e-13	2.18768e-13	4.26102e-13	2.21881e-13	1.21484e-13	2.28426e-13	2.37023e-13	2.83347e-13	3.43446e-13	4.312e-15	3.9535e-12	1.823e-12
-0.95	1.4683e-12	8.17875e-13	7.23184e-13	4.06259e-13	3.38366e-13	3.3114e-12	5.37846e-13	4.44392e-13	4.00642e-13	7.70788e-13	1.37215e-13	6.30115e-14	1.36009e-13	1.20363e-13	1.59849e-13	8.73787e-13	3.03025e-13	6.4327e-12	2.9291e-12
-1	2.2101e-12	1.3715e-12	1.155e-12	6.94502e-13	6.47984e-13	4.9759e-12	8.48697e-13	7.33944e-13	6.78607e-13	1.2618e-12	7.20948e-13	4.09228e-13	2.8803e-15	9.23459e-14	3.89587e-14	1.5744e-12	7.90003e-13	9.7955e-12	4.5731e-12
-1.05	3.4333e-12	2.1754e-12	1.8801e-12	1.1496e-12	1.1755e-12	7.3963e-12	1.3986e-12	1.2358e-12	1.162e-12	2.0433e-12	1.564e-12	1.0305e-12	3.23255e-13	4.64798e-13	4.22773e-13	2.6487e-12	1.5639e-12	1.4962e-11	6.8893e-12
-1.1	5.2892e-12	3.3965e-12	3.003e-12	1.898e-12	1.9496e-12	1.06082e-11	2.302e-12	2.0042e-12	1.828e-12	3.2312e-12	2.9777e-12	1.9439e-12	8.68332e-13	1.0481e-12	9.58584e-13	4.301e-12	2.7566e-12	2.36929e-11	1.02436e-11
-1.15	8.0117e-12	5.2574e-12	4.8086e-12	3.0251e-12	3.1498e-12	1.60863e-11	3.622e-12	3.0787e-12	2.9451e-12	5.0615e-12	5.0151e-12	3.3035e-12	1.6713e-12	1.8745e-12	1.8743e-12	6.631e-12	4.6988e-12	3.46834e-11	1.52559e-11
-1.2	1.13641e-11	8.1334e-12	7.4222e-12	4.7301e-12	4.848e-12	2.37666e-11	5.6461e-12	4.8958e-12	4.6288e-12	7.8186e-12	8.1395e-12	5.3338e-12	2.8573e-12	3.1788e-12	3.233e-12	9.7498e-12	7.3522e-12	5.15059e-11	2.2323e-11
-1.25	1.69323e-11	1.15654e-11	1.08087e-11	7.3775e-12	7.3973e-12	3.44206e-11	8.449e-12	7.3049e-12	7.0331e-12	1.14037e-11	1.23385e-11	8.2714e-12	4.6115e-12	5.1774e-12	5.306e-12	1.45008e-11	1.06371e-11	8.40921e-11	3.28756e-11
-1.3	2.53661e-11	1.742e-11	1.63169e-11	1.06263e-11	1.06411e-11	4.93961e-11	1.29522e-11	1.06827e-11	1.04509e-11	1.64759e-11	1.83302e-11	1.28847e-11	7.3799e-12	8.0277e-12	8.2699e-12	2.10851e-11	1.6627e-11	1.26442e-10	4.71009e-11
-1.35	3.59882e-11	2.58331e-11	2.38708e-11	1.56274e-11	1.60433e-11	7.96805e-11	1.8982e-11	1.62238e-11	1.57069e-11	2.42499e-11	2.71758e-11	1.95088e-11	1.10151e-11	1.17767e-11	1.18405e-11	3.0235e-11	2.4582e-11	1.789e-10	7.41985e-11
-1.4	5.60544e-11	3.85512e-11	3.48925e-11	2.30425e-11	2.36539e-11	1.14177e-10	2.86075e-11	2.38677e-11	2.33242e-11	3.49045e-11	3.91323e-11	2.84061e-11	1.67396e-11	1.7438e-11	1.77584e-11	4.4299e-11	3.52791e-11	2.50053e-10	1.10302e-10
-1.45	8.33097e-11	5.92684e-11	5.01906e-11	3.35625e-11	3.41876e-11	1.65251e-10	4.19187e-11	3.45822e-11	3.28327e-11	4.94563e-11	6.05026e-11	4.11073e-11	2.48362e-11	2.53869e-11	2.6139e-11	6.92282e-11	5.14805e-11	3.48306e-10	1.51405e-10
-1.5	1.18081e-10	8.86599e-11	7.63965e-11	4.87512e-11	4.85762e-11	2.22536e-10	6.7384e-11	5.01924e-11	4.80144e-11	7.59116e-11	8.90156e-11	6.50538e-11	3.52966e-11	3.61537e-11	3.7412e-11	9.5108e-11	8.21842e-11	4.82744e-10	2.08215e-10
-1.55	1.60687e-10	1.24593e-10	1.11777e-10	7.67194e-11	7.8118e-11	3.07799e-10	9.75062e-11	7.83757e-11	7.35477e-11	1.07357e-10	1.24576e-10	9.63535e-11	5.0448e-11	5.75261e-11	6.12462e-11	1.30659e-10	1.19081e-10	7.23454e-10	2.82056e-10
-1.6	2.18862e-10	1.71543e-10	1.55255e-10	1.11767e-10	1.10654e-10	4.2545e-10	1.36107e-10	1.14022e-10	1.06266e-10	1.47203e-10	1.7574e-10	1.36175e-10	7.93453e-11	8.63065e-11	8.81908e-11	1.78495e-10	1.67225e-10	9.60902e-10	3.862e-10
-1.65	2.99759e-10	2.36868e-10	2.21519e-10	1.61322e-10	1.52306e-10	6.27059e-10	1.8354e-10	1.60913e-10	1.44369e-10	1.98416e-10	2.37264e-10	1.89771e-10	1.13727e-10	1.16209e-10	1.22163e-10	2.36794e-10	2.29464e-10	1.2995e-09	5.571e-10
-1.7	3.94138e-10	3.19238e-10	2.94799e-10	2.20202e-10	2.08978e-10	8.63809e-10	2.6302e-10	2.15994e-10	2.03885e-10	2.62514e-10	3.31816e-10	2.61244e-10	1.58665e-10	1.58473e-10	1.67655e-10	3.25072e-10	3.21259e-10	1.7551e-09	7.6284e-10
-1.75	5.75938e-10	4.33469e-10	4.05801e-10	3.02757e-10	2.8342e-10	1.1373e-09	3.58131e-10	2.92666e-10	2.79604e-10	3.49179e-10	4.52734e-10	3.50799e-10	2.13469e-10	2.17602e-10	2.25256e-10	4.17685e-10	4.19496e-10	2.3034e-09	9.90989e-10
-1.8	7.73452e-10	6.3147e-10	5.96265e-10	4.11481e-10	3.87356e-10	1.4851e-09	4.87652e-10	4.03165e-10	3.78504e-10	4.58668e-10	6.60927e-10	4.74044e-10	2.99507e-10	2.97973e-10	3.06447e-10	6.14437e-10	6.16642e-10	2.9122e-09	1.2971e-09
-1.85	1.0299e-09	8.68761e-10	7.76389e-10	6.15046e-10	5.43728e-10	1.929e-09	7.02212e-10	5.80981e-10	5.5531e-10	6.64271e-10	8.81727e-10	6.8995e-10	3.92897e-10	4.00218e-10	4.16082e-10	8.07306e-10	8.37718e-10	3.9192e-09	1.6394e-09
-1.9	1.3256e-09	1.1483e-09	1.0171e-09	8.19481e-10	7.39889e-10	2.5176e-09	9.70187e-10	8.02393e-10	7.32487e-10	8.77691e-10	1.1567e-09	9.44872e-10	5.74086e-10	5.65114e-10	5.83322e-10	1.0445e-09	1.101e-09	4.846e-09	2.1522e-09
-1.95	1.7308e-09	1.4827e-09	1.3719e-09	1.0671e-09	9.9094e-10	3.2519e-09	1.2358e-09	1.0623e-09	9.37575e-10	1.1579e-09	1.4976e-09	1.2338e-09	7.72588e-10	7.70369e-10	7.75169e-10	1.355e-09	1.4033e-09	6.5767e-09	2.7649e-09
-2	2.2603e-09	1.9326e-09	1.7406e-09	1.4341e-09	1.2726e-09	4.2299e-09	1.6607e-09	1.4142e-09	1.2263e-09	1.4617e-09	1.9433e-09	1.5502e-09	1.0142e-09	9.9797e-10	1.011e-09	1.7389e-09	1.8518e-09	8.3319e-09	3.4808e-09
-2.05	2.9536e-09	2.4374e-09	2.2561e-09	1.8132e-09	1.6555e-09	5.6825e-09	2.141e-09	1.787e-09	1.6331e-09	1.8355e-09	2.5263e-09	2.0642e-09	1.2884e-09	1.2974e-09	1.2855e-09	2.184e-09	2.3821e-09	1.02202e-08	4.3241e-09
-2.1	3.7784e-09	3.1118e-09	2.8752e-09	2.3621e-09	2.1215e-09	7.2095e-09	2.7492e-09	2.2879e-09	2.0783e-09	2.346e-09	3.1607e-09	2.6776e-09	1.6927e-09	1.6735e-09	1.6649e-09	2.7514e-09	3.0017e-09	1.23851e-08	5.7464e-09
-2.15	4.7991e-09	3.9906e-09	3.6472e-09	2.963e-09	2.6582e-09	9.0957e-09	3.4324e-09	2.9195e-09	2.6785e-09	3.0436e-09	4.0043e-09	3.3939e-09	2.2167e-09	2.1908e-09	2.1703e-09	3.4339e-09	3.8158e-09	1.52531e-08	7.2225e-09
-2.2	6.6092e-09	5.305e-09	4.6644e-09	3.7816e-09	3.5001e-09	1.1278e-08	4.4023e-09	3.6778e-09	3.3119e-09	3.7057e-09	5.4654e-09	4.2997e-09	2.8561e-09	2.7793e-09	2.6912e-09	4.1026e-09	4.7967e-09	1.849e-08	8.604e-09
-2.25	8.2806e-09	6.6826e-09	6.0339e-09	4.8936e-09	4.2685e-09	1.35939e-08	6.11e-09	4.6925e-09	4.1925e-09	4.5784e-09	6.8721e-09	5.8697e-09	3.5182e-09	3.5051e-09	3.3293e-09	4.92e-09	6.3183e-09	2.20591e-08	1.02847e-08
-2.3	1.03168e-08	8.3115e-09	7.6863e-09	6.5357e-09	5.6388e-09	1.66729e-08	7.4174e-09	6.2265e-09	5.5319e-09	6.0365e-09	8.4143e-09	7.1917e-09	4.4481e-09	4.3164e-09	4.1828e-09	6.5489e-09	7.6569e-09	2.58739e-08	1.22429e-08
-2.35	1.28145e-08	1.01018e-08	9.2974e-09	8.1963e-09	6.9386e-09	2.04592e-08	9.2935e-09	7.6426e-09	6.6979e-09	7.3607e-09	1.01337e-08	8.8447e-09	6.042e-09	5.7166e-09	5.4607e-09	7.8297e-09	9.1844e-09	3.13473e-08	1.46453e-08
-2.4	1.52942e-08	1.1988e-08	1.1241e-08	9.9033e-09	8.5451e-09	2.36861e-08	1.13088e-08	9.2008e-09	8.4209e-09	8.7164e-09	1.22421e-08	1.0916e-08	7.5514e-09	7.1108e-09	6.7759e-09	9.4007e-09	1.07445e-08	3.56595e-08	1.72953e-08
-2.45	1.85647e-08	1.44253e-08	1.37896e-08	1.22118e-08	1.02378e-08	2.87175e-08	1.38798e-08	1.12666e-08	9.87e-09	1.05191e-08	1.46099e-08	1.35458e-08	9.0026e-09	8.6048e-09	7.858e-09	1.09632e-08	1.21437e-08	4.23e-08	2.01287e-08
-2.5	2.18039e-08	1.72402e-08	1.63539e-08	1.49464e-08	1.20749e-08	3.36296e-08	1.67656e-08	1.33288e-08	1.21906e-08	1.23511e-08	1.74897e-08	1.62523e-08	1.07105e-08	1.03237e-08	9.5054e-09	1.28589e-08	1.45042e-08	4.84436e-08	2.32068e-08
-2.55	2.62861e-08	2.0869e-08	1.93082e-08	1.80148e-08	1.43833e-08	3.95971e-08	2.03661e-08	1.62082e-08	1.41414e-08	1.47009e-08	2.10422e-08	1.8852e-08	1.26383e-08	1.2216e-08	1.10945e-08	1.48252e-08	1.70795e-08	5.87814e-08	2.69953e-08
-2.6	3.10646e-08	2.40682e-08	2.24553e-08	2.11727e-08	1.73732e-08	4.60586e-08	2.39147e-08	1.95344e-08	1.70618e-08	1.689e-08	2.45109e-08	2.23071e-08	1.53811e-08	1.44409e-08	1.26964e-08	1.68216e-08	2.00547e-08	6.91662e-08	3.12022e-08
-2.65	3.70353e-08	2.84001e-08	2.6129e-08	2.50848e-08	2.05948e-08	5.54906e-08	2.78906e-08	2.37706e-08	1.99356e-08	1.97681e-08	2.81575e-08	2.60037e-08	1.81583e-08	1.68929e-08	1.48554e-08	1.90897e-08	2.33721e-08	7.86002e-08	3.61767e-08
-2.7	4.29461e-08	3.236e-08	3.08574e-08	2.93818e-08	2.42322e-08	6.3071e-08	3.31787e-08	2.69273e-08	2.32438e-08	2.32951e-08	3.26558e-08	2.9718e-08	2.0847e-08	2.01472e-08	1.76984e-08	2.22219e-08	2.71217e-08	8.94758e-08	4.10517e-08
-2.75	5.31072e-08	3.73666e-08	3.56128e-08	3.41698e-08	2.79922e-08	7.20868e-08	3.80884e-08	3.13173e-08	2.70684e-08	2.65982e-08	3.75482e-08	3.46883e-08	2.45489e-08	2.32282e-08	2.01402e-08	2.55324e-08	3.10142e-08	1.00709e-07	4.7128e-08
-2.8	6.18699e-08	4.32113e-08	4.0414e-08	3.89088e-08	3.19996e-08	8.46546e-08	4.4247e-08	3.52428e-08	3.14697e-08	3.10966e-08	4.34434e-08	3.96113e-08	2.90984e-08	2.73912e-08	2.26285e-08	2.87574e-08	3.51143e-08	1.15814e-07	5.4943e-08
-2.85	6.87878e-08	4.80983e-08	4.56786e-08	4.48163e-08	3.6465e-08	9.56681e-08	5.38151e-08	4.14443e-08	3.56389e-08	3.50485e-08	4.85755e-08	4.51285e-08	3.31965e-08	3.08042e-08	2.62037e-08	3.24355e-08	4.07743e-08	1.284e-07	6.23422e-08
-2.9	7.76042e-08	5.6262e-08	5.49942e-08	5.46891e-08	4.22793e-08	1.08496e-07	6.13759e-08	4.70987e-08	3.9888e-08	4.09819e-08	5.76945e-08	5.34594e-08	3.77801e-08	3.53867e-08	2.95565e-08	3.70839e-08	4.57702e-08	1.4521e-07	6.95443e-08
-2.95	8.86244e-08	6.38911e-08	6.22624e-08	6.09176e-08	4.68498e-08	1.20059e-07	7.00826e-08	5.70459e-08	4.50508e-08	4.57988e-08	6.69195e-08	5.91712e-08	4.33267e-08	4.1e-08	3.33084e-08	4.20059e-08	5.40887e-08	1.62224e-07	7.69094e-08
-3	9.8896e-08	7.19345e-08	6.97321e-08	6.84217e-08	5.51182e-08	1.32065e-07	7.76734e-08	6.419e-08	5.45414e-08	5.34065e-08	7.2488e-08	6.74682e-08	4.95889e-08	4.65607e-08	3.75248e-08	4.70956e-08	6.06706e-08	1.79423e-07	8.4991e-08
-3.05	1.1137e-07	8.03455e-08	7.72513e-08	7.86102e-08	6.31531e-08	1.45587e-07	8.83706e-08	7.21421e-08	6.15084e-08	6.07111e-08	8.18147e-08	7.7273e-08	5.92816e-08	5.50188e-08	4.17904e-08	5.48511e-08	6.77793e-08	1.99361e-07	9.59264e-08
-3.1	1.21619e-07	8.88822e-08	8.86654e-08	8.86597e-08	7.0233e-08	1.60015e-07	9.97027e-08	8.13361e-08	6.91654e-08	6.8059e-08	9.08625e-08	8.55733e-08	6.66787e-08	6.17873e-08	4.72722e-08	6.11598e-08	7.55571e-08	2.21158e-07	1.08196e-07
-3.15	1.3899e-07	9.86402e-08	9.82332e-08	1.0048e-07	7.97674e-08	1.80167e-07	1.12283e-07	9.23859e-08	7.7344e-08	7.5862e-08	1.01673e-07	9.86532e-08	7.4919e-08	6.92546e-08	5.56891e-08	6.84799e-08	8.31059e-08	2.42517e-07	1.18252e-07
-3.2	1.52465e-07	1.05661e-07	1.09095e-07	1.10891e-07	8.76626e-08	1.9841e-07	1.25875e-07	1.01569e-07	8.68641e-08	8.36458e-08	1.12172e-07	1.07329e-07	8.15721e-08	7.72412e-08	6.24012e-08	7.56688e-08	9.07887e-08	2.65441e-07	1.31494e-07
-3.25	1.67059e-07	1.18131e-07	1.18313e-07	1.22679e-07	9.80657e-08	2.16539e-07	1.37933e-07	1.12545e-07	9.48204e-08	9.47993e-08	1.23216e-07	1.18541e-07	9.08356e-08	8.49245e-08	7.0338e-08	8.39069e-08	9.89098e-08	2.89244e-07	1.45462e-07
-3.3	1.86359e-07	1.30826e-07	1.29634e-07	1.36964e-07	1.10078e-07	2.34543e-07	1.53595e-07	1.23396e-07	1.04795e-07	1.04788e-07	1.33518e-07	1.30156e-07	1.02232e-07	9.54753e-08	7.71466e-08	9.33329e-08	1.07936e-07	3.12595e-07	1.60315e-07
-3.35	2.02653e-07	1.42859e-07	1.40524e-07	1.47993e-07	1.20705e-07	2.50234e-07	1.68601e-07	1.36173e-07	1.14529e-07	1.16549e-07	1.49472e-07	1.43167e-07	1.10675e-07	1.04939e-07	8.56109e-08	1.03199e-07	1.19775e-07	3.42128e-07	1.76071e-07
-3.4	2.23304e-07	1.54179e-07	1.55471e-07	1.65004e-07	1.30594e-07	2.75187e-07	1.84792e-07	1.4809e-07	1.26337e-07	1.26097e-07	1.6129e-07	1.57584e-07	1.23313e-07	1.14609e-07	9.42997e-08	1.12448e-07	1.3094e-07	3.70016e-07	1.91852e-07
-3.45	2.49089e-07	1.70985e-07	1.70983e-07	1.82341e-07	1.45626e-07	3.0414e-07	2.00436e-07	1.61798e-07	1.41062e-07	1.3587e-07	1.76897e-07	1.71544e-07	1.35304e-07	1.26753e-07	1.03203e-07	1.23841e-07	1.43126e-07	4.00714e-07	2.09987e-07
-3.5	2.68156e-07	1.86871e-07	1.83406e-07	1.96148e-07	1.55151e-07	3.24933e-07	2.17358e-07	1.76136e-07	1.50379e-07	1.49195e-07	1.8989e-07	1.89772e-07	1.49559e-07	1.38978e-07	1.1523e-07	1.33652e-07	1.54581e-07	4.3169e-07	2.24139e-07
-3.55	2.91479e-07	2.07322e-07	2.01466e-07	2.15795e-07	1.71162e-07	3.54604e-07	2.32812e-07	1.92417e-07	1.64172e-07	1.5862e-07	2.07141e-07	2.06159e-07	1.63184e-07	1.53899e-07	1.2303e-07	1.47962e-07	1.69672e-07	4.68443e-07	2.45235e-07
-3.6	3.19193e-07	2.24567e-07	2.19526e-07	2.35601e-07	1.87213e-07	3.83399e-07	2.57426e-07	2.13293e-07	1.78972e-07	1.75903e-07	2.24957e-07	2.23577e-07	1.78811e-07	1.69279e-07	1.34561e-07	1.58655e-07	1.82226e-07	5.24728e-07	2.61424e-07
-3.65	3.51494e-07	2.43978e-07	2.3901e-07	2.54232e-07	2.03726e-07	4.12477e-07	2.80507e-07	2.32846e-07	1.96093e-07	1.85736e-07	2.39764e-07	2.37953e-07	1.92731e-07	1.84251e-07	1.46382e-07	1.70259e-07	1.99756e-07	5.57194e-07	2.86918e-07
-3.7	3.81787e-07	2.62563e-07	2.57143e-07	2.77723e-07	2.2117e-07	4.4892e-07	3.03933e-07	2.52651e-07	2.11868e-07	2.06864e-07	2.59344e-07	2.53538e-07	2.10937e-07	2.001e-07	1.62813e-07	1.84366e-07	2.11586e-07	6.00724e-07	3.04346e-07
-3.75	4.15575e-07	2.87124e-07	2.78242e-07	2.99245e-07	2.38045e-07	4.87336e-07	3.25432e-07	2.70329e-07	2.28332e-07	2.23688e-07	2.88325e-07	2.78941e-07	2.25638e-07	2.15398e-07	1.73753e-07	1.99488e-07	2.27081e-07	6.40399e-07	3.31827e-07
-3.8	4.44447e-07	3.07374e-07	3.02879e-07	3.27933e-07	2.55172e-07	5.45225e-07	3.55065e-07	2.92444e-07	2.50331e-07	2.41903e-07	2.98997e-07	2.97352e-07	2.44652e-07	2.368e-07	1.90801e-07	2.21418e-07	2.48436e-07	6.90851e-07	3.6104e-07
-3.85	4.97971e-07	3.31933e-07	3.3173e-07	3.535e-07	2.81499e-07	6.00597e-07	3.89215e-07	3.19793e-07	2.66769e-07	2.67572e-07	3.06223e-07	3.24236e-07	2.64247e-07	2.53335e-07	2.02786e-07	2.38774e-07	2.6613e-07	7.27931e-07	3.7827e-07
-3.9	5.6402e-07	3.63054e-07	3.57031e-07	3.8078e-07	3.03106e-07	6.39342e-07	4.19367e-07	3.46261e-07	2.92611e-07	2.90455e-07	3.11752e-07	3.49112e-07	2.82313e-07	2.75311e-07	2.16116e-07	2.57848e-07	2.81261e-07	7.86663e-07	4.14632e-07
-3.95	6.10776e-07	3.9262e-07	3.83286e-07	4.13471e-07	3.26253e-07	6.87932e-07	4.59949e-07	3.70676e-07	3.13681e-07	3.18759e-07	3.23257e-07	3.79652e-07	3.05047e-07	3.02145e-07	2.3559e-07	2.82373e-07	3.09725e-07	8.5131e-07	4.45409e-07
-4	6.61866e-07	4.22392e-07	4.09182e-07	4.39077e-07	3.57785e-07	7.41707e-07	5.20409e-07	4.10271e-07	3.39349e-07	3.42492e-07	3.27957e-07	4.0732e-07	3.2417e-07	3.24318e-07	2.50338e-07	3.11443e-07	3.29558e-07	8.93732e-07	4.66526e-07
