# Supplementary material for: Chirality-dependent electrical transport properties of carbon nanotubes obtained by experimental measurement
Source: Nat Commun. 2023 Mar 25;14:1672. doi: 10.1038/s41467-023-37443-7 (PMC10039901; doi:10.1038/s41467-023-37443-7)
Supplement: Supplementary file 3 — Source Data [file 41467_2023_37443_MOESM3_ESM.zip › 7. Source Data/Figure 2/2d/transfer curve for 103.xlsx]

## Sheet: Sheet1
-4	7.8734e-08	4.60626e-08	6.38761e-08	6.91442e-08	4.42046e-08	5.62779e-08	4.58556e-08	3.70265e-08	2.13329e-08	1.99188e-08	3.28423e-08	2.2075e-08	1.81154e-08	1.65463e-08	4.29089e-08
-3.95	8.85554e-08	5.56833e-08	7.05467e-08	7.4496e-08	4.8825e-08	6.25902e-08	5.36211e-08	4.15051e-08	2.37059e-08	3.63073e-08	3.65997e-08	2.38157e-08	2.00435e-08	1.82122e-08	4.48345e-08
-3.9	9.47922e-08	6.04477e-08	7.67766e-08	7.94218e-08	5.51059e-08	6.70824e-08	5.73278e-08	4.46013e-08	2.60544e-08	3.73909e-08	4.07543e-08	2.6593e-08	2.12911e-08	2.00237e-08	4.67903e-08
-3.85	1.02552e-07	6.27282e-08	8.31715e-08	8.58171e-08	5.89074e-08	7.35244e-08	6.0832e-08	4.76666e-08	2.79864e-08	3.9601e-08	4.24823e-08	2.86563e-08	2.30355e-08	2.09218e-08	4.90929e-08
-3.8	1.08549e-07	6.74494e-08	8.84215e-08	8.98844e-08	6.28837e-08	7.75072e-08	6.39395e-08	5.29944e-08	3.09082e-08	4.28343e-08	4.43664e-08	3.05986e-08	2.43839e-08	2.21709e-08	5.33855e-08
-3.75	1.14218e-07	7.02245e-08	8.88526e-08	9.59454e-08	6.60774e-08	8.25958e-08	6.73162e-08	5.44656e-08	3.3031e-08	4.44943e-08	4.81997e-08	3.24113e-08	2.55542e-08	2.35317e-08	5.39463e-08
-3.7	1.19455e-07	7.49922e-08	9.71126e-08	9.95701e-08	6.86527e-08	8.54619e-08	6.99217e-08	5.84034e-08	3.44341e-08	4.54114e-08	5.18683e-08	3.37894e-08	2.68535e-08	2.39952e-08	5.6066e-08
-3.65	1.25242e-07	7.83766e-08	1.00088e-07	1.05802e-07	7.40659e-08	9.04973e-08	7.34762e-08	5.98479e-08	3.57048e-08	4.78867e-08	5.40135e-08	3.49559e-08	2.81376e-08	2.57524e-08	5.862e-08
-3.6	1.30817e-07	8.09827e-08	1.04647e-07	1.10625e-07	7.62121e-08	9.40999e-08	7.6223e-08	6.19891e-08	3.73701e-08	4.8988e-08	5.50447e-08	3.62824e-08	2.87462e-08	2.60687e-08	5.8846e-08
-3.55	1.35399e-07	8.46731e-08	1.08499e-07	1.15353e-07	7.87743e-08	9.51591e-08	7.90214e-08	6.41301e-08	3.78813e-08	4.96626e-08	5.77002e-08	3.77714e-08	2.9378e-08	2.69748e-08	6.1303e-08
-3.5	1.37442e-07	8.53196e-08	1.11111e-07	1.16585e-07	8.22423e-08	9.95321e-08	8.11255e-08	6.47114e-08	3.93704e-08	5.35058e-08	6.03194e-08	3.79467e-08	3.03207e-08	2.77154e-08	6.20649e-08
-3.45	1.41762e-07	8.78848e-08	1.17151e-07	1.20951e-07	8.20231e-08	1.0193e-07	8.13585e-08	6.54561e-08	3.95083e-08	5.46251e-08	6.37629e-08	3.92459e-08	3.10624e-08	2.90478e-08	6.22059e-08
-3.4	1.42967e-07	9.05919e-08	1.17734e-07	1.22496e-07	8.44425e-08	1.02789e-07	8.37689e-08	6.69599e-08	3.99257e-08	5.42155e-08	6.32264e-08	3.98145e-08	3.10301e-08	2.96469e-08	6.44266e-08
-3.35	1.43942e-07	9.17034e-08	1.21354e-07	1.2255e-07	8.8903e-08	1.04713e-07	8.53307e-08	6.73621e-08	4.13437e-08	5.32569e-08	6.37913e-08	4.05799e-08	3.20516e-08	3.03955e-08	6.44591e-08
-3.3	1.47057e-07	9.23715e-08	1.17997e-07	1.23605e-07	8.9811e-08	1.06953e-07	8.4292e-08	6.74745e-08	4.20482e-08	5.4474e-08	6.62715e-08	4.16164e-08	3.26391e-08	3.08147e-08	6.44696e-08
-3.25	1.50208e-07	9.45178e-08	1.21804e-07	1.26621e-07	9.14565e-08	1.07404e-07	8.31039e-08	6.70677e-08	4.29841e-08	5.56311e-08	6.5161e-08	4.19169e-08	3.3244e-08	3.05548e-08	6.71215e-08
-3.2	1.54184e-07	9.41778e-08	1.21941e-07	1.25474e-07	9.06002e-08	1.07671e-07	8.37349e-08	6.76832e-08	4.27079e-08	5.58847e-08	6.49497e-08	4.17504e-08	3.33544e-08	3.03445e-08	6.47718e-08
-3.15	1.53345e-07	9.54491e-08	1.26046e-07	1.27115e-07	9.03683e-08	1.075e-07	8.50544e-08	6.86348e-08	4.26114e-08	5.59178e-08	6.59136e-08	4.22909e-08	3.41659e-08	3.1169e-08	6.62163e-08
-3.1	1.56318e-07	9.60996e-08	1.2455e-07	1.2632e-07	9.46532e-08	1.09353e-07	8.35365e-08	6.76306e-08	4.35177e-08	5.70582e-08	6.74044e-08	4.14632e-08	3.38395e-08	3.08627e-08	6.5648e-08
-3.05	1.56013e-07	9.56624e-08	1.25317e-07	1.24978e-07	9.22922e-08	1.08024e-07	8.23736e-08	6.79762e-08	4.28458e-08	5.53182e-08	6.746e-08	4.13109e-08	3.32734e-08	3.11069e-08	6.51124e-08
-3	1.53387e-07	9.6786e-08	1.26287e-07	1.2312e-07	9.15731e-08	1.06599e-07	8.19383e-08	6.73263e-08	4.19648e-08	5.43543e-08	6.50169e-08	4.1673e-08	3.29408e-08	3.10644e-08	6.58252e-08
-2.95	1.54732e-07	9.63428e-08	1.23259e-07	1.22534e-07	9.25831e-08	1.07005e-07	7.9858e-08	6.69236e-08	4.19328e-08	5.39883e-08	6.44714e-08	4.09527e-08	3.29085e-08	3.02285e-08	6.41132e-08
-2.9	1.51583e-07	9.18631e-08	1.22437e-07	1.20469e-07	8.90738e-08	1.03963e-07	7.92217e-08	6.5472e-08	4.14439e-08	5.41616e-08	6.33621e-08	4.03875e-08	3.24124e-08	2.99321e-08	6.46151e-08
-2.85	1.49443e-07	9.05235e-08	1.1731e-07	1.19355e-07	8.85727e-08	1.01731e-07	7.82482e-08	6.36027e-08	3.96056e-08	5.21302e-08	6.43009e-08	3.95151e-08	3.15466e-08	2.91997e-08	6.30391e-08
-2.8	1.43675e-07	8.96403e-08	1.17333e-07	1.17674e-07	8.77182e-08	1.01908e-07	7.60855e-08	6.15009e-08	3.95628e-08	5.10726e-08	6.26465e-08	3.85698e-08	3.12403e-08	2.88172e-08	6.29992e-08
-2.75	1.47696e-07	8.80035e-08	1.169e-07	1.1447e-07	8.53301e-08	9.68164e-08	7.42991e-08	5.96199e-08	3.87711e-08	4.97106e-08	6.11151e-08	3.72803e-08	3.04137e-08	2.79939e-08	5.84958e-08
-2.7	1.39933e-07	8.67504e-08	1.11916e-07	1.12409e-07	8.27705e-08	9.62108e-08	7.19571e-08	5.79205e-08	3.79993e-08	4.88137e-08	5.85452e-08	3.64955e-08	2.9659e-08	2.63835e-08	5.8281e-08
-2.65	1.3257e-07	8.26246e-08	1.0993e-07	1.0874e-07	8.18526e-08	9.34154e-08	6.97665e-08	5.69416e-08	3.71167e-08	4.75056e-08	5.70131e-08	3.56534e-08	2.85235e-08	2.64121e-08	5.62971e-08
-2.6	1.30233e-07	7.95298e-08	1.03274e-07	1.02829e-07	7.94192e-08	9.02237e-08	6.78376e-08	5.46758e-08	3.5865e-08	4.58209e-08	5.60899e-08	3.44738e-08	2.72781e-08	2.52389e-08	5.25507e-08
-2.55	1.2585e-07	7.58488e-08	1.05424e-07	9.95855e-08	7.80086e-08	8.63182e-08	6.53219e-08	5.28515e-08	3.38516e-08	4.46767e-08	5.22892e-08	3.34631e-08	2.59643e-08	2.43602e-08	5.21403e-08
-2.5	1.1678e-07	7.40116e-08	9.93938e-08	9.58723e-08	7.75581e-08	8.22817e-08	6.33051e-08	5.01807e-08	3.28158e-08	4.34138e-08	5.10218e-08	3.13748e-08	2.4913e-08	2.35174e-08	4.9771e-08
-2.45	1.1346e-07	6.94102e-08	9.68854e-08	8.92918e-08	7.1992e-08	7.79454e-08	6.0513e-08	4.81937e-08	3.00403e-08	4.23194e-08	4.93351e-08	3.04624e-08	2.35989e-08	2.2539e-08	4.78138e-08
-2.4	1.0803e-07	6.5837e-08	9.21491e-08	8.48947e-08	6.89618e-08	7.43204e-08	5.73665e-08	4.46696e-08	2.87624e-08	4.00913e-08	4.51616e-08	2.82663e-08	2.29252e-08	2.12117e-08	4.56512e-08
-2.35	1.00272e-07	6.27022e-08	8.74303e-08	7.84562e-08	6.51952e-08	7.12103e-08	5.40611e-08	4.22162e-08	2.72058e-08	3.74984e-08	4.18835e-08	2.71364e-08	2.13459e-08	1.98412e-08	4.37673e-08
-2.3	9.37123e-08	5.79228e-08	8.32512e-08	7.47893e-08	6.1604e-08	6.52502e-08	5.15657e-08	4.02716e-08	2.51691e-08	3.58735e-08	4.26031e-08	2.54528e-08	1.99239e-08	1.84783e-08	4.19513e-08
-2.25	8.66644e-08	5.36466e-08	7.6226e-08	6.83642e-08	5.77853e-08	6.11153e-08	4.6575e-08	3.72154e-08	2.38536e-08	3.32383e-08	3.76824e-08	2.34498e-08	1.87892e-08	1.7778e-08	3.97681e-08
-2.2	8.23079e-08	5.09365e-08	6.95777e-08	6.20095e-08	5.42659e-08	5.63689e-08	4.42331e-08	3.41007e-08	2.16666e-08	3.064e-08	3.43849e-08	2.16201e-08	1.70467e-08	1.5772e-08	3.61387e-08
-2.15	7.48954e-08	4.60558e-08	6.38737e-08	5.70385e-08	4.8993e-08	5.13066e-08	4.05485e-08	3.08136e-08	2.01306e-08	2.79367e-08	3.26641e-08	2.01091e-08	1.52539e-08	1.48679e-08	3.37072e-08
-2.1	6.60159e-08	4.21251e-08	5.808e-08	5.19811e-08	4.48417e-08	4.66716e-08	3.65188e-08	2.85408e-08	1.77931e-08	2.63992e-08	3.00501e-08	1.79792e-08	1.39669e-08	1.30423e-08	3.02188e-08
-2.05	5.84777e-08	3.78229e-08	5.16986e-08	4.5986e-08	4.01884e-08	4.21164e-08	3.28915e-08	2.52712e-08	1.57458e-08	2.33452e-08	2.59565e-08	1.59516e-08	1.23974e-08	1.17527e-08	2.81269e-08
-2	5.28537e-08	3.34406e-08	4.53765e-08	4.15368e-08	3.6891e-08	3.81664e-08	2.9422e-08	2.2705e-08	1.3778e-08	2.1004e-08	2.26991e-08	1.43577e-08	1.10537e-08	1.02985e-08	2.49769e-08
-1.95	4.56436e-08	3.01788e-08	4.07364e-08	3.64881e-08	3.19719e-08	3.30378e-08	2.61284e-08	1.90335e-08	1.2161e-08	1.81554e-08	2.08384e-08	1.26462e-08	9.7272e-09	9.3997e-09	2.22508e-08
-1.9	4.01173e-08	2.56875e-08	3.54967e-08	3.08301e-08	2.77458e-08	2.88793e-08	2.21535e-08	1.67719e-08	1.03529e-08	1.59518e-08	1.72383e-08	1.09006e-08	8.4931e-09	7.8318e-09	1.93447e-08
-1.85	3.49983e-08	2.20954e-08	3.05468e-08	2.64688e-08	2.37584e-08	2.41539e-08	1.94316e-08	1.41034e-08	8.6856e-09	1.35359e-08	1.4945e-08	9.3846e-09	7.1816e-09	6.7551e-09	1.69893e-08
-1.8	2.85472e-08	1.80925e-08	2.52319e-08	2.20709e-08	1.97882e-08	2.04179e-08	1.63738e-08	1.20154e-08	7.3253e-09	1.14984e-08	1.25314e-08	7.9883e-09	6.1479e-09	5.8587e-09	1.42016e-08
-1.75	2.29743e-08	1.52912e-08	2.11251e-08	1.82913e-08	1.642e-08	1.66188e-08	1.38129e-08	9.8176e-09	5.9465e-09	9.5051e-09	1.01709e-08	6.4822e-09	4.9558e-09	4.7941e-09	1.21159e-08
-1.7	1.85764e-08	1.2283e-08	1.68934e-08	1.49329e-08	1.34139e-08	1.34418e-08	1.11e-08	7.8126e-09	4.8134e-09	7.662e-09	8.2102e-09	5.3531e-09	4.1218e-09	3.9104e-09	9.9187e-09
-1.65	1.45264e-08	9.6063e-09	1.28316e-08	1.16005e-08	1.08622e-08	1.04226e-08	8.9545e-09	6.2089e-09	3.7822e-09	6.1429e-09	6.1992e-09	4.2055e-09	3.2093e-09	3.0628e-09	7.8376e-09
-1.6	1.12656e-08	7.4878e-09	9.8932e-09	9.0163e-09	8.644e-09	8.0795e-09	6.9465e-09	4.691e-09	2.8664e-09	4.9171e-09	4.7652e-09	3.4247e-09	2.5304e-09	2.396e-09	6.2603e-09
-1.55	8.3048e-09	5.5906e-09	7.2587e-09	6.6132e-09	6.4611e-09	5.9591e-09	5.2795e-09	3.6779e-09	2.0882e-09	3.8673e-09	3.6632e-09	2.5094e-09	1.896e-09	1.8829e-09	4.8036e-09
-1.5	5.9118e-09	4.1207e-09	5.2291e-09	4.8187e-09	4.6208e-09	4.3166e-09	3.9385e-09	2.604e-09	1.4948e-09	2.8753e-09	2.5805e-09	1.8737e-09	1.3713e-09	1.3708e-09	3.6606e-09
-1.45	4.039e-09	2.8401e-09	3.706e-09	3.446e-09	3.235e-09	3.0293e-09	2.783e-09	1.8095e-09	1.0379e-09	2.0399e-09	1.8475e-09	1.3514e-09	9.69915e-10	9.72052e-10	2.6239e-09
-1.4	2.6147e-09	1.9583e-09	2.4193e-09	2.2824e-09	2.2017e-09	1.9747e-09	1.9156e-09	1.2253e-09	6.95694e-10	1.4393e-09	1.2063e-09	9.43645e-10	6.85852e-10	6.95983e-10	1.8561e-09
-1.35	1.6483e-09	1.239e-09	1.5423e-09	1.446e-09	1.431e-09	1.2985e-09	1.2726e-09	7.82265e-10	4.487e-10	9.76642e-10	8.01748e-10	6.33004e-10	4.51034e-10	4.65613e-10	1.2515e-09
-1.3	1.0166e-09	7.94317e-10	9.57704e-10	9.15383e-10	8.80065e-10	7.62777e-10	8.34749e-10	5.01582e-10	2.90307e-10	6.36104e-10	4.84482e-10	4.1448e-10	3.01106e-10	3.18688e-10	8.31112e-10
-1.25	5.74393e-10	4.68071e-10	5.50721e-10	5.45212e-10	5.30889e-10	4.56587e-10	5.06509e-10	3.15096e-10	1.71485e-10	4.10747e-10	2.84631e-10	2.58795e-10	1.88487e-10	2.07482e-10	5.19291e-10
-1.2	3.24324e-10	2.68688e-10	3.055e-10	3.21125e-10	2.95579e-10	2.53073e-10	3.09538e-10	1.83672e-10	1.00162e-10	2.63069e-10	1.6172e-10	1.56456e-10	1.15971e-10	1.29315e-10	3.305e-10
-1.15	1.69925e-10	1.49908e-10	1.616e-10	1.7761e-10	1.63132e-10	1.35687e-10	1.73359e-10	1.07308e-10	5.97445e-11	1.54825e-10	9.1442e-11	9.49746e-11	7.00601e-11	7.77734e-11	1.94823e-10
-1.1	8.5939e-11	8.13411e-11	8.47457e-11	9.52038e-11	8.60403e-11	7.31415e-11	9.85683e-11	5.95026e-11	3.2715e-11	8.9839e-11	5.04771e-11	5.71114e-11	4.10916e-11	4.72392e-11	1.11946e-10
-1.05	4.55279e-11	4.36783e-11	4.35505e-11	5.20266e-11	4.55703e-11	3.13144e-11	5.35845e-11	3.26174e-11	1.75486e-11	5.09517e-11	2.36936e-11	3.0765e-11	2.46257e-11	2.91399e-11	6.38267e-11
-1	1.75603e-11	2.01058e-11	1.84664e-11	2.34113e-11	1.9714e-11	1.49223e-11	2.63002e-11	1.67465e-11	9.6173e-12	2.87696e-11	1.13214e-11	1.66114e-11	1.3101e-11	1.57323e-11	3.40238e-11
-0.95	8.4786e-12	9.67e-12	8.765e-12	1.1503e-11	9.4058e-12	7.5332e-12	1.36555e-11	8.6527e-12	5.545e-12	1.41883e-11	5.8207e-12	9.0575e-12	7.2196e-12	9.0168e-12	1.69902e-11
-0.9	4.2247e-12	4.7836e-12	4.3285e-12	5.842e-12	4.7425e-12	3.9816e-12	7.463e-12	4.7716e-12	2.9022e-12	7.4976e-12	2.699e-12	5.1857e-12	4.1973e-12	5.1994e-12	8.9026e-12
-0.85	1.93e-12	2.192e-12	1.9717e-12	2.8715e-12	2.1777e-12	1.9188e-12	4.353e-12	2.3637e-12	1.8232e-12	4.0424e-12	1.5872e-12	2.831e-12	2.2314e-12	2.7496e-12	4.8271e-12
-0.8	1.1019e-12	1.2611e-12	1.1204e-12	1.5266e-12	1.1636e-12	1.0575e-12	2.4326e-12	1.4055e-12	1.2186e-12	2.037e-12	1.0164e-12	1.7351e-12	1.4565e-12	1.7887e-12	2.3845e-12
-0.75	6.99269e-13	7.49934e-13	6.95867e-13	8.90194e-13	6.81821e-13	6.5814e-13	1.7104e-12	8.56058e-13	8.96124e-13	1.2736e-12	7.17876e-13	1.171e-12	1.0209e-12	1.1807e-12	1.408e-12
-0.7	5.24091e-13	4.92732e-13	4.8713e-13	5.70785e-13	4.50996e-13	4.79914e-13	1.3047e-12	5.64038e-13	7.15955e-13	8.49893e-13	5.74538e-13	8.64808e-13	7.43993e-13	8.38618e-13	9.07829e-13
-0.65	4.91506e-13	3.8273e-13	4.02814e-13	4.325e-13	3.58992e-13	4.31234e-13	1.0787e-12	4.0333e-13	6.43828e-13	6.32792e-13	5.28574e-13	7.01843e-13	6.11806e-13	6.54549e-13	6.70023e-13
-0.6	5.46389e-13	3.51993e-13	3.92123e-13	3.8759e-13	3.4382e-13	4.40439e-13	9.30565e-13	3.48065e-13	6.37331e-13	5.31899e-13	5.30622e-13	6.34679e-13	5.58391e-13	5.684e-13	5.57016e-13
-0.55	6.81297e-13	3.85267e-13	4.40706e-13	4.08396e-13	3.87404e-13	5.322e-13	1.1124e-12	3.49779e-13	6.60691e-13	5.01298e-13	5.68006e-13	6.32778e-13	5.54645e-13	5.54879e-13	5.12935e-13
-0.5	9.2916e-13	4.76085e-13	5.55459e-13	4.64082e-13	4.80003e-13	7.14075e-13	1.3042e-12	4.01124e-13	7.32099e-13	5.24813e-13	6.53587e-13	6.74647e-13	6.01684e-13	5.88093e-13	5.20476e-13
-0.45	1.4531e-12	6.56017e-13	7.89098e-13	6.16736e-13	6.346e-13	1.0077e-12	1.0951e-12	4.95764e-13	8.52866e-13	5.82988e-13	7.9218e-13	7.77201e-13	7.07982e-13	6.74675e-13	5.64904e-13
-0.4	2.3892e-12	9.4447e-13	1.19e-12	8.5322e-13	9.23671e-13	1.5913e-12	9.82694e-13	6.99409e-13	1.0809e-12	6.89979e-13	1.0131e-12	9.49899e-13	8.62438e-13	8.32978e-13	6.51393e-13
-0.35	4.2346e-12	1.4297e-12	1.8975e-12	1.2615e-12	1.3701e-12	2.7342e-12	1.3356e-12	1.0179e-12	1.4822e-12	8.55931e-13	1.3198e-12	1.2221e-12	1.1229e-12	1.104e-12	8.09358e-13
-0.3	1.93e-11	2.3111e-12	3.04e-12	1.971e-12	2.0916e-12	4.7101e-12	1.7324e-12	1.5574e-12	2.1632e-12	1.116e-12	1.8822e-12	1.7097e-12	1.5509e-12	1.5492e-12	1.0337e-12
-0.25	2.91905e-11	3.6427e-12	4.8067e-12	3.0279e-12	3.0626e-12	2.29586e-11	2.6619e-12	2.4531e-12	3.3317e-12	1.5084e-12	2.6402e-12	2.523e-12	2.2508e-12	2.2742e-12	1.3952e-12
-0.2	4.33168e-11	1.18325e-11	1.4119e-11	4.8382e-12	4.8102e-12	3.47996e-11	4.18e-12	3.9895e-12	1.10887e-11	2.1427e-12	3.7351e-12	3.9211e-12	3.4022e-12	3.376e-12	1.9336e-12
-0.15	6.38505e-11	1.72337e-11	1.93794e-11	1.38495e-11	1.23738e-11	5.04689e-11	1.50886e-11	1.38829e-11	1.63442e-11	3.0166e-12	8.2062e-12	1.34258e-11	5.1567e-12	5.1981e-12	2.7583e-12
-0.1	9.76355e-11	2.33027e-11	2.57198e-11	2.28346e-11	1.78282e-11	7.52984e-11	2.29811e-11	2.13895e-11	2.24728e-11	4.339e-12	1.155e-11	1.9462e-11	1.49578e-11	1.52303e-11	4.0345e-12
-0.05	1.39685e-10	3.23887e-11	3.30298e-11	2.96955e-11	2.17348e-11	1.12377e-10	3.15161e-11	2.92643e-11	3.17726e-11	1.00522e-11	1.58281e-11	2.77833e-11	2.16782e-11	2.20448e-11	9.0778e-12
0	1.9554e-10	4.47219e-11	4.57214e-11	4.19847e-11	2.85044e-11	1.59884e-10	4.45374e-11	4.19624e-11	4.47608e-11	1.38546e-11	1.97183e-11	3.99016e-11	2.91642e-11	3.005e-11	1.28983e-11
0.05	2.67254e-10	5.80525e-11	5.87338e-11	5.51117e-11	3.52048e-11	2.22835e-10	6.13423e-11	5.96034e-11	6.68344e-11	1.79113e-11	2.54565e-11	5.65581e-11	3.98028e-11	4.11749e-11	1.65753e-11
0.1	3.76827e-10	8.89287e-11	8.31857e-11	8.09734e-11	4.49283e-11	3.05329e-10	8.80389e-11	8.95214e-11	9.76385e-11	2.40113e-11	3.29098e-11	8.36494e-11	5.54476e-11	5.5246e-11	2.11101e-11
0.15	5.43806e-10	1.17821e-10	1.03487e-10	1.04144e-10	5.79072e-11	4.21017e-10	1.27365e-10	1.18328e-10	1.30095e-10	3.00011e-11	4.60887e-11	1.13862e-10	8.24827e-11	8.02692e-11	2.76455e-11
0.2	8.12269e-10	1.48382e-10	1.27383e-10	1.48858e-10	7.63025e-11	6.34974e-10	1.6492e-10	1.54149e-10	1.78063e-10	3.78886e-11	5.7598e-11	1.54664e-10	1.05258e-10	1.02847e-10	3.54052e-11
0.25	1.096e-09	1.97891e-10	1.7314e-10	1.83526e-10	9.37176e-11	8.58359e-10	2.22373e-10	2.0553e-10	2.41477e-10	4.90908e-11	8.46381e-11	2.13793e-10	1.34249e-10	1.36308e-10	4.5048e-11
0.3	1.5411e-09	2.54533e-10	2.33177e-10	2.70889e-10	1.20459e-10	1.1586e-09	2.97295e-10	2.8615e-10	3.31638e-10	6.23888e-11	1.10509e-10	2.78005e-10	1.81363e-10	1.84048e-10	6.12633e-11
0.35	1.9424e-09	3.3149e-10	2.92801e-10	3.43602e-10	1.5417e-10	1.5886e-09	4.11005e-10	3.84607e-10	4.33485e-10	9.01887e-11	1.33214e-10	3.74241e-10	2.39834e-10	2.38971e-10	8.58834e-11
0.4	2.6985e-09	4.67238e-10	4.33253e-10	4.7887e-10	1.84844e-10	2.1296e-09	5.73074e-10	5.57681e-10	6.12104e-10	1.14918e-10	1.67016e-10	5.16698e-10	2.97525e-10	3.06802e-10	1.02772e-10
0.45	3.6357e-09	5.93622e-10	5.25811e-10	6.55038e-10	2.52445e-10	2.8143e-09	7.95612e-10	7.89775e-10	8.34291e-10	1.42433e-10	2.28832e-10	6.85661e-10	3.85362e-10	4.05229e-10	1.37452e-10
0.5	4.7707e-09	7.5298e-10	6.79255e-10	9.34715e-10	3.07908e-10	3.7016e-09	1.0393e-09	1.073e-09	1.1451e-09	1.89864e-10	3.04852e-10	9.38023e-10	4.84458e-10	5.72634e-10	1.72004e-10
0.55	6.8433e-09	1.0065e-09	9.58994e-10	1.2469e-09	4.04415e-10	5.4505e-09	1.4259e-09	1.4026e-09	1.5068e-09	2.32741e-10	4.22537e-10	1.2809e-09	6.5817e-10	7.83463e-10	2.19737e-10
0.6	8.9988e-09	1.2572e-09	1.0944e-09	1.6376e-09	5.74683e-10	6.7804e-09	1.8137e-09	1.9069e-09	1.9209e-09	2.83815e-10	5.65894e-10	1.6608e-09	8.78743e-10	1.0162e-09	2.82521e-10
0.65	1.1453e-08	1.5507e-09	1.5836e-09	2.133e-09	7.26641e-10	8.7789e-09	2.3026e-09	2.4925e-09	2.5316e-09	3.65691e-10	7.80716e-10	2.2017e-09	1.0811e-09	1.3112e-09	3.47176e-10
0.7	1.48018e-08	2.1098e-09	1.8724e-09	2.579e-09	8.40042e-10	1.14687e-08	3.1028e-09	3.2734e-09	3.3071e-09	4.56775e-10	8.87743e-10	2.8335e-09	1.394e-09	1.6558e-09	4.66543e-10
0.75	1.81633e-08	2.3867e-09	2.3818e-09	3.6033e-09	1.0657e-09	1.44155e-08	4.0049e-09	4.2144e-09	4.1693e-09	6.52338e-10	1.2644e-09	3.5929e-09	1.8112e-09	2.1399e-09	6.01663e-10
0.8	2.3527e-08	2.9846e-09	2.991e-09	4.295e-09	1.4499e-09	1.82456e-08	5.3918e-09	5.5884e-09	5.4525e-09	8.30998e-10	1.4185e-09	4.5672e-09	2.094e-09	2.8325e-09	8.12145e-10
0.85	2.93639e-08	3.6903e-09	3.6598e-09	6.1775e-09	1.7679e-09	2.26035e-08	7.3295e-09	7.7646e-09	7.3176e-09	1.1026e-09	1.9757e-09	6.1472e-09	2.6328e-09	3.5916e-09	1.0326e-09
0.9	3.27158e-08	4.3191e-09	4.6821e-09	7.4898e-09	2.3455e-09	2.78933e-08	9.0768e-09	1.02447e-08	8.7944e-09	1.3262e-09	2.6116e-09	8.1043e-09	3.3563e-09	4.4954e-09	1.2571e-09
0.95	4.2103e-08	5.6846e-09	6.097e-09	9.7927e-09	2.9408e-09	3.29789e-08	1.18099e-08	1.22488e-08	1.11668e-08	1.6043e-09	3.17e-09	1.03927e-08	3.8722e-09	5.8618e-09	1.5685e-09
1	5.38629e-08	6.8815e-09	7.9363e-09	1.13312e-08	3.65e-09	4.16037e-08	1.44844e-08	1.60406e-08	1.44754e-08	2.0354e-09	4.0869e-09	1.31974e-08	4.8381e-09	7.3817e-09	1.9973e-09
1.05	6.37899e-08	8.7335e-09	9.3457e-09	1.4678e-08	4.2159e-09	4.89695e-08	1.92855e-08	1.97125e-08	1.76158e-08	2.5522e-09	4.9398e-09	1.57549e-08	6.1918e-09	9.1121e-09	2.4003e-09
1.1	7.66063e-08	1.01431e-08	1.19277e-08	1.74728e-08	5.9897e-09	6.20931e-08	2.24694e-08	2.36057e-08	2.16973e-08	3.0793e-09	6.3746e-09	1.9398e-08	7.5697e-09	1.14484e-08	3.0693e-09
1.15	9.47225e-08	1.16397e-08	1.38605e-08	1.92463e-08	7.186e-09	7.25647e-08	2.72137e-08	2.97324e-08	2.61121e-08	3.729e-09	8.3538e-09	2.48973e-08	8.9768e-09	1.36e-08	3.6485e-09
1.2	1.03348e-07	1.33139e-08	1.68276e-08	2.32662e-08	8.4814e-09	8.66246e-08	3.30625e-08	3.61507e-08	3.15926e-08	4.6501e-09	1.01071e-08	2.85872e-08	1.07808e-08	1.71092e-08	4.6149e-09
1.25	1.26952e-07	1.68382e-08	2.14428e-08	2.82039e-08	9.6067e-09	9.9147e-08	3.83903e-08	4.34493e-08	3.94308e-08	5.8329e-09	1.33538e-08	3.45595e-08	1.28333e-08	2.0131e-08	5.6748e-09
1.3	1.31092e-07	1.97565e-08	2.78293e-08	3.10545e-08	1.1489e-08	1.14809e-07	4.91475e-08	5.61441e-08	4.60843e-08	7.519e-09	1.55574e-08	4.04486e-08	1.4743e-08	2.47934e-08	6.4827e-09
1.35	1.5888e-07	2.32386e-08	3.35039e-08	3.65531e-08	1.3e-08	1.35612e-07	6.14665e-08	6.72721e-08	5.77077e-08	9.2366e-09	1.73232e-08	5.06822e-08	1.7374e-08	3.05414e-08	8.5099e-09
1.4	1.87621e-07	2.68094e-08	3.72062e-08	4.56414e-08	1.61372e-08	1.46691e-07	7.10581e-08	7.62041e-08	7.39013e-08	1.11036e-08	2.00372e-08	6.27324e-08	2.01568e-08	3.51913e-08	9.7769e-09
1.45	2.08283e-07	3.01411e-08	4.51195e-08	5.71914e-08	1.82222e-08	1.65295e-07	9.01516e-08	9.10783e-08	8.3049e-08	1.21404e-08	2.54833e-08	7.00314e-08	2.43084e-08	4.24792e-08	1.13276e-08
1.5	2.32015e-07	3.4086e-08	5.64185e-08	6.20323e-08	2.08677e-08	1.7731e-07	1.00869e-07	1.03977e-07	9.62293e-08	1.53496e-08	2.97402e-08	8.19358e-08	2.88709e-08	4.91446e-08	1.33983e-08
1.55	2.61918e-07	4.03641e-08	6.16435e-08	7.201e-08	2.46078e-08	2.004e-07	1.21693e-07	1.18951e-07	1.108e-07	1.69154e-08	3.33387e-08	9.38298e-08	3.22119e-08	6.00537e-08	1.6665e-08
1.6	2.87957e-07	4.78274e-08	7.56509e-08	8.13717e-08	2.77358e-08	2.25093e-07	1.41026e-07	1.35113e-07	1.23738e-07	2.00717e-08	4.01582e-08	1.09655e-07	3.87242e-08	7.13483e-08	1.88441e-08
1.65	2.97863e-07	4.99849e-08	8.4076e-08	9.13391e-08	3.29376e-08	2.50315e-07	1.59445e-07	1.54283e-07	1.3664e-07	2.41621e-08	4.30741e-08	1.22293e-07	4.33727e-08	7.9116e-08	2.2549e-08
1.7	3.45181e-07	6.1011e-08	9.76629e-08	1.05684e-07	3.55736e-08	2.68882e-07	1.86136e-07	1.72546e-07	1.53431e-07	2.94725e-08	4.73862e-08	1.36049e-07	4.93946e-08	9.05658e-08	2.63512e-08
1.75	3.50583e-07	6.83717e-08	1.0446e-07	1.09954e-07	4.15811e-08	3.04885e-07	2.07921e-07	1.99892e-07	1.66177e-07	3.23442e-08	5.65962e-08	1.47505e-07	5.74404e-08	9.79411e-08	3.06118e-08
1.8	3.92602e-07	7.16959e-08	1.17114e-07	1.34856e-07	4.8262e-08	3.34345e-07	2.34183e-07	2.215e-07	1.8305e-07	3.65971e-08	6.12455e-08	1.59667e-07	6.42041e-08	1.13026e-07	3.37925e-08
1.85	4.32628e-07	7.85788e-08	1.37824e-07	1.53197e-07	5.58484e-08	3.52633e-07	2.67853e-07	2.51064e-07	2.13496e-07	3.91815e-08	7.0353e-08	1.77834e-07	7.36963e-08	1.27229e-07	3.86638e-08
1.9	4.62972e-07	8.76639e-08	1.69874e-07	1.73995e-07	6.29562e-08	3.90221e-07	2.91868e-07	2.7721e-07	2.3672e-07	4.62603e-08	7.31595e-08	1.97436e-07	8.15592e-08	1.44625e-07	4.42563e-08
1.95	4.87388e-07	1.00831e-07	1.73551e-07	1.97785e-07	6.89789e-08	4.12157e-07	3.34613e-07	3.06171e-07	2.55159e-07	5.51577e-08	8.24139e-08	2.13589e-07	8.99216e-08	1.57676e-07	5.56417e-08
2	5.43059e-07	1.10296e-07	1.86786e-07	2.15776e-07	7.60767e-08	4.01911e-07	3.57128e-07	3.30153e-07	2.77239e-07	6.5415e-08	9.04938e-08	2.30021e-07	9.74485e-08	1.71998e-07	6.24754e-08
2.05	5.98437e-07	1.19084e-07	1.99195e-07	2.36259e-07	8.25821e-08	4.41388e-07	3.99588e-07	3.59214e-07	3.01471e-07	7.22262e-08	1.00637e-07	2.55148e-07	1.06021e-07	1.84741e-07	6.71431e-08
2.1	6.17864e-07	1.31672e-07	2.28431e-07	2.68751e-07	9.50602e-08	4.78776e-07	4.34422e-07	3.87062e-07	3.29013e-07	8.01225e-08	1.14483e-07	2.76021e-07	1.13863e-07	2.09931e-07	7.6474e-08
2.15	6.62237e-07	1.44791e-07	2.46258e-07	2.82335e-07	1.09122e-07	5.1458e-07	4.65716e-07	4.26208e-07	3.58352e-07	9.59296e-08	1.24951e-07	2.98517e-07	1.3318e-07	2.32405e-07	8.2661e-08
2.2	7.67072e-07	1.63651e-07	2.66637e-07	3.12449e-07	1.17916e-07	5.54452e-07	4.92565e-07	4.73204e-07	3.86669e-07	1.05741e-07	1.39809e-07	3.03235e-07	1.42654e-07	2.52802e-07	9.10794e-08
2.25	7.90213e-07	1.70892e-07	2.82533e-07	3.3811e-07	1.23145e-07	5.84386e-07	5.37634e-07	5.10573e-07	4.09809e-07	1.15011e-07	1.4675e-07	3.29543e-07	1.50609e-07	2.71266e-07	1.02464e-07
2.3	8.09152e-07	1.76064e-07	2.9433e-07	3.78616e-07	1.34372e-07	6.25196e-07	5.48181e-07	5.44916e-07	4.39178e-07	1.3138e-07	1.6111e-07	3.47457e-07	1.61153e-07	2.79674e-07	1.09934e-07
2.35	8.87522e-07	2.04827e-07	3.32857e-07	4.16025e-07	1.4814e-07	6.42979e-07	5.97187e-07	6.20169e-07	4.57772e-07	1.50351e-07	1.79414e-07	3.69599e-07	1.71065e-07	3.10755e-07	1.24281e-07
2.4	9.33883e-07	2.21498e-07	3.39988e-07	4.34119e-07	1.55657e-07	7.03048e-07	6.40395e-07	6.53666e-07	4.91897e-07	1.70499e-07	1.90607e-07	3.9565e-07	1.85322e-07	3.45672e-07	1.31116e-07
2.45	9.43992e-07	2.50126e-07	3.57663e-07	4.80717e-07	1.64693e-07	7.06217e-07	6.9268e-07	7.1475e-07	5.2663e-07	1.88907e-07	2.17675e-07	4.12817e-07	1.87639e-07	3.63349e-07	1.49036e-07
2.5	9.71444e-07	2.63631e-07	3.90642e-07	4.89928e-07	1.76206e-07	7.30707e-07	7.28818e-07	7.00888e-07	5.59451e-07	2.03587e-07	2.24257e-07	4.3609e-07	2.29544e-07	3.93093e-07	1.59719e-07
2.55	1.0337e-06	2.72176e-07	4.17036e-07	5.42179e-07	1.84889e-07	7.74698e-07	7.58239e-07	7.66992e-07	5.88112e-07	2.22991e-07	2.45818e-07	4.68426e-07	2.47473e-07	4.18082e-07	1.74656e-07
2.6	1.0848e-06	2.86922e-07	4.46597e-07	5.70941e-07	1.92496e-07	8.03441e-07	8.34834e-07	7.85015e-07	6.18473e-07	2.46748e-07	2.57314e-07	5.06547e-07	2.61213e-07	4.4495e-07	1.98838e-07
2.65	1.1264e-06	3.20935e-07	4.67507e-07	6.23262e-07	2.04325e-07	8.65924e-07	8.38482e-07	8.52884e-07	6.48957e-07	2.70309e-07	2.66809e-07	5.34004e-07	2.8188e-07	4.71806e-07	2.06763e-07
2.7	1.1799e-06	3.35764e-07	5.11863e-07	6.60461e-07	2.22333e-07	9.03736e-07	8.90438e-07	8.98716e-07	6.87894e-07	2.88443e-07	2.79978e-07	5.54434e-07	3.08225e-07	5.17344e-07	2.2638e-07
2.75	1.1622e-06	3.63168e-07	5.32474e-07	6.86555e-07	2.28134e-07	8.85341e-07	8.98865e-07	9.27123e-07	6.98032e-07	3.08923e-07	2.82083e-07	5.64535e-07	3.30998e-07	5.52852e-07	2.29757e-07
2.8	1.2157e-06	3.7956e-07	5.6088e-07	7.35293e-07	2.3699e-07	8.87627e-07	9.56752e-07	9.70537e-07	7.21935e-07	3.31415e-07	3.02538e-07	6.22193e-07	3.6011e-07	5.80936e-07	2.48897e-07
2.85	1.2433e-06	4.0945e-07	5.89176e-07	7.82609e-07	2.61595e-07	9.24111e-07	9.92807e-07	1.0407e-06	7.47311e-07	3.64274e-07	3.07715e-07	6.53441e-07	3.73625e-07	6.09513e-07	2.59532e-07
2.9	1.2356e-06	4.48129e-07	5.86751e-07	8.12835e-07	2.68662e-07	9.6627e-07	1.0384e-06	1.0513e-06	7.77152e-07	3.98221e-07	3.34342e-07	6.75301e-07	3.8834e-07	6.47726e-07	2.84586e-07
2.95	1.2996e-06	4.56444e-07	6.2337e-07	8.37925e-07	2.73659e-07	9.78409e-07	1.045e-06	1.0956e-06	7.90114e-07	4.38328e-07	3.47716e-07	6.69924e-07	4.12854e-07	6.82597e-07	3.05991e-07
3	1.3772e-06	5.64043e-07	6.18641e-07	8.93767e-07	2.80762e-07	1.0198e-06	1.092e-06	1.1998e-06	8.38281e-07	4.64352e-07	3.68546e-07	7.2085e-07	4.29863e-07	7.42002e-07	3.22563e-07
3	1.372e-06	5.57846e-07	6.89082e-07	8.99707e-07	2.85179e-07	1.098e-06	1.1244e-06	1.2187e-06	8.66538e-07	4.68991e-07	3.74961e-07	7.52847e-07	4.51987e-07	7.75922e-07	3.27033e-07
2.95	1.3771e-06	5.79143e-07	6.93523e-07	9.25713e-07	2.84689e-07	1.0906e-06	1.1411e-06	1.1938e-06	8.60086e-07	4.84701e-07	3.76249e-07	7.53492e-07	4.70625e-07	7.86435e-07	3.301e-07
2.9	1.37e-06	5.81481e-07	6.55443e-07	9.79601e-07	2.91482e-07	1.0677e-06	1.1354e-06	1.1687e-06	8.48491e-07	4.82721e-07	3.80592e-07	7.40568e-07	4.75499e-07	7.85838e-07	3.32207e-07
2.85	1.3239e-06	5.97064e-07	6.60643e-07	9.90254e-07	2.91118e-07	1.0862e-06	1.1195e-06	1.1957e-06	8.66967e-07	5.14527e-07	3.67973e-07	7.39529e-07	4.71736e-07	8.02317e-07	3.29575e-07
2.8	1.3522e-06	5.92806e-07	6.12962e-07	9.68018e-07	2.74001e-07	1.0647e-06	1.1145e-06	1.1906e-06	8.68017e-07	5.00192e-07	3.57588e-07	7.54607e-07	4.87024e-07	8.30498e-07	3.41156e-07
2.75	1.3401e-06	5.92333e-07	6.51144e-07	9.55002e-07	2.95801e-07	1.0725e-06	1.1634e-06	1.181e-06	8.56743e-07	5.11983e-07	3.60473e-07	7.74833e-07	4.9486e-07	8.37441e-07	3.30453e-07
2.7	1.3108e-06	5.92537e-07	5.9197e-07	9.72175e-07	2.83037e-07	1.0403e-06	1.1243e-06	1.2216e-06	8.55875e-07	5.35685e-07	3.55398e-07	7.369e-07	4.81935e-07	8.25902e-07	3.22414e-07
2.65	1.2872e-06	5.77885e-07	5.92495e-07	9.76755e-07	2.84164e-07	1.0345e-06	1.0957e-06	1.1983e-06	8.29569e-07	5.35042e-07	3.40111e-07	7.34902e-07	4.65872e-07	8.0553e-07	3.32731e-07
2.6	1.2055e-06	6.01422e-07	5.76555e-07	9.73331e-07	2.83478e-07	9.85108e-07	1.103e-06	1.1946e-06	8.33451e-07	5.25011e-07	3.39246e-07	7.24979e-07	4.70346e-07	8.03781e-07	3.46897e-07
2.55	1.2485e-06	6.13632e-07	5.59235e-07	9.52493e-07	2.77962e-07	9.78017e-07	1.105e-06	1.2087e-06	8.24121e-07	5.31472e-07	3.37263e-07	7.33835e-07	4.74134e-07	7.93604e-07	3.33858e-07
2.5	1.2217e-06	5.74474e-07	5.24207e-07	9.37192e-07	2.65013e-07	9.68816e-07	1.0801e-06	1.1923e-06	8.45926e-07	4.97287e-07	3.31356e-07	7.0788e-07	4.55126e-07	7.8742e-07	3.41355e-07
2.45	1.1803e-06	5.49264e-07	5.40675e-07	9.13234e-07	2.67132e-07	9.83072e-07	1.0469e-06	1.1375e-06	8.35765e-07	4.99108e-07	3.34646e-07	7.48084e-07	4.52243e-07	7.83927e-07	3.25642e-07
2.4	1.1988e-06	5.32927e-07	5.36324e-07	9.20864e-07	2.57194e-07	9.48034e-07	1.0449e-06	1.1203e-06	8.16359e-07	4.74449e-07	3.21246e-07	7.1814e-07	4.47865e-07	7.99045e-07	3.05511e-07
2.35	1.1996e-06	5.28074e-07	5.15821e-07	8.82994e-07	2.55497e-07	9.50417e-07	1.0144e-06	1.0764e-06	8.09187e-07	5.02241e-07	3.14272e-07	7.26505e-07	4.42581e-07	7.65965e-07	3.13307e-07
2.3	1.153e-06	5.23424e-07	5.08093e-07	8.61547e-07	2.53278e-07	9.31737e-07	1.0249e-06	1.0772e-06	7.89061e-07	4.83423e-07	3.18812e-07	7.03906e-07	4.4332e-07	7.54201e-07	3.03044e-07
2.25	1.1297e-06	4.84876e-07	4.69585e-07	8.32014e-07	2.51868e-07	8.95965e-07	1.0222e-06	1.079e-06	7.97431e-07	4.61018e-07	3.05071e-07	6.8979e-07	4.3264e-07	7.1252e-07	2.97396e-07
2.2	1.0559e-06	4.58737e-07	4.5528e-07	8.16852e-07	2.46795e-07	8.54145e-07	9.82932e-07	1.0342e-06	7.64977e-07	4.45103e-07	2.98247e-07	6.71171e-07	4.26059e-07	7.04004e-07	3.00128e-07
2.15	9.87174e-07	4.71257e-07	4.23984e-07	7.91052e-07	2.37377e-07	8.28992e-07	9.94251e-07	1.0094e-06	7.45888e-07	4.37004e-07	2.88566e-07	6.71405e-07	4.18314e-07	6.91179e-07	2.9263e-07
2.1	9.77693e-07	4.3963e-07	4.19518e-07	7.61317e-07	2.32417e-07	7.90534e-07	9.65392e-07	9.7061e-07	7.31041e-07	4.20798e-07	2.98858e-07	6.6078e-07	3.98409e-07	6.95878e-07	2.99188e-07
2.05	9.41582e-07	4.46715e-07	4.09819e-07	7.45205e-07	2.19068e-07	7.88108e-07	9.48453e-07	9.24847e-07	6.98587e-07	4.11017e-07	2.82515e-07	6.41712e-07	3.89643e-07	6.77369e-07	2.69135e-07
2	8.76495e-07	4.31365e-07	4.05673e-07	7.29614e-07	2.13096e-07	7.5568e-07	9.11109e-07	9.14397e-07	6.6917e-07	3.92537e-07	2.58363e-07	6.40568e-07	3.83197e-07	6.44687e-07	2.55238e-07
1.95	8.62519e-07	4.11308e-07	3.90008e-07	6.72799e-07	2.11135e-07	7.44606e-07	9.13616e-07	8.93279e-07	6.62634e-07	3.83455e-07	2.64431e-07	6.33629e-07	3.50796e-07	6.05532e-07	2.54109e-07
1.9	8.51457e-07	3.92665e-07	3.75334e-07	6.69276e-07	2.08715e-07	7.29835e-07	8.67626e-07	8.35377e-07	6.57695e-07	3.69106e-07	2.50659e-07	5.94542e-07	3.32375e-07	5.95985e-07	2.50241e-07
1.85	7.79423e-07	3.94708e-07	3.58727e-07	6.78649e-07	1.91754e-07	6.99611e-07	8.69866e-07	8.20518e-07	6.37028e-07	3.46345e-07	2.43241e-07	5.79645e-07	3.37519e-07	5.86654e-07	2.34783e-07
1.8	7.53515e-07	3.64026e-07	3.39867e-07	6.65518e-07	2.00875e-07	6.84838e-07	8.02854e-07	7.98098e-07	6.23199e-07	3.46442e-07	2.37594e-07	5.72128e-07	3.16594e-07	5.57055e-07	2.27035e-07
1.75	7.35939e-07	3.37573e-07	3.16698e-07	6.42342e-07	1.88229e-07	6.4919e-07	7.63271e-07	7.41451e-07	6.09438e-07	3.16264e-07	2.20067e-07	5.53936e-07	3.0612e-07	5.20555e-07	2.19815e-07
1.7	6.88751e-07	3.167e-07	3.10104e-07	5.52496e-07	1.80956e-07	6.45841e-07	7.49015e-07	7.10052e-07	6.00649e-07	2.94182e-07	2.16622e-07	5.49752e-07	2.93464e-07	5.13437e-07	2.04807e-07
1.65	6.73996e-07	3.00545e-07	2.93295e-07	5.47568e-07	1.71111e-07	5.89159e-07	7.1456e-07	6.77814e-07	5.56389e-07	2.80489e-07	2.11629e-07	5.19349e-07	2.73883e-07	4.91834e-07	1.97592e-07
1.6	6.18826e-07	2.89159e-07	2.78936e-07	4.81233e-07	1.66004e-07	5.52203e-07	6.71292e-07	6.73389e-07	5.08913e-07	2.54018e-07	1.93175e-07	4.93012e-07	2.60515e-07	4.72465e-07	1.85044e-07
1.55	6.02376e-07	2.85158e-07	2.50839e-07	4.62624e-07	1.53127e-07	5.17271e-07	6.78894e-07	6.2633e-07	4.90004e-07	2.45264e-07	1.89764e-07	4.88633e-07	2.46999e-07	4.52993e-07	1.79128e-07
1.5	5.82432e-07	2.40122e-07	2.41531e-07	4.1771e-07	1.42866e-07	4.75007e-07	6.28128e-07	5.90243e-07	4.61773e-07	2.22349e-07	1.80712e-07	4.6104e-07	2.41444e-07	4.19511e-07	1.69603e-07
1.45	5.02174e-07	2.32765e-07	2.26939e-07	3.8945e-07	1.40459e-07	4.54705e-07	6.1067e-07	5.6884e-07	4.52475e-07	2.22294e-07	1.74831e-07	4.30718e-07	2.12962e-07	3.8437e-07	1.48531e-07
1.4	4.84709e-07	1.98731e-07	2.06904e-07	3.62573e-07	1.24294e-07	4.22414e-07	5.52541e-07	5.19792e-07	4.30121e-07	2.06359e-07	1.5403e-07	4.12729e-07	1.88298e-07	3.62177e-07	1.39971e-07
1.35	4.47049e-07	1.67011e-07	1.87547e-07	3.40427e-07	1.19436e-07	3.92692e-07	5.38168e-07	4.67865e-07	4.01588e-07	1.7825e-07	1.49113e-07	4.01846e-07	1.86581e-07	3.42255e-07	1.3207e-07
1.3	4.04498e-07	1.3501e-07	1.70633e-07	2.71217e-07	1.09694e-07	3.5968e-07	4.95304e-07	4.22821e-07	3.65244e-07	1.57872e-07	1.30921e-07	3.7222e-07	1.6401e-07	3.13506e-07	1.15784e-07
1.25	3.90207e-07	1.1157e-07	1.53119e-07	2.71074e-07	1.01976e-07	3.27903e-07	4.44153e-07	4.05835e-07	3.36422e-07	1.4431e-07	1.14783e-07	3.59964e-07	1.5397e-07	3.04664e-07	1.05013e-07
1.2	3.31335e-07	1.03437e-07	1.37602e-07	2.53563e-07	8.92642e-08	3.00042e-07	4.11615e-07	3.70881e-07	3.13847e-07	1.32531e-07	1.01547e-07	3.24414e-07	1.43986e-07	2.61285e-07	1.00597e-07
1.15	3.27592e-07	9.56658e-08	1.18526e-07	2.28631e-07	8.50221e-08	2.88241e-07	3.72207e-07	3.23168e-07	2.97211e-07	1.13777e-07	9.63209e-08	2.97277e-07	1.28806e-07	2.40007e-07	8.90313e-08
1.1	3.10718e-07	8.11593e-08	1.06999e-07	1.8894e-07	6.63468e-08	2.56342e-07	3.24451e-07	2.85633e-07	2.69943e-07	9.54291e-08	7.55836e-08	2.88211e-07	1.17095e-07	2.1316e-07	7.61385e-08
1.05	2.71143e-07	6.94688e-08	8.1608e-08	1.7608e-07	6.37348e-08	2.28636e-07	3.03498e-07	2.59156e-07	2.37406e-07	8.08942e-08	7.17121e-08	2.5809e-07	1.07808e-07	1.90778e-07	6.33921e-08
1	2.42211e-07	5.93767e-08	7.76518e-08	1.58689e-07	5.81293e-08	2.01753e-07	2.61467e-07	2.36348e-07	2.20725e-07	6.81032e-08	6.95824e-08	2.23934e-07	1.00282e-07	1.83295e-07	5.75148e-08
0.95	2.13552e-07	5.30826e-08	6.23147e-08	1.38778e-07	5.14997e-08	1.81844e-07	2.36713e-07	2.1192e-07	1.98393e-07	5.69891e-08	5.40509e-08	2.05165e-07	8.39154e-08	1.56797e-07	5.31695e-08
0.9	1.94054e-07	4.31742e-08	5.53616e-08	1.23583e-07	4.0417e-08	1.62339e-07	2.11995e-07	1.82995e-07	1.78278e-07	5.07451e-08	4.77086e-08	1.83846e-07	7.40777e-08	1.37228e-07	4.43989e-08
0.85	1.75967e-07	3.6605e-08	4.03233e-08	1.0849e-07	3.89424e-08	1.40183e-07	1.76954e-07	1.64618e-07	1.46455e-07	4.16039e-08	3.91456e-08	1.6325e-07	6.41745e-08	1.18121e-07	4.1398e-08
0.8	1.48012e-07	3.13342e-08	3.45388e-08	9.25659e-08	3.06659e-08	1.21942e-07	1.48304e-07	1.46974e-07	1.33087e-07	3.74625e-08	3.55222e-08	1.36662e-07	5.77179e-08	1.04814e-07	3.39997e-08
0.75	1.31518e-07	2.50151e-08	2.68003e-08	7.27142e-08	2.29932e-08	1.08424e-07	1.25451e-07	1.22266e-07	1.16194e-07	2.84374e-08	2.59326e-08	1.22856e-07	5.02345e-08	9.02749e-08	2.94525e-08
0.7	1.13249e-07	2.00611e-08	2.46868e-08	6.22004e-08	2.05301e-08	8.83033e-08	1.05529e-07	1.0386e-07	9.92826e-08	2.46219e-08	2.24924e-08	1.03345e-07	4.28557e-08	7.3308e-08	2.19036e-08
0.65	9.4932e-08	1.6631e-08	1.70723e-08	5.10428e-08	1.74092e-08	7.52494e-08	8.27367e-08	8.82616e-08	8.01271e-08	1.74568e-08	1.68993e-08	8.75618e-08	3.24655e-08	6.21072e-08	1.83637e-08
0.6	8.20647e-08	1.44392e-08	1.23864e-08	4.01968e-08	1.44329e-08	6.3649e-08	6.77149e-08	7.28825e-08	7.09306e-08	1.56882e-08	1.43887e-08	7.41762e-08	2.51026e-08	5.23643e-08	1.4884e-08
0.55	6.61908e-08	1.13794e-08	1.07028e-08	3.27194e-08	1.02589e-08	5.1079e-08	5.51449e-08	6.04002e-08	5.77023e-08	1.13941e-08	1.33595e-08	6.16613e-08	1.99674e-08	4.15537e-08	1.11614e-08
0.5	5.37529e-08	8.5591e-09	8.3187e-09	2.44685e-08	8.1444e-09	4.07553e-08	4.35222e-08	5.06587e-08	4.87893e-08	8.5131e-09	9.6159e-09	5.28862e-08	1.73354e-08	3.35288e-08	9.355e-09
0.45	4.45159e-08	6.6672e-09	5.1784e-09	2.02376e-08	6.808e-09	3.21043e-08	3.46094e-08	3.76904e-08	4.30267e-08	6.4638e-09	7.3396e-09	4.32945e-08	1.3855e-08	2.65639e-08	7.0808e-09
0.4	3.37465e-08	5.3208e-09	3.7106e-09	1.48726e-08	5.2742e-09	2.47156e-08	2.65922e-08	2.93033e-08	3.35055e-08	4.5813e-09	5.2435e-09	3.26214e-08	1.07718e-08	2.00494e-08	5.4946e-09
0.35	2.60516e-08	3.3567e-09	2.3985e-09	1.10615e-08	3.4466e-09	1.94025e-08	1.89887e-08	2.30758e-08	2.53266e-08	3.1744e-09	3.6983e-09	2.6447e-08	7.8721e-09	1.47872e-08	4.0971e-09
0.3	2.0116e-08	2.7363e-09	1.7012e-09	7.5316e-09	2.6203e-09	1.44248e-08	1.37246e-08	1.75791e-08	1.92991e-08	1.9401e-09	2.6628e-09	1.99301e-08	5.9096e-09	1.06262e-08	3.0505e-09
0.25	1.40731e-08	1.7542e-09	1.1466e-09	5.2525e-09	1.6702e-09	1.08768e-08	9.5005e-09	1.2339e-08	1.43269e-08	1.2804e-09	1.6764e-09	1.57821e-08	4.3708e-09	8.4128e-09	2.3547e-09
0.2	1.05671e-08	1.1842e-09	7.07121e-10	3.6649e-09	1.229e-09	7.793e-09	6.3277e-09	8.6308e-09	1.07208e-08	8.11409e-10	9.65179e-10	1.13168e-08	3.2419e-09	5.3947e-09	1.6467e-09
0.15	7.3417e-09	7.45547e-10	4.72798e-10	2.3714e-09	7.57552e-10	5.5955e-09	4.041e-09	6.1576e-09	7.5093e-09	5.57769e-10	6.3189e-10	8.0275e-09	2.1545e-09	3.1537e-09	1.1744e-09
0.1	4.6633e-09	4.2103e-10	3.09055e-10	1.4945e-09	4.682e-10	3.5203e-09	2.4365e-09	4.0419e-09	4.9274e-09	3.5691e-10	3.66169e-10	5.2395e-09	1.3507e-09	2.1175e-09	7.66889e-10
0.05	2.7413e-09	2.52346e-10	2.06978e-10	9.40117e-10	2.72327e-10	2.3541e-09	1.6196e-09	2.5486e-09	2.9327e-09	2.26122e-10	2.31472e-10	3.4129e-09	8.80024e-10	1.4324e-09	5.17908e-10
0	1.6123e-09	1.57405e-10	1.3367e-10	5.55585e-10	1.51523e-10	1.4036e-09	9.67237e-10	1.4712e-09	1.7804e-09	1.38232e-10	1.09333e-10	2.0824e-09	5.81404e-10	8.31413e-10	2.86417e-10
-0.05	8.84504e-10	9.01588e-11	7.74289e-11	2.64085e-10	8.91056e-11	8.88418e-10	5.87393e-10	9.45147e-10	1.076e-09	7.66435e-11	5.82128e-11	1.2005e-09	3.60659e-10	5.11214e-10	1.60703e-10
-0.1	5.13217e-10	5.83006e-11	4.69017e-11	1.12808e-10	4.44359e-11	5.10421e-10	3.2233e-10	5.12097e-10	6.67611e-10	4.96499e-11	2.57031e-11	7.75742e-10	2.0796e-10	2.63799e-10	9.60453e-11
-0.15	2.50372e-10	2.9209e-11	2.1095e-11	6.3545e-11	1.74331e-11	2.86281e-10	1.83229e-10	2.52852e-10	4.06134e-10	3.17907e-11	1.33061e-11	4.41123e-10	1.22873e-10	1.57693e-10	5.16829e-11
-0.2	1.15018e-10	1.48941e-11	1.14198e-11	3.06676e-11	8.6845e-12	1.54272e-10	1.01115e-10	1.39123e-10	2.1177e-10	1.6489e-11	7.9583e-12	2.02041e-10	7.79823e-11	8.94393e-11	2.65464e-11
-0.25	6.01981e-11	7.9957e-12	5.7035e-12	1.40982e-11	4.0565e-12	8.46012e-11	5.51192e-11	6.94205e-11	1.07487e-10	8.8344e-12	4.7085e-12	1.09817e-10	4.43403e-11	4.54396e-11	1.3575e-11
-0.3	2.31505e-11	4.5062e-12	2.6784e-12	8.155e-12	1.9729e-12	4.41948e-11	2.48707e-11	4.12414e-11	5.58189e-11	4.8648e-12	1.9915e-12	5.57903e-11	2.06666e-11	2.46222e-11	6.8706e-12
-0.35	1.1129e-11	2.1282e-12	1.3916e-12	4.4202e-12	1.0641e-12	1.80326e-11	1.24359e-11	1.55507e-11	2.53545e-11	2.3403e-12	1.0997e-12	2.62143e-11	1.07475e-11	1.26167e-11	3.3236e-12
-0.4	5.4947e-12	1.1554e-12	6.87699e-13	1.9347e-12	5.70871e-13	8.8892e-12	6.4655e-12	7.3119e-12	1.25819e-11	1.3579e-12	6.07539e-13	1.29701e-11	5.7052e-12	6.7105e-12	1.8572e-12
-0.45	2.3196e-12	5.9622e-13	3.38384e-13	1.0684e-12	3.1223e-13	4.5207e-12	2.9479e-12	3.0169e-12	6.4454e-12	7.18846e-13	2.96644e-13	6.5573e-12	2.7331e-12	3.1221e-12	9.31947e-13
-0.5	1.1715e-12	2.94794e-13	1.46278e-13	5.32576e-13	1.79535e-13	2.0913e-12	1.5993e-12	1.5966e-12	2.7005e-12	3.65186e-13	1.08155e-13	3.0255e-12	1.4175e-12	1.6743e-12	4.6031e-13
-0.55	5.61068e-13	1.39471e-13	5.66053e-14	2.56876e-13	9.88589e-14	1.0498e-12	8.77031e-13	8.49306e-13	1.3695e-12	1.5196e-13	7.452e-15	1.5467e-12	7.11029e-13	8.88087e-13	2.03712e-13
-0.6	2.59394e-13	5.44027e-14	2.83741e-14	1.19595e-13	7.03482e-14	5.15163e-13	4.97191e-13	4.197e-13	6.1401e-13	1.31517e-14	6.13316e-14	6.96991e-13	3.10632e-13	4.06259e-13	3.75627e-14
-0.65	1.22129e-13	2.70209e-14	7.89702e-14	6.28359e-14	1.11799e-13	2.48144e-13	3.17787e-13	2.13171e-13	2.02934e-13	5.66686e-14	9.03706e-14	2.83955e-13	8.2958e-14	1.5871e-13	4.16238e-14
-0.7	9.17194e-14	9.11363e-14	2.23062e-13	5.47582e-14	2.54139e-13	1.25004e-13	2.41546e-13	9.71687e-14	1.10599e-14	9.0055e-14	8.62301e-14	6.00312e-14	4.26042e-14	9.8746e-15	9.89009e-14
-0.75	1.8699e-13	2.46151e-13	5.07905e-13	1.3939e-13	5.19234e-13	8.59941e-14	1.98579e-13	5.09594e-14	1.32661e-13	8.73542e-14	2.56345e-14	6.41843e-14	1.09732e-13	8.30502e-14	1.11003e-13
-0.8	4.39375e-13	5.65765e-13	9.31969e-13	3.2096e-13	9.49093e-13	1.63241e-13	2.54075e-13	6.97647e-14	2.00206e-13	4.84193e-14	1.14924e-13	1.16303e-13	1.44582e-13	1.1709e-13	1.09961e-13
-0.85	9.14751e-13	1.0722e-12	1.6366e-12	6.97068e-13	1.617e-12	3.8332e-13	3.82302e-13	1.46609e-13	2.30843e-13	6.04563e-14	3.62355e-13	1.49497e-13	1.38165e-13	1.20368e-13	3.52398e-14
-0.9	1.7335e-12	1.9126e-12	2.7768e-12	1.2765e-12	2.6834e-12	8.29804e-13	7.49681e-13	3.27739e-13	2.17075e-13	2.82358e-13	7.69316e-13	1.26438e-13	8.90922e-14	9.55585e-14	1.17073e-13
-0.95	3.1172e-12	3.2909e-12	4.4879e-12	2.1698e-12	4.3085e-12	1.564e-12	1.2117e-12	6.77551e-13	1.66011e-13	6.69889e-13	1.3845e-12	2.86993e-14	5.09811e-14	2.6142e-14	4.0202e-13
-1	1.12893e-11	9.95e-12	1.27557e-11	3.6922e-12	1.2084e-11	2.8058e-12	2.0369e-12	1.1911e-12	4.9874e-15	1.2473e-12	2.2726e-12	1.72066e-13	2.84534e-13	2.43192e-13	8.99759e-13
-1.05	1.7076e-11	1.49096e-11	1.8489e-11	1.10176e-11	1.74714e-11	4.7601e-12	3.4758e-12	2.0421e-12	3.18219e-13	2.0955e-12	3.5167e-12	5.56877e-13	7.3788e-13	6.40663e-13	1.6668e-12
-1.1	2.38583e-11	2.01846e-11	2.4865e-11	1.6453e-11	2.35791e-11	1.56009e-11	1.04206e-11	3.2863e-12	8.54912e-13	3.3919e-12	9.0332e-12	1.1216e-12	1.3632e-12	1.2207e-12	2.8212e-12
-1.15	3.30278e-11	2.73654e-11	3.35827e-11	2.25361e-11	3.10955e-11	2.24088e-11	1.50749e-11	9.9127e-12	1.6467e-12	9.7615e-12	1.29133e-11	2.0815e-12	2.361e-12	2.0902e-12	4.6529e-12
-1.2	4.47742e-11	3.69052e-11	4.471e-11	3.03036e-11	4.08715e-11	3.06292e-11	2.0641e-11	1.46989e-11	2.8272e-12	1.43619e-11	1.70559e-11	3.4906e-12	3.8841e-12	3.4414e-12	1.31273e-11
-1.25	6.2474e-11	4.88538e-11	5.89827e-11	4.06549e-11	5.19427e-11	4.13528e-11	2.82564e-11	2.00992e-11	4.573e-12	1.92721e-11	2.21483e-11	1.0136e-11	1.0804e-11	9.6757e-12	1.86975e-11
-1.3	8.56179e-11	6.56427e-11	8.18407e-11	5.46145e-11	7.2569e-11	5.70826e-11	3.65094e-11	2.67796e-11	1.29709e-11	2.52876e-11	2.82482e-11	1.46459e-11	1.57606e-11	1.42605e-11	2.5469e-11
-1.35	1.09865e-10	9.00665e-11	1.01917e-10	7.3189e-11	8.86616e-11	7.71717e-11	4.84637e-11	3.54911e-11	1.86796e-11	3.38368e-11	3.69977e-11	2.00603e-11	2.16374e-11	1.92323e-11	3.31785e-11
-1.4	1.44398e-10	1.1441e-10	1.31731e-10	9.58392e-11	1.12725e-10	9.9324e-11	6.53569e-11	4.70552e-11	2.50993e-11	4.36449e-11	4.86208e-11	2.62831e-11	2.8805e-11	2.54149e-11	4.33473e-11
-1.45	1.8324e-10	1.45149e-10	1.66056e-10	1.2064e-10	1.43673e-10	1.26115e-10	8.82944e-11	6.19448e-11	3.26148e-11	5.63524e-11	6.22693e-11	3.45427e-11	3.68582e-11	3.28212e-11	5.62841e-11
-1.5	2.35857e-10	1.81434e-10	2.06152e-10	1.52607e-10	1.80619e-10	1.6284e-10	1.16166e-10	8.36804e-11	4.35595e-11	7.60591e-11	8.35803e-11	4.50729e-11	4.77425e-11	4.33717e-11	7.48622e-11
-1.55	2.99951e-10	2.32037e-10	2.61784e-10	1.96368e-10	2.23832e-10	2.09413e-10	1.44787e-10	1.03398e-10	5.71953e-11	9.49929e-11	1.043e-10	6.11348e-11	6.31356e-11	5.80994e-11	9.32528e-11
-1.6	3.86866e-10	2.891e-10	3.20066e-10	2.49119e-10	2.7946e-10	2.62777e-10	1.8851e-10	1.32622e-10	7.35518e-11	1.19162e-10	1.29259e-10	8.19319e-11	8.21306e-11	7.52139e-11	1.18471e-10
-1.65	4.97919e-10	3.73525e-10	4.00901e-10	3.12182e-10	3.51773e-10	3.29611e-10	2.34736e-10	1.66667e-10	9.01589e-11	1.46284e-10	1.60005e-10	1.0291e-10	1.02128e-10	9.55223e-11	1.49049e-10
-1.7	6.75537e-10	4.59655e-10	5.29566e-10	3.94275e-10	4.34467e-10	4.23623e-10	2.93021e-10	2.15105e-10	1.16777e-10	1.83361e-10	2.04645e-10	1.26814e-10	1.28168e-10	1.21679e-10	1.86379e-10
-1.75	8.62771e-10	6.02932e-10	6.63824e-10	4.88704e-10	5.58099e-10	5.43115e-10	3.67839e-10	2.68089e-10	1.43353e-10	2.24371e-10	2.4952e-10	1.63069e-10	1.60997e-10	1.4986e-10	2.29001e-10
-1.8	1.0563e-09	7.47172e-10	8.67642e-10	6.5802e-10	7.12474e-10	6.88926e-10	4.53638e-10	3.36794e-10	1.82447e-10	2.81172e-10	3.04096e-10	1.98854e-10	2.00105e-10	1.84509e-10	2.81803e-10
-1.85	1.3423e-09	9.23889e-10	1.0246e-09	8.22971e-10	8.70728e-10	8.51209e-10	5.87726e-10	4.16611e-10	2.24744e-10	3.44416e-10	3.79544e-10	2.43527e-10	2.44268e-10	2.29716e-10	3.46605e-10
-1.9	1.6371e-09	1.117e-09	1.2658e-09	1.0346e-09	1.0428e-09	1.0612e-09	7.26251e-10	5.42361e-10	2.87297e-10	4.266e-10	4.63039e-10	3.06141e-10	2.97878e-10	2.85755e-10	4.26935e-10
-1.95	2.0191e-09	1.3221e-09	1.5538e-09	1.2668e-09	1.2458e-09	1.3341e-09	9.09418e-10	6.7262e-10	3.50951e-10	5.16119e-10	5.77722e-10	3.73256e-10	3.67392e-10	3.51213e-10	5.49149e-10
-2	2.4864e-09	1.6313e-09	1.8483e-09	1.5523e-09	1.5341e-09	1.5665e-09	1.0834e-09	8.17204e-10	4.31945e-10	6.62608e-10	7.29941e-10	4.71486e-10	4.43133e-10	4.29421e-10	6.7702e-10
-2.05	2.9394e-09	1.9952e-09	2.2674e-09	1.8777e-09	1.8677e-09	1.9405e-09	1.3634e-09	1.0153e-09	5.40589e-10	7.80341e-10	9.08026e-10	5.95711e-10	5.81285e-10	5.32012e-10	8.30661e-10
-2.1	3.5332e-09	2.4198e-09	2.7461e-09	2.3136e-09	2.2545e-09	2.3234e-09	1.6119e-09	1.2445e-09	6.849e-10	9.77409e-10	1.0609e-09	7.40918e-10	6.97087e-10	6.62658e-10	1.0641e-09
-2.15	4.2517e-09	2.8596e-09	3.2271e-09	2.8264e-09	2.6471e-09	2.7775e-09	1.9677e-09	1.4945e-09	8.51319e-10	1.1429e-09	1.3109e-09	9.13705e-10	8.36287e-10	8.07549e-10	1.2481e-09
-2.2	4.9765e-09	3.3875e-09	3.8596e-09	3.3668e-09	3.0657e-09	3.3363e-09	2.3791e-09	1.7988e-09	1.018e-09	1.3729e-09	1.5629e-09	1.0866e-09	9.99118e-10	9.58203e-10	1.4825e-09
-2.25	6.0516e-09	3.9981e-09	4.5748e-09	3.9431e-09	3.7227e-09	4.0021e-09	2.7994e-09	2.1275e-09	1.2493e-09	1.5848e-09	1.7841e-09	1.3136e-09	1.1768e-09	1.1535e-09	1.7625e-09
-2.3	7.2732e-09	4.5823e-09	5.6565e-09	4.6889e-09	4.3381e-09	4.6092e-09	3.2749e-09	2.48e-09	1.5194e-09	1.914e-09	2.1474e-09	1.5849e-09	1.3976e-09	1.3724e-09	2.1132e-09
-2.35	8.4834e-09	5.8319e-09	6.6275e-09	5.7114e-09	5.1433e-09	5.7824e-09	3.9257e-09	2.9868e-09	1.7998e-09	2.1918e-09	2.569e-09	1.8943e-09	1.634e-09	1.6177e-09	2.4894e-09
-2.4	9.854e-09	6.773e-09	7.7428e-09	6.7119e-09	6.2559e-09	6.7032e-09	4.5825e-09	3.5337e-09	2.1645e-09	2.547e-09	2.9734e-09	2.23e-09	1.966e-09	1.9421e-09	2.905e-09
-2.45	1.12677e-08	7.883e-09	8.9715e-09	7.8184e-09	6.9458e-09	7.8148e-09	5.5455e-09	4.1645e-09	2.5849e-09	2.9924e-09	3.3881e-09	2.6445e-09	2.2582e-09	2.2119e-09	3.4475e-09
-2.5	1.32775e-08	9.1642e-09	1.03965e-08	9.0649e-09	8.1833e-09	8.8303e-09	6.5712e-09	4.8248e-09	2.9629e-09	3.4422e-09	3.937e-09	3.0568e-09	2.676e-09	2.574e-09	3.8739e-09
-2.55	1.51107e-08	1.02136e-08	1.16761e-08	1.05452e-08	9.1757e-09	1.0039e-08	7.3741e-09	5.7078e-09	3.4559e-09	3.9414e-09	4.6067e-09	3.6165e-09	3.1341e-09	3.0526e-09	4.754e-09
-2.6	1.69599e-08	1.13726e-08	1.31539e-08	1.20885e-08	1.05165e-08	1.14033e-08	8.3398e-09	6.7611e-09	4.0845e-09	4.6168e-09	5.6581e-09	4.1582e-09	3.5752e-09	3.5202e-09	5.6865e-09
-2.65	1.90313e-08	1.2786e-08	1.52089e-08	1.38416e-08	1.18774e-08	1.31609e-08	9.5882e-09	7.6805e-09	4.7973e-09	5.4538e-09	6.5313e-09	4.7551e-09	4.1943e-09	4.1205e-09	6.4414e-09
-2.7	2.11757e-08	1.45348e-08	1.73915e-08	1.53314e-08	1.3177e-08	1.44376e-08	1.10422e-08	8.7606e-09	5.5718e-09	6.1489e-09	7.4617e-09	5.6852e-09	4.7678e-09	4.6455e-09	7.3468e-09
-2.75	2.3807e-08	1.61538e-08	1.97053e-08	1.75749e-08	1.48491e-08	1.60819e-08	1.2037e-08	9.8973e-09	6.4218e-09	7.0527e-09	8.4318e-09	6.6497e-09	5.618e-09	5.5127e-09	8.1871e-09
-2.8	2.71495e-08	1.77442e-08	2.22609e-08	1.99009e-08	1.62516e-08	1.799e-08	1.37801e-08	1.08364e-08	7.6193e-09	7.9708e-09	9.5963e-09	7.4025e-09	6.2438e-09	6.4389e-09	9.2884e-09
-2.85	3.02076e-08	2.02122e-08	2.4447e-08	2.25503e-08	1.82477e-08	2.05173e-08	1.52979e-08	1.22631e-08	8.5295e-09	8.7939e-09	1.05847e-08	8.2836e-09	7.1687e-09	7.2447e-09	1.0652e-08
-2.9	3.35441e-08	2.20455e-08	2.76014e-08	2.45596e-08	2.06219e-08	2.26947e-08	1.72899e-08	1.39867e-08	9.7907e-09	1.01634e-08	1.13804e-08	9.31e-09	7.9362e-09	8.172e-09	1.19463e-08
-2.95	3.75921e-08	2.43204e-08	3.07477e-08	2.77134e-08	2.31282e-08	2.4813e-08	1.86165e-08	1.56692e-08	1.09472e-08	1.11488e-08	1.32229e-08	1.04406e-08	8.8163e-09	9.2309e-09	1.31663e-08
-3	4.04668e-08	2.75877e-08	3.41017e-08	3.02048e-08	2.5285e-08	2.81566e-08	2.04746e-08	1.73641e-08	1.21674e-08	1.21956e-08	1.46256e-08	1.15331e-08	1.00839e-08	1.01296e-08	1.46076e-08
-3.05	4.5056e-08	3.07789e-08	3.73589e-08	3.39061e-08	2.84426e-08	3.00028e-08	2.24059e-08	1.92827e-08	1.34586e-08	1.32802e-08	1.60264e-08	1.2521e-08	1.10405e-08	1.10874e-08	1.56144e-08
-3.1	4.87059e-08	3.3476e-08	4.1142e-08	3.76714e-08	3.1085e-08	3.27216e-08	2.50699e-08	2.12905e-08	1.5184e-08	1.47181e-08	1.76386e-08	1.40838e-08	1.21424e-08	1.24748e-08	1.77419e-08
-3.15	5.64729e-08	3.62539e-08	4.48735e-08	4.16587e-08	3.43444e-08	3.58145e-08	2.71575e-08	2.31572e-08	1.63664e-08	1.5876e-08	2.03162e-08	1.54288e-08	1.31616e-08	1.38702e-08	1.92946e-08
-3.2	6.11295e-08	4.02291e-08	4.91687e-08	4.56239e-08	3.65323e-08	3.98488e-08	3.03063e-08	2.54334e-08	1.80444e-08	1.75347e-08	2.24511e-08	1.67659e-08	1.45271e-08	1.51439e-08	2.05957e-08
-3.25	6.66089e-08	4.3396e-08	5.73261e-08	4.99661e-08	3.9403e-08	4.31687e-08	3.32559e-08	2.81701e-08	1.97926e-08	1.88997e-08	2.40477e-08	1.83847e-08	1.57938e-08	1.66918e-08	2.33989e-08
-3.3	7.30253e-08	4.71614e-08	6.22426e-08	5.60484e-08	4.36749e-08	4.75895e-08	3.64792e-08	3.05163e-08	2.17928e-08	2.05242e-08	2.64968e-08	1.98269e-08	1.72865e-08	1.78392e-08	2.54665e-08
-3.35	8.01731e-08	5.36144e-08	6.83798e-08	6.17707e-08	4.77675e-08	5.33123e-08	3.94135e-08	3.3516e-08	2.37788e-08	2.21549e-08	2.92712e-08	2.14492e-08	1.79177e-08	1.93815e-08	2.72538e-08
-3.4	8.58022e-08	5.71762e-08	7.3542e-08	6.65346e-08	5.29044e-08	5.76038e-08	4.29991e-08	3.64984e-08	2.58846e-08	2.37051e-08	3.2077e-08	2.36215e-08	1.96409e-08	2.10102e-08	2.95456e-08
-3.45	9.37412e-08	6.34124e-08	8.05289e-08	7.20892e-08	5.70738e-08	6.30662e-08	4.7031e-08	4.01995e-08	2.79182e-08	2.56096e-08	3.51845e-08	2.59623e-08	2.0787e-08	2.28472e-08	3.10849e-08
-3.5	1.02685e-07	6.61135e-08	8.77167e-08	7.94721e-08	6.08181e-08	6.72961e-08	5.13855e-08	4.33379e-08	2.95761e-08	2.77485e-08	3.81876e-08	2.74799e-08	2.30115e-08	2.49252e-08	3.4058e-08
-3.55	1.10077e-07	7.10141e-08	9.61751e-08	8.57599e-08	6.71086e-08	7.2909e-08	5.61074e-08	4.71704e-08	3.32791e-08	3.01795e-08	4.00352e-08	2.91815e-08	2.42288e-08	2.69368e-08	3.63422e-08
-3.6	1.1785e-07	7.55748e-08	1.01704e-07	9.33154e-08	7.13307e-08	7.53936e-08	6.19042e-08	5.32943e-08	3.59134e-08	3.27219e-08	4.38465e-08	3.15889e-08	2.56601e-08	2.79788e-08	3.73389e-08
-3.65	1.25012e-07	7.95205e-08	1.1242e-07	1.00996e-07	7.60121e-08	8.21885e-08	6.57248e-08	5.68877e-08	3.87863e-08	3.43347e-08	4.84512e-08	3.43785e-08	2.74457e-08	2.9758e-08	4.04416e-08
-3.7	1.3564e-07	8.68683e-08	1.22993e-07	1.08069e-07	8.28394e-08	8.67619e-08	7.10719e-08	6.15307e-08	4.16834e-08	3.81492e-08	5.36277e-08	3.68841e-08	2.89582e-08	3.1762e-08	4.56849e-08
-3.75	1.43609e-07	9.45099e-08	1.29634e-07	1.16908e-07	8.71457e-08	9.47589e-08	7.67723e-08	6.64632e-08	4.49309e-08	4.03785e-08	5.73229e-08	3.92074e-08	3.11859e-08	3.44746e-08	4.8992e-08
-3.8	1.53687e-07	1.01674e-07	1.37415e-07	1.24769e-07	9.35026e-08	9.9336e-08	8.086e-08	7.04892e-08	4.95362e-08	4.43007e-08	6.28715e-08	4.19488e-08	3.33193e-08	3.69988e-08	5.20875e-08
-3.85	1.67492e-07	1.07269e-07	1.47582e-07	1.34429e-07	1.00257e-07	1.08737e-07	8.35989e-08	7.4757e-08	5.3452e-08	4.57639e-08	6.89728e-08	4.46555e-08	3.60211e-08	3.987e-08	5.41206e-08
-3.9	1.7962e-07	1.15598e-07	1.61199e-07	1.44899e-07	1.08981e-07	1.14864e-07	8.90573e-08	8.15236e-08	5.70289e-08	5.17133e-08	7.40908e-08	4.85361e-08	3.88204e-08	4.25124e-08	5.69844e-08
-3.95	1.93596e-07	1.24161e-07	1.69546e-07	1.57976e-07	1.12454e-07	1.23775e-07	9.73001e-08	8.60796e-08	6.1155e-08	5.53285e-08	8.27793e-08	5.23636e-08	4.01422e-08	4.43412e-08	6.13017e-08
-4	2.04963e-07	1.27645e-07	1.82466e-07	1.69159e-07	1.22388e-07	1.32747e-07	1.03168e-07	9.21057e-08	6.56728e-08	5.83591e-08	8.58973e-08	5.6059e-08	4.40009e-08	4.88373e-08	6.45592e-08
