# Supplementary material for: Chirality-dependent electrical transport properties of carbon nanotubes obtained by experimental measurement
Source: Nat Commun. 2023 Mar 25;14:1672. doi: 10.1038/s41467-023-37443-7 (PMC10039901; doi:10.1038/s41467-023-37443-7)
Supplement: Supplementary file 3 — Source Data [file 41467_2023_37443_MOESM3_ESM.zip › 7. Source Data/Figure 2/2d/transfer curve for 111.xlsx]

## Sheet: Sheet1
-4	2.6623e-08	1.07146e-07	1.06897e-07	1.12264e-07	1.03998e-07	2.81316e-08	7.80406e-08	1.0429e-07	6.16957e-08	8.11534e-08	6.4015e-08	6.32811e-08	5.773e-08	6.47162e-08	7.82695e-08	8.40037e-08	7.68044e-08
-3.95	2.76708e-08	1.23724e-07	1.19551e-07	1.22699e-07	1.18251e-07	2.86898e-08	8.22777e-08	1.15794e-07	7.00536e-08	9.09296e-08	7.23076e-08	7.20842e-08	6.55561e-08	7.10692e-08	9.0741e-08	9.34489e-08	8.48177e-08
-3.9	8.22874e-08	1.36798e-07	1.34351e-07	1.39993e-07	1.28259e-07	9.74818e-08	9.52958e-08	1.29972e-07	7.79897e-08	1.0144e-07	7.85007e-08	7.94855e-08	7.31353e-08	7.68706e-08	9.72421e-08	1.02708e-07	9.43331e-08
-3.85	9.3025e-08	1.48246e-07	1.45713e-07	1.56914e-07	1.41419e-07	1.09878e-07	1.06239e-07	1.40357e-07	8.54436e-08	1.11399e-07	8.50769e-08	8.56462e-08	8.13933e-08	8.39535e-08	1.07921e-07	1.07808e-07	1.03137e-07
-3.8	1.02025e-07	1.58343e-07	1.58087e-07	1.72094e-07	1.5347e-07	1.20827e-07	1.13212e-07	1.53154e-07	9.08097e-08	1.19347e-07	9.09986e-08	9.31143e-08	8.49533e-08	8.90957e-08	1.17726e-07	1.17989e-07	1.0798e-07
-3.75	1.06774e-07	1.70146e-07	1.70205e-07	1.87721e-07	1.64479e-07	1.31301e-07	1.2078e-07	1.64692e-07	9.79326e-08	1.27502e-07	9.56142e-08	9.90117e-08	9.10123e-08	9.37343e-08	1.2699e-07	1.27214e-07	1.14149e-07
-3.7	1.14328e-07	1.81058e-07	1.83054e-07	2.00071e-07	1.74374e-07	1.43742e-07	1.2714e-07	1.75622e-07	1.04436e-07	1.35132e-07	1.02898e-07	1.04359e-07	9.58983e-08	9.91971e-08	1.34126e-07	1.34961e-07	1.22999e-07
-3.65	1.21218e-07	1.96518e-07	1.96184e-07	2.08648e-07	1.85097e-07	1.4908e-07	1.33834e-07	1.86932e-07	1.08264e-07	1.41506e-07	1.06486e-07	1.09478e-07	9.80651e-08	1.02807e-07	1.38274e-07	1.42003e-07	1.28437e-07
-3.6	1.25542e-07	2.06531e-07	2.08109e-07	2.18e-07	1.91159e-07	1.5772e-07	1.42382e-07	1.96132e-07	1.12429e-07	1.46268e-07	1.12709e-07	1.13339e-07	1.00507e-07	1.05634e-07	1.45213e-07	1.47338e-07	1.2947e-07
-3.55	1.29551e-07	2.13348e-07	2.09855e-07	2.28918e-07	2.05024e-07	1.64012e-07	1.48748e-07	2.03467e-07	1.14166e-07	1.48543e-07	1.17949e-07	1.17238e-07	1.04963e-07	1.10413e-07	1.48406e-07	1.52121e-07	1.35388e-07
-3.5	1.33691e-07	2.24848e-07	2.20276e-07	2.34225e-07	2.09166e-07	1.69517e-07	1.54839e-07	2.06888e-07	1.2132e-07	1.55468e-07	1.19483e-07	1.22092e-07	1.04593e-07	1.1499e-07	1.53798e-07	1.58872e-07	1.39638e-07
-3.45	1.37822e-07	2.31462e-07	2.19536e-07	2.40861e-07	2.15378e-07	1.75392e-07	1.58776e-07	2.15817e-07	1.21613e-07	1.57559e-07	1.27048e-07	1.22619e-07	1.10378e-07	1.17159e-07	1.5812e-07	1.62738e-07	1.48142e-07
-3.4	1.4108e-07	2.36572e-07	2.26512e-07	2.51291e-07	2.26756e-07	1.78815e-07	1.61209e-07	2.21295e-07	1.22595e-07	1.63217e-07	1.26433e-07	1.25841e-07	1.11826e-07	1.19342e-07	1.61405e-07	1.67593e-07	1.48328e-07
-3.35	1.43994e-07	2.42751e-07	2.34887e-07	2.56159e-07	2.28802e-07	1.84557e-07	1.63676e-07	2.27088e-07	1.28236e-07	1.65433e-07	1.31764e-07	1.25598e-07	1.14539e-07	1.20136e-07	1.65838e-07	1.68565e-07	1.52759e-07
-3.3	1.45877e-07	2.45772e-07	2.40578e-07	2.63264e-07	2.34503e-07	1.93319e-07	1.6555e-07	2.28411e-07	1.32167e-07	1.70128e-07	1.3233e-07	1.29962e-07	1.14179e-07	1.22595e-07	1.69042e-07	1.71751e-07	1.56832e-07
-3.25	1.4853e-07	2.52178e-07	2.43588e-07	2.65369e-07	2.405e-07	1.90813e-07	1.65443e-07	2.32282e-07	1.32437e-07	1.70036e-07	1.38892e-07	1.33055e-07	1.17431e-07	1.26165e-07	1.7101e-07	1.72513e-07	1.59432e-07
-3.2	1.50426e-07	2.50495e-07	2.46748e-07	2.6481e-07	2.40588e-07	1.88606e-07	1.66082e-07	2.33292e-07	1.34635e-07	1.7089e-07	1.33653e-07	1.32606e-07	1.15071e-07	1.24398e-07	1.69066e-07	1.7705e-07	1.59803e-07
-3.15	1.48425e-07	2.56219e-07	2.43713e-07	2.68124e-07	2.45601e-07	1.90139e-07	1.64723e-07	2.3328e-07	1.3401e-07	1.71634e-07	1.39354e-07	1.35776e-07	1.176e-07	1.25188e-07	1.73888e-07	1.7364e-07	1.59915e-07
-3.1	1.5137e-07	2.55669e-07	2.4194e-07	2.64621e-07	2.43853e-07	1.89539e-07	1.64175e-07	2.36205e-07	1.32233e-07	1.74672e-07	1.39073e-07	1.37581e-07	1.15323e-07	1.27082e-07	1.72224e-07	1.70345e-07	1.60419e-07
-3.05	1.51449e-07	2.54184e-07	2.45452e-07	2.70037e-07	2.47185e-07	1.93702e-07	1.62798e-07	2.36239e-07	1.32062e-07	1.74846e-07	1.40137e-07	1.39094e-07	1.19583e-07	1.26738e-07	1.72683e-07	1.74156e-07	1.5956e-07
-3	1.49527e-07	2.56634e-07	2.45206e-07	2.6296e-07	2.42462e-07	1.89278e-07	1.64809e-07	2.33951e-07	1.32578e-07	1.71946e-07	1.36327e-07	1.36264e-07	1.16387e-07	1.26608e-07	1.75618e-07	1.73721e-07	1.60128e-07
-2.95	1.46966e-07	2.52141e-07	2.44229e-07	2.63384e-07	2.44661e-07	1.89284e-07	1.63401e-07	2.34222e-07	1.33408e-07	1.73252e-07	1.34996e-07	1.35611e-07	1.16201e-07	1.24236e-07	1.75862e-07	1.75647e-07	1.57978e-07
-2.9	1.46582e-07	2.48274e-07	2.41354e-07	2.61676e-07	2.42399e-07	1.87274e-07	1.64244e-07	2.29954e-07	1.3038e-07	1.68289e-07	1.32411e-07	1.35413e-07	1.14849e-07	1.23676e-07	1.69848e-07	1.72895e-07	1.5766e-07
-2.85	1.44239e-07	2.44332e-07	2.43989e-07	2.57009e-07	2.41215e-07	1.84097e-07	1.62866e-07	2.32565e-07	1.28599e-07	1.68429e-07	1.33601e-07	1.32053e-07	1.13828e-07	1.2107e-07	1.67813e-07	1.70549e-07	1.56039e-07
-2.8	1.42899e-07	2.42872e-07	2.35085e-07	2.51025e-07	2.32502e-07	1.80769e-07	1.61147e-07	2.23584e-07	1.25383e-07	1.66778e-07	1.32827e-07	1.28862e-07	1.08149e-07	1.18118e-07	1.64447e-07	1.66912e-07	1.54222e-07
-2.75	1.37563e-07	2.38809e-07	2.31479e-07	2.49935e-07	2.34748e-07	1.77794e-07	1.58056e-07	2.23181e-07	1.25646e-07	1.61117e-07	1.2771e-07	1.24428e-07	1.06784e-07	1.18364e-07	1.6228e-07	1.60111e-07	1.47745e-07
-2.7	1.38573e-07	2.3344e-07	2.2486e-07	2.42245e-07	2.23106e-07	1.77034e-07	1.53576e-07	2.16445e-07	1.20608e-07	1.57422e-07	1.23303e-07	1.23025e-07	1.05168e-07	1.13868e-07	1.5972e-07	1.59706e-07	1.43615e-07
-2.65	1.3194e-07	2.28512e-07	2.18569e-07	2.3712e-07	2.21026e-07	1.71363e-07	1.4604e-07	2.12482e-07	1.17334e-07	1.50732e-07	1.17795e-07	1.22215e-07	1.0154e-07	1.10333e-07	1.54721e-07	1.54836e-07	1.4141e-07
-2.6	1.29345e-07	2.19241e-07	2.09072e-07	2.24441e-07	2.1044e-07	1.66115e-07	1.43253e-07	2.07618e-07	1.12242e-07	1.47117e-07	1.14737e-07	1.16754e-07	9.84958e-08	1.05222e-07	1.5094e-07	1.49586e-07	1.3787e-07
-2.55	1.22181e-07	2.12777e-07	1.99378e-07	2.17776e-07	2.0315e-07	1.61611e-07	1.37327e-07	2.01755e-07	1.09795e-07	1.41187e-07	1.07552e-07	1.1093e-07	9.22521e-08	1.02387e-07	1.44303e-07	1.46646e-07	1.30685e-07
-2.5	1.168e-07	2.0522e-07	1.94578e-07	2.15568e-07	1.99764e-07	1.55982e-07	1.33641e-07	1.92238e-07	1.02428e-07	1.35188e-07	1.04182e-07	1.07567e-07	9.01257e-08	9.81278e-08	1.37851e-07	1.37871e-07	1.25614e-07
-2.45	1.12685e-07	1.9635e-07	1.84732e-07	1.99388e-07	1.87814e-07	1.49327e-07	1.29273e-07	1.82911e-07	1.00755e-07	1.29127e-07	9.92439e-08	1.02211e-07	8.59223e-08	9.28884e-08	1.32714e-07	1.3439e-07	1.20326e-07
-2.4	1.05685e-07	1.87626e-07	1.75893e-07	1.92133e-07	1.79044e-07	1.434e-07	1.24866e-07	1.70357e-07	9.38419e-08	1.2392e-07	9.41249e-08	9.84446e-08	8.2392e-08	8.69926e-08	1.2812e-07	1.27002e-07	1.15215e-07
-2.35	1.02434e-07	1.75974e-07	1.65836e-07	1.85542e-07	1.70291e-07	1.32093e-07	1.15826e-07	1.64168e-07	8.77013e-08	1.1768e-07	9.06445e-08	9.1597e-08	7.64852e-08	8.19279e-08	1.2006e-07	1.22349e-07	1.08773e-07
-2.3	9.81609e-08	1.64569e-07	1.53497e-07	1.74623e-07	1.58534e-07	1.24556e-07	1.10128e-07	1.52514e-07	8.29495e-08	1.10387e-07	8.45419e-08	8.8236e-08	7.01101e-08	7.55075e-08	1.1369e-07	1.16447e-07	1.04578e-07
-2.25	9.09955e-08	1.49777e-07	1.41791e-07	1.58559e-07	1.47905e-07	1.18183e-07	1.01566e-07	1.43022e-07	7.68486e-08	1.01109e-07	8.00698e-08	8.19167e-08	6.73223e-08	6.97832e-08	1.05467e-07	1.0409e-07	9.67464e-08
-2.2	8.39928e-08	1.401e-07	1.32052e-07	1.4773e-07	1.34478e-07	1.10852e-07	9.28768e-08	1.33895e-07	7.20121e-08	9.36664e-08	7.271e-08	7.60366e-08	6.1574e-08	6.45097e-08	9.91328e-08	9.84051e-08	8.91396e-08
-2.15	7.75692e-08	1.27325e-07	1.1872e-07	1.36084e-07	1.2499e-07	1.00917e-07	8.44076e-08	1.2271e-07	6.45406e-08	8.63718e-08	6.79512e-08	6.97323e-08	5.59508e-08	6.02194e-08	9.10796e-08	8.95828e-08	8.17751e-08
-2.1	7.12568e-08	1.13769e-07	1.07722e-07	1.23023e-07	1.12324e-07	9.31066e-08	7.66907e-08	1.12175e-07	5.86343e-08	7.83492e-08	6.01252e-08	6.51089e-08	5.21205e-08	5.26624e-08	8.30131e-08	8.17454e-08	7.43469e-08
-2.05	6.31327e-08	1.02078e-07	9.73654e-08	1.13604e-07	1.04151e-07	8.54441e-08	7.06548e-08	1.01648e-07	5.45271e-08	7.09779e-08	5.38571e-08	5.74023e-08	4.62789e-08	4.74198e-08	7.64034e-08	7.46662e-08	6.63987e-08
-2	5.64781e-08	9.12285e-08	8.91301e-08	1.00123e-07	9.30907e-08	7.74805e-08	6.34588e-08	9.01893e-08	4.70669e-08	6.39783e-08	4.88569e-08	5.25776e-08	4.0786e-08	4.26469e-08	6.75256e-08	6.58078e-08	6.08265e-08
-1.95	5.02612e-08	7.95493e-08	7.72911e-08	8.69023e-08	8.19891e-08	6.74062e-08	5.817e-08	8.05893e-08	4.13408e-08	5.69717e-08	4.24501e-08	4.6585e-08	3.80964e-08	3.80167e-08	5.86375e-08	5.88539e-08	5.35652e-08
-1.9	4.37513e-08	6.90438e-08	6.69061e-08	7.49657e-08	7.18093e-08	5.96341e-08	5.09644e-08	6.97212e-08	3.76084e-08	4.92892e-08	3.78381e-08	4.0393e-08	3.22662e-08	3.16363e-08	5.1156e-08	5.08975e-08	4.74383e-08
-1.85	3.98284e-08	5.99512e-08	5.82178e-08	6.56397e-08	6.13333e-08	5.16773e-08	4.31628e-08	6.08741e-08	3.16166e-08	4.2186e-08	3.23826e-08	3.62689e-08	2.72833e-08	2.69862e-08	4.39673e-08	4.52573e-08	4.12881e-08
-1.8	3.39396e-08	4.91607e-08	4.97391e-08	5.53365e-08	5.17396e-08	4.34015e-08	3.73244e-08	5.07183e-08	2.63963e-08	3.68704e-08	2.66062e-08	3.07906e-08	2.32724e-08	2.25503e-08	3.80069e-08	3.91861e-08	3.6226e-08
-1.75	2.84705e-08	4.0864e-08	4.0546e-08	4.56352e-08	4.34532e-08	3.78695e-08	3.10841e-08	4.30723e-08	2.14109e-08	3.06771e-08	2.1946e-08	2.58382e-08	1.9366e-08	1.8463e-08	3.14359e-08	3.21274e-08	3.04245e-08
-1.7	2.3981e-08	3.40918e-08	3.36552e-08	3.83883e-08	3.70958e-08	3.10556e-08	2.56324e-08	3.61001e-08	1.76408e-08	2.46568e-08	1.79753e-08	2.12847e-08	1.60681e-08	1.50007e-08	2.60611e-08	2.65521e-08	2.51363e-08
-1.65	1.91337e-08	2.67736e-08	2.69096e-08	2.98229e-08	2.99729e-08	2.48837e-08	2.08337e-08	2.93932e-08	1.42404e-08	2.00009e-08	1.41459e-08	1.71018e-08	1.26664e-08	1.1931e-08	2.09848e-08	2.07337e-08	2.04085e-08
-1.6	1.4859e-08	2.07133e-08	2.11471e-08	2.32704e-08	2.36518e-08	1.97013e-08	1.59852e-08	2.30105e-08	1.08213e-08	1.53794e-08	1.09329e-08	1.34418e-08	9.7412e-09	8.9849e-09	1.61762e-08	1.63515e-08	1.60345e-08
-1.55	1.18672e-08	1.53248e-08	1.59014e-08	1.76425e-08	1.81367e-08	1.48935e-08	1.21734e-08	1.74956e-08	8.1734e-09	1.21353e-08	8.5545e-09	1.00775e-08	7.6029e-09	6.6973e-09	1.25494e-08	1.25687e-08	1.24271e-08
-1.5	9.1874e-09	1.09592e-08	1.16668e-08	1.27158e-08	1.33991e-08	1.12353e-08	8.8907e-09	1.31301e-08	5.9433e-09	8.7799e-09	6.2165e-09	7.7981e-09	5.7003e-09	4.7338e-09	9.1661e-09	9.1311e-09	9.444e-09
-1.45	6.6005e-09	8.0161e-09	8.262e-09	8.8647e-09	9.7652e-09	8.3062e-09	6.6806e-09	9.4176e-09	4.1511e-09	6.459e-09	4.5047e-09	5.6476e-09	4.092e-09	3.2996e-09	6.7261e-09	6.7753e-09	6.9797e-09
-1.4	4.8401e-09	5.2946e-09	5.6775e-09	6.0767e-09	6.6989e-09	5.7851e-09	4.7975e-09	6.8013e-09	2.9255e-09	4.5239e-09	3.1853e-09	4.1609e-09	2.978e-09	2.235e-09	4.7792e-09	4.8168e-09	5.0637e-09
-1.35	3.4405e-09	3.6008e-09	3.7931e-09	3.9755e-09	4.5932e-09	3.8828e-09	3.5152e-09	4.713e-09	1.9701e-09	3.3201e-09	2.1671e-09	2.8774e-09	1.9909e-09	1.4687e-09	3.315e-09	3.2605e-09	3.6696e-09
-1.3	2.2978e-09	2.2787e-09	2.3314e-09	2.4912e-09	3.0721e-09	2.6363e-09	2.2801e-09	3.1145e-09	1.277e-09	2.1355e-09	1.4419e-09	1.9372e-09	1.3235e-09	9.211e-10	2.1754e-09	2.2425e-09	2.4099e-09
-1.25	1.5085e-09	1.3959e-09	1.4981e-09	1.4942e-09	1.9583e-09	1.6499e-09	1.4711e-09	2.0215e-09	7.87111e-10	1.4413e-09	9.34242e-10	1.2757e-09	8.60798e-10	5.72459e-10	1.4011e-09	1.468e-09	1.6047e-09
-1.2	1.0221e-09	8.49818e-10	8.89251e-10	8.8543e-10	1.1605e-09	1.0705e-09	9.26113e-10	1.2802e-09	4.91156e-10	9.08424e-10	5.92788e-10	8.41824e-10	5.48529e-10	3.39855e-10	8.78985e-10	9.26862e-10	1.0553e-09
-1.15	6.22588e-10	5.0828e-10	5.30361e-10	5.02099e-10	6.90149e-10	6.36454e-10	5.87729e-10	7.74346e-10	2.82468e-10	5.73859e-10	3.63655e-10	5.35756e-10	3.64055e-10	1.95181e-10	5.58803e-10	5.54214e-10	6.67733e-10
-1.1	4.00343e-10	2.97271e-10	2.98409e-10	2.71227e-10	4.01676e-10	3.8258e-10	3.42487e-10	4.79748e-10	1.66682e-10	3.5815e-10	2.1784e-10	3.3347e-10	2.14156e-10	1.11782e-10	3.34359e-10	3.4151e-10	4.13803e-10
-1.05	2.2868e-10	1.6302e-10	1.59739e-10	1.4521e-10	2.27098e-10	2.11762e-10	1.97616e-10	2.7436e-10	9.6985e-11	2.14329e-10	1.29981e-10	2.04782e-10	1.28586e-10	6.30505e-11	1.93867e-10	2.11874e-10	2.53982e-10
-1	1.33055e-10	8.95614e-11	8.75166e-11	7.78095e-11	1.26437e-10	1.25008e-10	1.13803e-10	1.55331e-10	5.5703e-11	1.27522e-10	7.79764e-11	1.22528e-10	7.7157e-11	3.16556e-11	1.12365e-10	1.24659e-10	1.42991e-10
-0.95	7.70004e-11	5.11396e-11	4.85343e-11	4.4291e-11	6.74443e-11	6.90641e-11	6.41643e-11	8.58301e-11	2.5667e-11	7.48243e-11	4.44513e-11	7.42346e-11	4.33534e-11	1.60566e-11	6.50782e-11	7.41019e-11	8.65102e-11
-0.9	4.52813e-11	2.23352e-11	2.05758e-11	1.81069e-11	2.9839e-11	3.36971e-11	3.26561e-11	4.84411e-11	1.38892e-11	4.23785e-11	2.50767e-11	4.37859e-11	2.30619e-11	8.8404e-12	3.13694e-11	4.27377e-11	5.19433e-11
-0.85	2.31825e-11	1.11136e-11	1.03821e-11	9.3155e-12	1.53243e-11	1.72812e-11	1.70669e-11	2.30462e-11	7.7542e-12	2.339e-11	1.34089e-11	2.27998e-11	1.23602e-11	5.1234e-12	1.71965e-11	2.13643e-11	2.66464e-11
-0.8	1.18882e-11	5.8136e-12	5.6728e-12	4.9661e-12	8.0579e-12	9.6783e-12	9.4697e-12	1.2249e-11	4.6354e-12	1.325e-11	7.6941e-12	1.23447e-11	6.9429e-12	3.124e-12	9.7948e-12	1.20042e-11	1.42034e-11
-0.75	6.8192e-12	3.3157e-12	3.2569e-12	2.7931e-12	4.6454e-12	5.7041e-12	5.3827e-12	6.7412e-12	2.9621e-12	7.4273e-12	4.6469e-12	7.2771e-12	4.404e-12	2.1265e-12	6.0577e-12	6.7943e-12	8.1791e-12
-0.7	3.9843e-12	1.9633e-12	1.9013e-12	1.7354e-12	2.8299e-12	3.3941e-12	3.1372e-12	4.0764e-12	2.0158e-12	4.8317e-12	2.9342e-12	4.6556e-12	2.8253e-12	1.5837e-12	4.0052e-12	4.3309e-12	5.1275e-12
-0.65	2.3828e-12	1.1992e-12	1.1681e-12	1.0742e-12	1.7823e-12	2.1839e-12	1.9722e-12	2.4998e-12	1.4939e-12	3.1247e-12	2.013e-12	3.1297e-12	2.0069e-12	1.2671e-12	2.7075e-12	2.926e-12	3.4379e-12
-0.6	1.5366e-12	8.03674e-13	8.15286e-13	7.85861e-13	1.1772e-12	1.4871e-12	1.2864e-12	1.6493e-12	1.2234e-12	2.2576e-12	1.5106e-12	2.2813e-12	1.5576e-12	1.1326e-12	2.028e-12	2.2163e-12	2.3856e-12
-0.55	1.0067e-12	5.74062e-13	5.72761e-13	6.34384e-13	8.72386e-13	1.0365e-12	9.53615e-13	1.1444e-12	1.1207e-12	1.7548e-12	1.2457e-12	1.7185e-12	1.2659e-12	1.1181e-12	1.6019e-12	1.7696e-12	1.8639e-12
-0.5	7.45719e-13	4.67446e-13	4.65137e-13	5.98556e-13	7.01569e-13	8.28976e-13	7.36341e-13	9.12609e-13	1.097e-12	1.472e-12	1.1202e-12	1.4487e-12	1.1495e-12	1.1387e-12	1.4181e-12	1.5354e-12	1.5829e-12
-0.45	5.83895e-13	4.28074e-13	4.10447e-13	5.85871e-13	6.60526e-13	7.35552e-13	6.38186e-13	8.0771e-13	1.1234e-12	1.3737e-12	1.0998e-12	1.2963e-12	1.1038e-12	1.2298e-12	1.3633e-12	1.4275e-12	1.4608e-12
-0.4	5.51225e-13	4.75217e-13	4.52006e-13	6.50251e-13	6.65356e-13	7.07048e-13	6.13797e-13	7.61636e-13	1.2332e-12	1.3719e-12	1.1405e-12	1.2879e-12	1.1261e-12	1.3956e-12	1.3687e-12	1.4052e-12	1.4063e-12
-0.35	5.61719e-13	5.55648e-13	5.01226e-13	7.41532e-13	7.36247e-13	7.50958e-13	6.20276e-13	7.91954e-13	1.3704e-12	1.4783e-12	1.2153e-12	1.3252e-12	1.2061e-12	1.6304e-12	1.4507e-12	1.4996e-12	1.4484e-12
-0.3	6.6424e-13	7.47526e-13	6.46385e-13	9.07789e-13	9.02499e-13	8.57928e-13	7.01303e-13	8.69917e-13	1.6063e-12	1.6946e-12	1.3883e-12	1.4229e-12	1.3283e-12	1.9515e-12	1.6202e-12	1.6222e-12	1.5679e-12
-0.25	8.03827e-13	1.0193e-12	8.28048e-13	1.176e-12	1.2099e-12	9.91508e-13	8.02091e-13	1.0359e-12	2.0018e-12	1.9577e-12	1.6414e-12	1.622e-12	1.5187e-12	2.4327e-12	1.8568e-12	1.8831e-12	1.7903e-12
-0.2	1.0328e-12	1.533e-12	1.1664e-12	1.6199e-12	1.6932e-12	1.2604e-12	9.87408e-13	1.3132e-12	2.6179e-12	2.4453e-12	2.0272e-12	1.9914e-12	1.8584e-12	3.17e-12	2.273e-12	2.3154e-12	2.1005e-12
-0.15	1.4375e-12	2.3745e-12	1.7172e-12	2.4094e-12	2.525e-12	1.6745e-12	1.3071e-12	1.7375e-12	3.6074e-12	3.3692e-12	2.6359e-12	2.5345e-12	2.3702e-12	4.4794e-12	2.9502e-12	3.0546e-12	2.5813e-12
-0.1	2.0564e-12	3.7605e-12	2.6419e-12	3.7091e-12	3.8148e-12	2.4366e-12	1.7985e-12	2.4998e-12	5.5073e-12	4.7585e-12	3.578e-12	3.4121e-12	3.2222e-12	6.5191e-12	3.9258e-12	4.2237e-12	3.4616e-12
-0.05	3.0849e-12	6.0982e-12	4.1283e-12	5.8337e-12	6.0177e-12	3.7001e-12	2.6717e-12	3.8085e-12	8.516e-12	6.93e-12	5.1982e-12	4.9568e-12	4.5058e-12	1.0213e-11	5.573e-12	6.0057e-12	4.7909e-12
0	4.5745e-12	9.9754e-12	6.5623e-12	8.8071e-12	9.2616e-12	5.9222e-12	4.199e-12	5.8967e-12	1.29597e-11	1.04415e-11	7.746e-12	7.2505e-12	6.8204e-12	1.60718e-11	8.3436e-12	8.8588e-12	6.7334e-12
0.05	7.1052e-12	1.70539e-11	9.8737e-12	1.40812e-11	1.48304e-11	9.182e-12	6.5752e-12	8.7691e-12	2.09498e-11	1.56715e-11	1.11729e-11	1.04317e-11	1.04775e-11	2.65764e-11	1.27616e-11	1.39015e-11	9.7755e-12
0.1	1.08225e-11	2.91076e-11	1.57144e-11	2.20864e-11	2.31173e-11	1.39569e-11	9.9719e-12	1.41642e-11	3.59047e-11	2.33586e-11	1.70138e-11	1.6079e-11	1.5835e-11	4.41747e-11	2.03717e-11	2.16972e-11	1.4986e-11
0.15	1.64332e-11	4.89651e-11	2.56979e-11	3.53424e-11	3.59688e-11	2.2192e-11	1.57331e-11	2.3108e-11	6.64441e-11	3.73599e-11	2.75125e-11	2.57862e-11	2.54788e-11	8.10373e-11	3.26163e-11	3.48519e-11	2.2912e-11
0.2	2.51783e-11	9.64266e-11	4.17401e-11	6.87351e-11	7.01623e-11	3.50213e-11	2.56339e-11	3.63043e-11	1.1745e-10	6.64244e-11	4.43952e-11	4.10061e-11	4.09249e-11	1.39834e-10	6.29756e-11	6.36122e-11	3.65561e-11
0.25	3.95133e-11	1.56764e-10	7.95151e-11	1.15092e-10	1.0565e-10	6.59665e-11	4.21053e-11	6.63428e-11	1.78346e-10	1.06745e-10	8.14965e-11	7.10198e-11	7.27829e-11	2.31654e-10	1.07489e-10	1.06418e-10	6.64887e-11
0.3	6.77332e-11	2.43107e-10	1.24875e-10	1.81942e-10	1.60091e-10	1.04302e-10	7.70267e-11	1.12489e-10	2.88999e-10	1.81221e-10	1.35406e-10	1.20414e-10	1.26835e-10	3.5584e-10	1.62182e-10	1.70033e-10	1.08001e-10
0.35	1.12492e-10	4.06679e-10	1.96479e-10	2.83563e-10	2.47584e-10	1.64945e-10	1.23174e-10	1.83136e-10	4.36047e-10	2.76904e-10	2.0841e-10	1.77627e-10	1.95633e-10	6.45348e-10	2.60532e-10	2.65654e-10	1.7289e-10
0.4	1.70049e-10	6.93289e-10	3.0078e-10	4.31266e-10	3.62265e-10	2.55522e-10	1.90759e-10	2.79051e-10	8.03665e-10	3.82309e-10	3.09859e-10	2.74354e-10	3.04674e-10	1.0494e-09	3.96973e-10	4.2284e-10	2.62994e-10
0.45	2.51641e-10	1.0958e-09	4.8594e-10	7.85311e-10	6.31072e-10	3.915e-10	3.0158e-10	4.43077e-10	1.1869e-09	6.52846e-10	4.90533e-10	4.24932e-10	4.7807e-10	1.5935e-09	6.37586e-10	7.19846e-10	4.02212e-10
0.5	3.86748e-10	1.6364e-09	8.25482e-10	1.2119e-09	9.05602e-10	6.75171e-10	4.36697e-10	7.86153e-10	1.7607e-09	1.0042e-09	8.09484e-10	7.1433e-10	8.23759e-10	2.2838e-09	9.56093e-10	1.1175e-09	6.68786e-10
0.55	5.9584e-10	2.4303e-09	1.353e-09	1.8083e-09	1.2447e-09	1.0294e-09	7.4539e-10	1.2239e-09	2.6258e-09	1.5121e-09	1.2333e-09	1.0924e-09	1.2165e-09	3.5146e-09	1.3898e-09	1.6254e-09	1.0368e-09
0.6	9.07516e-10	3.4976e-09	1.9787e-09	2.7453e-09	1.7779e-09	1.4838e-09	1.1456e-09	1.8257e-09	3.6583e-09	2.3172e-09	1.8572e-09	1.5612e-09	1.7592e-09	5.6784e-09	2.05e-09	2.4656e-09	1.5249e-09
0.65	1.2876e-09	5.5866e-09	2.9973e-09	4.1819e-09	2.4596e-09	2.1954e-09	1.707e-09	2.6354e-09	5.5878e-09	3.2107e-09	2.7459e-09	2.2923e-09	2.5764e-09	8.1793e-09	2.8557e-09	3.4798e-09	2.1151e-09
0.7	1.847e-09	8.2207e-09	4.5141e-09	6.5308e-09	3.728e-09	3.1391e-09	2.429e-09	3.8106e-09	7.9213e-09	4.4782e-09	3.7798e-09	3.1659e-09	3.7513e-09	1.13897e-08	3.8457e-09	5.5746e-09	3.0575e-09
0.75	2.6107e-09	1.19945e-08	7.1104e-09	9.8729e-09	5.5e-09	4.611e-09	3.3573e-09	6.2712e-09	1.10591e-08	7.2043e-09	6.047e-09	4.4651e-09	5.7212e-09	1.55891e-08	5.8826e-09	7.9259e-09	4.378e-09
0.8	3.7001e-09	1.62949e-08	1.06924e-08	1.36246e-08	7.4762e-09	7.4229e-09	4.7557e-09	8.9896e-09	1.46135e-08	9.9654e-09	8.5776e-09	7.0719e-09	8.1671e-09	2.17952e-08	8.1192e-09	1.12967e-08	6.5975e-09
0.85	5.0044e-09	2.22392e-08	1.44977e-08	1.85475e-08	1.11096e-08	1.01862e-08	7.1888e-09	1.29992e-08	2.01976e-08	1.28009e-08	1.16021e-08	9.9151e-09	1.12304e-08	3.02383e-08	1.12576e-08	1.54507e-08	9.2767e-09
0.9	7.612e-09	2.95656e-08	1.96653e-08	2.6111e-08	1.51352e-08	1.40034e-08	1.0007e-08	1.76212e-08	2.61413e-08	1.8728e-08	1.53744e-08	1.37579e-08	1.52475e-08	4.02745e-08	1.48739e-08	2.1307e-08	1.21925e-08
0.95	1.02515e-08	3.96602e-08	2.62877e-08	3.43775e-08	1.95269e-08	1.95657e-08	1.36541e-08	2.36039e-08	3.35751e-08	2.55815e-08	2.10639e-08	1.87703e-08	1.97771e-08	5.63916e-08	2.05759e-08	2.84192e-08	1.60718e-08
1	1.41489e-08	5.65563e-08	3.42652e-08	4.49318e-08	2.66206e-08	2.57052e-08	1.76254e-08	3.25122e-08	4.36804e-08	3.20511e-08	2.72425e-08	2.41475e-08	2.72205e-08	7.29232e-08	2.71588e-08	3.66947e-08	2.26248e-08
1.05	1.81791e-08	7.73914e-08	4.49406e-08	6.31314e-08	3.39741e-08	3.40621e-08	2.38498e-08	4.10116e-08	5.86965e-08	4.09278e-08	3.66939e-08	3.19269e-08	3.47069e-08	9.31162e-08	3.40371e-08	4.97683e-08	2.83386e-08
1.1	2.42812e-08	9.95143e-08	6.17524e-08	8.17405e-08	4.56127e-08	4.66538e-08	3.06351e-08	6.22745e-08	7.40978e-08	5.96513e-08	4.79416e-08	4.1791e-08	4.65942e-08	1.13935e-07	4.55958e-08	6.8539e-08	3.72748e-08
1.15	3.2241e-08	1.22481e-07	8.39495e-08	1.0492e-07	6.22441e-08	6.63993e-08	4.27419e-08	7.81419e-08	9.7894e-08	7.59671e-08	6.45786e-08	5.5083e-08	6.10332e-08	1.3655e-07	6.17936e-08	8.99139e-08	4.88885e-08
1.2	4.33715e-08	1.55095e-07	1.07051e-07	1.26948e-07	8.44834e-08	8.41915e-08	5.47259e-08	1.02639e-07	1.15868e-07	9.72634e-08	8.49806e-08	7.12612e-08	7.68923e-08	1.65601e-07	7.76432e-08	1.14628e-07	6.63651e-08
1.25	5.89064e-08	1.94215e-07	1.28179e-07	1.57422e-07	1.00052e-07	1.08259e-07	7.10475e-08	1.2189e-07	1.39068e-07	1.21242e-07	1.06138e-07	9.1156e-08	9.70266e-08	1.99392e-07	9.71291e-08	1.39287e-07	8.43785e-08
1.3	7.77294e-08	2.40065e-07	1.61125e-07	1.88999e-07	1.21225e-07	1.3349e-07	8.94765e-08	1.5269e-07	1.66311e-07	1.52169e-07	1.27188e-07	1.10655e-07	1.21691e-07	2.31415e-07	1.23391e-07	1.76037e-07	1.04502e-07
1.35	1.00712e-07	2.94147e-07	1.99793e-07	2.13546e-07	1.56542e-07	1.65554e-07	1.10645e-07	1.89818e-07	1.97657e-07	1.91631e-07	1.55282e-07	1.29599e-07	1.43117e-07	2.75411e-07	1.5104e-07	2.16349e-07	1.28042e-07
1.4	1.1774e-07	3.4617e-07	2.43383e-07	2.68948e-07	1.85658e-07	2.03297e-07	1.35593e-07	2.3374e-07	2.33155e-07	2.31194e-07	1.94897e-07	1.57182e-07	1.7121e-07	3.15012e-07	1.89178e-07	2.6411e-07	1.52434e-07
1.45	1.42433e-07	4.00945e-07	2.97619e-07	3.15364e-07	2.18208e-07	2.45747e-07	1.67126e-07	2.79196e-07	2.72315e-07	2.81749e-07	2.2594e-07	1.86426e-07	2.06329e-07	3.52352e-07	2.31387e-07	3.16905e-07	1.94108e-07
1.5	1.74957e-07	4.73113e-07	3.51237e-07	3.66845e-07	2.61721e-07	2.94386e-07	1.98224e-07	3.31199e-07	3.12492e-07	3.33828e-07	2.70252e-07	2.19617e-07	2.42018e-07	4.07769e-07	2.78765e-07	3.68386e-07	2.2131e-07
1.55	2.17821e-07	5.91679e-07	4.20863e-07	4.24909e-07	3.12893e-07	3.5405e-07	2.27761e-07	3.87828e-07	3.63717e-07	3.92276e-07	3.23207e-07	2.60571e-07	2.8475e-07	4.77123e-07	3.09178e-07	4.45326e-07	2.52796e-07
1.6	2.52694e-07	6.94011e-07	4.99862e-07	4.99151e-07	3.55217e-07	4.26988e-07	2.68933e-07	4.48581e-07	4.02922e-07	4.48259e-07	3.67258e-07	2.97989e-07	3.21066e-07	5.67546e-07	3.69737e-07	5.32245e-07	3.00403e-07
1.65	3.0207e-07	7.90136e-07	6.0736e-07	6.03517e-07	4.17271e-07	4.90331e-07	3.18056e-07	5.54235e-07	4.67409e-07	5.46173e-07	4.2378e-07	3.45187e-07	3.83408e-07	6.3882e-07	4.21027e-07	6.10806e-07	3.42342e-07
1.7	3.50316e-07	9.22113e-07	7.21647e-07	6.77645e-07	4.91779e-07	6.06614e-07	3.75133e-07	6.38286e-07	5.57761e-07	6.17768e-07	4.73582e-07	3.85986e-07	4.20251e-07	6.84382e-07	4.80301e-07	6.86328e-07	4.01961e-07
1.75	4.04162e-07	1.0443e-06	8.14971e-07	7.80982e-07	6.07726e-07	6.96501e-07	4.34912e-07	7.16492e-07	6.42705e-07	6.93933e-07	5.76294e-07	4.24104e-07	4.61642e-07	8.00611e-07	5.72387e-07	7.8404e-07	4.64439e-07
1.8	4.68097e-07	1.1707e-06	9.21529e-07	8.53321e-07	7.09249e-07	7.65113e-07	5.2212e-07	7.8802e-07	7.04806e-07	7.95108e-07	6.19253e-07	4.69739e-07	5.36652e-07	8.66891e-07	6.63187e-07	8.67983e-07	5.26205e-07
1.85	5.70177e-07	1.3083e-06	1.0324e-06	9.68514e-07	7.90257e-07	8.95125e-07	5.64848e-07	8.85742e-07	7.70912e-07	8.60415e-07	7.01179e-07	5.48833e-07	5.93889e-07	9.53147e-07	7.2876e-07	9.90271e-07	6.00951e-07
1.9	6.50838e-07	1.421e-06	1.1665e-06	1.0786e-06	8.72701e-07	1.02e-06	6.51461e-07	1.008e-06	8.68972e-07	9.71143e-07	7.59516e-07	6.14332e-07	6.43873e-07	1.0181e-06	7.96192e-07	1.0782e-06	6.99872e-07
1.95	7.30243e-07	1.5361e-06	1.2897e-06	1.209e-06	9.62464e-07	1.1352e-06	7.12959e-07	1.1405e-06	9.41173e-07	1.0813e-06	8.54846e-07	6.47426e-07	7.07429e-07	1.1401e-06	8.54166e-07	1.2051e-06	7.7223e-07
2	8.40479e-07	1.6925e-06	1.4685e-06	1.3149e-06	1.0749e-06	1.2489e-06	7.84119e-07	1.311e-06	1.0386e-06	1.1656e-06	9.39287e-07	7.27332e-07	7.79872e-07	1.242e-06	9.57809e-07	1.3243e-06	8.87028e-07
2.05	9.21738e-07	1.8387e-06	1.6375e-06	1.4117e-06	1.2144e-06	1.3748e-06	8.74456e-07	1.4131e-06	1.1302e-06	1.2532e-06	1.0477e-06	7.87242e-07	8.50416e-07	1.3434e-06	1.04e-06	1.4508e-06	9.78564e-07
2.1	1.0272e-06	1.987e-06	1.793e-06	1.5656e-06	1.3197e-06	1.5278e-06	9.61044e-07	1.5135e-06	1.248e-06	1.3931e-06	1.1602e-06	8.69375e-07	9.01245e-07	1.4598e-06	1.1287e-06	1.5443e-06	1.0538e-06
2.15	1.1055e-06	2.1298e-06	1.9758e-06	1.7363e-06	1.4487e-06	1.6406e-06	1.0573e-06	1.6329e-06	1.3e-06	1.4965e-06	1.246e-06	9.19482e-07	9.81303e-07	1.5441e-06	1.2177e-06	1.6607e-06	1.1694e-06
2.2	1.2206e-06	2.2706e-06	2.084e-06	1.8329e-06	1.5466e-06	1.7649e-06	1.1325e-06	1.7195e-06	1.442e-06	1.6311e-06	1.3773e-06	9.65441e-07	1.0597e-06	1.6546e-06	1.3515e-06	1.8304e-06	1.2865e-06
2.25	1.3621e-06	2.4321e-06	2.2207e-06	2.0147e-06	1.6569e-06	1.9271e-06	1.2603e-06	1.8802e-06	1.5465e-06	1.7665e-06	1.4611e-06	1.0618e-06	1.1504e-06	1.7832e-06	1.4069e-06	1.9973e-06	1.395e-06
2.3	1.4458e-06	2.6306e-06	2.4035e-06	2.1411e-06	1.8121e-06	2.0962e-06	1.3288e-06	2.0515e-06	1.6515e-06	1.8605e-06	1.558e-06	1.1447e-06	1.2052e-06	1.8622e-06	1.4643e-06	2.1189e-06	1.5486e-06
2.35	1.527e-06	2.6922e-06	2.5886e-06	2.3268e-06	1.9094e-06	2.2439e-06	1.4505e-06	2.1459e-06	1.7459e-06	1.9697e-06	1.6419e-06	1.2499e-06	1.2956e-06	2.0699e-06	1.6139e-06	2.3154e-06	1.6735e-06
2.4	1.6318e-06	2.9152e-06	2.7247e-06	2.5271e-06	2.0474e-06	2.4277e-06	1.5604e-06	2.2588e-06	1.8728e-06	2.1359e-06	1.757e-06	1.3376e-06	1.4022e-06	2.2462e-06	1.7394e-06	2.4072e-06	1.8007e-06
2.45	1.773e-06	3.0385e-06	2.9216e-06	2.6635e-06	2.1437e-06	2.533e-06	1.7018e-06	2.3664e-06	1.9582e-06	2.2902e-06	1.9035e-06	1.4012e-06	1.4895e-06	2.3363e-06	1.8738e-06	2.6151e-06	1.9618e-06
2.5	1.9162e-06	3.2116e-06	3.0289e-06	2.8458e-06	2.3154e-06	2.6514e-06	1.776e-06	2.5216e-06	2.1007e-06	2.4328e-06	2.0422e-06	1.5053e-06	1.6718e-06	2.48e-06	1.9643e-06	2.7336e-06	2.0984e-06
2.55	2.0816e-06	3.4125e-06	3.2275e-06	2.9509e-06	2.4042e-06	2.8553e-06	1.9176e-06	2.6465e-06	2.214e-06	2.608e-06	2.2212e-06	1.6357e-06	1.8001e-06	2.5705e-06	2.1032e-06	2.883e-06	2.1795e-06
2.6	2.2029e-06	3.5859e-06	3.3726e-06	3.0962e-06	2.5456e-06	3.0388e-06	2.012e-06	2.7762e-06	2.324e-06	2.7162e-06	2.358e-06	1.6978e-06	1.7788e-06	2.6631e-06	2.3609e-06	3.0874e-06	2.3387e-06
2.65	2.3603e-06	3.7616e-06	3.5253e-06	3.2493e-06	2.6971e-06	3.166e-06	2.0511e-06	2.9096e-06	2.4678e-06	2.9086e-06	2.4689e-06	1.8536e-06	1.872e-06	2.8276e-06	2.4513e-06	3.2692e-06	2.5539e-06
2.7	2.5312e-06	3.8806e-06	3.6479e-06	3.394e-06	2.8381e-06	3.3815e-06	2.166e-06	3.1326e-06	2.5529e-06	3.1138e-06	2.6454e-06	2.0306e-06	2.1448e-06	2.9123e-06	2.6061e-06	3.4288e-06	2.8564e-06
2.75	2.6938e-06	4.1541e-06	3.8355e-06	3.5813e-06	2.9497e-06	3.54e-06	2.3139e-06	3.2841e-06	2.6847e-06	3.2453e-06	2.7978e-06	2.1076e-06	2.1833e-06	3.0318e-06	2.7657e-06	3.6088e-06	3.0064e-06
2.8	2.8092e-06	4.2346e-06	4.077e-06	3.7091e-06	3.1114e-06	3.6436e-06	2.4707e-06	3.432e-06	2.7982e-06	3.3572e-06	2.943e-06	2.2452e-06	2.3141e-06	3.1993e-06	2.7395e-06	3.806e-06	3.2393e-06
2.85	2.8399e-06	4.3967e-06	4.2729e-06	3.8117e-06	3.2209e-06	3.9526e-06	2.5988e-06	3.5541e-06	2.8759e-06	3.5778e-06	2.9893e-06	2.2747e-06	2.4276e-06	3.2183e-06	2.8376e-06	3.9933e-06	3.4612e-06
2.9	3.0007e-06	4.5849e-06	4.4341e-06	3.8814e-06	3.3602e-06	4.0106e-06	2.7182e-06	3.698e-06	3.0529e-06	3.7414e-06	3.2912e-06	2.4442e-06	2.4557e-06	3.4429e-06	3.005e-06	4.17e-06	3.6614e-06
2.95	3.156e-06	4.7514e-06	4.6388e-06	4.048e-06	3.5291e-06	4.0446e-06	2.8749e-06	3.6578e-06	3.129e-06	3.8509e-06	3.3414e-06	2.5982e-06	2.619e-06	3.5399e-06	3.1738e-06	4.2541e-06	3.8255e-06
3	3.4781e-06	4.9345e-06	4.6638e-06	4.2442e-06	3.6012e-06	4.1025e-06	3.003e-06	3.8409e-06	3.2635e-06	3.9915e-06	3.5062e-06	2.7392e-06	2.7709e-06	3.6929e-06	3.2296e-06	4.4625e-06	3.9599e-06
3	3.5009e-06	5.1784e-06	4.7102e-06	4.3029e-06	3.6519e-06	4.1052e-06	3.0422e-06	4.0052e-06	3.3977e-06	4.0967e-06	3.6745e-06	2.8772e-06	2.8278e-06	3.8324e-06	3.3262e-06	4.5638e-06	4.0406e-06
2.95	3.4792e-06	5.23e-06	4.9093e-06	4.4182e-06	3.6965e-06	4.1107e-06	3.0488e-06	4.0822e-06	3.3621e-06	4.2031e-06	3.6524e-06	2.9244e-06	2.8571e-06	3.8398e-06	3.2921e-06	4.61e-06	4.1237e-06
2.9	3.4009e-06	5.355e-06	4.9091e-06	4.3755e-06	3.6919e-06	4.0647e-06	3.1188e-06	4.1722e-06	3.4666e-06	4.2791e-06	3.6731e-06	2.9913e-06	2.7873e-06	3.8496e-06	3.4168e-06	4.7319e-06	4.2091e-06
2.85	3.8026e-06	5.3096e-06	4.955e-06	4.408e-06	3.8044e-06	4.0361e-06	3.1632e-06	4.091e-06	3.4898e-06	4.2432e-06	3.6684e-06	3.0681e-06	2.8275e-06	3.8491e-06	3.5434e-06	4.7896e-06	4.3009e-06
2.8	3.8248e-06	5.2268e-06	4.9233e-06	4.4081e-06	3.8482e-06	4.0252e-06	3.1392e-06	4.1507e-06	3.4394e-06	4.2324e-06	3.7128e-06	3.0529e-06	2.8996e-06	3.9267e-06	3.4955e-06	4.835e-06	4.1955e-06
2.75	3.8363e-06	5.2684e-06	4.9128e-06	4.4621e-06	3.811e-06	4.3536e-06	3.1907e-06	4.1344e-06	3.4096e-06	4.2769e-06	3.7324e-06	3.0283e-06	2.9935e-06	3.8734e-06	3.3898e-06	4.8812e-06	4.1859e-06
2.7	3.8116e-06	5.2945e-06	4.873e-06	4.427e-06	3.8023e-06	4.459e-06	3.1561e-06	4.0323e-06	3.438e-06	4.346e-06	3.732e-06	3.0231e-06	2.9777e-06	4.005e-06	3.4122e-06	4.8249e-06	4.2087e-06
2.65	3.7948e-06	5.2613e-06	4.8188e-06	4.4156e-06	3.7547e-06	4.4332e-06	3.2159e-06	4.0562e-06	3.4365e-06	4.2752e-06	3.715e-06	3.1193e-06	3.063e-06	3.949e-06	3.4419e-06	4.9606e-06	4.2514e-06
2.6	3.7427e-06	5.2083e-06	4.7362e-06	4.3109e-06	3.7156e-06	4.4553e-06	3.1213e-06	4.1089e-06	3.4027e-06	4.2356e-06	3.7303e-06	3.0208e-06	3.0742e-06	3.8702e-06	3.6588e-06	4.9805e-06	4.243e-06
2.55	3.7252e-06	5.0389e-06	4.7561e-06	4.3785e-06	3.7404e-06	4.3828e-06	3.1065e-06	4.0606e-06	3.3986e-06	4.2493e-06	3.6397e-06	3.1144e-06	2.9673e-06	3.8435e-06	3.5217e-06	4.9545e-06	4.2445e-06
2.5	3.6928e-06	4.982e-06	4.757e-06	4.2737e-06	3.7159e-06	4.3326e-06	3.1935e-06	4.0878e-06	3.4227e-06	4.1812e-06	3.6518e-06	3.1041e-06	2.9249e-06	3.7484e-06	3.4662e-06	4.9854e-06	4.1945e-06
2.45	3.5198e-06	4.9206e-06	4.6838e-06	4.2065e-06	3.6118e-06	4.2735e-06	3.1583e-06	3.9596e-06	3.4047e-06	4.148e-06	3.6042e-06	3.0857e-06	2.8677e-06	3.6489e-06	3.4427e-06	5.0462e-06	4.1863e-06
2.4	3.5608e-06	4.8837e-06	4.5481e-06	4.1403e-06	3.5831e-06	4.2321e-06	3.0674e-06	3.9858e-06	3.4399e-06	4.1341e-06	3.6519e-06	2.8748e-06	2.8505e-06	3.5818e-06	3.4558e-06	4.9983e-06	4.3115e-06
2.35	3.4423e-06	4.736e-06	4.5631e-06	4.0421e-06	3.605e-06	4.2058e-06	3.0522e-06	3.9186e-06	3.3254e-06	4.1479e-06	3.5553e-06	2.8655e-06	2.7717e-06	3.5527e-06	3.4094e-06	4.9405e-06	4.2233e-06
2.3	3.5094e-06	4.628e-06	4.577e-06	3.9076e-06	3.4964e-06	4.1656e-06	2.9848e-06	3.8481e-06	3.244e-06	4.1102e-06	3.5606e-06	2.878e-06	2.7246e-06	3.5992e-06	3.2576e-06	4.8332e-06	4.2214e-06
2.25	3.5247e-06	4.6188e-06	4.4392e-06	3.9125e-06	3.4877e-06	4.1498e-06	2.965e-06	3.8565e-06	3.2456e-06	4.0298e-06	3.5169e-06	2.8513e-06	2.7129e-06	3.5619e-06	3.299e-06	4.7602e-06	4.1446e-06
2.2	3.4124e-06	4.4897e-06	4.4633e-06	3.8607e-06	3.3783e-06	4.1024e-06	2.9302e-06	3.7309e-06	3.2346e-06	3.8871e-06	3.327e-06	2.7581e-06	2.754e-06	3.5539e-06	3.3157e-06	4.7347e-06	4.0919e-06
2.15	3.4168e-06	4.4073e-06	4.4283e-06	3.8002e-06	3.3462e-06	4.0063e-06	2.8868e-06	3.6133e-06	3.1872e-06	3.9172e-06	3.2997e-06	2.6836e-06	2.6805e-06	3.5093e-06	3.2493e-06	4.6543e-06	4.0407e-06
2.1	3.2731e-06	4.4014e-06	4.3432e-06	3.7597e-06	3.2631e-06	3.9205e-06	2.8642e-06	3.5821e-06	3.0936e-06	3.7947e-06	3.2899e-06	2.6675e-06	2.6316e-06	3.3842e-06	3.2166e-06	4.588e-06	3.9466e-06
2.05	3.2269e-06	4.2418e-06	4.1653e-06	3.7605e-06	3.2477e-06	3.8411e-06	2.8436e-06	3.5046e-06	3.0187e-06	3.7788e-06	3.209e-06	2.5937e-06	2.611e-06	3.4675e-06	3.1711e-06	4.5818e-06	3.9075e-06
2	3.121e-06	4.1409e-06	4.0772e-06	3.6877e-06	3.2048e-06	3.732e-06	2.7513e-06	3.409e-06	2.9116e-06	3.6604e-06	3.1404e-06	2.6046e-06	2.6523e-06	3.4344e-06	3.0302e-06	4.539e-06	3.8079e-06
1.95	3.0382e-06	4.1033e-06	4.0168e-06	3.5338e-06	3.093e-06	3.6729e-06	2.677e-06	3.3951e-06	2.8849e-06	3.5765e-06	3.0669e-06	2.5845e-06	2.5794e-06	3.3529e-06	2.9872e-06	4.5044e-06	3.7976e-06
1.9	2.9655e-06	4.0078e-06	3.9183e-06	3.4203e-06	3e-06	3.6011e-06	2.6048e-06	3.2084e-06	2.8378e-06	3.5329e-06	2.9921e-06	2.4491e-06	2.5005e-06	3.3155e-06	2.8872e-06	4.4004e-06	3.6274e-06
1.85	2.8794e-06	3.8762e-06	3.8347e-06	3.3363e-06	2.9283e-06	3.47e-06	2.5149e-06	3.135e-06	2.7927e-06	3.4393e-06	2.8545e-06	2.4208e-06	2.4014e-06	3.2502e-06	2.7932e-06	4.2941e-06	3.5415e-06
1.8	2.7897e-06	3.7886e-06	3.7214e-06	3.2068e-06	2.8199e-06	3.3449e-06	2.3904e-06	3.0316e-06	2.7159e-06	3.3507e-06	2.835e-06	2.3136e-06	2.3775e-06	3.1314e-06	2.742e-06	4.2617e-06	3.4481e-06
1.75	2.793e-06	3.5973e-06	3.6021e-06	3.1339e-06	2.7447e-06	3.2255e-06	2.3671e-06	2.9374e-06	2.6943e-06	3.2101e-06	2.733e-06	2.1898e-06	2.3839e-06	2.997e-06	2.7221e-06	4.1147e-06	3.4299e-06
1.7	2.6049e-06	3.4934e-06	3.443e-06	3.0013e-06	2.6443e-06	3.0783e-06	2.2922e-06	2.8215e-06	2.5843e-06	3.1735e-06	2.685e-06	2.1441e-06	2.2115e-06	2.925e-06	2.5131e-06	4.0452e-06	3.2488e-06
1.65	2.5059e-06	3.3246e-06	3.3471e-06	2.857e-06	2.5675e-06	2.968e-06	2.2549e-06	2.6927e-06	2.4596e-06	3.057e-06	2.6458e-06	2.0868e-06	2.1762e-06	2.8464e-06	2.4722e-06	3.878e-06	3.1296e-06
1.6	2.4569e-06	3.1615e-06	3.2495e-06	2.8044e-06	2.5211e-06	2.8252e-06	2.1636e-06	2.6618e-06	2.3886e-06	2.9748e-06	2.474e-06	2.0232e-06	2.1143e-06	2.5827e-06	2.3919e-06	3.7956e-06	3.0144e-06
1.55	2.359e-06	3.0393e-06	3.1341e-06	2.6612e-06	2.4077e-06	2.6645e-06	2.0721e-06	2.5428e-06	2.2871e-06	2.7878e-06	2.3882e-06	1.9105e-06	1.9697e-06	2.6176e-06	2.2743e-06	3.7146e-06	2.8679e-06
1.5	2.2349e-06	2.8667e-06	3.0091e-06	2.5549e-06	2.3046e-06	2.5679e-06	1.9391e-06	2.3591e-06	2.1948e-06	2.6428e-06	2.3441e-06	1.8701e-06	1.9326e-06	2.4992e-06	2.1842e-06	3.578e-06	2.8175e-06
1.45	2.109e-06	2.7438e-06	2.8286e-06	2.3853e-06	2.2349e-06	2.4353e-06	1.8555e-06	2.2284e-06	2.1006e-06	2.4977e-06	2.2167e-06	1.7416e-06	1.8503e-06	2.4282e-06	2.0413e-06	3.3495e-06	2.7085e-06
1.4	2.0166e-06	2.5763e-06	2.686e-06	2.2413e-06	2.1167e-06	2.2724e-06	1.7394e-06	2.1723e-06	2.0387e-06	2.3802e-06	2.1709e-06	1.6256e-06	1.7448e-06	2.2972e-06	1.9674e-06	3.1902e-06	2.5629e-06
1.35	1.9093e-06	2.3772e-06	2.6083e-06	2.0941e-06	1.9711e-06	2.1588e-06	1.6585e-06	2.0557e-06	1.9318e-06	2.2723e-06	2.0747e-06	1.5329e-06	1.6817e-06	2.1886e-06	1.7784e-06	3.0853e-06	2.3759e-06
1.3	1.7227e-06	2.2091e-06	2.4945e-06	1.9882e-06	1.865e-06	2.0384e-06	1.5922e-06	1.9471e-06	1.7831e-06	2.1252e-06	1.9364e-06	1.4496e-06	1.6139e-06	2.0933e-06	1.6594e-06	2.8963e-06	2.2567e-06
1.25	1.6365e-06	2.0917e-06	2.3649e-06	1.8527e-06	1.7555e-06	1.8804e-06	1.4735e-06	1.7888e-06	1.6815e-06	1.9498e-06	1.8343e-06	1.3871e-06	1.5337e-06	1.9911e-06	1.5019e-06	2.7053e-06	2.1733e-06
1.2	1.5474e-06	1.9437e-06	2.1925e-06	1.6739e-06	1.638e-06	1.7245e-06	1.4032e-06	1.68e-06	1.5838e-06	1.8502e-06	1.7008e-06	1.3182e-06	1.462e-06	1.8212e-06	1.4099e-06	2.5349e-06	1.9763e-06
1.15	1.4208e-06	1.8417e-06	2.0023e-06	1.5445e-06	1.5223e-06	1.6165e-06	1.31e-06	1.5642e-06	1.4864e-06	1.7474e-06	1.5515e-06	1.2112e-06	1.3758e-06	1.7216e-06	1.2458e-06	2.3599e-06	1.7897e-06
1.1	1.3184e-06	1.6807e-06	1.8627e-06	1.3961e-06	1.416e-06	1.4778e-06	1.1986e-06	1.4333e-06	1.3425e-06	1.5941e-06	1.4149e-06	1.1396e-06	1.2538e-06	1.4869e-06	1.109e-06	2.1742e-06	1.702e-06
1.05	1.2135e-06	1.5514e-06	1.7385e-06	1.3072e-06	1.292e-06	1.3047e-06	1.1051e-06	1.3149e-06	1.2396e-06	1.467e-06	1.3026e-06	1.0252e-06	1.1614e-06	1.435e-06	1.0163e-06	1.9786e-06	1.4992e-06
1	1.0773e-06	1.378e-06	1.5347e-06	1.1598e-06	1.1911e-06	1.1607e-06	1.0283e-06	1.2068e-06	1.1436e-06	1.3515e-06	1.1694e-06	9.53055e-07	1.0781e-06	1.3002e-06	8.9961e-07	1.8423e-06	1.3644e-06
0.95	9.63576e-07	1.2175e-06	1.3631e-06	1.0168e-06	1.0621e-06	1.0383e-06	9.19133e-07	1.0688e-06	1.0234e-06	1.2624e-06	1.0769e-06	8.31838e-07	9.76046e-07	1.229e-06	8.05907e-07	1.6315e-06	1.2283e-06
0.9	8.62391e-07	1.073e-06	1.2021e-06	9.03533e-07	9.63454e-07	9.07635e-07	7.91194e-07	9.74546e-07	9.30588e-07	1.122e-06	9.36044e-07	7.78661e-07	8.97928e-07	1.101e-06	7.1409e-07	1.4615e-06	1.0888e-06
0.85	7.4114e-07	9.91279e-07	1.0715e-06	7.83331e-07	8.64438e-07	7.82571e-07	6.86951e-07	8.42698e-07	8.27123e-07	9.92017e-07	8.24379e-07	6.81059e-07	7.87233e-07	9.5765e-07	6.25726e-07	1.2791e-06	9.72988e-07
0.8	6.67549e-07	8.52391e-07	9.11823e-07	6.79509e-07	7.43623e-07	6.72758e-07	6.06278e-07	7.61652e-07	7.04481e-07	8.88796e-07	7.09514e-07	5.80627e-07	6.66807e-07	8.3747e-07	5.47137e-07	1.1306e-06	8.32665e-07
0.75	5.57996e-07	7.47104e-07	7.77201e-07	5.87286e-07	6.38557e-07	5.70518e-07	5.35259e-07	6.59828e-07	6.0451e-07	7.82801e-07	6.26813e-07	5.32122e-07	5.97018e-07	7.43278e-07	4.81619e-07	9.63372e-07	7.13794e-07
0.7	4.74076e-07	6.36399e-07	6.52162e-07	4.91184e-07	5.42549e-07	4.90804e-07	4.41921e-07	5.69284e-07	5.28623e-07	6.56709e-07	5.23996e-07	4.50679e-07	5.34196e-07	6.34992e-07	4.16738e-07	8.25004e-07	6.10886e-07
0.65	4.0487e-07	5.33919e-07	5.44012e-07	4.04912e-07	4.57765e-07	3.88233e-07	3.74499e-07	4.8048e-07	4.18964e-07	5.6787e-07	4.29205e-07	3.91069e-07	4.56995e-07	5.35561e-07	3.23542e-07	6.82921e-07	4.94596e-07
0.6	3.33237e-07	4.28674e-07	4.4873e-07	3.20808e-07	3.73835e-07	3.17964e-07	3.08859e-07	3.96511e-07	3.45894e-07	4.78688e-07	3.46734e-07	3.44943e-07	3.66531e-07	4.62364e-07	2.7385e-07	5.77263e-07	4.39275e-07
0.55	2.84076e-07	3.41653e-07	3.48518e-07	2.59679e-07	3.1234e-07	2.73555e-07	2.52484e-07	3.23661e-07	2.79685e-07	3.9511e-07	2.79853e-07	2.56171e-07	3.08948e-07	3.63027e-07	2.15652e-07	4.6368e-07	3.29656e-07
0.5	2.26468e-07	2.7838e-07	2.8484e-07	2.01704e-07	2.45208e-07	2.22934e-07	1.96188e-07	2.87661e-07	2.16775e-07	3.24949e-07	2.29239e-07	2.26369e-07	2.55313e-07	2.80822e-07	1.7268e-07	3.65437e-07	2.62416e-07
0.45	1.7195e-07	2.12936e-07	2.17837e-07	1.57529e-07	1.8998e-07	1.7258e-07	1.48095e-07	2.24398e-07	1.62992e-07	2.5355e-07	1.77354e-07	1.7344e-07	2.01809e-07	2.39626e-07	1.45822e-07	2.82269e-07	1.96793e-07
0.4	1.33782e-07	1.64342e-07	1.63531e-07	1.18853e-07	1.40033e-07	1.26763e-07	1.15618e-07	1.79104e-07	1.22735e-07	2.01032e-07	1.38881e-07	1.35402e-07	1.48844e-07	1.88039e-07	1.13314e-07	2.1109e-07	1.43342e-07
0.35	1.03304e-07	1.30454e-07	1.17533e-07	8.72325e-08	1.08189e-07	9.75878e-08	8.72458e-08	1.41023e-07	8.99971e-08	1.52942e-07	1.01059e-07	1.05132e-07	1.15621e-07	1.51812e-07	8.27777e-08	1.55428e-07	1.01376e-07
0.3	7.33003e-08	9.19174e-08	8.76316e-08	6.14135e-08	7.34345e-08	7.22513e-08	6.12035e-08	1.04888e-07	7.07174e-08	1.1196e-07	7.90116e-08	7.9835e-08	8.62523e-08	1.16459e-07	6.21852e-08	1.13117e-07	6.90793e-08
0.25	5.7245e-08	6.13364e-08	5.81728e-08	3.67486e-08	5.02815e-08	4.92631e-08	4.13905e-08	7.71664e-08	4.99869e-08	8.31733e-08	5.27606e-08	5.68094e-08	5.9274e-08	8.57938e-08	4.50302e-08	7.60481e-08	4.93096e-08
0.2	3.84105e-08	4.13381e-08	3.77662e-08	2.41503e-08	3.09776e-08	3.3042e-08	2.49637e-08	5.40327e-08	3.40254e-08	5.56754e-08	3.73927e-08	3.79753e-08	4.07346e-08	6.20757e-08	3.03627e-08	5.09494e-08	3.2795e-08
0.15	2.64179e-08	2.73821e-08	2.38523e-08	1.40834e-08	1.781e-08	2.08897e-08	1.58263e-08	3.51367e-08	2.1908e-08	3.76152e-08	2.41942e-08	2.63423e-08	2.53787e-08	4.41474e-08	1.84723e-08	3.24258e-08	2.09634e-08
0.1	1.66523e-08	1.76729e-08	1.44403e-08	8.2877e-09	1.04043e-08	1.26795e-08	9.8199e-09	2.35808e-08	1.37906e-08	2.37139e-08	1.52608e-08	1.65665e-08	1.73662e-08	2.53697e-08	1.14842e-08	1.98579e-08	1.22086e-08
0.05	1.10571e-08	1.02111e-08	8.3705e-09	4.2852e-09	5.8971e-09	7.5428e-09	6.2127e-09	1.43572e-08	8.905e-09	1.45448e-08	8.8404e-09	9.4363e-09	1.09464e-08	1.66697e-08	6.9403e-09	1.19798e-08	6.9752e-09
0	6.4983e-09	5.794e-09	4.2389e-09	2.1359e-09	2.7131e-09	4.4277e-09	3.0317e-09	8.7157e-09	4.8977e-09	9.0646e-09	5.2997e-09	5.2222e-09	6.2746e-09	1.0279e-08	4.1905e-09	6.622e-09	3.7644e-09
-0.05	3.6054e-09	3.2713e-09	1.9494e-09	1.0902e-09	1.3745e-09	2.1818e-09	1.6416e-09	4.7352e-09	2.6439e-09	5.1374e-09	2.8801e-09	2.6995e-09	2.9908e-09	5.5009e-09	2.2015e-09	3.469e-09	2.1566e-09
-0.1	2.1432e-09	1.6767e-09	9.28247e-10	5.17895e-10	6.48197e-10	9.98783e-10	8.36019e-10	2.5092e-09	1.5051e-09	2.696e-09	1.5705e-09	1.25e-09	1.2528e-09	2.7078e-09	1.3038e-09	1.7279e-09	1.1005e-09
-0.15	1.0526e-09	7.93836e-10	4.4645e-10	2.34207e-10	2.84637e-10	4.34045e-10	4.2305e-10	1.2241e-09	7.95993e-10	1.3839e-09	6.66687e-10	5.93043e-10	6.84731e-10	1.3152e-09	6.78481e-10	8.79834e-10	5.76102e-10
-0.2	5.46403e-10	4.08216e-10	1.7927e-10	1.03605e-10	1.31271e-10	2.12133e-10	2.20768e-10	5.52527e-10	4.16339e-10	6.88958e-10	3.42433e-10	2.87802e-10	3.09958e-10	6.37846e-10	3.19408e-10	4.66599e-10	2.88641e-10
-0.25	2.36925e-10	1.75869e-10	8.55352e-11	4.54889e-11	6.125e-11	9.10565e-11	9.91018e-11	2.49217e-10	1.93794e-10	3.24745e-10	1.59402e-10	1.36771e-10	1.41365e-10	2.86046e-10	1.61377e-10	2.17777e-10	1.35927e-10
-0.3	1.12011e-10	7.39935e-11	2.44208e-11	1.5181e-11	1.72639e-11	4.37684e-11	4.78867e-11	1.21423e-10	9.53745e-11	1.5463e-10	7.51291e-11	6.04039e-11	6.41577e-11	1.22636e-10	8.27804e-11	1.14719e-10	7.17392e-11
-0.35	5.18635e-11	2.24736e-11	1.05909e-11	6.6816e-12	7.7771e-12	1.35487e-11	1.66998e-11	5.65263e-11	4.95995e-11	7.21842e-11	2.72151e-11	2.30338e-11	2.24667e-11	5.49477e-11	4.04325e-11	4.96582e-11	2.54994e-11
-0.4	1.55103e-11	9.8494e-12	5.2269e-12	3.1721e-12	3.8355e-12	5.9581e-12	7.0885e-12	1.71413e-11	1.61941e-11	2.48654e-11	1.24633e-11	9.7096e-12	9.1933e-12	1.46909e-11	1.55566e-11	1.7365e-11	1.18348e-11
-0.45	6.8964e-12	4.5581e-12	2.7296e-12	1.5872e-12	2.124e-12	2.8835e-12	3.4942e-12	7.451e-12	6.8824e-12	1.16593e-11	5.7956e-12	4.4846e-12	4.2754e-12	5.5513e-12	7.0177e-12	7.9274e-12	5.7343e-12
-0.5	3.2552e-12	2.4489e-12	1.5157e-12	7.8266e-13	1.1616e-12	1.3646e-12	1.6825e-12	3.6088e-12	3.3856e-12	5.5349e-12	2.917e-12	2.375e-12	2.0514e-12	2.6762e-12	3.6405e-12	3.9369e-12	2.9624e-12
-0.55	1.7245e-12	1.3079e-12	8.71969e-13	4.40811e-13	7.16582e-13	7.2597e-13	9.06784e-13	1.8796e-12	1.6495e-12	2.7949e-12	1.4364e-12	1.1992e-12	9.34317e-13	1.2523e-12	1.8294e-12	1.9877e-12	1.5172e-12
-0.6	9.03724e-13	6.96771e-13	5.60346e-13	2.06379e-13	4.63887e-13	3.55567e-13	4.56506e-13	1.0308e-12	7.56506e-13	1.466e-12	6.61667e-13	5.07637e-13	3.8493e-13	4.55675e-13	8.58437e-13	9.85476e-13	7.63556e-13
-0.65	5.17966e-13	4.1596e-13	3.63664e-13	1.18632e-13	3.57694e-13	2.09959e-13	2.63552e-13	5.29096e-13	3.25022e-13	8.77226e-13	2.7044e-13	1.75696e-13	8.18558e-14	6.90927e-14	3.23995e-13	4.92226e-13	2.37552e-13
-0.7	3.29124e-13	2.72142e-13	2.79932e-13	5.39185e-14	3.2127e-13	1.24911e-13	1.58512e-13	3.36386e-13	4.32255e-14	5.73195e-13	1.69745e-14	2.27458e-14	8.72813e-14	1.23397e-13	8.98378e-14	2.26015e-13	3.3501e-14
-0.75	2.48466e-13	2.3211e-13	2.42485e-13	7.95452e-14	3.23884e-13	1.51759e-13	1.49706e-13	2.39042e-13	5.85419e-14	4.3469e-13	7.64666e-14	2.67155e-14	1.72183e-13	2.44293e-13	3.81497e-14	8.08674e-14	1.08348e-13
-0.8	2.77733e-13	2.65113e-13	2.79476e-13	1.32535e-13	4.06745e-13	2.21619e-13	1.89439e-13	2.47546e-13	1.10198e-13	3.70384e-13	1.36836e-13	9.0732e-15	2.02446e-13	2.71946e-13	1.01663e-13	2.29332e-14	1.12829e-13
-0.85	3.92152e-13	3.90671e-13	3.8283e-13	3.14654e-13	6.38686e-13	4.01419e-13	3.15295e-13	3.68085e-13	6.0916e-14	6.94417e-13	9.54984e-14	1.14335e-13	1.476e-13	2.56447e-13	5.69924e-14	2.96316e-14	6.54565e-14
-0.9	6.2311e-13	6.46828e-13	6.09181e-13	5.79506e-13	9.65045e-13	7.09779e-13	5.11011e-13	6.22354e-13	4.90341e-14	9.32034e-13	9.5132e-15	3.09007e-13	2.72494e-14	1.56134e-13	1.18421e-13	1.97796e-13	1.05946e-13
-0.95	9.88972e-13	1.064e-12	9.67505e-13	1.0502e-12	1.4799e-12	1.2563e-12	8.96351e-13	1.0044e-12	3.41911e-13	1.3111e-12	2.20131e-13	7.74929e-13	2.09497e-13	2.19293e-14	4.17762e-13	4.81213e-13	4.11169e-13
-1	1.5578e-12	1.6539e-12	1.4994e-12	1.7672e-12	2.3378e-12	2.0635e-12	1.5673e-12	1.6117e-12	7.21838e-13	2.1519e-12	6.17068e-13	1.3756e-12	6.10754e-13	3.95127e-13	9.50943e-13	8.83283e-13	9.24749e-13
-1.05	2.495e-12	2.6407e-12	2.4153e-12	2.9251e-12	3.6062e-12	3.417e-12	2.5069e-12	2.6775e-12	1.4872e-12	3.2109e-12	1.1851e-12	2.2704e-12	1.2376e-12	8.9556e-13	1.6975e-12	1.6746e-12	1.7105e-12
-1.1	3.9256e-12	4.1303e-12	3.6759e-12	4.6863e-12	5.4649e-12	5.2394e-12	3.8467e-12	4.1886e-12	2.6473e-12	5.3491e-12	2.1236e-12	3.4598e-12	2.2175e-12	1.7563e-12	3.0549e-12	2.772e-12	2.8849e-12
-1.15	5.9874e-12	6.5101e-12	5.6535e-12	7.439e-12	8.4658e-12	8.1874e-12	5.9096e-12	6.4742e-12	4.4152e-12	7.5524e-12	3.4942e-12	5.4136e-12	3.5324e-12	3.041e-12	5.0132e-12	4.5372e-12	4.7896e-12
-1.2	8.9889e-12	9.6743e-12	8.3633e-12	1.12076e-11	1.20081e-11	1.2396e-11	8.7335e-12	9.6734e-12	7.046e-12	1.2359e-11	5.5168e-12	8.4362e-12	5.5474e-12	4.9967e-12	7.6494e-12	7.0834e-12	7.5905e-12
-1.25	1.29931e-11	1.48051e-11	1.267e-11	1.71442e-11	1.84579e-11	1.81168e-11	1.32889e-11	1.43075e-11	1.04943e-11	1.45088e-11	8.3171e-12	1.17423e-11	8.5362e-12	7.9078e-12	1.12673e-11	1.12674e-11	1.13899e-11
-1.3	1.85245e-11	2.2814e-11	1.83901e-11	2.47305e-11	2.64906e-11	2.60444e-11	1.97166e-11	2.16444e-11	1.5733e-11	2.1522e-11	1.25958e-11	1.74287e-11	1.26065e-11	1.19065e-11	1.73226e-11	1.69659e-11	1.68014e-11
-1.35	2.70447e-11	3.36042e-11	2.71779e-11	3.54733e-11	3.9126e-11	3.65613e-11	2.84482e-11	3.18825e-11	2.35742e-11	2.7994e-11	1.91004e-11	2.64227e-11	1.88013e-11	1.75578e-11	2.58716e-11	2.52544e-11	2.48758e-11
-1.4	3.81988e-11	4.90498e-11	3.94498e-11	5.65164e-11	6.38303e-11	5.78883e-11	4.14852e-11	4.60396e-11	3.40912e-11	3.84465e-11	2.74685e-11	3.5233e-11	2.74715e-11	2.63206e-11	3.73017e-11	3.58731e-11	3.59556e-11
-1.45	5.76358e-11	7.84145e-11	6.38171e-11	8.46656e-11	9.03418e-11	8.45162e-11	6.33275e-11	7.21652e-11	4.83955e-11	6.28891e-11	4.03918e-11	5.70473e-11	3.89155e-11	3.75681e-11	5.69082e-11	5.60174e-11	5.80715e-11
-1.5	8.27495e-11	1.13735e-10	9.02814e-11	1.16435e-10	1.2537e-10	1.15784e-10	9.43847e-11	1.04065e-10	7.66305e-11	8.66223e-11	6.22784e-11	7.94024e-11	6.11977e-11	6.1158e-11	8.49546e-11	8.42054e-11	8.50776e-11
-1.55	1.10744e-10	1.59109e-10	1.31933e-10	1.57907e-10	1.73018e-10	1.58138e-10	1.29414e-10	1.49845e-10	1.11116e-10	1.30547e-10	9.00449e-11	1.05847e-10	8.94655e-11	8.70624e-11	1.16086e-10	1.17108e-10	1.19327e-10
-1.6	1.57048e-10	2.248e-10	1.83137e-10	2.18417e-10	2.38752e-10	2.12817e-10	1.79141e-10	2.08099e-10	1.5418e-10	1.71809e-10	1.23443e-10	1.45503e-10	1.20763e-10	1.21127e-10	1.64067e-10	1.61762e-10	1.5982e-10
-1.65	2.21072e-10	3.09039e-10	2.49448e-10	2.99757e-10	3.29491e-10	2.89328e-10	2.39532e-10	2.86251e-10	2.11941e-10	2.2709e-10	1.67864e-10	2.01084e-10	1.67734e-10	1.67201e-10	2.23467e-10	2.24779e-10	2.25131e-10
-1.7	2.77417e-10	4.09414e-10	3.45882e-10	4.08922e-10	4.43603e-10	3.81142e-10	3.18863e-10	3.93879e-10	2.86224e-10	3.13081e-10	2.31099e-10	2.67758e-10	2.28811e-10	2.25241e-10	2.98389e-10	2.96339e-10	3.00048e-10
-1.75	3.75984e-10	6.11829e-10	4.72803e-10	6.07373e-10	6.19494e-10	5.59081e-10	4.4789e-10	5.69715e-10	3.85224e-10	4.11845e-10	3.0403e-10	3.5142e-10	3.10041e-10	2.98891e-10	4.08502e-10	4.03279e-10	3.99666e-10
-1.8	4.75224e-10	8.2237e-10	6.93291e-10	8.06263e-10	8.48195e-10	7.43835e-10	6.5486e-10	7.53451e-10	5.41486e-10	5.62184e-10	4.00487e-10	4.78179e-10	4.22834e-10	4.08885e-10	5.85531e-10	5.88533e-10	5.59279e-10
-1.85	6.80994e-10	1.127e-09	9.1047e-10	1.0481e-09	1.105e-09	9.47842e-10	8.62348e-10	1.0229e-09	7.36065e-10	7.44018e-10	5.73955e-10	6.74616e-10	5.86504e-10	5.78598e-10	7.78838e-10	7.73251e-10	7.74015e-10
-1.9	8.84368e-10	1.4199e-09	1.1935e-09	1.3829e-09	1.4417e-09	1.2691e-09	1.0983e-09	1.3681e-09	9.63205e-10	1.0403e-09	7.65586e-10	8.80689e-10	7.75779e-10	7.5654e-10	1.0491e-09	9.88053e-10	1.0104e-09
-1.95	1.1469e-09	1.8886e-09	1.5739e-09	1.8864e-09	1.8698e-09	1.6202e-09	1.432e-09	1.7512e-09	1.242e-09	1.3127e-09	9.84765e-10	1.1516e-09	9.88797e-10	1.0085e-09	1.3271e-09	1.2437e-09	1.2919e-09
-2	1.4429e-09	2.4501e-09	1.9767e-09	2.3418e-09	2.3886e-09	2.0805e-09	1.7827e-09	2.2562e-09	1.5567e-09	1.6302e-09	1.2682e-09	1.4279e-09	1.3081e-09	1.284e-09	1.7594e-09	1.6158e-09	1.6616e-09
-2.05	1.8548e-09	3.1295e-09	2.6319e-09	3.0003e-09	2.9882e-09	2.6356e-09	2.2939e-09	2.8398e-09	1.9989e-09	2.0822e-09	1.6108e-09	1.861e-09	1.6805e-09	1.6025e-09	2.1763e-09	2.0578e-09	2.0712e-09
-2.1	2.3842e-09	4.0377e-09	3.2877e-09	3.8431e-09	3.7967e-09	3.2277e-09	2.8528e-09	3.6434e-09	2.5926e-09	2.6342e-09	2.0032e-09	2.2549e-09	2.1088e-09	2.0229e-09	2.7096e-09	2.5085e-09	2.6753e-09
-2.15	2.8542e-09	4.9799e-09	4.2064e-09	4.8447e-09	4.7218e-09	3.965e-09	3.6163e-09	4.5496e-09	3.1632e-09	3.5098e-09	2.5712e-09	2.8925e-09	2.6948e-09	2.6133e-09	3.4458e-09	3.2518e-09	3.3699e-09
-2.2	3.5325e-09	6.6544e-09	5.6633e-09	6.558e-09	6.2176e-09	5.3887e-09	4.5418e-09	6.0933e-09	3.8812e-09	4.3427e-09	3.1031e-09	3.6295e-09	3.2701e-09	3.2556e-09	4.2984e-09	4.0332e-09	4.2046e-09
-2.25	4.2518e-09	8.5384e-09	6.919e-09	8.1733e-09	7.8801e-09	6.7198e-09	5.8713e-09	7.8353e-09	4.7937e-09	5.5339e-09	4.0008e-09	4.3861e-09	3.9313e-09	3.9563e-09	5.7773e-09	4.8882e-09	5.4077e-09
-2.3	5.6564e-09	1.03172e-08	8.9715e-09	9.9132e-09	9.4264e-09	8.0629e-09	7.1536e-09	9.417e-09	6.1639e-09	6.6614e-09	4.7894e-09	5.6984e-09	4.8583e-09	4.7808e-09	7.1912e-09	6.5904e-09	6.8472e-09
-2.35	6.8587e-09	1.22759e-08	1.06734e-08	1.20035e-08	1.123e-08	9.8618e-09	8.7715e-09	1.15319e-08	7.5739e-09	8.3479e-09	6.2233e-09	7.0451e-09	6.1216e-09	6.0996e-09	8.5157e-09	7.8581e-09	8.3957e-09
-2.4	8.2633e-09	1.5186e-08	1.288e-08	1.43772e-08	1.38192e-08	1.18903e-08	1.04074e-08	1.37867e-08	9.1599e-09	1.0047e-08	7.5231e-09	8.3659e-09	7.5504e-09	7.249e-09	1.01961e-08	9.5906e-09	9.9135e-09
-2.45	9.9805e-09	1.83152e-08	1.5796e-08	1.71871e-08	1.68771e-08	1.41985e-08	1.24533e-08	1.6223e-08	1.05073e-08	1.2294e-08	9.0095e-09	1.02013e-08	8.7178e-09	8.7436e-09	1.23346e-08	1.14147e-08	1.20544e-08
-2.5	1.20322e-08	2.1358e-08	1.89061e-08	2.07058e-08	1.99017e-08	1.65982e-08	1.44644e-08	1.92823e-08	1.27286e-08	1.43998e-08	1.07732e-08	1.18956e-08	1.03435e-08	1.02802e-08	1.50068e-08	1.372e-08	1.41322e-08
-2.55	1.37474e-08	2.55446e-08	2.20457e-08	2.45501e-08	2.31719e-08	1.96532e-08	1.72815e-08	2.25335e-08	1.48642e-08	1.63885e-08	1.26782e-08	1.45425e-08	1.23269e-08	1.23993e-08	1.72949e-08	1.61318e-08	1.69409e-08
-2.6	1.61345e-08	2.91358e-08	2.63958e-08	2.87809e-08	2.81068e-08	2.28218e-08	1.9832e-08	2.6389e-08	1.7275e-08	1.96567e-08	1.47863e-08	1.71705e-08	1.41286e-08	1.41173e-08	2.00836e-08	1.90227e-08	1.96071e-08
-2.65	1.88718e-08	3.35025e-08	3.12165e-08	3.43514e-08	3.24966e-08	2.67594e-08	2.34173e-08	3.02621e-08	1.94928e-08	2.23189e-08	1.75799e-08	1.95344e-08	1.62636e-08	1.61203e-08	2.27391e-08	2.2311e-08	2.22744e-08
-2.7	2.22678e-08	3.86633e-08	3.62349e-08	3.94237e-08	3.78252e-08	3.14335e-08	2.64491e-08	3.51687e-08	2.23256e-08	2.6408e-08	2.01265e-08	2.2269e-08	1.85359e-08	1.83606e-08	2.72053e-08	2.51831e-08	2.6578e-08
-2.75	2.6092e-08	4.42835e-08	4.15552e-08	4.55313e-08	4.28778e-08	3.52876e-08	3.07584e-08	4.08958e-08	2.53969e-08	3.01623e-08	2.36867e-08	2.6042e-08	2.15937e-08	2.03752e-08	3.162e-08	2.88253e-08	3.00307e-08
-2.8	2.89023e-08	5.37864e-08	4.84289e-08	5.36579e-08	4.91754e-08	4.01561e-08	3.44706e-08	4.67188e-08	2.87108e-08	3.39545e-08	2.7305e-08	3.01622e-08	2.44358e-08	2.29255e-08	3.63172e-08	3.31695e-08	3.46638e-08
-2.85	3.40756e-08	6.10481e-08	5.79985e-08	6.30699e-08	5.89648e-08	4.54319e-08	3.90352e-08	5.50372e-08	3.19307e-08	3.79934e-08	3.16127e-08	3.42523e-08	2.86666e-08	2.60484e-08	4.12558e-08	3.7229e-08	3.98993e-08
-2.9	3.8215e-08	6.78816e-08	6.71251e-08	7.1353e-08	6.56757e-08	5.5498e-08	4.34312e-08	6.23073e-08	3.53876e-08	4.25961e-08	3.56297e-08	3.86393e-08	3.26723e-08	2.86725e-08	4.56393e-08	4.25713e-08	4.44513e-08
-2.95	4.27639e-08	7.71285e-08	7.61138e-08	7.90042e-08	7.39721e-08	6.09122e-08	5.09084e-08	7.00033e-08	4.02272e-08	4.93524e-08	4.04486e-08	4.28409e-08	3.56031e-08	3.23063e-08	5.40673e-08	4.60977e-08	4.90161e-08
-3	4.67782e-08	8.70889e-08	8.60046e-08	8.85157e-08	8.44398e-08	6.94893e-08	5.6306e-08	8.08529e-08	4.4244e-08	5.65609e-08	4.50578e-08	4.67092e-08	3.96602e-08	3.66676e-08	6.07026e-08	5.48908e-08	5.60705e-08
-3.05	5.56715e-08	9.78663e-08	9.46103e-08	9.82046e-08	9.24869e-08	7.514e-08	6.43767e-08	8.73352e-08	4.87894e-08	6.26421e-08	4.95392e-08	5.40273e-08	4.40966e-08	4.03101e-08	6.6707e-08	6.01578e-08	6.32693e-08
-3.1	6.2048e-08	1.06668e-07	1.04878e-07	1.09827e-07	9.89065e-08	8.34806e-08	7.23947e-08	9.73029e-08	5.3835e-08	6.62829e-08	5.73615e-08	6.07458e-08	4.99025e-08	4.40617e-08	7.24818e-08	6.70369e-08	6.83156e-08
-3.15	6.96641e-08	1.17341e-07	1.15011e-07	1.21863e-07	1.1131e-07	9.26239e-08	7.64914e-08	1.08405e-07	6.01278e-08	7.59975e-08	6.41924e-08	6.54784e-08	5.60469e-08	4.84104e-08	8.16449e-08	7.31687e-08	7.65198e-08
-3.2	7.64581e-08	1.32112e-07	1.25726e-07	1.3573e-07	1.23348e-07	1.01287e-07	8.42734e-08	1.19452e-07	6.51022e-08	8.43898e-08	6.84343e-08	7.1418e-08	6.15321e-08	5.69785e-08	8.60448e-08	8.23802e-08	8.05866e-08
-3.25	8.16676e-08	1.42751e-07	1.38494e-07	1.4667e-07	1.34673e-07	1.14073e-07	9.07188e-08	1.29953e-07	7.20998e-08	9.1573e-08	7.63539e-08	7.77575e-08	6.90707e-08	6.29839e-08	9.49445e-08	8.82866e-08	8.8433e-08
-3.3	9.00263e-08	1.57031e-07	1.49066e-07	1.62993e-07	1.52826e-07	1.23032e-07	1.01948e-07	1.41235e-07	7.77147e-08	1.00659e-07	8.49496e-08	8.44318e-08	7.36081e-08	7.03127e-08	1.0457e-07	9.74905e-08	9.85613e-08
-3.35	9.9103e-08	1.66226e-07	1.64716e-07	1.76499e-07	1.65495e-07	1.37947e-07	1.10012e-07	1.524e-07	8.42001e-08	1.10832e-07	9.12639e-08	9.25587e-08	8.09684e-08	7.67042e-08	1.12746e-07	1.04386e-07	1.04438e-07
-3.4	1.08007e-07	1.83931e-07	1.81666e-07	1.93156e-07	1.77779e-07	1.48631e-07	1.20429e-07	1.67503e-07	9.30511e-08	1.20326e-07	9.9226e-08	1.02611e-07	8.83384e-08	8.35297e-08	1.21009e-07	1.1724e-07	1.13912e-07
-3.45	1.16286e-07	1.95228e-07	1.96018e-07	2.08587e-07	1.93109e-07	1.59692e-07	1.27797e-07	1.79597e-07	1.01401e-07	1.32078e-07	1.08923e-07	1.06156e-07	9.38587e-08	9.16839e-08	1.30461e-07	1.27567e-07	1.21952e-07
-3.5	1.24556e-07	2.13679e-07	2.17073e-07	2.26755e-07	2.05985e-07	1.73038e-07	1.3772e-07	1.91559e-07	1.09245e-07	1.43185e-07	1.16874e-07	1.16654e-07	1.03355e-07	9.96543e-08	1.40211e-07	1.37196e-07	1.32834e-07
-3.55	1.32518e-07	2.29168e-07	2.3283e-07	2.49378e-07	2.32121e-07	1.89675e-07	1.50391e-07	2.05537e-07	1.16358e-07	1.54241e-07	1.28568e-07	1.26132e-07	1.1269e-07	1.06854e-07	1.54175e-07	1.47715e-07	1.44795e-07
-3.6	1.45111e-07	2.50345e-07	2.48353e-07	2.67786e-07	2.52458e-07	2.02995e-07	1.59191e-07	2.23322e-07	1.26448e-07	1.69599e-07	1.37572e-07	1.38897e-07	1.2062e-07	1.15238e-07	1.6531e-07	1.5985e-07	1.5476e-07
-3.65	1.58513e-07	2.65278e-07	2.6578e-07	2.90101e-07	2.80745e-07	2.18847e-07	1.71769e-07	2.40869e-07	1.33236e-07	1.80623e-07	1.43974e-07	1.49433e-07	1.32052e-07	1.24013e-07	1.80345e-07	1.71116e-07	1.67338e-07
-3.7	1.68159e-07	2.88843e-07	2.84838e-07	3.12468e-07	2.97825e-07	2.34737e-07	1.90476e-07	2.63433e-07	1.43183e-07	1.94427e-07	1.53509e-07	1.58483e-07	1.41439e-07	1.36255e-07	1.94831e-07	1.82361e-07	1.75843e-07
-3.75	1.85961e-07	3.07721e-07	3.1183e-07	3.35771e-07	3.17712e-07	2.60294e-07	1.98616e-07	2.89195e-07	1.58981e-07	2.10629e-07	1.67035e-07	1.7033e-07	1.53678e-07	1.48363e-07	2.03272e-07	1.95524e-07	1.87463e-07
-3.8	2.00674e-07	3.22884e-07	3.27075e-07	3.65163e-07	3.42238e-07	2.80718e-07	2.15187e-07	3.07556e-07	1.71229e-07	2.21615e-07	1.78778e-07	1.78837e-07	1.62167e-07	1.56516e-07	2.25858e-07	2.12887e-07	2.014e-07
-3.85	2.16739e-07	3.43464e-07	3.43009e-07	3.95609e-07	3.6851e-07	3.04379e-07	2.29082e-07	3.30335e-07	1.78372e-07	2.44026e-07	1.91495e-07	1.90454e-07	1.74872e-07	1.70431e-07	2.37218e-07	2.24425e-07	2.15982e-07
-3.9	2.32511e-07	3.68015e-07	3.70415e-07	4.25044e-07	3.84866e-07	3.29312e-07	2.42444e-07	3.46789e-07	1.91574e-07	2.63236e-07	2.05459e-07	2.09231e-07	1.86715e-07	1.81481e-07	2.54334e-07	2.37901e-07	2.29292e-07
-3.95	2.5065e-07	4.00318e-07	3.90531e-07	4.52482e-07	4.17658e-07	3.5345e-07	2.54656e-07	3.69216e-07	2.11419e-07	2.76735e-07	2.21674e-07	2.22006e-07	1.95154e-07	1.95379e-07	2.76422e-07	2.58989e-07	2.52235e-07
-4	2.6467e-07	4.35316e-07	4.16064e-07	4.82536e-07	4.42144e-07	3.76158e-07	2.72286e-07	3.97825e-07	2.25333e-07	2.9842e-07	2.35885e-07	2.39779e-07	2.04067e-07	2.06269e-07	2.93537e-07	2.75339e-07	2.69208e-07
