# Supplementary material for: Chirality-dependent electrical transport properties of carbon nanotubes obtained by experimental measurement
Source: Nat Commun. 2023 Mar 25;14:1672. doi: 10.1038/s41467-023-37443-7 (PMC10039901; doi:10.1038/s41467-023-37443-7)
Supplement: Supplementary file 3 — Source Data [file 41467_2023_37443_MOESM3_ESM.zip › 7. Source Data/Figure 2/2e/transfer curve for 75.xlsx]

## Sheet: Sheet1
-4	1.88363e-08	1.29248e-08	1.3579e-08	1.31707e-08	1.34548e-08	1.50982e-08	1.79719e-08	1.8579e-09	3.0222e-09	1.55204e-08	1.12104e-08	1.8101e-09	2.1245e-09	9.1345e-09	3.394e-09	1.26915e-08
-3.95	2.16154e-08	1.46592e-08	1.62804e-08	1.58085e-08	1.53399e-08	1.71646e-08	2.12027e-08	1.9988e-09	3.1939e-09	1.76618e-08	1.28867e-08	1.903e-09	8.3513e-09	1.05246e-08	1.2965e-08	1.45987e-08
-3.9	2.44478e-08	1.65188e-08	1.86754e-08	1.73967e-08	1.72161e-08	1.98217e-08	2.42508e-08	9.1066e-09	1.23771e-08	1.97915e-08	1.41634e-08	2.0082e-09	9.3026e-09	1.1677e-08	1.42376e-08	1.59941e-08
-3.85	2.68896e-08	1.78833e-08	2.01001e-08	1.92982e-08	1.90528e-08	2.09556e-08	2.63278e-08	1.01767e-08	1.40903e-08	2.13572e-08	1.54295e-08	7.1617e-09	1.04311e-08	1.27863e-08	1.55518e-08	1.81512e-08
-3.8	2.94025e-08	1.93934e-08	2.23811e-08	2.13492e-08	2.06671e-08	2.26362e-08	2.90472e-08	1.17022e-08	1.56877e-08	2.3143e-08	1.70209e-08	7.8457e-09	1.16705e-08	1.40376e-08	1.75836e-08	1.98346e-08
-3.75	3.11407e-08	2.16718e-08	2.45763e-08	2.29777e-08	2.22832e-08	2.42836e-08	3.10748e-08	1.27373e-08	1.72088e-08	2.51205e-08	1.81221e-08	8.8448e-09	1.26235e-08	1.47591e-08	1.91597e-08	2.13819e-08
-3.7	3.40648e-08	2.27521e-08	2.65184e-08	2.44244e-08	2.38066e-08	2.66193e-08	3.35259e-08	1.3768e-08	1.82906e-08	2.63825e-08	1.92612e-08	9.445e-09	1.32929e-08	1.58097e-08	2.07792e-08	2.26947e-08
-3.65	3.55336e-08	2.40031e-08	2.77314e-08	2.50047e-08	2.5801e-08	2.87486e-08	3.52947e-08	1.46224e-08	1.99015e-08	2.73255e-08	2.04089e-08	1.01579e-08	1.4612e-08	1.61e-08	2.17484e-08	2.3666e-08
-3.6	3.77784e-08	2.55033e-08	2.93687e-08	2.60421e-08	2.73313e-08	3.01861e-08	3.76276e-08	1.62361e-08	2.11908e-08	2.82321e-08	2.13548e-08	1.13969e-08	1.48799e-08	1.66643e-08	2.2475e-08	2.4822e-08
-3.55	4.02169e-08	2.68583e-08	3.0883e-08	2.75014e-08	2.85215e-08	3.07437e-08	3.86747e-08	1.71948e-08	2.20275e-08	2.92519e-08	2.27864e-08	1.18849e-08	1.58176e-08	1.74281e-08	2.35569e-08	2.58558e-08
-3.5	4.1738e-08	2.76367e-08	3.3414e-08	2.92809e-08	3.01264e-08	3.34236e-08	4.12685e-08	1.82234e-08	2.28331e-08	3.12485e-08	2.37398e-08	1.19164e-08	1.64226e-08	1.84647e-08	2.4417e-08	2.68106e-08
-3.45	4.39125e-08	2.91295e-08	3.35011e-08	3.0103e-08	3.09302e-08	3.41954e-08	4.2159e-08	1.8926e-08	2.32389e-08	3.10246e-08	2.43311e-08	1.24835e-08	1.67969e-08	1.90209e-08	2.50683e-08	2.74827e-08
-3.4	4.49986e-08	2.92196e-08	3.46854e-08	3.13989e-08	3.25334e-08	3.527e-08	4.37763e-08	1.94019e-08	2.42068e-08	3.17447e-08	2.4564e-08	1.24908e-08	1.78425e-08	1.95992e-08	2.56067e-08	2.83012e-08
-3.35	4.53375e-08	3.0875e-08	3.57784e-08	3.23638e-08	3.27487e-08	3.6855e-08	4.48848e-08	2.03985e-08	2.50747e-08	3.32813e-08	2.53323e-08	1.32226e-08	1.81711e-08	1.99685e-08	2.59975e-08	2.91393e-08
-3.3	4.71958e-08	3.27207e-08	3.71023e-08	3.34417e-08	3.38324e-08	3.84957e-08	4.54602e-08	2.0983e-08	2.51393e-08	3.37384e-08	2.57836e-08	1.38629e-08	1.85202e-08	2.06162e-08	2.68339e-08	3.04195e-08
-3.25	4.71007e-08	3.20792e-08	3.7958e-08	3.42962e-08	3.42616e-08	3.8179e-08	4.65626e-08	2.13111e-08	2.51863e-08	3.41107e-08	2.5723e-08	1.41892e-08	1.83189e-08	2.07965e-08	2.7602e-08	3.11866e-08
-3.2	4.95191e-08	3.35464e-08	3.79724e-08	3.40203e-08	3.41806e-08	3.86038e-08	4.70307e-08	2.19667e-08	2.56957e-08	3.52292e-08	2.66233e-08	1.45605e-08	1.84591e-08	2.03753e-08	2.80171e-08	3.20526e-08
-3.15	4.99155e-08	3.40361e-08	3.89374e-08	3.47123e-08	3.49582e-08	3.84442e-08	4.66788e-08	2.1433e-08	2.56422e-08	3.47244e-08	2.69524e-08	1.46609e-08	1.88918e-08	2.0625e-08	2.90203e-08	3.16131e-08
-3.1	5.18087e-08	3.40937e-08	3.90781e-08	3.54415e-08	3.5216e-08	3.9314e-08	4.80356e-08	2.17362e-08	2.59504e-08	3.48857e-08	2.64456e-08	1.43117e-08	1.92767e-08	2.07442e-08	2.89598e-08	3.18219e-08
-3.05	5.17941e-08	3.47922e-08	3.93687e-08	3.53944e-08	3.48584e-08	3.98774e-08	4.77076e-08	2.14724e-08	2.63674e-08	3.53026e-08	2.66472e-08	1.40093e-08	1.86639e-08	2.13863e-08	2.86059e-08	3.18967e-08
-3	5.05232e-08	3.41876e-08	4.03828e-08	3.51643e-08	3.5038e-08	3.97201e-08	4.87263e-08	2.17114e-08	2.61428e-08	3.51262e-08	2.65431e-08	1.41641e-08	1.89322e-08	2.05392e-08	2.85771e-08	3.17012e-08
-2.95	5.06137e-08	3.38242e-08	3.96557e-08	3.58631e-08	3.42441e-08	3.92619e-08	4.7156e-08	2.14713e-08	2.68458e-08	3.56841e-08	2.64769e-08	1.44939e-08	1.92002e-08	2.05222e-08	2.84491e-08	3.13477e-08
-2.9	5.11949e-08	3.37263e-08	3.91171e-08	3.52707e-08	3.40518e-08	3.82027e-08	4.73294e-08	2.16115e-08	2.66974e-08	3.48769e-08	2.56136e-08	1.43771e-08	1.84521e-08	2.04271e-08	2.85262e-08	3.09415e-08
-2.85	5.05437e-08	3.35228e-08	3.91004e-08	3.52168e-08	3.40495e-08	3.84003e-08	4.60445e-08	2.12436e-08	2.64335e-08	3.36678e-08	2.5437e-08	1.45271e-08	1.85516e-08	1.99792e-08	2.81005e-08	3.09296e-08
-2.8	4.85168e-08	3.32015e-08	3.92113e-08	3.41963e-08	3.33382e-08	3.81472e-08	4.48755e-08	2.1379e-08	2.54908e-08	3.30958e-08	2.46227e-08	1.3987e-08	1.79763e-08	2.03349e-08	2.7653e-08	3.03981e-08
-2.75	4.70831e-08	3.16284e-08	3.88538e-08	3.37134e-08	3.19793e-08	3.66539e-08	4.40412e-08	2.08278e-08	2.43628e-08	3.29544e-08	2.43497e-08	1.34987e-08	1.73134e-08	1.9424e-08	2.74306e-08	2.96136e-08
-2.7	4.6216e-08	3.14895e-08	3.85604e-08	3.24465e-08	3.17433e-08	3.62942e-08	4.29907e-08	2.06925e-08	2.43986e-08	3.13737e-08	2.40419e-08	1.35633e-08	1.71646e-08	1.89432e-08	2.72513e-08	2.95812e-08
-2.65	4.40049e-08	3.06327e-08	3.77727e-08	3.0899e-08	3.03303e-08	3.49356e-08	4.11769e-08	1.97001e-08	2.35895e-08	2.97126e-08	2.28731e-08	1.31772e-08	1.65323e-08	1.86456e-08	2.60165e-08	2.85681e-08
-2.6	4.28427e-08	2.86421e-08	3.61861e-08	3.0423e-08	2.94696e-08	3.44858e-08	4.0526e-08	1.89466e-08	2.28329e-08	2.85826e-08	2.22666e-08	1.26818e-08	1.57947e-08	1.81539e-08	2.53725e-08	2.67908e-08
-2.55	4.19518e-08	2.72279e-08	3.42614e-08	2.84696e-08	2.76303e-08	3.20733e-08	3.92745e-08	1.84199e-08	2.21196e-08	2.69087e-08	2.11792e-08	1.21686e-08	1.54612e-08	1.7819e-08	2.41979e-08	2.63465e-08
-2.5	4.07632e-08	2.5709e-08	3.24857e-08	2.75211e-08	2.6592e-08	3.05098e-08	3.64291e-08	1.75252e-08	2.06676e-08	2.58479e-08	1.98823e-08	1.14371e-08	1.45811e-08	1.68178e-08	2.2976e-08	2.46395e-08
-2.45	3.93239e-08	2.47251e-08	3.12726e-08	2.63777e-08	2.48821e-08	2.91181e-08	3.45927e-08	1.64801e-08	1.94119e-08	2.42696e-08	1.86861e-08	1.13795e-08	1.40973e-08	1.5582e-08	2.15809e-08	2.28536e-08
-2.4	3.65579e-08	2.29448e-08	2.87615e-08	2.48443e-08	2.35547e-08	2.72177e-08	3.20152e-08	1.57423e-08	1.84034e-08	2.30993e-08	1.76075e-08	1.00976e-08	1.32333e-08	1.4757e-08	2.02701e-08	2.16167e-08
-2.35	3.34214e-08	2.15798e-08	2.73121e-08	2.27738e-08	2.21622e-08	2.56001e-08	3.1279e-08	1.49783e-08	1.73698e-08	2.07911e-08	1.65461e-08	9.6237e-09	1.22241e-08	1.3832e-08	1.88008e-08	2.00695e-08
-2.3	3.03497e-08	1.99884e-08	2.52413e-08	2.11006e-08	2.08102e-08	2.3612e-08	2.86436e-08	1.37669e-08	1.63735e-08	1.97883e-08	1.54704e-08	9.2142e-09	1.13217e-08	1.30078e-08	1.7677e-08	1.86194e-08
-2.25	2.83547e-08	1.83091e-08	2.29352e-08	1.96088e-08	1.94071e-08	2.19066e-08	2.62635e-08	1.2886e-08	1.46854e-08	1.84619e-08	1.43237e-08	8.2384e-09	1.05355e-08	1.19606e-08	1.64362e-08	1.7073e-08
-2.2	2.6805e-08	1.69535e-08	2.06793e-08	1.76368e-08	1.79106e-08	2.00562e-08	2.43425e-08	1.14547e-08	1.34129e-08	1.66876e-08	1.3034e-08	7.673e-09	9.3197e-09	1.10477e-08	1.49886e-08	1.57301e-08
-2.15	2.37651e-08	1.62013e-08	1.91172e-08	1.60193e-08	1.58861e-08	1.82662e-08	2.20239e-08	1.06221e-08	1.20668e-08	1.52699e-08	1.18867e-08	7.1472e-09	8.5874e-09	9.9141e-09	1.34685e-08	1.40873e-08
-2.1	2.08724e-08	1.43003e-08	1.67665e-08	1.42903e-08	1.46749e-08	1.63136e-08	1.96091e-08	9.383e-09	1.08157e-08	1.36419e-08	1.03894e-08	6.1943e-09	7.9596e-09	8.9783e-09	1.19983e-08	1.27465e-08
-2.05	1.86032e-08	1.24753e-08	1.47929e-08	1.2448e-08	1.28155e-08	1.42584e-08	1.74224e-08	8.4302e-09	9.6897e-09	1.22906e-08	9.1964e-09	5.4517e-09	6.9304e-09	7.936e-09	1.09006e-08	1.13856e-08
-2	1.6169e-08	1.08845e-08	1.28254e-08	1.08569e-08	1.12121e-08	1.22234e-08	1.5408e-08	7.3184e-09	8.4227e-09	1.0722e-08	8.0253e-09	4.7384e-09	6.0642e-09	6.915e-09	9.3367e-09	9.7686e-09
-1.95	1.38509e-08	9.3504e-09	1.07725e-08	9.1665e-09	9.5953e-09	1.04549e-08	1.31988e-08	6.3051e-09	7.3353e-09	9.4317e-09	6.95e-09	4.0438e-09	5.1391e-09	6.0692e-09	8.1933e-09	8.4851e-09
-1.9	1.15336e-08	7.835e-09	9.3621e-09	7.9236e-09	8.2313e-09	8.9911e-09	1.13833e-08	5.2947e-09	6.3711e-09	7.9969e-09	5.7859e-09	3.5907e-09	4.4223e-09	5.0903e-09	6.7976e-09	7.0284e-09
-1.85	9.6313e-09	6.631e-09	7.3973e-09	6.5231e-09	6.9738e-09	7.2633e-09	9.1849e-09	4.2735e-09	5.1409e-09	6.785e-09	4.8655e-09	2.9073e-09	3.8474e-09	4.3574e-09	5.672e-09	5.7697e-09
-1.8	7.5222e-09	5.2547e-09	5.9975e-09	5.3369e-09	5.3957e-09	5.9673e-09	7.4059e-09	3.5406e-09	4.2795e-09	5.4787e-09	3.9631e-09	2.333e-09	3.1661e-09	3.5588e-09	4.6631e-09	4.6968e-09
-1.75	6.1874e-09	4.293e-09	4.6988e-09	4.1602e-09	4.2783e-09	4.6915e-09	6.0853e-09	2.7891e-09	3.4814e-09	4.507e-09	3.1755e-09	1.848e-09	2.5168e-09	2.8714e-09	3.8182e-09	3.9165e-09
-1.7	4.7036e-09	3.4268e-09	3.5251e-09	3.2715e-09	3.2717e-09	3.755e-09	4.7156e-09	2.1681e-09	2.6987e-09	3.6443e-09	2.5156e-09	1.4504e-09	1.9601e-09	2.2693e-09	2.9506e-09	3.0201e-09
-1.65	3.5473e-09	2.6005e-09	2.5561e-09	2.4172e-09	2.4726e-09	2.8084e-09	3.5532e-09	1.6136e-09	2.0607e-09	2.8471e-09	1.843e-09	1.0723e-09	1.5088e-09	1.7935e-09	2.2236e-09	2.2822e-09
-1.6	2.4956e-09	1.8854e-09	1.8563e-09	1.7734e-09	1.8039e-09	2.0348e-09	2.5654e-09	1.1647e-09	1.5546e-09	2.1198e-09	1.3664e-09	7.86503e-10	1.1402e-09	1.3123e-09	1.6482e-09	1.706e-09
-1.55	1.7514e-09	1.3171e-09	1.1815e-09	1.1979e-09	1.293e-09	1.4671e-09	1.8096e-09	8.16118e-10	1.0657e-09	1.5351e-09	9.61998e-10	5.48075e-10	8.24012e-10	9.3085e-10	1.1394e-09	1.202e-09
-1.5	1.1698e-09	9.02926e-10	7.73683e-10	7.84766e-10	8.89819e-10	9.87191e-10	1.2e-09	5.31032e-10	7.79818e-10	1.1168e-09	6.7584e-10	3.8456e-10	5.86279e-10	6.45814e-10	7.93359e-10	8.4932e-10
-1.45	7.4845e-10	5.79072e-10	4.82778e-10	5.27504e-10	5.61364e-10	6.4901e-10	7.86626e-10	3.33871e-10	5.12851e-10	7.59073e-10	4.49137e-10	2.49288e-10	3.84759e-10	4.39761e-10	5.25683e-10	5.45091e-10
-1.4	4.69746e-10	3.51513e-10	2.7579e-10	3.16733e-10	3.633e-10	4.10301e-10	5.04662e-10	2.03988e-10	3.32194e-10	5.02853e-10	2.81619e-10	1.6175e-10	2.46037e-10	2.78311e-10	3.49095e-10	3.51412e-10
-1.35	2.71681e-10	2.16271e-10	1.595e-10	1.88593e-10	2.18428e-10	2.65921e-10	3.08081e-10	1.18714e-10	2.05796e-10	3.40094e-10	1.71136e-10	9.52381e-11	1.554e-10	1.75979e-10	2.22662e-10	2.18161e-10
-1.3	1.55226e-10	1.2518e-10	8.89318e-11	1.10762e-10	1.24983e-10	1.55205e-10	1.81385e-10	6.67813e-11	1.24339e-10	2.17396e-10	1.0571e-10	5.40381e-11	9.66772e-11	1.09282e-10	1.28227e-10	1.34409e-10
-1.25	8.73524e-11	7.15787e-11	4.98678e-11	5.91331e-11	7.03575e-11	9.09037e-11	1.01755e-10	3.45974e-11	7.22346e-11	1.30582e-10	6.2616e-11	2.78035e-11	5.63024e-11	6.47241e-11	7.69224e-11	8.28202e-11
-1.2	5.02757e-11	3.58147e-11	2.20575e-11	2.76289e-11	3.56466e-11	5.07175e-11	5.87922e-11	1.82862e-11	4.37286e-11	7.91356e-11	3.48661e-11	1.50238e-11	2.92628e-11	3.58464e-11	4.51844e-11	5.11892e-11
-1.15	2.36736e-11	1.95455e-11	1.1442e-11	1.41125e-11	1.8677e-11	2.34964e-11	2.74991e-11	9.826e-12	2.14965e-11	4.60701e-11	1.91421e-11	8.2631e-12	1.68607e-11	2.01827e-11	2.34889e-11	2.61349e-11
-1.1	1.25591e-11	1.08303e-11	6.1064e-12	7.4633e-12	1.03459e-11	1.19283e-11	1.41944e-11	5.6766e-12	1.20675e-11	2.35353e-11	1.06771e-11	4.6024e-12	9.4101e-12	1.15126e-11	1.29398e-11	1.58241e-11
-1.05	6.8469e-12	6.1724e-12	2.8189e-12	4.0751e-12	5.638e-12	6.5245e-12	7.6105e-12	2.5715e-12	7.1019e-12	1.305e-11	6.3141e-12	2.3533e-12	5.6503e-12	6.5656e-12	7.0858e-12	1.07012e-11
-1	3.9608e-12	3.3249e-12	1.5643e-12	2.0543e-12	2.9033e-12	3.0707e-12	4.461e-12	1.6442e-12	4.2552e-12	7.7097e-12	3.4836e-12	1.4968e-12	3.2374e-12	4.1608e-12	4.1699e-12	6.6544e-12
-0.95	1.9285e-12	2.0202e-12	9.71945e-13	1.1854e-12	1.609e-12	1.6826e-12	2.1868e-12	1.157e-12	2.3341e-12	4.6853e-12	2.1556e-12	1.0555e-12	2.1225e-12	2.3329e-12	2.2928e-12	5.1754e-12
-0.9	1.2912e-12	1.3214e-12	6.38585e-13	7.49851e-13	1.0226e-12	1.1e-12	1.34e-12	9.97357e-13	1.6257e-12	2.6052e-12	1.4554e-12	8.66113e-13	1.504e-12	1.6258e-12	1.5477e-12	2.9552e-12
-0.85	9.83225e-13	9.8761e-13	4.84937e-13	5.24061e-13	7.09887e-13	7.6642e-13	9.541e-13	9.83831e-13	1.209e-12	1.7711e-12	1.121e-12	7.79023e-13	1.115e-12	1.202e-12	1.197e-12	2.0446e-12
-0.8	8.19302e-13	8.29724e-13	4.20259e-13	4.14657e-13	5.47397e-13	5.61197e-13	7.212e-13	9.72127e-13	9.83253e-13	1.2548e-12	9.39142e-13	7.21129e-13	9.9978e-13	9.71572e-13	9.96141e-13	1.8705e-12
-0.75	7.16598e-13	7.21144e-13	3.91375e-13	3.69895e-13	4.68523e-13	4.57418e-13	5.93699e-13	9.20613e-13	8.87268e-13	9.865e-13	8.67576e-13	6.98362e-13	9.07145e-13	8.74512e-13	9.17291e-13	1.5181e-12
-0.7	6.65781e-13	6.84733e-13	3.79855e-13	3.37968e-13	4.48461e-13	4.17023e-13	5.35677e-13	9.6376e-13	8.47095e-13	8.47714e-13	8.27236e-13	6.9957e-13	8.5033e-13	8.23514e-13	8.81367e-13	1.3793e-12
-0.65	6.52869e-13	6.68149e-13	3.87703e-13	3.36626e-13	4.35413e-13	4.01687e-13	5.12517e-13	9.90271e-13	8.22166e-13	7.98626e-13	8.11587e-13	7.00394e-13	8.2658e-13	8.14084e-13	8.68717e-13	1.1088e-12
-0.6	6.52407e-13	6.74944e-13	3.9365e-13	3.37413e-13	4.40338e-13	4.13601e-13	5.19277e-13	9.89006e-13	8.22637e-13	7.4998e-13	8.23722e-13	7.21222e-13	8.28907e-13	8.16787e-13	8.81892e-13	1.1487e-12
-0.55	6.69012e-13	6.84534e-13	4.24757e-13	3.51054e-13	4.50327e-13	4.14993e-13	5.24909e-13	9.73391e-13	8.41597e-13	7.35709e-13	8.42191e-13	7.34329e-13	8.70264e-13	8.29173e-13	8.90914e-13	1.0839e-12
-0.5	6.96922e-13	7.04258e-13	4.47506e-13	3.77541e-13	4.62402e-13	4.43145e-13	5.43233e-13	9.78954e-13	8.73121e-13	7.44409e-13	8.64248e-13	7.5922e-13	9.18165e-13	8.50391e-13	9.18211e-13	1.0259e-12
-0.45	7.46046e-13	7.43148e-13	4.96726e-13	4.10004e-13	5.00932e-13	4.68932e-13	5.79008e-13	1.0205e-12	9.03926e-13	7.83386e-13	9.02603e-13	8.26688e-13	9.29165e-13	8.81252e-13	9.61051e-13	9.8246e-13
-0.4	8.24427e-13	8.17248e-13	5.91573e-13	4.67372e-13	5.54081e-13	5.23554e-13	6.39214e-13	1.0411e-12	9.47496e-13	8.36005e-13	9.39474e-13	8.74131e-13	9.64097e-13	9.10631e-13	1.0048e-12	1.0084e-12
-0.35	9.36945e-13	9.0422e-13	7.6534e-13	5.68214e-13	6.70006e-13	6.15587e-13	7.40005e-13	1.1255e-12	1.008e-12	8.87166e-13	9.99594e-13	9.40252e-13	1.0153e-12	9.66727e-13	1.0674e-12	1.0762e-12
-0.3	1.1165e-12	1.0353e-12	1.0967e-12	7.30739e-13	8.58795e-13	7.78329e-13	9.08813e-13	1.2095e-12	1.1164e-12	9.69476e-13	1.08e-12	1.0186e-12	1.1185e-12	1.0269e-12	1.1651e-12	1.1812e-12
-0.25	1.3838e-12	1.2663e-12	1.5641e-12	1.0105e-12	1.1613e-12	1.0639e-12	1.178e-12	1.3379e-12	1.289e-12	1.0919e-12	1.2013e-12	1.201e-12	1.238e-12	1.1134e-12	1.3223e-12	1.3909e-12
-0.2	1.9189e-12	1.6323e-12	2.4021e-12	1.5183e-12	1.6021e-12	1.5057e-12	1.6412e-12	1.5709e-12	1.5556e-12	1.2682e-12	1.3911e-12	1.4224e-12	1.4407e-12	1.2565e-12	1.6039e-12	1.8364e-12
-0.15	2.8643e-12	2.2255e-12	4.3744e-12	2.3006e-12	2.4526e-12	2.3418e-12	2.3889e-12	2.0715e-12	2.0313e-12	1.5648e-12	1.7154e-12	1.8007e-12	1.8711e-12	1.4934e-12	2.0503e-12	2.5658e-12
-0.1	4.3262e-12	3.3723e-12	1.76149e-11	3.6065e-12	3.803e-12	3.6129e-12	3.6242e-12	2.925e-12	2.825e-12	1.9874e-12	2.2806e-12	2.3524e-12	2.5879e-12	1.9323e-12	2.7671e-12	3.9233e-12
-0.05	1.71597e-11	5.0507e-12	2.68725e-11	1.28581e-11	1.42896e-11	1.38479e-11	1.18676e-11	4.4117e-12	4.3793e-12	2.7647e-12	3.228e-12	3.5739e-12	3.8977e-12	2.6217e-12	4.2192e-12	1.31358e-11
0	2.52078e-11	1.56651e-11	3.51335e-11	1.89977e-11	2.02478e-11	2.05728e-11	1.72669e-11	1.55054e-11	1.37385e-11	4.179e-12	4.7299e-12	1.09711e-11	1.30651e-11	3.8258e-12	1.28896e-11	1.8911e-11
0.05	3.64495e-11	2.51963e-11	4.72619e-11	2.62275e-11	2.83463e-11	2.87036e-11	2.42108e-11	2.29552e-11	1.97013e-11	1.2167e-11	1.62425e-11	1.68426e-11	1.91432e-11	1.15665e-11	1.82867e-11	2.62706e-11
0.1	5.21074e-11	3.68953e-11	7.01957e-11	3.6499e-11	3.92395e-11	4.03783e-11	3.33255e-11	3.19448e-11	2.8192e-11	1.82065e-11	2.38052e-11	2.35555e-11	2.71398e-11	1.71092e-11	2.44558e-11	3.75138e-11
0.15	7.50934e-11	5.06903e-11	1.0634e-10	5.09695e-11	5.62589e-11	5.80684e-11	4.65604e-11	4.56335e-11	3.831e-11	2.53992e-11	3.25346e-11	3.29477e-11	3.76093e-11	2.41522e-11	3.41188e-11	5.53494e-11
0.2	1.04117e-10	7.57349e-11	1.23101e-10	7.16815e-11	7.79677e-11	8.04118e-11	6.5423e-11	6.45595e-11	5.35266e-11	3.48635e-11	4.49193e-11	4.44405e-11	5.28218e-11	3.36008e-11	4.66479e-11	7.88502e-11
0.25	1.43967e-10	1.04152e-10	1.83506e-10	1.00067e-10	1.10289e-10	1.09927e-10	9.03355e-11	8.86807e-11	7.55523e-11	4.96886e-11	6.44534e-11	6.43126e-11	7.38891e-11	4.50235e-11	6.67273e-11	1.06464e-10
0.3	2.04609e-10	1.40173e-10	2.2764e-10	1.39402e-10	1.38607e-10	1.55244e-10	1.19748e-10	1.21644e-10	9.89761e-11	7.17351e-11	8.7525e-11	9.03713e-11	1.04938e-10	6.34023e-11	9.32554e-11	1.49678e-10
0.35	2.90429e-10	1.83846e-10	2.87331e-10	1.84147e-10	1.75084e-10	2.02789e-10	1.75342e-10	1.76647e-10	1.39227e-10	1.00324e-10	1.22663e-10	1.27937e-10	1.33356e-10	9.09708e-11	1.23569e-10	2.04751e-10
0.4	3.86536e-10	2.52194e-10	3.76223e-10	2.54207e-10	2.52555e-10	2.7927e-10	2.23623e-10	2.33771e-10	1.84164e-10	1.33068e-10	1.59991e-10	1.72299e-10	1.76785e-10	1.20817e-10	1.64526e-10	2.68948e-10
0.45	5.65328e-10	3.53554e-10	5.70992e-10	3.34774e-10	3.42053e-10	4.09377e-10	3.12203e-10	3.09913e-10	2.48417e-10	1.7823e-10	2.16024e-10	2.31012e-10	2.52037e-10	1.64872e-10	2.16656e-10	3.78045e-10
0.5	7.53731e-10	4.49862e-10	7.16889e-10	4.51585e-10	4.71234e-10	5.9823e-10	4.24108e-10	4.28401e-10	3.28042e-10	2.38474e-10	2.86226e-10	3.12644e-10	3.24949e-10	2.20371e-10	3.05192e-10	5.30831e-10
0.55	1.0067e-09	6.68643e-10	9.983e-10	6.71593e-10	6.64738e-10	8.75798e-10	6.24418e-10	6.60057e-10	4.47193e-10	3.25867e-10	3.77709e-10	3.8764e-10	4.53692e-10	2.87451e-10	3.95163e-10	7.53624e-10
0.6	1.2842e-09	9.38483e-10	1.1943e-09	9.12138e-10	9.08658e-10	1.1091e-09	8.51198e-10	9.16037e-10	6.29414e-10	4.32856e-10	4.98387e-10	5.68107e-10	6.13009e-10	3.83933e-10	5.75005e-10	1.0378e-09
0.65	1.7433e-09	1.2744e-09	1.6055e-09	1.255e-09	1.2476e-09	1.5107e-09	1.0988e-09	1.1882e-09	8.72212e-10	6.30707e-10	7.22657e-10	8.07778e-10	8.22892e-10	5.33415e-10	8.13255e-10	1.4175e-09
0.7	2.344e-09	1.6291e-09	2.0937e-09	1.7385e-09	1.6346e-09	2.0578e-09	1.435e-09	1.6226e-09	1.1297e-09	8.40528e-10	1.0222e-09	1.0858e-09	1.1888e-09	7.6242e-10	1.0396e-09	1.7983e-09
0.75	2.9432e-09	2.3463e-09	2.7678e-09	2.3739e-09	2.1239e-09	2.7962e-09	1.9068e-09	2.1211e-09	1.5596e-09	1.0723e-09	1.3514e-09	1.4072e-09	1.5738e-09	9.95682e-10	1.3585e-09	2.3619e-09
0.8	3.9421e-09	2.9286e-09	3.6439e-09	3.1145e-09	2.7367e-09	3.5083e-09	2.5845e-09	2.9374e-09	2.0408e-09	1.4328e-09	1.7649e-09	1.9116e-09	2.0071e-09	1.349e-09	1.7271e-09	3.2024e-09
0.85	5.4973e-09	4.0539e-09	4.8426e-09	4.1146e-09	3.5961e-09	4.9078e-09	3.4412e-09	3.9377e-09	2.748e-09	1.9575e-09	2.3581e-09	2.4991e-09	2.6773e-09	1.7552e-09	2.3193e-09	4.4513e-09
0.9	7.1361e-09	5.8787e-09	6.0605e-09	5.5945e-09	4.9068e-09	6.8593e-09	4.8793e-09	5.5661e-09	3.7033e-09	2.5672e-09	3.1423e-09	3.2418e-09	3.6467e-09	2.3209e-09	3.0342e-09	5.9295e-09
0.95	9.3103e-09	7.7674e-09	7.8003e-09	7.9882e-09	6.9861e-09	9.0158e-09	7.0962e-09	6.9521e-09	4.491e-09	3.3198e-09	4.1053e-09	4.101e-09	4.6709e-09	2.9599e-09	3.9233e-09	7.8343e-09
1	1.21169e-08	1.0021e-08	9.7964e-09	9.8302e-09	9.1883e-09	1.25404e-08	9.3774e-09	9.1757e-09	6.4932e-09	4.3044e-09	5.936e-09	5.5251e-09	6.4776e-09	3.7806e-09	4.7881e-09	1.03152e-08
1.05	1.5637e-08	1.19861e-08	1.27683e-08	1.35363e-08	1.15334e-08	1.56898e-08	1.13875e-08	1.19231e-08	8.644e-09	5.8254e-09	7.8102e-09	7.4005e-09	8.0894e-09	4.8168e-09	7.2442e-09	1.26954e-08
1.1	1.96622e-08	1.54583e-08	1.66275e-08	1.67918e-08	1.43954e-08	2.04177e-08	1.50662e-08	1.40122e-08	1.06496e-08	7.704e-09	1.05771e-08	9.1197e-09	1.01921e-08	6.8284e-09	9.5991e-09	1.67102e-08
1.15	2.44152e-08	2.00234e-08	1.94153e-08	2.01135e-08	1.93183e-08	2.59655e-08	1.90724e-08	1.7531e-08	1.28635e-08	9.5881e-09	1.33653e-08	1.19654e-08	1.2409e-08	8.7284e-09	1.12463e-08	2.06215e-08
1.2	3.02958e-08	2.43356e-08	2.50962e-08	2.6481e-08	2.51494e-08	3.23619e-08	2.46716e-08	2.20238e-08	1.67863e-08	1.22689e-08	1.63753e-08	1.4355e-08	1.6105e-08	1.0592e-08	1.51309e-08	2.71604e-08
1.25	3.78634e-08	3.12372e-08	3.04405e-08	3.37929e-08	2.91514e-08	4.1523e-08	3.12424e-08	2.80851e-08	2.0839e-08	1.53881e-08	2.05316e-08	1.76405e-08	2.03285e-08	1.36685e-08	1.91753e-08	3.29727e-08
1.3	4.65272e-08	3.73348e-08	3.50657e-08	4.42749e-08	3.6642e-08	5.468e-08	3.94739e-08	3.50478e-08	2.60457e-08	1.92222e-08	2.61642e-08	2.05217e-08	2.53489e-08	1.70951e-08	2.16792e-08	4.13441e-08
1.35	5.92321e-08	4.75361e-08	4.12083e-08	5.61466e-08	4.22963e-08	6.79112e-08	4.93161e-08	4.07732e-08	3.11682e-08	2.24646e-08	3.22758e-08	2.65608e-08	3.0294e-08	2.07368e-08	2.75433e-08	5.311e-08
1.4	7.14767e-08	6.00507e-08	5.40634e-08	6.97173e-08	5.52111e-08	8.24987e-08	6.43081e-08	5.42248e-08	3.77799e-08	2.91111e-08	3.9926e-08	3.24104e-08	3.4032e-08	2.48925e-08	3.30601e-08	6.65744e-08
1.45	8.37815e-08	7.00787e-08	6.36799e-08	8.50838e-08	6.92264e-08	1.01132e-07	8.10535e-08	6.5241e-08	4.51233e-08	3.48276e-08	4.96875e-08	4.14488e-08	4.06277e-08	3.07421e-08	4.00741e-08	8.06153e-08
1.5	1.0089e-07	8.82006e-08	7.53776e-08	1.04419e-07	8.21191e-08	1.20833e-07	9.3743e-08	7.79753e-08	5.84846e-08	4.17502e-08	6.60332e-08	4.89297e-08	4.78925e-08	3.838e-08	4.73461e-08	9.34776e-08
1.55	1.15921e-07	1.03506e-07	9.07037e-08	1.24566e-07	9.59561e-08	1.43777e-07	1.105e-07	9.42062e-08	6.96003e-08	4.86914e-08	7.73038e-08	6.53239e-08	5.96949e-08	4.65968e-08	6.00446e-08	1.08946e-07
1.6	1.34996e-07	1.23601e-07	1.06037e-07	1.44902e-07	1.15336e-07	1.65956e-07	1.26757e-07	1.15244e-07	8.07965e-08	6.08428e-08	9.62014e-08	7.70876e-08	7.11373e-08	5.89503e-08	7.25199e-08	1.31124e-07
1.65	1.58003e-07	1.46303e-07	1.16929e-07	1.70716e-07	1.29922e-07	1.92641e-07	1.47838e-07	1.32662e-07	9.54804e-08	7.33602e-08	1.1503e-07	9.43802e-08	8.22919e-08	6.87934e-08	8.52924e-08	1.49251e-07
1.7	1.72721e-07	1.72644e-07	1.37587e-07	1.99714e-07	1.53257e-07	2.24223e-07	1.68401e-07	1.55533e-07	1.10508e-07	8.42471e-08	1.35022e-07	1.07371e-07	9.08767e-08	8.15225e-08	1.00207e-07	1.73902e-07
1.75	1.98096e-07	1.88432e-07	1.60349e-07	2.26101e-07	1.76259e-07	2.68428e-07	2.00394e-07	1.81342e-07	1.32e-07	9.86001e-08	1.5498e-07	1.16219e-07	1.04615e-07	9.7775e-08	1.16352e-07	2.01136e-07
1.8	2.19746e-07	2.13864e-07	1.79862e-07	2.47734e-07	1.98018e-07	2.90622e-07	2.33006e-07	2.12368e-07	1.4868e-07	1.14924e-07	1.80988e-07	1.36785e-07	1.23833e-07	1.1234e-07	1.35561e-07	2.31135e-07
1.85	2.43383e-07	2.45867e-07	1.89773e-07	2.88392e-07	2.35741e-07	3.33885e-07	2.71107e-07	2.38887e-07	1.69365e-07	1.30326e-07	2.1331e-07	1.62202e-07	1.43028e-07	1.26959e-07	1.5906e-07	2.5993e-07
1.9	2.74985e-07	2.6397e-07	2.15837e-07	3.3553e-07	2.52695e-07	3.79058e-07	3.15322e-07	2.80178e-07	1.98594e-07	1.46332e-07	2.44108e-07	1.90367e-07	1.58581e-07	1.50215e-07	1.77466e-07	3.06018e-07
1.95	3.0582e-07	3.05948e-07	2.3947e-07	3.68727e-07	2.88392e-07	4.19507e-07	3.43869e-07	3.20046e-07	2.19664e-07	1.71769e-07	2.81063e-07	2.15576e-07	1.85523e-07	1.76549e-07	2.02586e-07	3.26784e-07
2	3.35342e-07	3.55781e-07	2.69856e-07	4.35097e-07	3.30443e-07	4.60031e-07	3.90963e-07	3.4786e-07	2.48835e-07	2.02143e-07	3.19846e-07	2.41083e-07	2.06891e-07	1.96333e-07	2.20696e-07	3.71041e-07
2.05	3.64426e-07	3.93944e-07	3.01566e-07	4.57438e-07	3.76007e-07	4.92227e-07	4.2646e-07	3.98546e-07	2.8707e-07	2.28778e-07	3.60055e-07	2.76383e-07	2.18545e-07	2.23264e-07	2.59953e-07	4.07717e-07
2.1	4.0891e-07	4.25559e-07	3.35081e-07	5.48258e-07	4.07873e-07	5.48018e-07	4.61828e-07	4.51198e-07	3.15714e-07	2.59875e-07	3.9858e-07	3.01545e-07	2.50125e-07	2.46796e-07	2.91965e-07	4.64055e-07
2.15	4.55017e-07	4.8842e-07	3.51768e-07	6.08088e-07	4.5778e-07	6.01115e-07	5.65295e-07	4.76025e-07	3.56061e-07	2.84902e-07	4.55163e-07	3.4481e-07	2.91332e-07	2.93795e-07	3.34345e-07	5.3634e-07
2.2	5.1773e-07	5.39683e-07	4.05252e-07	6.64417e-07	5.36379e-07	6.68878e-07	5.99515e-07	5.5381e-07	3.9314e-07	3.15187e-07	5.33632e-07	3.69736e-07	3.18873e-07	3.25153e-07	3.79431e-07	5.85665e-07
2.25	5.54142e-07	5.82795e-07	4.48198e-07	7.2311e-07	5.94364e-07	6.87191e-07	6.65894e-07	5.98038e-07	4.28198e-07	3.51548e-07	6.15586e-07	4.08518e-07	3.45029e-07	3.56613e-07	4.14947e-07	6.64359e-07
2.3	5.87563e-07	6.27749e-07	4.95305e-07	7.81105e-07	6.57693e-07	7.70084e-07	7.10524e-07	6.47863e-07	4.69978e-07	4.06008e-07	6.7379e-07	4.65017e-07	3.88885e-07	3.93424e-07	4.61231e-07	7.12398e-07
2.35	6.39391e-07	6.98414e-07	5.56508e-07	8.1828e-07	7.01351e-07	8.33545e-07	7.57923e-07	6.91173e-07	5.41131e-07	4.36074e-07	7.24533e-07	5.16509e-07	4.2066e-07	4.53176e-07	5.14926e-07	7.74721e-07
2.4	6.61555e-07	7.51008e-07	5.95318e-07	8.83447e-07	7.73344e-07	8.75731e-07	7.84813e-07	7.55116e-07	6.10475e-07	4.99219e-07	7.92025e-07	5.73768e-07	4.50403e-07	4.84088e-07	5.61225e-07	8.36907e-07
2.45	7.01643e-07	8.16516e-07	6.03429e-07	9.23521e-07	8.55906e-07	9.34177e-07	8.8765e-07	8.15738e-07	6.5337e-07	5.82046e-07	8.77828e-07	6.3132e-07	4.86251e-07	5.65525e-07	6.00262e-07	9.01995e-07
2.5	7.69424e-07	8.86485e-07	6.40261e-07	9.93449e-07	8.9403e-07	9.68546e-07	9.49391e-07	8.66877e-07	7.14296e-07	6.40251e-07	9.70983e-07	6.62016e-07	5.45557e-07	6.22712e-07	6.70608e-07	9.57884e-07
2.55	8.1626e-07	8.88443e-07	6.53859e-07	1.035e-06	9.63507e-07	1.0169e-06	1.0049e-06	9.30526e-07	7.53412e-07	7.09539e-07	1.0392e-06	7.05567e-07	5.93924e-07	6.70733e-07	7.09765e-07	1.0193e-06
2.6	8.72798e-07	9.56358e-07	7.04041e-07	1.0729e-06	9.86699e-07	1.0919e-06	1.119e-06	9.83154e-07	8.19202e-07	7.46407e-07	1.1337e-06	7.59602e-07	6.18046e-07	7.11736e-07	7.67765e-07	1.1065e-06
2.65	9.08646e-07	1.0179e-06	7.23938e-07	1.1134e-06	1.0693e-06	1.1413e-06	1.2023e-06	1.0291e-06	8.65714e-07	8.10149e-07	1.1918e-06	8.00038e-07	6.47675e-07	7.9555e-07	8.11316e-07	1.1792e-06
2.7	9.53785e-07	1.0663e-06	7.7175e-07	1.1866e-06	1.1316e-06	1.207e-06	1.2193e-06	1.0536e-06	8.94629e-07	8.56365e-07	1.2617e-06	8.38293e-07	7.04452e-07	8.27773e-07	8.6428e-07	1.2247e-06
2.75	9.60817e-07	1.1443e-06	8.19274e-07	1.2315e-06	1.1429e-06	1.2538e-06	1.3248e-06	1.1264e-06	9.8816e-07	9.38645e-07	1.3388e-06	8.86956e-07	7.33846e-07	9.13264e-07	9.32215e-07	1.2769e-06
2.8	1.0137e-06	1.1967e-06	8.43362e-07	1.2547e-06	1.1824e-06	1.2726e-06	1.374e-06	1.179e-06	1.0594e-06	9.82852e-07	1.4794e-06	8.94796e-07	7.88845e-07	9.72693e-07	1.0142e-06	1.3541e-06
2.85	1.068e-06	1.2274e-06	8.94388e-07	1.2775e-06	1.2536e-06	1.3159e-06	1.4452e-06	1.1919e-06	1.1018e-06	1.0457e-06	1.5294e-06	9.1372e-07	8.33685e-07	1.0175e-06	1.0707e-06	1.4707e-06
2.9	1.0636e-06	1.3138e-06	8.99711e-07	1.308e-06	1.2795e-06	1.3532e-06	1.5012e-06	1.2249e-06	1.1493e-06	1.166e-06	1.6432e-06	9.23652e-07	8.40728e-07	1.0602e-06	1.1053e-06	1.5271e-06
2.95	1.0967e-06	1.3055e-06	9.01786e-07	1.2896e-06	1.3579e-06	1.3768e-06	1.5183e-06	1.2435e-06	1.1941e-06	1.2366e-06	1.7151e-06	9.20798e-07	8.78045e-07	1.0978e-06	1.165e-06	1.5956e-06
3	1.0932e-06	1.2677e-06	8.88119e-07	1.2923e-06	1.3896e-06	1.3491e-06	1.584e-06	1.2213e-06	1.2634e-06	1.3252e-06	1.791e-06	9.42069e-07	9.1642e-07	1.1445e-06	1.2342e-06	1.5945e-06
3	1.083e-06	1.3016e-06	9.01893e-07	1.2797e-06	1.4223e-06	1.3884e-06	1.5499e-06	1.2382e-06	1.2759e-06	1.3415e-06	1.8255e-06	8.86525e-07	9.37109e-07	1.162e-06	1.246e-06	1.5929e-06
2.95	1.0812e-06	1.2851e-06	8.54595e-07	1.2554e-06	1.4402e-06	1.4013e-06	1.5686e-06	1.1815e-06	1.32e-06	1.367e-06	1.8327e-06	8.74483e-07	9.37641e-07	1.1788e-06	1.2691e-06	1.604e-06
2.9	1.035e-06	1.2491e-06	8.54935e-07	1.2424e-06	1.4197e-06	1.3365e-06	1.5726e-06	1.1624e-06	1.2814e-06	1.4083e-06	1.7949e-06	8.23037e-07	9.10123e-07	1.193e-06	1.298e-06	1.5862e-06
2.85	1.0422e-06	1.2077e-06	8.00973e-07	1.1729e-06	1.3593e-06	1.2985e-06	1.5199e-06	1.1142e-06	1.2693e-06	1.4154e-06	1.7955e-06	8.20436e-07	9.08143e-07	1.2358e-06	1.3237e-06	1.5694e-06
2.8	1.0031e-06	1.1758e-06	7.68345e-07	1.1328e-06	1.3431e-06	1.3204e-06	1.4763e-06	1.0356e-06	1.2636e-06	1.426e-06	1.8162e-06	7.66828e-07	9.23716e-07	1.1989e-06	1.3299e-06	1.5457e-06
2.75	9.4285e-07	1.1274e-06	7.18552e-07	1.0801e-06	1.3078e-06	1.253e-06	1.4425e-06	1.0315e-06	1.268e-06	1.3886e-06	1.7995e-06	7.44482e-07	9.27648e-07	1.2073e-06	1.3021e-06	1.486e-06
2.7	9.23077e-07	1.1284e-06	7.19096e-07	1.0521e-06	1.2665e-06	1.2048e-06	1.3487e-06	9.71965e-07	1.2744e-06	1.41e-06	1.7893e-06	7.39562e-07	9.07355e-07	1.2203e-06	1.2842e-06	1.4638e-06
2.65	9.03609e-07	1.0956e-06	6.97767e-07	1.0135e-06	1.2291e-06	1.1646e-06	1.3201e-06	9.72163e-07	1.2633e-06	1.4067e-06	1.7896e-06	7.0225e-07	8.83242e-07	1.1716e-06	1.2862e-06	1.4546e-06
2.6	9.079e-07	1.0567e-06	6.56039e-07	9.91033e-07	1.1975e-06	1.152e-06	1.2979e-06	9.69617e-07	1.2378e-06	1.4156e-06	1.7346e-06	6.67659e-07	8.87896e-07	1.1022e-06	1.2542e-06	1.4345e-06
2.55	8.40412e-07	1.0225e-06	6.29942e-07	9.40254e-07	1.1604e-06	1.1312e-06	1.2882e-06	8.99446e-07	1.1962e-06	1.39e-06	1.6765e-06	6.38795e-07	8.68939e-07	1.0978e-06	1.242e-06	1.4033e-06
2.5	8.15803e-07	1.0021e-06	5.78568e-07	9.04491e-07	1.1378e-06	1.1097e-06	1.2362e-06	8.83626e-07	1.1768e-06	1.3639e-06	1.6471e-06	6.27206e-07	8.73013e-07	1.0773e-06	1.2023e-06	1.3884e-06
2.45	7.8245e-07	9.59619e-07	5.91783e-07	8.68738e-07	1.1219e-06	1.0727e-06	1.1891e-06	8.12065e-07	1.153e-06	1.3274e-06	1.5745e-06	5.99316e-07	8.57452e-07	1.0581e-06	1.1753e-06	1.3265e-06
2.4	7.69022e-07	9.40422e-07	5.74172e-07	8.27801e-07	1.0573e-06	1.0614e-06	1.1795e-06	8.1443e-07	1.1173e-06	1.3082e-06	1.5635e-06	5.82079e-07	8.3129e-07	1.0407e-06	1.1473e-06	1.2944e-06
2.35	7.42662e-07	8.97897e-07	5.54816e-07	8.11436e-07	1.0509e-06	1.0358e-06	1.1642e-06	7.74862e-07	1.1281e-06	1.2535e-06	1.5789e-06	5.70053e-07	7.9593e-07	1.0109e-06	1.121e-06	1.2932e-06
2.3	7.15473e-07	8.38599e-07	5.10483e-07	7.56486e-07	9.87394e-07	1.0235e-06	1.1198e-06	7.54019e-07	1.1323e-06	1.2516e-06	1.5638e-06	5.56594e-07	7.91702e-07	1.0082e-06	1.1453e-06	1.2485e-06
2.25	6.92045e-07	8.34106e-07	5.04172e-07	7.31846e-07	9.75861e-07	9.78545e-07	1.0818e-06	7.01208e-07	1.087e-06	1.2462e-06	1.5273e-06	5.37729e-07	7.7537e-07	9.94648e-07	1.1027e-06	1.2214e-06
2.2	6.71431e-07	7.9339e-07	4.71011e-07	6.84158e-07	9.21012e-07	9.42882e-07	1.0236e-06	6.90568e-07	1.0672e-06	1.209e-06	1.479e-06	5.15659e-07	7.56366e-07	9.82182e-07	1.0369e-06	1.1846e-06
2.15	6.34128e-07	8.07826e-07	4.51219e-07	6.66221e-07	9.09891e-07	9.01305e-07	9.80885e-07	6.47876e-07	1.0396e-06	1.1668e-06	1.4476e-06	4.87507e-07	7.09968e-07	9.50609e-07	1.0188e-06	1.1376e-06
2.1	6.19456e-07	7.29932e-07	4.50862e-07	6.19612e-07	8.50291e-07	8.56952e-07	9.38714e-07	6.18587e-07	9.88289e-07	1.1456e-06	1.4079e-06	4.73572e-07	7.02762e-07	9.13428e-07	9.79238e-07	1.1009e-06
2.05	5.62628e-07	6.8366e-07	4.2669e-07	6.16553e-07	8.20347e-07	8.37572e-07	9.06055e-07	5.93859e-07	9.39257e-07	1.1569e-06	1.3571e-06	4.57935e-07	6.98473e-07	8.91543e-07	9.50799e-07	1.0949e-06
2	5.57572e-07	6.50081e-07	4.09128e-07	5.72003e-07	8.18132e-07	7.85015e-07	8.92624e-07	5.47118e-07	9.06153e-07	1.1004e-06	1.316e-06	4.3871e-07	6.57819e-07	8.29909e-07	9.38827e-07	1.0356e-06
1.95	5.28436e-07	6.11602e-07	3.91724e-07	5.47324e-07	7.29341e-07	7.46859e-07	8.44984e-07	5.25437e-07	8.6082e-07	1.061e-06	1.2701e-06	3.98614e-07	6.3755e-07	7.94706e-07	8.94885e-07	1.0191e-06
1.9	4.99852e-07	5.82314e-07	3.59011e-07	5.07844e-07	6.92148e-07	6.97138e-07	8.18417e-07	5.11337e-07	8.19001e-07	1.0218e-06	1.2275e-06	3.84557e-07	5.96429e-07	7.63586e-07	8.28016e-07	9.85756e-07
1.85	4.6544e-07	5.61978e-07	3.47915e-07	4.83285e-07	6.22745e-07	6.6351e-07	7.74639e-07	4.81797e-07	8.01942e-07	9.80784e-07	1.1892e-06	3.44311e-07	5.80994e-07	7.393e-07	8.00179e-07	9.16329e-07
1.8	4.34489e-07	5.29477e-07	3.18336e-07	4.6113e-07	6.23033e-07	6.23717e-07	7.15456e-07	4.53538e-07	7.7519e-07	9.64495e-07	1.1317e-06	3.31808e-07	5.57754e-07	7.10362e-07	7.6835e-07	8.86097e-07
1.75	4.19035e-07	4.91934e-07	3.07942e-07	4.15321e-07	5.81059e-07	6.05641e-07	6.48752e-07	4.26071e-07	7.13489e-07	8.92085e-07	1.0684e-06	3.03026e-07	5.21347e-07	6.66084e-07	7.39088e-07	8.35026e-07
1.7	3.94594e-07	4.68477e-07	2.76508e-07	4.08207e-07	5.45793e-07	5.75338e-07	6.22497e-07	4.04282e-07	6.80937e-07	8.689e-07	1.003e-06	2.76452e-07	4.97488e-07	6.42804e-07	6.8686e-07	7.65917e-07
1.65	3.59416e-07	4.20748e-07	2.48127e-07	3.65863e-07	5.09349e-07	5.36399e-07	5.76467e-07	3.70109e-07	6.50732e-07	8.16579e-07	9.34847e-07	2.53904e-07	4.68627e-07	6.14225e-07	6.42052e-07	7.2807e-07
1.6	3.38541e-07	4.03031e-07	2.28622e-07	3.285e-07	4.47134e-07	4.94551e-07	5.07063e-07	3.3862e-07	6.07654e-07	7.74736e-07	8.70252e-07	2.29538e-07	4.47144e-07	5.71081e-07	6.09204e-07	6.90954e-07
1.55	3.19072e-07	3.69846e-07	2.10335e-07	3.09673e-07	4.26133e-07	4.57487e-07	4.79868e-07	3.02604e-07	5.64651e-07	7.16539e-07	8.02742e-07	2.10558e-07	4.02193e-07	5.42931e-07	5.39634e-07	6.4157e-07
1.5	2.92143e-07	3.54511e-07	1.9015e-07	2.8706e-07	3.89669e-07	4.24732e-07	4.39253e-07	2.80925e-07	5.10913e-07	6.83203e-07	7.54534e-07	1.91486e-07	3.83154e-07	5.14785e-07	5.10424e-07	5.94779e-07
1.45	2.6457e-07	3.17979e-07	1.75496e-07	2.47351e-07	3.58317e-07	3.85745e-07	3.91127e-07	2.44801e-07	4.7096e-07	6.58746e-07	7.01272e-07	1.70966e-07	3.49717e-07	4.78326e-07	4.65862e-07	5.5102e-07
1.4	2.3448e-07	2.80865e-07	1.55179e-07	2.2245e-07	3.3066e-07	3.55565e-07	3.7519e-07	2.19836e-07	4.20813e-07	5.92996e-07	6.47253e-07	1.52882e-07	3.04338e-07	4.2976e-07	4.28768e-07	4.8486e-07
1.35	2.07666e-07	2.45857e-07	1.36101e-07	1.98811e-07	2.83298e-07	3.16102e-07	3.40642e-07	1.87738e-07	3.92514e-07	5.38714e-07	5.77696e-07	1.3721e-07	2.72614e-07	4.01243e-07	3.95549e-07	4.54042e-07
1.3	1.82242e-07	2.2549e-07	1.18737e-07	1.77368e-07	2.63268e-07	2.84493e-07	3.03624e-07	1.615e-07	3.51302e-07	4.91767e-07	5.13922e-07	1.15187e-07	2.4682e-07	3.58903e-07	3.5238e-07	4.19376e-07
1.25	1.62118e-07	1.98557e-07	1.14751e-07	1.56808e-07	2.27919e-07	2.55776e-07	2.6554e-07	1.40439e-07	3.10942e-07	4.49651e-07	4.74656e-07	1.04347e-07	2.19685e-07	3.25253e-07	3.20337e-07	3.74132e-07
1.2	1.43313e-07	1.75318e-07	9.63362e-08	1.38287e-07	1.99437e-07	2.27594e-07	2.29395e-07	1.19612e-07	2.69597e-07	4.14541e-07	4.11881e-07	8.99413e-08	1.97183e-07	2.94126e-07	2.8127e-07	3.34919e-07
1.15	1.22946e-07	1.60724e-07	7.81308e-08	1.15372e-07	1.68411e-07	1.97456e-07	2.03386e-07	9.89975e-08	2.41812e-07	3.65691e-07	3.56517e-07	7.75153e-08	1.83688e-07	2.58176e-07	2.54087e-07	3.01846e-07
1.1	1.0978e-07	1.36305e-07	7.20072e-08	9.91519e-08	1.5201e-07	1.6749e-07	1.67763e-07	8.61291e-08	2.13534e-07	3.28367e-07	3.21908e-07	6.33592e-08	1.54471e-07	2.27601e-07	2.24452e-07	2.62559e-07
1.05	9.463e-08	1.13387e-07	5.97135e-08	8.50703e-08	1.2461e-07	1.44459e-07	1.46298e-07	6.68256e-08	1.85427e-07	2.927e-07	2.82347e-07	5.5053e-08	1.32153e-07	2.00022e-07	1.90713e-07	2.30524e-07
1	7.70118e-08	1.00173e-07	5.09729e-08	7.47312e-08	9.72732e-08	1.25146e-07	1.25574e-07	5.61358e-08	1.63068e-07	2.57869e-07	2.39242e-07	4.61854e-08	1.12745e-07	1.75184e-07	1.63155e-07	1.98119e-07
0.95	6.54255e-08	8.08951e-08	4.42396e-08	6.37672e-08	7.78134e-08	1.06679e-07	1.05787e-07	4.8736e-08	1.39316e-07	2.16975e-07	2.06172e-07	3.63136e-08	9.36331e-08	1.4526e-07	1.44097e-07	1.6673e-07
0.9	5.66011e-08	6.78636e-08	3.62498e-08	5.39216e-08	6.97387e-08	9.03104e-08	8.58814e-08	3.77817e-08	1.19616e-07	1.91845e-07	1.73668e-07	2.96668e-08	7.90644e-08	1.25203e-07	1.18998e-07	1.44266e-07
0.85	4.6049e-08	5.40148e-08	2.76658e-08	4.56653e-08	6.05848e-08	7.33643e-08	6.99328e-08	3.07345e-08	9.61402e-08	1.62763e-07	1.386e-07	2.23861e-08	6.49314e-08	1.0426e-07	9.99115e-08	1.24386e-07
0.8	3.74186e-08	4.41906e-08	2.42274e-08	3.80201e-08	4.8269e-08	5.99138e-08	5.47164e-08	2.46681e-08	8.23495e-08	1.34171e-07	1.10562e-07	1.80429e-08	5.37321e-08	8.62555e-08	7.80317e-08	1.02315e-07
0.75	3.04919e-08	3.47769e-08	1.91147e-08	3.06685e-08	3.88243e-08	4.73502e-08	4.54545e-08	1.83513e-08	6.82782e-08	1.0576e-07	8.46799e-08	1.40207e-08	4.24145e-08	6.84406e-08	6.73709e-08	8.2664e-08
0.7	2.40396e-08	2.75634e-08	1.4029e-08	2.47631e-08	3.1559e-08	3.64708e-08	3.50133e-08	1.46646e-08	5.57086e-08	8.94631e-08	6.8362e-08	1.08877e-08	3.14096e-08	5.51252e-08	5.5196e-08	6.70076e-08
0.65	1.9172e-08	2.27163e-08	1.14131e-08	1.89407e-08	2.23172e-08	2.89771e-08	2.87659e-08	1.0157e-08	4.2746e-08	6.99108e-08	5.33026e-08	7.9932e-09	2.5315e-08	4.33391e-08	4.30784e-08	4.98256e-08
0.6	1.49988e-08	1.72745e-08	9.0375e-09	1.47345e-08	1.69671e-08	2.37311e-08	2.10118e-08	7.7803e-09	3.1193e-08	5.42652e-08	4.15189e-08	5.5626e-09	2.07143e-08	3.06703e-08	3.08489e-08	4.0009e-08
0.55	1.13677e-08	1.35496e-08	6.5896e-09	1.15795e-08	1.43766e-08	1.75128e-08	1.69539e-08	5.7197e-09	2.48326e-08	4.27838e-08	3.12525e-08	4.0699e-09	1.50451e-08	2.30792e-08	2.39887e-08	3.01945e-08
0.5	8.1477e-09	9.6462e-09	5.1823e-09	8.9198e-09	9.4142e-09	1.31352e-08	1.28699e-08	4.1316e-09	1.68684e-08	3.4086e-08	2.26316e-08	2.758e-09	1.09904e-08	1.61429e-08	1.81061e-08	2.11422e-08
0.45	5.8662e-09	7.6487e-09	4.1109e-09	7.403e-09	6.7019e-09	9.8135e-09	9.0384e-09	2.8261e-09	1.12996e-08	2.48489e-08	1.61357e-08	1.9648e-09	7.2983e-09	1.19276e-08	1.30154e-08	1.41795e-08
0.4	4.65e-09	5.0917e-09	2.8986e-09	4.7914e-09	4.7405e-09	7.0722e-09	6.3755e-09	1.9867e-09	8.2812e-09	1.76279e-08	1.20144e-08	1.2499e-09	5.1849e-09	8.4232e-09	9.7097e-09	1.04139e-08
0.35	3.1277e-09	3.4578e-09	2.2293e-09	3.3086e-09	3.4006e-09	4.4181e-09	4.5115e-09	1.3237e-09	5.3442e-09	1.3515e-08	7.9641e-09	8.42102e-10	3.308e-09	5.4491e-09	6.5034e-09	7.4837e-09
0.3	2.3022e-09	2.2911e-09	1.4629e-09	2.2746e-09	2.2279e-09	2.9234e-09	2.8235e-09	9.36729e-10	3.1988e-09	9.5391e-09	5.3841e-09	5.28602e-10	2.2124e-09	3.3999e-09	4.2481e-09	4.8896e-09
0.25	1.4922e-09	1.6574e-09	1.0421e-09	1.556e-09	1.6065e-09	1.9272e-09	1.8033e-09	5.85342e-10	2.0512e-09	6.3988e-09	3.4619e-09	3.18806e-10	1.3853e-09	2.2084e-09	2.7964e-09	3.0421e-09
0.2	9.81674e-10	1.0969e-09	7.4516e-10	9.83852e-10	9.52516e-10	1.2459e-09	1.2189e-09	3.28691e-10	1.3915e-09	4.1441e-09	2.3413e-09	2.03829e-10	8.45175e-10	1.3375e-09	1.7436e-09	1.8922e-09
0.15	6.37596e-10	6.70828e-10	4.45953e-10	6.07263e-10	6.64283e-10	7.93843e-10	7.96182e-10	2.05664e-10	8.2878e-10	2.7595e-09	1.4157e-09	1.22446e-10	4.98112e-10	7.8826e-10	1.0611e-09	1.1183e-09
0.1	4.23494e-10	4.05688e-10	2.77435e-10	3.59929e-10	3.6565e-10	4.84997e-10	4.92777e-10	1.20438e-10	4.53225e-10	1.4543e-09	8.79709e-10	7.34532e-11	2.96759e-10	4.46963e-10	6.56771e-10	7.03144e-10
0.05	2.24631e-10	2.4041e-10	1.63859e-10	2.11505e-10	2.36196e-10	2.86743e-10	3.02234e-10	7.2424e-11	2.54594e-10	8.27791e-10	4.86162e-10	3.99637e-11	1.87866e-10	2.25045e-10	3.50796e-10	4.095e-10
0	1.31369e-10	1.40868e-10	1.01612e-10	1.26751e-10	1.64233e-10	1.76112e-10	1.67379e-10	4.24703e-11	1.37096e-10	4.74005e-10	2.73707e-10	1.53624e-11	1.13439e-10	1.19442e-10	1.94381e-10	2.15569e-10
-0.05	7.55399e-11	8.21679e-11	5.64858e-11	8.41828e-11	8.88034e-11	1.07066e-10	1.00844e-10	1.65839e-11	7.31242e-11	2.16501e-10	1.51947e-10	8.6411e-12	6.93269e-11	6.31956e-11	1.19002e-10	1.18224e-10
-0.1	4.53474e-11	4.79316e-11	2.09917e-11	4.99512e-11	5.25721e-11	6.31042e-11	5.56251e-11	8.6904e-12	2.6946e-11	1.10487e-10	9.45041e-11	5.1962e-12	2.20168e-11	2.27309e-11	7.01075e-11	7.04669e-11
-0.15	2.05206e-11	1.79339e-11	1.13437e-11	1.9326e-11	2.32567e-11	2.61076e-11	2.32443e-11	5.0263e-12	1.35131e-11	5.67723e-11	5.08526e-11	2.4331e-12	1.26256e-11	1.16009e-11	2.53537e-11	2.67336e-11
-0.2	1.24208e-11	9.9421e-12	6.6114e-12	1.15473e-11	1.4826e-11	1.49147e-11	1.29501e-11	2.7061e-12	6.9823e-12	2.38145e-11	1.82829e-11	1.32e-12	8.1974e-12	6.4828e-12	1.43902e-11	1.49089e-11
-0.25	7.032e-12	5.3795e-12	2.8088e-12	6.5348e-12	8.7437e-12	9.1377e-12	7.4913e-12	1.3566e-12	2.852e-12	1.1559e-11	9.9205e-12	6.46636e-13	4.3428e-12	2.9481e-12	7.7412e-12	8.7861e-12
-0.3	4.0651e-12	2.3927e-12	1.5175e-12	2.9043e-12	5.2483e-12	5.3255e-12	4.2114e-12	7.03703e-13	1.5449e-12	5.7434e-12	5.5659e-12	2.70078e-13	1.8323e-12	1.4155e-12	4.1407e-12	5.0862e-12
-0.35	1.6897e-12	1.4565e-12	6.98903e-13	1.6627e-12	2.7814e-12	2.3254e-12	1.9184e-12	2.95915e-13	8.6474e-13	2.4331e-12	2.5952e-12	5.27557e-14	1.1569e-12	5.91505e-13	1.8136e-12	2.4943e-12
-0.4	8.96923e-13	8.81004e-13	3.41832e-13	8.00491e-13	1.5725e-12	1.5052e-12	9.44644e-13	6.36279e-14	3.49805e-13	1.2453e-12	1.2698e-12	6.27414e-14	4.70576e-13	1.9131e-13	7.63367e-13	1.3188e-12
-0.45	3.17498e-13	3.92007e-13	1.51599e-13	4.19762e-13	8.76517e-13	8.36001e-13	4.42501e-13	6.22933e-14	1.16766e-13	5.98028e-13	4.86816e-13	1.45618e-13	1.40114e-13	8.5136e-15	2.9053e-13	8.04413e-13
-0.5	6.32723e-14	1.27845e-13	2.49044e-14	2.18048e-13	3.77342e-13	4.26754e-13	1.74502e-13	1.5845e-13	4.11319e-14	1.75879e-13	1.4179e-13	2.0062e-13	6.0611e-14	1.20876e-13	2.29418e-14	3.8383e-13
-0.55	7.79001e-14	1.62843e-14	2.91478e-14	1.09906e-13	1.72413e-13	1.98107e-13	1.66869e-14	2.1345e-13	1.36049e-13	1.0489e-14	4.53589e-14	2.45018e-13	1.56837e-13	1.81704e-13	1.292e-13	2.25163e-13
-0.6	1.34801e-13	8.26192e-14	5.78019e-14	3.43303e-14	8.46169e-14	8.662e-14	6.88072e-14	2.6336e-13	1.91269e-13	1.20794e-13	1.61619e-13	2.81279e-13	2.13357e-13	2.33866e-13	2.18536e-13	1.44011e-13
-0.65	1.69828e-13	1.16614e-13	7.33489e-14	1.48484e-14	2.63246e-14	8.6808e-15	8.80696e-14	2.88078e-13	2.25536e-13	1.93119e-13	2.27515e-13	3.11651e-13	2.47581e-13	2.61829e-13	2.67831e-13	1.84172e-14
-0.7	1.51801e-13	1.27461e-13	6.8031e-14	7.6906e-15	1.65263e-14	3.0694e-14	1.03887e-13	3.1355e-13	2.51294e-13	2.28112e-13	2.73978e-13	3.32457e-13	2.61303e-13	2.78857e-13	3.07612e-13	4.23673e-14
-0.75	1.21468e-13	1.12228e-13	1.43864e-14	5.87115e-14	1.74778e-14	1.0998e-14	8.3836e-14	3.13146e-13	2.53477e-13	2.55395e-13	3.02051e-13	3.28255e-13	2.80641e-13	2.89834e-13	3.25726e-13	4.43436e-14
-0.8	1.98495e-14	7.83821e-14	7.88623e-14	1.33094e-13	1.03832e-13	6.73154e-14	3.807e-15	2.79463e-13	2.19697e-13	2.40871e-13	3.09901e-13	3.12748e-13	2.46988e-13	2.71772e-13	3.16772e-13	9.14176e-14
-0.85	1.79405e-13	2.92858e-14	2.5121e-13	2.67037e-13	2.3041e-13	1.98638e-13	1.63674e-13	1.7597e-13	1.44072e-13	1.99662e-13	2.77944e-13	2.8409e-13	1.93e-13	2.35162e-13	2.78667e-13	1.26447e-13
-0.9	4.57849e-13	2.12316e-13	5.12101e-13	4.87474e-13	4.91193e-13	4.08232e-13	4.26975e-13	1.49697e-14	1.11785e-14	9.24229e-14	2.14511e-13	1.84503e-13	9.22372e-14	1.4171e-13	1.62058e-13	3.15893e-13
-0.95	9.24969e-13	5.53858e-13	9.21021e-13	8.71439e-13	8.36483e-13	8.37547e-13	8.83077e-13	2.21812e-13	3.00387e-13	1.59665e-13	6.93705e-14	1.56191e-14	1.39988e-13	4.21225e-14	6.43168e-14	5.52331e-13
-1	1.602e-12	9.185e-13	1.474e-12	1.3759e-12	1.3303e-12	1.3018e-12	1.4411e-12	6.48341e-13	7.69875e-13	4.92677e-13	1.9735e-13	3.12343e-13	4.65191e-13	3.20476e-13	4.17829e-13	9.49388e-13
-1.05	2.5735e-12	1.4841e-12	2.2853e-12	2.0987e-12	2.0882e-12	2.0454e-12	2.2896e-12	1.2199e-12	1.3674e-12	1.0226e-12	5.8076e-13	8.19611e-13	9.49359e-13	7.72684e-13	8.97903e-13	1.5232e-12
-1.1	4.1743e-12	2.399e-12	3.4448e-12	3.0886e-12	3.1478e-12	3.0029e-12	3.5875e-12	1.9744e-12	2.3183e-12	1.8053e-12	1.1498e-12	1.4513e-12	1.5703e-12	1.4704e-12	1.6269e-12	2.5198e-12
-1.15	1.07085e-11	3.6947e-12	8.5201e-12	4.75e-12	4.6339e-12	4.4176e-12	9.3142e-12	3.1865e-12	3.6165e-12	2.8248e-12	1.9538e-12	2.3402e-12	2.4645e-12	2.3549e-12	2.6481e-12	3.5948e-12
-1.2	1.47634e-11	9.3027e-12	1.15706e-11	1.08659e-11	1.15601e-11	1.09212e-11	1.25773e-11	4.8643e-12	9.495e-12	4.4097e-12	2.9853e-12	3.5185e-12	4.0052e-12	3.6485e-12	4.1203e-12	8.8875e-12
-1.25	1.8754e-11	1.2576e-11	1.49112e-11	1.42663e-11	1.52553e-11	1.47069e-11	1.58479e-11	1.2193e-11	1.30115e-11	1.07796e-11	4.7073e-12	5.0238e-12	9.9351e-12	9.4164e-12	1.14944e-11	1.16014e-11
-1.3	2.42813e-11	1.67055e-11	1.92464e-11	1.87424e-11	1.99471e-11	1.9046e-11	2.01657e-11	1.55896e-11	1.67393e-11	1.44327e-11	1.20009e-11	1.16721e-11	1.34789e-11	1.20769e-11	1.5855e-11	1.57272e-11
-1.35	3.04151e-11	2.13854e-11	2.48998e-11	2.35738e-11	2.48581e-11	2.40435e-11	2.6477e-11	2.03062e-11	2.14809e-11	1.90337e-11	1.58809e-11	1.59339e-11	1.73251e-11	1.58388e-11	2.0665e-11	1.97547e-11
-1.4	3.93136e-11	2.68717e-11	3.1906e-11	2.95524e-11	3.06913e-11	3.13202e-11	3.41927e-11	2.60328e-11	2.62646e-11	2.4465e-11	1.98199e-11	2.00903e-11	2.21466e-11	2.0535e-11	2.61643e-11	2.47761e-11
-1.45	5.07529e-11	3.34921e-11	4.1177e-11	3.66466e-11	3.9155e-11	3.89648e-11	4.37053e-11	3.15331e-11	3.39141e-11	3.11033e-11	2.53567e-11	2.49976e-11	2.73125e-11	2.68537e-11	3.28651e-11	3.11639e-11
-1.5	6.44786e-11	4.34028e-11	5.24534e-11	4.58927e-11	4.93128e-11	4.81407e-11	5.71783e-11	4.03378e-11	4.24996e-11	4.00993e-11	3.19905e-11	3.1896e-11	3.49376e-11	3.38823e-11	4.14387e-11	3.92209e-11
-1.55	7.9273e-11	5.56413e-11	6.7561e-11	6.27375e-11	6.25176e-11	5.97371e-11	7.26917e-11	4.81765e-11	5.55936e-11	5.09957e-11	4.11312e-11	3.92764e-11	4.37104e-11	4.30403e-11	5.42901e-11	5.03739e-11
-1.6	9.69783e-11	7.19531e-11	8.37015e-11	7.90028e-11	7.93651e-11	7.80199e-11	8.81286e-11	6.35972e-11	7.15275e-11	6.46778e-11	5.12266e-11	4.81017e-11	5.76221e-11	5.47123e-11	7.02454e-11	6.40549e-11
-1.65	1.16188e-10	9.24698e-11	9.8862e-11	9.35227e-11	9.45812e-11	9.60517e-11	1.11306e-10	8.11181e-11	8.8161e-11	8.30515e-11	6.76097e-11	5.94045e-11	7.43059e-11	6.82015e-11	8.51641e-11	8.38615e-11
-1.7	1.47409e-10	1.12658e-10	1.19428e-10	1.12792e-10	1.17984e-10	1.16434e-10	1.37896e-10	1.02984e-10	1.08751e-10	1.04878e-10	8.31593e-11	7.3701e-11	9.01779e-11	8.57758e-11	1.04537e-10	1.06248e-10
-1.75	1.81533e-10	1.36699e-10	1.46277e-10	1.4494e-10	1.4718e-10	1.40773e-10	1.72632e-10	1.18561e-10	1.30864e-10	1.30761e-10	1.00916e-10	8.9323e-11	1.0904e-10	1.03596e-10	1.27421e-10	1.27232e-10
-1.8	2.28425e-10	1.64174e-10	1.81215e-10	1.71928e-10	1.70593e-10	1.71539e-10	2.03791e-10	1.39794e-10	1.5843e-10	1.57915e-10	1.24654e-10	1.06297e-10	1.29469e-10	1.28387e-10	1.53451e-10	1.55501e-10
-1.85	2.83361e-10	1.9896e-10	2.26612e-10	2.09886e-10	2.02458e-10	2.03218e-10	2.4409e-10	1.69821e-10	1.87207e-10	1.93968e-10	1.5167e-10	1.3013e-10	1.57855e-10	1.55323e-10	1.9253e-10	1.86972e-10
-1.9	3.31671e-10	2.45125e-10	2.81415e-10	2.49083e-10	2.53375e-10	2.54201e-10	2.953e-10	2.04034e-10	2.22531e-10	2.4462e-10	1.84338e-10	1.56756e-10	1.90037e-10	1.88174e-10	2.31949e-10	2.31447e-10
-1.95	3.94865e-10	2.87704e-10	3.33145e-10	3.05758e-10	3.03113e-10	3.16226e-10	3.64557e-10	2.53827e-10	2.77969e-10	2.95531e-10	2.25648e-10	1.76623e-10	2.27677e-10	2.30691e-10	2.7911e-10	2.82868e-10
-2	4.66096e-10	3.48352e-10	3.85924e-10	3.64352e-10	3.61736e-10	3.82965e-10	4.50997e-10	3.0628e-10	3.39945e-10	3.60535e-10	2.65631e-10	2.1539e-10	2.77287e-10	2.84329e-10	3.33472e-10	3.4266e-10
-2.05	5.9639e-10	4.2415e-10	4.70564e-10	4.40934e-10	4.47148e-10	4.75772e-10	5.66652e-10	3.5258e-10	4.03667e-10	4.3459e-10	3.26293e-10	2.50971e-10	3.30513e-10	3.29138e-10	3.94987e-10	4.07561e-10
-2.1	7.40446e-10	4.9597e-10	5.70894e-10	5.45441e-10	5.54679e-10	5.76297e-10	7.20996e-10	4.21747e-10	4.85363e-10	5.47361e-10	3.89863e-10	2.9912e-10	3.86253e-10	4.04743e-10	4.78205e-10	4.92587e-10
-2.15	8.83643e-10	6.54893e-10	6.91896e-10	6.54795e-10	6.71033e-10	6.96533e-10	8.49339e-10	5.04011e-10	5.83515e-10	6.44539e-10	4.7375e-10	3.52364e-10	4.61978e-10	4.89257e-10	6.14213e-10	6.14841e-10
-2.2	1.0648e-09	7.66162e-10	8.15854e-10	7.85592e-10	8.00001e-10	8.24197e-10	1.0245e-09	6.03627e-10	7.27741e-10	7.92097e-10	6.07077e-10	4.09079e-10	5.86811e-10	6.06189e-10	7.30304e-10	7.35099e-10
-2.25	1.2617e-09	9.24231e-10	9.76583e-10	9.24937e-10	9.5378e-10	9.85251e-10	1.2237e-09	7.29762e-10	8.55524e-10	9.35267e-10	7.18231e-10	4.7963e-10	7.20287e-10	6.89099e-10	8.65236e-10	8.88102e-10
-2.3	1.4834e-09	1.0812e-09	1.1413e-09	1.0811e-09	1.1331e-09	1.1657e-09	1.4065e-09	8.76722e-10	1.0234e-09	1.1384e-09	8.54874e-10	5.79635e-10	8.38009e-10	8.26109e-10	1.0179e-09	9.97399e-10
-2.35	1.8117e-09	1.2822e-09	1.3948e-09	1.2504e-09	1.3221e-09	1.3989e-09	1.63e-09	9.84245e-10	1.1975e-09	1.4064e-09	1.0031e-09	6.88461e-10	9.76895e-10	1.0031e-09	1.2743e-09	1.168e-09
-2.4	2.0999e-09	1.5118e-09	1.5631e-09	1.4319e-09	1.5569e-09	1.6525e-09	1.99e-09	1.1155e-09	1.3928e-09	1.6396e-09	1.1962e-09	7.84828e-10	1.1162e-09	1.2138e-09	1.469e-09	1.3921e-09
-2.45	2.4913e-09	1.7556e-09	1.8287e-09	1.6686e-09	1.7717e-09	1.8698e-09	2.3997e-09	1.2349e-09	1.5965e-09	1.8623e-09	1.3647e-09	9.07383e-10	1.3185e-09	1.3344e-09	1.7342e-09	1.6013e-09
-2.5	2.8609e-09	2.0318e-09	2.1809e-09	1.9634e-09	2.0796e-09	2.2609e-09	2.7697e-09	1.4226e-09	1.8672e-09	2.2314e-09	1.6283e-09	1.0383e-09	1.5351e-09	1.5864e-09	2.0336e-09	1.9354e-09
-2.55	3.3665e-09	2.388e-09	2.5006e-09	2.3341e-09	2.4372e-09	2.5929e-09	3.2333e-09	1.6846e-09	2.197e-09	2.5696e-09	1.8377e-09	1.1699e-09	1.7913e-09	1.8492e-09	2.3157e-09	2.2129e-09
-2.6	3.9574e-09	2.7514e-09	2.9609e-09	2.614e-09	2.8418e-09	3.0721e-09	3.6915e-09	1.8744e-09	2.4733e-09	2.9975e-09	2.1378e-09	1.3594e-09	2.0331e-09	2.1083e-09	2.5949e-09	2.5322e-09
-2.65	4.5467e-09	3.1937e-09	3.2733e-09	2.9273e-09	3.2416e-09	3.533e-09	4.3927e-09	2.15e-09	2.834e-09	3.4285e-09	2.4366e-09	1.5343e-09	2.2149e-09	2.3374e-09	3.0633e-09	2.93e-09
-2.7	5.0187e-09	3.6418e-09	3.7661e-09	3.4276e-09	3.6993e-09	4.1336e-09	5.0169e-09	2.4428e-09	3.2492e-09	3.8405e-09	2.8094e-09	1.7092e-09	2.4896e-09	2.6686e-09	3.4163e-09	3.3849e-09
-2.75	6.1858e-09	4.1852e-09	4.4047e-09	3.8804e-09	4.1388e-09	4.601e-09	6.12e-09	2.8516e-09	3.5991e-09	4.3649e-09	3.2068e-09	1.9246e-09	2.914e-09	3.0251e-09	3.8667e-09	3.8283e-09
-2.8	7.1147e-09	4.771e-09	5.4519e-09	4.5425e-09	4.9024e-09	5.5081e-09	7.3541e-09	3.2424e-09	4.0734e-09	5.2301e-09	3.5854e-09	2.1875e-09	3.2425e-09	3.2687e-09	4.3861e-09	4.3648e-09
-2.85	8.1644e-09	5.4943e-09	6.0403e-09	5.3126e-09	5.835e-09	6.2317e-09	7.9745e-09	3.6299e-09	4.5937e-09	5.9052e-09	4.0542e-09	2.4122e-09	3.7506e-09	3.7869e-09	4.9408e-09	5.1956e-09
-2.9	9.0688e-09	6.4016e-09	6.9136e-09	6.045e-09	6.3493e-09	7.1699e-09	9.0285e-09	4.0713e-09	5.1046e-09	6.7026e-09	4.5887e-09	2.6856e-09	4.2168e-09	4.3085e-09	5.8887e-09	6.2291e-09
-2.95	1.00795e-08	7.0725e-09	8.0151e-09	6.9098e-09	7.5819e-09	8.3284e-09	1.03086e-08	4.6291e-09	5.8683e-09	7.3493e-09	5.5318e-09	2.9282e-09	4.563e-09	4.926e-09	6.6431e-09	6.9143e-09
-3	1.10633e-08	8.0097e-09	9.1934e-09	7.7859e-09	8.2457e-09	9.0522e-09	1.14452e-08	5.4231e-09	6.7564e-09	8.3805e-09	6.2931e-09	3.3987e-09	5.5585e-09	5.6898e-09	7.3336e-09	8.1251e-09
-3.05	1.14801e-08	9.0795e-09	1.03681e-08	8.8758e-09	9.3942e-09	1.01309e-08	1.31087e-08	5.9877e-09	7.6634e-09	9.3799e-09	7.1842e-09	3.6554e-09	6.0678e-09	6.5515e-09	8.4436e-09	8.5183e-09
-3.1	1.31631e-08	1.02348e-08	1.14944e-08	9.7113e-09	1.11009e-08	1.12461e-08	1.48926e-08	6.6894e-09	8.4182e-09	1.07125e-08	7.9184e-09	4.1245e-09	6.6905e-09	7.3208e-09	9.426e-09	9.6933e-09
-3.15	1.46698e-08	1.13326e-08	1.27987e-08	1.07452e-08	1.27374e-08	1.231e-08	1.64333e-08	7.3767e-09	9.5282e-09	1.19232e-08	8.8348e-09	4.7115e-09	7.6122e-09	7.9998e-09	1.01353e-08	1.07562e-08
-3.2	1.67306e-08	1.29335e-08	1.39526e-08	1.20207e-08	1.37642e-08	1.39392e-08	1.88526e-08	8.4429e-09	1.07461e-08	1.28702e-08	9.7705e-09	5.4119e-09	8.2183e-09	8.8499e-09	1.12516e-08	1.2158e-08
-3.25	1.83408e-08	1.45146e-08	1.48717e-08	1.36795e-08	1.58702e-08	1.50232e-08	2.03622e-08	9.3093e-09	1.16956e-08	1.42495e-08	1.09667e-08	5.9986e-09	9.2055e-09	1.01509e-08	1.26161e-08	1.35266e-08
-3.3	1.99988e-08	1.53451e-08	1.66825e-08	1.50266e-08	1.73216e-08	1.73956e-08	2.29122e-08	1.04494e-08	1.28618e-08	1.55742e-08	1.18172e-08	6.9499e-09	9.9651e-09	1.09233e-08	1.35889e-08	1.46744e-08
-3.35	2.15887e-08	1.71098e-08	1.88991e-08	1.74484e-08	1.83142e-08	1.86952e-08	2.45491e-08	1.14809e-08	1.47463e-08	1.75451e-08	1.3671e-08	7.7568e-09	1.09903e-08	1.17439e-08	1.49059e-08	1.61436e-08
-3.4	2.48993e-08	1.85839e-08	2.10235e-08	1.90734e-08	2.05761e-08	2.09577e-08	2.75383e-08	1.26785e-08	1.583e-08	1.889e-08	1.54169e-08	8.6715e-09	1.21229e-08	1.29754e-08	1.71825e-08	1.84632e-08
-3.45	2.72142e-08	2.0105e-08	2.41186e-08	2.09121e-08	2.2815e-08	2.28953e-08	3.05537e-08	1.42926e-08	1.74164e-08	2.13629e-08	1.7069e-08	9.4484e-09	1.31879e-08	1.3792e-08	1.87816e-08	2.01743e-08
-3.5	2.94783e-08	2.30132e-08	2.56143e-08	2.25277e-08	2.52295e-08	2.54361e-08	3.43085e-08	1.60839e-08	1.91818e-08	2.32897e-08	1.80707e-08	1.06406e-08	1.50967e-08	1.54142e-08	2.03363e-08	2.22182e-08
-3.55	3.23805e-08	2.54061e-08	2.79534e-08	2.53335e-08	2.68671e-08	2.76821e-08	3.74538e-08	1.79096e-08	2.14154e-08	2.53195e-08	2.10667e-08	1.17017e-08	1.65731e-08	1.67682e-08	2.27785e-08	2.41673e-08
-3.6	3.53216e-08	2.76392e-08	3.10563e-08	2.78771e-08	2.96935e-08	3.15224e-08	4.06314e-08	1.91051e-08	2.39716e-08	2.82486e-08	2.25253e-08	1.29703e-08	1.78408e-08	1.84938e-08	2.53803e-08	2.57584e-08
-3.65	3.92705e-08	3.10624e-08	3.50894e-08	3.18819e-08	3.2792e-08	3.48984e-08	4.45745e-08	2.16381e-08	2.58452e-08	3.03052e-08	2.50948e-08	1.46861e-08	1.98893e-08	2.08685e-08	2.70344e-08	2.86713e-08
-3.7	4.27259e-08	3.33734e-08	3.8545e-08	3.45435e-08	3.54148e-08	3.77577e-08	4.82424e-08	2.35805e-08	2.85481e-08	3.36894e-08	2.76069e-08	1.56701e-08	2.15504e-08	2.26522e-08	2.96511e-08	3.05283e-08
-3.75	4.70061e-08	3.70109e-08	4.30295e-08	3.81151e-08	3.93112e-08	4.20569e-08	5.58666e-08	2.62722e-08	3.09748e-08	3.74812e-08	3.03566e-08	1.6932e-08	2.34657e-08	2.4509e-08	3.24055e-08	3.44808e-08
-3.8	5.41826e-08	4.11572e-08	4.73449e-08	4.16879e-08	4.34143e-08	4.56726e-08	6.15763e-08	2.89866e-08	3.3883e-08	4.04401e-08	3.25098e-08	1.88631e-08	2.58008e-08	2.70339e-08	3.5773e-08	3.74288e-08
-3.85	6.1733e-08	4.46332e-08	5.5845e-08	4.5398e-08	4.69897e-08	4.96336e-08	7.01003e-08	3.22394e-08	3.73569e-08	4.33264e-08	3.62141e-08	2.09874e-08	2.71524e-08	2.90984e-08	4.01181e-08	4.06219e-08
-3.9	6.60597e-08	4.79813e-08	6.04631e-08	4.9507e-08	5.4115e-08	5.63748e-08	7.76086e-08	3.51255e-08	4.11837e-08	4.84566e-08	3.97024e-08	2.30337e-08	2.99178e-08	3.12845e-08	4.25689e-08	4.53912e-08
-3.95	7.23453e-08	5.46302e-08	6.64718e-08	5.80955e-08	6.068e-08	6.29259e-08	8.27448e-08	3.93981e-08	4.38083e-08	5.51764e-08	4.36342e-08	2.477e-08	3.37445e-08	3.32376e-08	4.79715e-08	5.15245e-08
-4	7.85745e-08	6.2312e-08	7.35702e-08	6.18098e-08	6.73029e-08	6.95559e-08	8.97968e-08	4.28866e-08	4.8853e-08	5.84885e-08	4.90156e-08	2.68114e-08	3.61252e-08	3.7201e-08	5.49192e-08	5.6484e-08
