# Supplementary material for: Chirality-dependent electrical transport properties of carbon nanotubes obtained by experimental measurement
Source: Nat Commun. 2023 Mar 25;14:1672. doi: 10.1038/s41467-023-37443-7 (PMC10039901; doi:10.1038/s41467-023-37443-7)
Supplement: Supplementary file 3 — Source Data [file 41467_2023_37443_MOESM3_ESM.zip › 7. Source Data/Figure 2/2e/transfer curve for 91.xlsx]

## Sheet: Sheet1
-4	6.14553e-08	7.25188e-08	3.44309e-08	4.74076e-08	6.97212e-08	3.29168e-08	3.37857e-08	1.15108e-08	1.14914e-08	9.8491e-09	8.4217e-09	1.01334e-08	1.01893e-08	1.06002e-08	1.12113e-08
-3.95	7.16466e-08	8.54234e-08	3.96932e-08	6.10505e-08	7.96467e-08	3.79512e-08	3.96716e-08	1.25907e-08	1.22013e-08	1.05175e-08	8.7446e-09	1.10026e-08	1.09702e-08	1.16377e-08	1.1978e-08
-3.9	8.29233e-08	9.77748e-08	4.5213e-08	6.74692e-08	9.16978e-08	4.31912e-08	4.45603e-08	1.29036e-08	1.28754e-08	1.12564e-08	9.4816e-09	1.17949e-08	1.19054e-08	1.21348e-08	1.24917e-08
-3.85	9.03258e-08	1.09242e-07	5.9453e-08	7.50927e-08	1.00591e-07	4.79584e-08	5.35692e-08	1.36288e-08	1.38505e-08	1.19328e-08	1.00917e-08	1.28634e-08	1.25168e-08	1.26461e-08	1.33898e-08
-3.8	1.02428e-07	1.18707e-07	6.32315e-08	8.44687e-08	1.13721e-07	5.6472e-08	6.03791e-08	1.49101e-08	1.45003e-08	3.36982e-08	3.16682e-08	3.81405e-08	1.32466e-08	1.35662e-08	1.38544e-08
-3.75	1.086e-07	1.28263e-07	7.1179e-08	9.10731e-08	1.1914e-07	6.16846e-08	6.34845e-08	3.98805e-08	3.88958e-08	3.9421e-08	3.50121e-08	4.18021e-08	3.54104e-08	1.44478e-08	3.675e-08
-3.7	1.1961e-07	1.40222e-07	7.76565e-08	9.7879e-08	1.27503e-07	6.47569e-08	6.91315e-08	4.45188e-08	4.41056e-08	4.38728e-08	3.86024e-08	4.73032e-08	3.95998e-08	3.29798e-08	4.1448e-08
-3.65	1.25719e-07	1.52567e-07	8.16947e-08	1.02592e-07	1.35389e-07	6.99452e-08	7.42548e-08	5.32407e-08	4.96613e-08	4.84253e-08	4.40381e-08	5.59241e-08	4.44928e-08	3.66407e-08	4.67958e-08
-3.6	1.33587e-07	1.60628e-07	8.69607e-08	1.11909e-07	1.39762e-07	7.46881e-08	7.79466e-08	5.78307e-08	5.67649e-08	5.46603e-08	4.60811e-08	5.91169e-08	4.91219e-08	3.93832e-08	4.97184e-08
-3.55	1.42319e-07	1.70576e-07	8.95058e-08	1.18124e-07	1.51306e-07	7.89524e-08	8.41615e-08	6.28586e-08	6.07024e-08	5.7541e-08	4.83287e-08	6.39316e-08	5.4525e-08	4.28542e-08	5.67111e-08
-3.5	1.5029e-07	1.76436e-07	9.45932e-08	1.1975e-07	1.54268e-07	8.12262e-08	8.74077e-08	6.55523e-08	6.32552e-08	5.94419e-08	5.4116e-08	6.84092e-08	5.79187e-08	4.546e-08	6.03795e-08
-3.45	1.53833e-07	1.8418e-07	1.02977e-07	1.25143e-07	1.62616e-07	8.67415e-08	9.13485e-08	6.88592e-08	6.68129e-08	6.23041e-08	5.61271e-08	7.08643e-08	5.85852e-08	4.88676e-08	6.29804e-08
-3.4	1.57827e-07	1.94002e-07	1.05479e-07	1.32058e-07	1.71785e-07	9.05111e-08	9.80241e-08	7.16031e-08	7.03068e-08	6.44065e-08	5.71977e-08	7.33773e-08	6.02015e-08	5.19006e-08	6.44496e-08
-3.35	1.63129e-07	2.0315e-07	1.12061e-07	1.38197e-07	1.74242e-07	9.23582e-08	9.99463e-08	7.38851e-08	7.10647e-08	6.56777e-08	5.96236e-08	7.61485e-08	6.19565e-08	5.36434e-08	6.61349e-08
-3.3	1.67739e-07	2.09687e-07	1.11698e-07	1.43135e-07	1.82623e-07	9.46959e-08	1.02451e-07	7.5765e-08	7.37434e-08	6.78818e-08	6.09383e-08	7.79172e-08	6.4177e-08	5.57345e-08	6.85004e-08
-3.25	1.68659e-07	2.19711e-07	1.16718e-07	1.45034e-07	1.84116e-07	9.41516e-08	1.0612e-07	7.86825e-08	7.48407e-08	6.89763e-08	6.21561e-08	7.97814e-08	6.65069e-08	5.66557e-08	7.06845e-08
-3.2	1.71528e-07	2.22893e-07	1.17299e-07	1.47328e-07	1.91882e-07	9.66793e-08	1.08678e-07	8.0227e-08	7.5899e-08	7.22489e-08	6.22557e-08	8.17072e-08	6.77498e-08	5.72122e-08	7.20482e-08
-3.15	1.73346e-07	2.2158e-07	1.19866e-07	1.51421e-07	1.93821e-07	9.90411e-08	1.07521e-07	8.06751e-08	7.76522e-08	7.26154e-08	6.41557e-08	8.4674e-08	6.87197e-08	5.92732e-08	7.13954e-08
-3.1	1.72628e-07	2.25081e-07	1.22328e-07	1.52573e-07	1.93033e-07	1.00142e-07	1.07956e-07	8.21114e-08	7.91977e-08	7.24903e-08	6.28404e-08	8.18876e-08	7.14919e-08	6.06967e-08	7.31329e-08
-3.05	1.78333e-07	2.29509e-07	1.22732e-07	1.52372e-07	1.89787e-07	1.03744e-07	1.06121e-07	8.26981e-08	7.95549e-08	7.14732e-08	6.47517e-08	8.40333e-08	6.96186e-08	6.0442e-08	7.34848e-08
-3	1.76096e-07	2.3344e-07	1.23127e-07	1.52505e-07	1.90141e-07	1.04401e-07	1.08771e-07	8.52721e-08	8.17532e-08	7.27892e-08	6.38456e-08	8.59176e-08	7.04203e-08	6.07296e-08	7.47318e-08
-2.95	1.75868e-07	2.29328e-07	1.24146e-07	1.53324e-07	1.88952e-07	1.02092e-07	1.12093e-07	8.43264e-08	7.93164e-08	7.34054e-08	6.39527e-08	8.20826e-08	6.98047e-08	5.99202e-08	7.62103e-08
-2.9	1.75476e-07	2.27343e-07	1.24387e-07	1.51864e-07	1.85533e-07	1.06834e-07	1.08735e-07	8.53408e-08	7.94742e-08	7.5138e-08	6.35219e-08	8.31311e-08	6.92358e-08	5.8275e-08	7.61597e-08
-2.85	1.73372e-07	2.27587e-07	1.2055e-07	1.47818e-07	1.83613e-07	1.04317e-07	1.0886e-07	8.59655e-08	7.87286e-08	7.40946e-08	6.28979e-08	8.58164e-08	6.89971e-08	5.87725e-08	7.40275e-08
-2.8	1.713e-07	2.22763e-07	1.17938e-07	1.50212e-07	1.85276e-07	1.01874e-07	1.07804e-07	8.58079e-08	7.60341e-08	7.17075e-08	6.36667e-08	8.08634e-08	6.9001e-08	5.82757e-08	7.29079e-08
-2.75	1.66273e-07	2.21858e-07	1.16775e-07	1.49654e-07	1.79873e-07	1.01385e-07	1.07024e-07	8.19895e-08	7.90418e-08	6.91008e-08	6.30355e-08	7.93926e-08	6.82415e-08	5.64195e-08	7.27637e-08
-2.7	1.64354e-07	2.15183e-07	1.12267e-07	1.44261e-07	1.80163e-07	9.95549e-08	1.03462e-07	8.10377e-08	7.82229e-08	6.8059e-08	6.31394e-08	7.71615e-08	6.7025e-08	5.67414e-08	7.0583e-08
-2.65	1.64413e-07	2.13292e-07	1.10432e-07	1.41055e-07	1.7864e-07	9.38989e-08	1.01331e-07	7.88359e-08	7.77887e-08	6.68521e-08	6.24323e-08	7.66306e-08	6.53731e-08	5.53015e-08	6.89593e-08
-2.6	1.5848e-07	2.04296e-07	1.09878e-07	1.38132e-07	1.72966e-07	9.47604e-08	1.01965e-07	7.75202e-08	7.56002e-08	6.46046e-08	6.08594e-08	7.52137e-08	6.45156e-08	5.46278e-08	6.73497e-08
-2.55	1.54384e-07	1.99191e-07	1.05173e-07	1.32071e-07	1.67163e-07	9.07608e-08	9.88284e-08	7.32581e-08	7.43686e-08	6.31916e-08	5.86848e-08	7.43747e-08	6.06118e-08	5.21787e-08	6.5464e-08
-2.5	1.47095e-07	1.911e-07	1.02197e-07	1.25443e-07	1.60385e-07	8.53606e-08	9.53356e-08	7.25677e-08	7.07641e-08	6.11648e-08	5.59057e-08	7.1765e-08	5.91548e-08	5.10778e-08	6.32925e-08
-2.45	1.39754e-07	1.82553e-07	9.74633e-08	1.2527e-07	1.57405e-07	8.33016e-08	9.11823e-08	6.79879e-08	6.77281e-08	5.87967e-08	5.4489e-08	6.74795e-08	5.56274e-08	4.84573e-08	6.15538e-08
-2.4	1.36611e-07	1.74082e-07	9.49155e-08	1.21494e-07	1.50749e-07	7.9528e-08	8.64668e-08	6.48038e-08	6.44823e-08	5.48496e-08	5.1766e-08	6.48673e-08	5.41297e-08	4.70704e-08	5.8194e-08
-2.35	1.28819e-07	1.6661e-07	9.23943e-08	1.16989e-07	1.42812e-07	7.66609e-08	8.30156e-08	6.1639e-08	6.14897e-08	5.2326e-08	5.00563e-08	6.25056e-08	4.88539e-08	4.45723e-08	5.56449e-08
-2.3	1.17976e-07	1.58486e-07	8.46857e-08	1.10075e-07	1.36573e-07	7.28384e-08	7.77946e-08	5.95882e-08	5.78902e-08	5.11794e-08	4.72065e-08	5.84614e-08	4.60177e-08	4.18364e-08	5.24457e-08
-2.25	1.10366e-07	1.46642e-07	8.05603e-08	1.01473e-07	1.2942e-07	6.98033e-08	7.42253e-08	5.53778e-08	5.51787e-08	4.80446e-08	4.47826e-08	5.32869e-08	4.3529e-08	4.0526e-08	4.95594e-08
-2.2	1.02071e-07	1.37032e-07	7.33975e-08	9.61117e-08	1.20867e-07	6.54217e-08	7.06485e-08	5.24393e-08	5.19381e-08	4.45176e-08	4.12553e-08	5.21413e-08	4.05822e-08	3.68642e-08	4.64656e-08
-2.15	9.58164e-08	1.27361e-07	6.81655e-08	8.79228e-08	1.13619e-07	6.0392e-08	6.62217e-08	4.83834e-08	4.90673e-08	4.23413e-08	4.07345e-08	4.91338e-08	3.64631e-08	3.36446e-08	4.33159e-08
-2.1	8.45525e-08	1.17256e-07	6.33675e-08	8.17155e-08	1.05775e-07	5.70762e-08	6.18612e-08	4.43112e-08	4.47897e-08	4.03864e-08	3.65506e-08	4.49592e-08	3.37436e-08	3.16066e-08	4.07929e-08
-2.05	7.59156e-08	1.06225e-07	5.63189e-08	7.40788e-08	9.58464e-08	5.14858e-08	5.54341e-08	4.06332e-08	4.15714e-08	3.59237e-08	3.32982e-08	4.12816e-08	3.08964e-08	2.87362e-08	3.69459e-08
-2	6.77112e-08	9.36269e-08	5.20299e-08	6.69614e-08	8.63557e-08	4.70598e-08	5.14474e-08	3.58871e-08	3.87802e-08	3.29905e-08	2.95976e-08	3.83494e-08	2.77659e-08	2.55731e-08	3.4472e-08
-1.95	5.91091e-08	8.38567e-08	4.49242e-08	6.12727e-08	7.96456e-08	4.29281e-08	4.65399e-08	3.21533e-08	3.46509e-08	2.99202e-08	2.70045e-08	3.37217e-08	2.3876e-08	2.24161e-08	2.9763e-08
-1.9	5.28034e-08	7.41788e-08	4.04681e-08	5.29716e-08	6.88892e-08	3.81622e-08	4.06513e-08	2.84494e-08	3.12499e-08	2.58685e-08	2.471e-08	3.10725e-08	1.97448e-08	2.0208e-08	2.63188e-08
-1.85	4.46848e-08	6.41561e-08	3.47675e-08	4.64936e-08	6.17335e-08	3.47912e-08	3.56205e-08	2.40024e-08	2.66548e-08	2.30011e-08	2.18541e-08	2.72599e-08	1.74528e-08	1.77272e-08	2.26746e-08
-1.8	3.86653e-08	5.51037e-08	2.98205e-08	4.01543e-08	5.28963e-08	2.96896e-08	3.07423e-08	2.12164e-08	2.33615e-08	1.98807e-08	1.85413e-08	2.45415e-08	1.58252e-08	1.54092e-08	1.95114e-08
-1.75	3.24367e-08	4.73979e-08	2.53573e-08	3.37149e-08	4.51595e-08	2.55708e-08	2.59309e-08	1.78259e-08	1.97856e-08	1.68954e-08	1.63215e-08	2.11528e-08	1.25714e-08	1.28287e-08	1.61357e-08
-1.7	2.62741e-08	3.93293e-08	2.13887e-08	2.84187e-08	3.85028e-08	2.04647e-08	2.17239e-08	1.47307e-08	1.68554e-08	1.39329e-08	1.37185e-08	1.78451e-08	1.01808e-08	1.02666e-08	1.32601e-08
-1.65	2.07549e-08	3.22315e-08	1.76029e-08	2.37238e-08	3.12035e-08	1.75551e-08	1.88794e-08	1.20799e-08	1.39306e-08	1.15518e-08	1.15381e-08	1.49593e-08	8.0065e-09	8.3111e-09	1.10703e-08
-1.6	1.62644e-08	2.58657e-08	1.42222e-08	1.84351e-08	2.56769e-08	1.50291e-08	1.46479e-08	9.8322e-09	1.11922e-08	9.5791e-09	9.1516e-09	1.26674e-08	6.3609e-09	6.5921e-09	8.8993e-09
-1.55	1.23583e-08	2.03496e-08	1.12806e-08	1.4883e-08	2.04547e-08	1.18346e-08	1.14908e-08	7.4627e-09	8.7605e-09	7.5191e-09	7.1803e-09	9.9876e-09	4.6123e-09	5.0419e-09	6.7003e-09
-1.5	9.1365e-09	1.57344e-08	8.4902e-09	1.15531e-08	1.67414e-08	9.1278e-09	9.127e-09	5.5932e-09	6.7315e-09	5.7613e-09	5.712e-09	7.4913e-09	3.434e-09	4.0568e-09	5.0123e-09
-1.45	6.9158e-09	1.12378e-08	6.4632e-09	8.5182e-09	1.22491e-08	7.3692e-09	7.0619e-09	4.1093e-09	5.1966e-09	4.5174e-09	4.3915e-09	5.8573e-09	2.3687e-09	2.9204e-09	3.7317e-09
-1.4	4.7787e-09	8.1093e-09	4.6259e-09	6.1723e-09	9.8057e-09	5.4351e-09	5.2033e-09	3.0427e-09	3.7286e-09	3.1735e-09	3.2769e-09	4.3828e-09	1.5748e-09	2.0603e-09	2.7208e-09
-1.35	3.0739e-09	5.7087e-09	3.0475e-09	4.6029e-09	6.312e-09	3.9744e-09	3.6535e-09	2.0174e-09	2.6734e-09	2.2399e-09	2.3879e-09	3.1755e-09	1.0445e-09	1.446e-09	1.8505e-09
-1.3	1.9402e-09	3.6915e-09	2.1222e-09	3.0386e-09	4.4066e-09	2.7738e-09	2.6034e-09	1.3565e-09	1.8218e-09	1.5202e-09	1.7013e-09	2.1641e-09	6.62233e-10	9.62774e-10	1.2454e-09
-1.25	1.3079e-09	2.3391e-09	1.3217e-09	2.0572e-09	2.9502e-09	1.9727e-09	1.7512e-09	8.65828e-10	1.1649e-09	1.0357e-09	1.178e-09	1.4436e-09	3.66713e-10	5.95894e-10	7.64439e-10
-1.2	7.73327e-10	1.5268e-09	8.47798e-10	1.3414e-09	1.8493e-09	1.339e-09	1.1041e-09	5.61456e-10	7.26985e-10	6.355e-10	7.77291e-10	9.23382e-10	2.13488e-10	3.58587e-10	5.04606e-10
-1.15	4.55391e-10	9.57225e-10	4.98524e-10	8.45972e-10	1.1557e-09	9.05511e-10	7.32292e-10	3.22562e-10	4.41868e-10	3.70746e-10	5.38158e-10	6.13669e-10	1.19758e-10	2.04555e-10	3.10911e-10
-1.1	2.29152e-10	5.89277e-10	2.79631e-10	5.00988e-10	7.38023e-10	5.25239e-10	4.23196e-10	1.97778e-10	2.45821e-10	2.23087e-10	3.40658e-10	3.69723e-10	7.15755e-11	1.23427e-10	1.77887e-10
-1.05	1.26668e-10	3.2494e-10	1.54348e-10	2.83986e-10	4.26304e-10	3.09419e-10	2.50485e-10	1.12181e-10	1.36612e-10	1.27062e-10	2.14469e-10	2.22512e-10	2.68763e-11	7.02774e-11	1.01682e-10
-1	5.98469e-11	1.83172e-10	8.84162e-11	1.62883e-10	2.46851e-10	1.7859e-10	1.32272e-10	6.57798e-11	7.35611e-11	7.39915e-11	1.37211e-10	1.31204e-10	1.27306e-11	2.61191e-11	5.87663e-11
-0.95	2.23218e-11	1.00935e-10	4.94048e-11	9.50215e-11	1.45357e-10	1.03973e-10	7.18749e-11	2.47317e-11	3.96775e-11	4.35858e-11	8.66638e-11	7.98621e-11	6.9004e-12	1.41296e-11	2.90919e-11
-0.9	1.03231e-11	5.27852e-11	2.05999e-11	5.35586e-11	8.30341e-11	5.99547e-11	3.98105e-11	1.25383e-11	1.7996e-11	1.89886e-11	5.16907e-11	4.43197e-11	4.037e-12	8.0607e-12	1.49957e-11
-0.85	5.2373e-12	1.67748e-11	1.04294e-11	2.37584e-11	4.99585e-11	2.29768e-11	1.58079e-11	7.4247e-12	9.3748e-12	1.06714e-11	2.40652e-11	1.79573e-11	2.0811e-12	4.8227e-12	8.5757e-12
-0.8	2.5493e-12	8.6419e-12	5.585e-12	1.35691e-11	2.33506e-11	1.31783e-11	8.8517e-12	4.332e-12	5.0224e-12	6.2367e-12	1.41538e-11	9.9474e-12	1.4031e-12	2.4958e-12	5.1226e-12
-0.75	1.5253e-12	4.8101e-12	2.584e-12	7.8733e-12	1.3302e-11	7.8351e-12	5.1789e-12	2.2452e-12	2.5845e-12	3.9072e-12	8.3863e-12	5.9236e-12	1.1411e-12	1.6955e-12	2.8389e-12
-0.7	1.0232e-12	2.4678e-12	1.631e-12	4.9834e-12	8.1931e-12	4.4362e-12	3.346e-12	1.5382e-12	1.7015e-12	2.1516e-12	4.9152e-12	2.9654e-12	1.0109e-12	1.2651e-12	1.8758e-12
-0.65	7.80341e-13	1.5921e-12	1.1366e-12	2.8104e-12	4.5892e-12	2.2624e-12	1.8768e-12	1.1396e-12	1.2978e-12	1.4645e-12	2.9223e-12	2.0122e-12	9.51383e-13	1.064e-12	1.4333e-12
-0.6	6.52155e-13	1.1296e-12	8.83937e-13	1.7148e-12	2.8921e-12	1.3178e-12	1.4332e-12	9.89174e-13	1.0473e-12	1.1472e-12	1.9815e-12	1.461e-12	9.35912e-13	9.82821e-13	1.1865e-12
-0.55	6.25779e-13	8.98427e-13	7.23595e-13	1.2353e-12	1.933e-12	9.29787e-13	1.2296e-12	9.05361e-13	9.44224e-13	9.92413e-13	1.4042e-12	1.1492e-12	9.37341e-13	9.5604e-13	1.0817e-12
-0.5	6.10922e-13	7.9727e-13	6.66394e-13	9.6778e-13	1.2859e-12	6.82668e-13	1.1155e-12	8.85835e-13	8.91753e-13	9.06999e-13	1.1532e-12	1.02e-12	9.57717e-13	9.54746e-13	1.0241e-12
-0.45	6.24044e-13	7.16747e-13	6.40496e-13	8.77148e-13	1.0512e-12	5.73752e-13	1.0786e-12	8.74397e-13	8.82696e-13	8.79091e-13	1.0221e-12	9.44636e-13	9.83513e-13	9.86205e-13	1.0104e-12
-0.4	6.51692e-13	6.98584e-13	6.23202e-13	8.16271e-13	8.59678e-13	5.34413e-13	1.0364e-12	8.91482e-13	8.89324e-13	8.74633e-13	9.5887e-13	9.26155e-13	1.0286e-12	1.029e-12	1.0107e-12
-0.35	6.9553e-13	7.01229e-13	6.20179e-13	7.92764e-13	8.20107e-13	5.34646e-13	1.0741e-12	9.38719e-13	9.19366e-13	8.83178e-13	9.27278e-13	9.32253e-13	1.0876e-12	1.1101e-12	1.044e-12
-0.3	7.6818e-13	7.19838e-13	6.45317e-13	8.09447e-13	8.13938e-13	5.47866e-13	1.0764e-12	9.98054e-13	9.56423e-13	9.17282e-13	9.40411e-13	9.62422e-13	1.1708e-12	1.193e-12	1.0909e-12
-0.25	9.00641e-13	7.67942e-13	6.71865e-13	8.30954e-13	8.42416e-13	5.79395e-13	1.1115e-12	1.0835e-12	1.0112e-12	9.58983e-13	9.76498e-13	1.0115e-12	1.3093e-12	1.3856e-12	1.1787e-12
-0.2	1.0402e-12	8.64864e-13	7.26384e-13	8.89196e-13	9.19386e-13	6.42144e-13	1.1291e-12	1.1831e-12	1.1233e-12	1.0197e-12	1.0259e-12	1.0726e-12	1.5396e-12	1.6482e-12	1.3108e-12
-0.15	1.319e-12	9.94182e-13	8.15074e-13	9.97715e-13	1.0306e-12	7.23749e-13	1.1844e-12	1.3601e-12	1.282e-12	1.1111e-12	1.1033e-12	1.1748e-12	2.039e-12	2.196e-12	1.5654e-12
-0.1	1.6914e-12	1.2107e-12	9.32684e-13	1.1834e-12	1.2104e-12	8.18786e-13	1.2698e-12	1.6991e-12	1.57e-12	1.2106e-12	1.2131e-12	1.3328e-12	2.9053e-12	3.2381e-12	1.8447e-12
-0.05	2.2809e-12	1.5273e-12	1.0856e-12	1.4831e-12	1.555e-12	1.0039e-12	1.3984e-12	2.2618e-12	2.031e-12	1.3973e-12	1.3775e-12	1.5428e-12	4.5217e-12	4.523e-12	2.3103e-12
0	3.402e-12	2.1485e-12	1.3464e-12	1.9159e-12	2.1883e-12	1.1682e-12	1.612e-12	2.9844e-12	2.7165e-12	1.6613e-12	1.6457e-12	1.877e-12	1.43793e-11	1.33235e-11	3.1315e-12
0.05	1.06345e-11	3.1019e-12	1.765e-12	2.6885e-12	3.1301e-12	1.4732e-12	1.942e-12	4.2816e-12	3.7912e-12	2.0865e-12	2.024e-12	2.3935e-12	2.03447e-11	1.86966e-11	4.4672e-12
0.1	1.51379e-11	4.6083e-12	2.3728e-12	3.8759e-12	4.575e-12	1.8201e-12	2.4489e-12	1.08693e-11	9.4817e-12	2.7942e-12	2.7641e-12	3.2451e-12	2.68011e-11	2.51012e-11	1.03201e-11
0.15	1.95594e-11	1.32291e-11	3.4267e-12	1.10807e-11	1.58867e-11	2.6322e-12	3.2681e-12	1.61737e-11	1.29793e-11	3.8512e-12	3.8496e-12	4.5519e-12	3.69856e-11	3.34765e-11	1.48654e-11
0.2	2.69863e-11	1.83777e-11	5.0233e-12	1.61232e-11	2.17712e-11	3.4985e-12	4.995e-12	2.21495e-11	1.67317e-11	9.0626e-12	8.1e-12	1.06342e-11	5.26572e-11	4.54328e-11	1.86099e-11
0.25	3.45688e-11	2.54382e-11	1.24144e-11	2.08588e-11	2.78488e-11	4.8402e-12	1.19972e-11	2.95713e-11	2.24969e-11	1.24612e-11	1.0598e-11	1.47171e-11	7.38308e-11	6.36905e-11	2.52075e-11
0.3	5.02602e-11	3.362e-11	1.83663e-11	2.74942e-11	3.8657e-11	1.47524e-11	1.69516e-11	3.9479e-11	2.92234e-11	1.66166e-11	1.33715e-11	2.00489e-11	1.02297e-10	9.79804e-11	3.32907e-11
0.35	7.11766e-11	4.54164e-11	2.39509e-11	3.93561e-11	4.91069e-11	2.03404e-11	2.09889e-11	5.51454e-11	3.87017e-11	2.215e-11	1.80927e-11	2.65864e-11	1.31842e-10	1.24608e-10	4.45825e-11
0.4	9.50866e-11	6.44415e-11	3.28375e-11	5.38783e-11	6.58784e-11	2.82253e-11	2.91139e-11	8.0361e-11	5.2752e-11	2.97145e-11	2.44988e-11	3.51799e-11	1.7632e-10	1.56852e-10	5.77525e-11
0.45	1.22148e-10	8.7293e-11	4.30975e-11	7.12438e-11	8.51612e-11	3.53755e-11	3.60226e-11	1.12359e-10	7.80954e-11	4.01292e-11	3.06445e-11	4.67836e-11	2.34967e-10	1.99166e-10	8.43082e-11
0.5	1.53979e-10	1.1306e-10	5.59087e-11	9.82144e-11	1.10626e-10	4.83984e-11	4.78652e-11	1.40304e-10	1.00875e-10	5.79746e-11	3.96259e-11	6.67391e-11	2.94456e-10	2.88402e-10	1.11019e-10
0.55	2.01496e-10	1.40855e-10	7.19171e-11	1.22438e-10	1.50364e-10	6.34404e-11	6.82928e-11	1.70594e-10	1.32164e-10	7.43531e-11	5.62426e-11	9.06476e-11	3.92131e-10	3.49413e-10	1.37234e-10
0.6	2.77737e-10	1.92057e-10	9.77695e-11	1.55662e-10	1.9334e-10	8.33689e-11	1.02551e-10	2.32765e-10	1.60582e-10	9.84952e-11	7.65763e-11	1.15548e-10	5.58452e-10	4.87289e-10	1.80676e-10
0.65	3.6004e-10	2.4557e-10	1.40164e-10	1.8784e-10	2.34063e-10	1.17095e-10	1.30299e-10	3.41481e-10	2.13405e-10	1.36518e-10	9.88015e-11	1.50223e-10	7.99456e-10	6.26604e-10	2.49589e-10
0.7	4.65593e-10	3.03812e-10	1.86658e-10	2.39428e-10	3.21901e-10	1.44632e-10	1.67541e-10	4.05812e-10	2.81727e-10	1.78377e-10	1.23822e-10	2.0306e-10	9.74151e-10	8.35116e-10	3.10243e-10
0.75	6.93298e-10	4.14175e-10	2.23383e-10	3.58596e-10	4.17856e-10	1.75278e-10	2.25261e-10	6.16932e-10	3.87604e-10	2.35153e-10	1.6255e-10	2.55272e-10	1.2274e-09	1.0739e-09	4.03605e-10
0.8	9.21287e-10	5.67661e-10	2.79947e-10	4.5047e-10	5.91053e-10	2.33863e-10	3.12456e-10	9.49548e-10	4.95415e-10	3.1275e-10	2.09763e-10	3.36078e-10	1.6443e-09	1.3698e-09	5.19455e-10
0.85	1.2585e-09	7.40849e-10	3.57025e-10	6.39768e-10	8.47017e-10	3.03237e-10	3.81697e-10	1.1247e-09	6.48327e-10	4.04752e-10	2.66838e-10	4.51171e-10	2.1213e-09	1.6738e-09	7.33956e-10
0.9	1.609e-09	1.0482e-09	5.57655e-10	8.83531e-10	1.1322e-09	4.35466e-10	5.03952e-10	1.4215e-09	8.73441e-10	5.51144e-10	3.5597e-10	6.05463e-10	2.6951e-09	2.1859e-09	9.31883e-10
0.95	1.9941e-09	1.3536e-09	7.46835e-10	1.1932e-09	1.4708e-09	5.88575e-10	6.99159e-10	1.9928e-09	1.0975e-09	7.30545e-10	4.87434e-10	8.65528e-10	3.3502e-09	2.8722e-09	1.1977e-09
1	2.635e-09	1.7594e-09	9.40924e-10	1.5026e-09	1.8702e-09	7.58468e-10	8.89519e-10	2.2806e-09	1.51e-09	9.85211e-10	6.77438e-10	1.1268e-09	4.1205e-09	3.4443e-09	1.6008e-09
1.05	3.482e-09	2.3694e-09	1.0991e-09	1.9221e-09	2.4183e-09	9.89807e-10	1.2276e-09	2.9972e-09	1.8812e-09	1.2866e-09	8.87585e-10	1.4259e-09	5.684e-09	4.2995e-09	1.9811e-09
1.1	4.6742e-09	3.0624e-09	1.7288e-09	2.5818e-09	3.0087e-09	1.3391e-09	1.5262e-09	3.661e-09	2.4461e-09	1.6586e-09	1.1523e-09	2.001e-09	6.3704e-09	5.8618e-09	2.4093e-09
1.15	6.3589e-09	4.0449e-09	2.1842e-09	3.4127e-09	4.0223e-09	1.6162e-09	2.2091e-09	4.5662e-09	2.9073e-09	2.1555e-09	1.4927e-09	2.6787e-09	7.8967e-09	7.4615e-09	3.0824e-09
1.2	8.2928e-09	5.7503e-09	2.8939e-09	4.2389e-09	5.0009e-09	2.194e-09	2.802e-09	5.809e-09	3.7625e-09	2.6552e-09	1.924e-09	3.5831e-09	9.9847e-09	8.7568e-09	3.7329e-09
1.25	1.06828e-08	7.1612e-09	3.9293e-09	5.8439e-09	7.3479e-09	2.8353e-09	3.5142e-09	7.2141e-09	4.5551e-09	3.4806e-09	2.5334e-09	4.5052e-09	1.22583e-08	1.09115e-08	5.0261e-09
1.3	1.29086e-08	9.1326e-09	5.7455e-09	8.0203e-09	1.03367e-08	3.7937e-09	4.2868e-09	8.712e-09	5.7868e-09	4.4362e-09	3.1039e-09	6.2159e-09	1.48687e-08	1.35351e-08	6.9946e-09
1.35	1.64921e-08	1.24371e-08	7.9237e-09	1.03482e-08	1.3012e-08	5.2389e-09	6.2641e-09	1.11235e-08	7.7245e-09	6.1728e-09	4.1375e-09	8.1899e-09	1.85593e-08	1.61274e-08	8.5626e-09
1.4	2.0759e-08	1.54896e-08	1.01615e-08	1.31466e-08	1.74575e-08	6.9592e-09	8.2923e-09	1.47452e-08	9.8951e-09	7.7077e-09	5.7805e-09	1.07225e-08	2.20519e-08	1.94385e-08	1.06322e-08
1.45	2.53661e-08	1.93743e-08	1.246e-08	1.70029e-08	2.20377e-08	8.7813e-09	1.10788e-08	1.80959e-08	1.19482e-08	1.00524e-08	7.4909e-09	1.32303e-08	2.72708e-08	2.44191e-08	1.26711e-08
1.5	3.18481e-08	2.56966e-08	1.61685e-08	2.15367e-08	2.65884e-08	1.13348e-08	1.36181e-08	2.39238e-08	1.46106e-08	1.27376e-08	9.6663e-09	1.75329e-08	3.11481e-08	2.83593e-08	1.71079e-08
1.55	3.86748e-08	3.22091e-08	2.01733e-08	2.70385e-08	3.16232e-08	1.38972e-08	1.79906e-08	2.86595e-08	1.81579e-08	1.56279e-08	1.2475e-08	2.01203e-08	3.77899e-08	3.4238e-08	2.15412e-08
1.6	4.84854e-08	3.91911e-08	2.70155e-08	3.23266e-08	4.01197e-08	1.82129e-08	2.3084e-08	3.5382e-08	2.17092e-08	1.84191e-08	1.52623e-08	2.74772e-08	4.55001e-08	4.16801e-08	2.62368e-08
1.65	6.32152e-08	4.79383e-08	3.21692e-08	4.18374e-08	4.75832e-08	2.2609e-08	2.97319e-08	4.32478e-08	2.8047e-08	2.29811e-08	1.89248e-08	3.16856e-08	6.10599e-08	4.84693e-08	3.2078e-08
1.7	7.82866e-08	6.65794e-08	3.80268e-08	5.8563e-08	6.42235e-08	2.87994e-08	3.5973e-08	5.72398e-08	3.60945e-08	2.84066e-08	2.42471e-08	4.07477e-08	7.17331e-08	6.43385e-08	4.02167e-08
1.75	9.24392e-08	7.9546e-08	4.75127e-08	7.00158e-08	8.01089e-08	3.3656e-08	4.27804e-08	6.99032e-08	4.41888e-08	3.69356e-08	3.06232e-08	4.96975e-08	8.50924e-08	7.75177e-08	4.83802e-08
1.8	1.0802e-07	9.70031e-08	6.31361e-08	8.46532e-08	9.03341e-08	4.18255e-08	6.09586e-08	8.65547e-08	5.90917e-08	4.71003e-08	3.69269e-08	7.00496e-08	9.80333e-08	9.52911e-08	6.16894e-08
1.85	1.30706e-07	1.16888e-07	7.6005e-08	9.94082e-08	1.12427e-07	5.62572e-08	7.41866e-08	1.01034e-07	7.40381e-08	6.31895e-08	4.6365e-08	8.44949e-08	1.14154e-07	1.12201e-07	7.54827e-08
1.9	1.5087e-07	1.4006e-07	9.2883e-08	1.15737e-07	1.30574e-07	6.90632e-08	8.81216e-08	1.17473e-07	8.63238e-08	7.95057e-08	6.42065e-08	9.8052e-08	1.30316e-07	1.29805e-07	9.0426e-08
1.95	1.75154e-07	1.70607e-07	1.04511e-07	1.38192e-07	1.51753e-07	8.48859e-08	1.0578e-07	1.34384e-07	1.02143e-07	1.00062e-07	7.76103e-08	1.22088e-07	1.44323e-07	1.48527e-07	1.13023e-07
2	2.05363e-07	1.95994e-07	1.23707e-07	1.57877e-07	1.79201e-07	9.80941e-08	1.24689e-07	1.56338e-07	1.27313e-07	1.20683e-07	9.34892e-08	1.46511e-07	1.68284e-07	1.72205e-07	1.3252e-07
2.05	2.39238e-07	2.27076e-07	1.43793e-07	1.84806e-07	2.14998e-07	1.10859e-07	1.45326e-07	1.80065e-07	1.51765e-07	1.4031e-07	1.13477e-07	1.80139e-07	1.96934e-07	2.00607e-07	1.5426e-07
2.1	2.73281e-07	2.59844e-07	1.69543e-07	2.18238e-07	2.4227e-07	1.32889e-07	1.67764e-07	2.15081e-07	1.78296e-07	1.7448e-07	1.35799e-07	2.1409e-07	2.23691e-07	2.33138e-07	1.8075e-07
2.15	2.97483e-07	3.10716e-07	1.92627e-07	2.49029e-07	2.81275e-07	1.53862e-07	1.95694e-07	2.49697e-07	2.08483e-07	2.07711e-07	1.58777e-07	2.49313e-07	2.46487e-07	2.60241e-07	2.16786e-07
2.2	3.22748e-07	3.52169e-07	2.17808e-07	2.81645e-07	3.21241e-07	1.74664e-07	2.28023e-07	2.90298e-07	2.40092e-07	2.39692e-07	1.82243e-07	2.80558e-07	2.65563e-07	2.88673e-07	2.45477e-07
2.25	3.64216e-07	4.00856e-07	2.39658e-07	3.19553e-07	3.47892e-07	2.00803e-07	2.59865e-07	3.22704e-07	2.80406e-07	2.81346e-07	2.12822e-07	3.26116e-07	3.07643e-07	3.24178e-07	2.96917e-07
2.3	3.91569e-07	4.50144e-07	2.75885e-07	3.56e-07	4.07837e-07	2.23085e-07	2.95202e-07	3.50988e-07	3.16163e-07	3.18274e-07	2.39118e-07	3.62628e-07	3.45772e-07	3.67746e-07	3.32844e-07
2.35	4.38355e-07	4.89472e-07	2.89515e-07	4.12461e-07	4.51291e-07	2.54477e-07	3.41392e-07	3.87655e-07	3.63759e-07	3.64981e-07	2.73477e-07	4.13918e-07	3.75758e-07	4.0418e-07	3.6565e-07
2.4	4.63301e-07	5.60914e-07	3.28811e-07	4.42174e-07	4.76966e-07	2.78735e-07	3.72655e-07	4.31244e-07	3.94469e-07	4.13483e-07	3.07724e-07	4.52926e-07	4.03724e-07	4.37126e-07	4.20202e-07
2.45	4.99744e-07	6.08235e-07	3.42702e-07	4.87286e-07	5.44849e-07	3.09473e-07	4.14212e-07	4.64961e-07	4.2915e-07	4.70652e-07	3.48594e-07	5.24414e-07	4.32833e-07	4.73734e-07	4.73307e-07
2.5	5.51986e-07	6.6764e-07	3.80798e-07	5.27697e-07	5.90202e-07	3.46144e-07	4.4972e-07	5.34638e-07	4.71827e-07	5.36872e-07	3.89443e-07	5.71901e-07	4.6696e-07	5.36139e-07	5.35532e-07
2.55	5.73906e-07	7.23945e-07	4.00267e-07	5.70113e-07	6.408e-07	3.87101e-07	4.77555e-07	5.71093e-07	5.31651e-07	6.067e-07	4.30046e-07	6.39385e-07	4.95332e-07	5.7806e-07	5.7585e-07
2.6	5.80734e-07	7.4411e-07	4.15707e-07	6.10574e-07	6.76778e-07	4.13165e-07	5.23564e-07	5.91549e-07	5.8536e-07	6.49374e-07	4.73127e-07	6.75497e-07	5.20389e-07	5.85311e-07	6.3338e-07
2.65	5.9255e-07	7.81847e-07	4.43933e-07	6.4307e-07	7.13781e-07	4.43764e-07	5.36591e-07	6.13505e-07	6.31734e-07	7.17348e-07	5.35199e-07	7.33056e-07	5.36592e-07	6.40828e-07	6.93658e-07
2.7	5.94857e-07	8.22317e-07	4.44114e-07	6.51267e-07	7.44966e-07	4.79375e-07	5.56125e-07	6.67933e-07	6.76351e-07	7.67522e-07	5.62676e-07	7.67457e-07	5.60307e-07	6.63611e-07	7.25207e-07
2.75	5.97618e-07	8.55562e-07	4.54151e-07	6.96402e-07	7.78541e-07	5.109e-07	5.88492e-07	7.17951e-07	7.03937e-07	8.05223e-07	6.07056e-07	8.0546e-07	5.64431e-07	6.75903e-07	7.42569e-07
2.8	5.88442e-07	8.58748e-07	4.59152e-07	7.18954e-07	7.86163e-07	5.27739e-07	5.95491e-07	7.4346e-07	7.41333e-07	8.49958e-07	6.32267e-07	8.27529e-07	6.04145e-07	7.09468e-07	7.94887e-07
2.85	5.80939e-07	8.99067e-07	4.6513e-07	7.60852e-07	8.4747e-07	5.2984e-07	6.02756e-07	7.67193e-07	7.4747e-07	9.04656e-07	6.80725e-07	8.63778e-07	6.22543e-07	7.34881e-07	8.22434e-07
2.9	5.5082e-07	9.24525e-07	4.61103e-07	7.81402e-07	8.33964e-07	5.7627e-07	6.33539e-07	8.05894e-07	7.72705e-07	9.34373e-07	7.22331e-07	8.85271e-07	6.2689e-07	7.34445e-07	8.42969e-07
2.95	5.44985e-07	9.24616e-07	4.51864e-07	7.79294e-07	8.55235e-07	5.88547e-07	6.24961e-07	8.0071e-07	7.87041e-07	9.49689e-07	7.34872e-07	9.26133e-07	6.3167e-07	7.45509e-07	8.61527e-07
3	5.20699e-07	9.04675e-07	4.44607e-07	7.60907e-07	8.65514e-07	6.08199e-07	6.13163e-07	8.15118e-07	8.0593e-07	9.7465e-07	7.63689e-07	9.43152e-07	6.56966e-07	7.63916e-07	8.75824e-07
3	4.73944e-07	9.19741e-07	4.186e-07	7.53326e-07	8.4466e-07	6.17482e-07	5.92586e-07	8.12489e-07	7.91882e-07	9.77007e-07	7.58824e-07	9.46528e-07	6.34051e-07	7.41488e-07	8.7848e-07
2.95	4.22281e-07	8.78374e-07	4.14898e-07	7.13592e-07	8.06082e-07	6.07927e-07	6.05458e-07	7.95059e-07	7.73517e-07	9.34625e-07	7.29595e-07	9.1098e-07	6.08788e-07	7.41409e-07	8.56658e-07
2.9	3.84192e-07	8.31006e-07	3.8728e-07	6.69013e-07	7.82509e-07	5.74482e-07	5.79116e-07	7.7266e-07	7.57986e-07	9.26042e-07	7.20646e-07	8.87528e-07	5.97683e-07	7.31111e-07	8.45096e-07
2.85	3.38555e-07	8.13065e-07	3.5632e-07	6.41319e-07	7.29062e-07	5.54129e-07	5.45545e-07	7.58179e-07	7.36201e-07	9.05937e-07	7.04089e-07	8.73018e-07	5.78695e-07	7.04678e-07	8.22819e-07
2.8	3.31073e-07	7.61491e-07	3.34721e-07	6.22273e-07	7.2056e-07	5.40018e-07	5.19173e-07	7.45376e-07	7.36393e-07	8.83417e-07	6.8172e-07	8.50738e-07	5.69467e-07	6.79924e-07	8.11535e-07
2.75	3.0568e-07	7.21223e-07	3.08244e-07	5.96317e-07	6.84271e-07	5.13911e-07	4.94056e-07	7.27719e-07	7.15013e-07	8.54916e-07	6.57104e-07	8.16088e-07	5.5778e-07	6.67433e-07	8.12053e-07
2.7	2.68602e-07	6.69586e-07	2.91311e-07	5.74292e-07	6.51308e-07	4.96136e-07	4.73295e-07	7.13246e-07	6.9422e-07	8.85123e-07	7.20448e-07	8.47949e-07	5.42094e-07	6.59661e-07	7.98323e-07
2.65	2.3706e-07	6.4802e-07	2.67041e-07	5.38039e-07	6.17465e-07	4.70239e-07	4.52947e-07	6.9598e-07	6.97266e-07	8.86729e-07	6.97604e-07	7.92151e-07	5.17503e-07	6.49192e-07	8.23585e-07
2.6	2.2224e-07	6.08485e-07	2.46883e-07	5.1809e-07	5.86752e-07	4.58964e-07	4.39496e-07	6.85043e-07	6.67683e-07	8.5153e-07	6.84834e-07	7.65823e-07	4.89279e-07	6.10793e-07	8.0757e-07
2.55	2.10418e-07	5.72893e-07	2.32047e-07	4.77607e-07	5.22795e-07	4.34156e-07	4.09617e-07	6.54218e-07	6.47272e-07	8.31396e-07	6.37602e-07	7.24558e-07	4.7445e-07	5.9578e-07	7.86594e-07
2.5	2.05638e-07	5.61888e-07	2.28515e-07	4.69168e-07	4.95101e-07	4.22947e-07	3.99574e-07	6.33759e-07	6.21502e-07	8.38699e-07	6.47451e-07	6.85459e-07	4.53745e-07	5.76119e-07	7.71865e-07
2.45	1.825e-07	5.45626e-07	1.95327e-07	4.26875e-07	4.96544e-07	3.84385e-07	3.86563e-07	5.96548e-07	6.06741e-07	7.91343e-07	6.36113e-07	6.50229e-07	4.23583e-07	5.34192e-07	7.52343e-07
2.4	1.57513e-07	5.19467e-07	1.88877e-07	3.95461e-07	4.75146e-07	3.63012e-07	3.52647e-07	5.93874e-07	5.65614e-07	7.87563e-07	6.12782e-07	6.4015e-07	4.12934e-07	5.11421e-07	7.19677e-07
2.35	1.44466e-07	4.93632e-07	1.7456e-07	3.91002e-07	4.27554e-07	3.42322e-07	3.32502e-07	5.7412e-07	5.53004e-07	7.6726e-07	5.97679e-07	6.30673e-07	3.81897e-07	4.94033e-07	6.92015e-07
2.3	1.3708e-07	4.76046e-07	1.58141e-07	3.70968e-07	4.1012e-07	3.22958e-07	3.23165e-07	5.32312e-07	5.3282e-07	7.51796e-07	5.80825e-07	6.22207e-07	3.75681e-07	4.64019e-07	6.71182e-07
2.25	1.26842e-07	4.32919e-07	1.47209e-07	3.42819e-07	3.90139e-07	3.09865e-07	3.03374e-07	4.97614e-07	5.11641e-07	7.14432e-07	5.42754e-07	6.02698e-07	3.39561e-07	4.52867e-07	6.50714e-07
2.2	1.09505e-07	4.13803e-07	1.37895e-07	3.30275e-07	3.73685e-07	2.88503e-07	2.94226e-07	4.88216e-07	4.92303e-07	6.83537e-07	5.37126e-07	5.76147e-07	3.26539e-07	4.50828e-07	6.15489e-07
2.15	1.01466e-07	3.80905e-07	1.33699e-07	3.09186e-07	3.50131e-07	2.68005e-07	2.63591e-07	4.72474e-07	4.59226e-07	6.36225e-07	5.06527e-07	5.57349e-07	3.01006e-07	4.12437e-07	5.90178e-07
2.1	9.27832e-08	3.6155e-07	1.18848e-07	2.89181e-07	3.36838e-07	2.44898e-07	2.42985e-07	4.37592e-07	4.38225e-07	6.22033e-07	4.87866e-07	5.32699e-07	2.88916e-07	4.02526e-07	5.60696e-07
2.05	8.42501e-08	3.4026e-07	1.08627e-07	2.70304e-07	3.06371e-07	2.15748e-07	2.28353e-07	4.15232e-07	4.17505e-07	5.98162e-07	4.68299e-07	4.93282e-07	2.69921e-07	3.81066e-07	5.4416e-07
2	6.69988e-08	3.22364e-07	1.0307e-07	2.46797e-07	2.87603e-07	2.13102e-07	2.14227e-07	3.83866e-07	3.8662e-07	5.70001e-07	4.42631e-07	4.7547e-07	2.54403e-07	3.65289e-07	5.20446e-07
1.95	6.23748e-08	2.97609e-07	9.49026e-08	2.2805e-07	2.62239e-07	1.99904e-07	1.96891e-07	3.55455e-07	3.60795e-07	5.30837e-07	4.27121e-07	4.35837e-07	2.42914e-07	3.27946e-07	4.88854e-07
1.9	5.52224e-08	2.79206e-07	8.77822e-08	2.14511e-07	2.49833e-07	1.89261e-07	1.93672e-07	3.3128e-07	3.27231e-07	5.15339e-07	4.0148e-07	4.148e-07	2.31083e-07	3.21987e-07	4.72875e-07
1.85	4.5983e-08	2.5818e-07	7.95748e-08	1.99702e-07	2.30716e-07	1.64762e-07	1.77933e-07	3.09589e-07	3.06216e-07	4.69803e-07	3.79777e-07	3.78233e-07	2.20066e-07	3.05908e-07	4.35471e-07
1.8	4.17802e-08	2.34911e-07	7.32935e-08	1.80365e-07	2.2027e-07	1.56334e-07	1.63662e-07	2.88789e-07	2.79695e-07	4.42649e-07	3.44115e-07	3.54597e-07	2.01981e-07	2.77154e-07	4.12787e-07
1.75	3.86975e-08	2.1473e-07	6.582e-08	1.66396e-07	1.98056e-07	1.43377e-07	1.50301e-07	2.72813e-07	2.59266e-07	4.10407e-07	3.1704e-07	3.33044e-07	1.88535e-07	2.63103e-07	3.92175e-07
1.7	3.37452e-08	1.91798e-07	5.9712e-08	1.48628e-07	1.77582e-07	1.39617e-07	1.35562e-07	2.52834e-07	2.26295e-07	3.81899e-07	2.94285e-07	3.06079e-07	1.70698e-07	2.40846e-07	3.58561e-07
1.65	2.99043e-08	1.6887e-07	5.27426e-08	1.26152e-07	1.60724e-07	1.26589e-07	1.27768e-07	2.20987e-07	2.08885e-07	3.43027e-07	2.72083e-07	2.79433e-07	1.55114e-07	2.22837e-07	3.36126e-07
1.6	2.60096e-08	1.41407e-07	5.11543e-08	1.11763e-07	1.50653e-07	1.07867e-07	1.11571e-07	2.01065e-07	1.98014e-07	3.27663e-07	2.45459e-07	2.541e-07	1.43423e-07	2.06301e-07	3.10338e-07
1.55	2.28571e-08	1.28535e-07	4.39466e-08	1.0174e-07	1.24959e-07	9.84155e-08	9.84095e-08	1.77223e-07	1.7271e-07	2.93467e-07	2.22524e-07	2.26864e-07	1.23326e-07	1.8857e-07	2.86548e-07
1.5	1.9202e-08	1.18353e-07	4.08276e-08	8.73761e-08	1.12614e-07	8.07126e-08	8.6249e-08	1.56748e-07	1.49448e-07	2.74193e-07	2.04306e-07	2.07852e-07	1.09886e-07	1.66922e-07	2.58625e-07
1.45	1.58597e-08	1.09969e-07	3.66981e-08	8.47448e-08	9.43463e-08	7.39707e-08	7.87327e-08	1.40883e-07	1.37288e-07	2.47802e-07	1.80256e-07	1.94198e-07	9.68051e-08	1.48523e-07	2.30925e-07
1.4	1.32391e-08	9.05585e-08	2.96149e-08	6.947e-08	8.7101e-08	6.59752e-08	6.99025e-08	1.2948e-07	1.22164e-07	2.21732e-07	1.61356e-07	1.68111e-07	8.66412e-08	1.33681e-07	2.06941e-07
1.35	1.10447e-08	7.97788e-08	2.81144e-08	5.77529e-08	7.44087e-08	5.7709e-08	6.15336e-08	1.09863e-07	1.03943e-07	1.97195e-07	1.49654e-07	1.50085e-07	7.58732e-08	1.2013e-07	1.89124e-07
1.3	9.0568e-09	6.737e-08	2.12635e-08	5.1514e-08	6.68369e-08	4.95866e-08	5.29121e-08	9.78476e-08	8.95327e-08	1.74277e-07	1.31675e-07	1.36386e-07	6.16799e-08	1.08384e-07	1.7105e-07
1.25	8.6071e-09	6.05867e-08	2.13238e-08	4.7148e-08	5.69693e-08	4.26551e-08	4.42408e-08	8.42678e-08	7.87489e-08	1.51687e-07	1.1514e-07	1.09043e-07	5.40405e-08	9.41317e-08	1.47757e-07
1.2	6.646e-09	5.29e-08	1.78858e-08	4.20878e-08	4.88784e-08	4.95093e-08	3.6334e-08	7.09323e-08	6.59531e-08	1.29774e-07	9.97525e-08	9.80909e-08	4.64654e-08	8.14091e-08	1.23163e-07
1.15	5.4928e-09	4.67301e-08	1.52584e-08	3.5103e-08	4.11307e-08	4.27395e-08	3.08461e-08	5.87062e-08	5.23942e-08	1.08975e-07	8.81624e-08	8.6723e-08	3.93221e-08	7.06309e-08	1.0517e-07
1.1	4.3125e-09	3.75176e-08	1.25119e-08	3.00706e-08	3.44399e-08	2.48506e-08	2.47861e-08	4.79117e-08	4.50912e-08	9.01225e-08	7.36272e-08	7.37307e-08	3.38124e-08	5.68182e-08	9.56453e-08
1.05	3.8211e-09	2.99163e-08	1.05038e-08	2.46561e-08	2.93481e-08	3.10267e-08	2.09818e-08	4.14472e-08	3.87795e-08	8.02304e-08	6.27406e-08	6.5157e-08	2.83775e-08	5.14924e-08	8.20376e-08
1	3.4687e-09	2.5603e-08	9.1501e-09	2.09891e-08	2.49996e-08	1.71138e-08	1.63484e-08	3.28261e-08	3.17912e-08	6.61571e-08	5.33679e-08	5.56212e-08	2.54365e-08	4.08335e-08	6.86976e-08
0.95	2.6967e-09	2.18498e-08	6.9608e-09	1.74337e-08	2.11936e-08	1.4989e-08	1.39005e-08	2.6522e-08	2.37605e-08	5.50122e-08	4.15557e-08	4.63949e-08	1.72976e-08	3.40587e-08	5.65889e-08
0.9	2.1878e-09	1.67882e-08	6.2433e-09	1.42385e-08	1.72704e-08	1.72422e-08	1.12528e-08	2.06339e-08	1.95739e-08	4.30703e-08	3.23853e-08	3.65558e-08	1.52549e-08	2.63989e-08	4.71175e-08
0.85	1.8084e-09	1.27697e-08	5.0812e-09	1.11373e-08	1.26989e-08	9.6575e-09	7.8812e-09	1.69729e-08	1.42007e-08	3.52843e-08	2.46624e-08	3.19459e-08	1.19796e-08	2.13862e-08	3.60838e-08
0.8	1.6722e-09	9.8665e-09	3.8159e-09	9.2695e-09	9.9258e-09	6.862e-09	5.8098e-09	1.26053e-08	1.1159e-08	2.5853e-08	1.97274e-08	2.38272e-08	1.05833e-08	1.76346e-08	2.85743e-08
0.75	1.1434e-09	7.8242e-09	3.2698e-09	7.0102e-09	8.3188e-09	5.8193e-09	5.162e-09	1.0369e-08	7.9664e-09	1.93055e-08	1.51596e-08	1.72398e-08	7.4709e-09	1.39148e-08	2.33763e-08
0.7	9.35616e-10	6.1043e-09	2.3672e-09	5.4877e-09	6.5907e-09	4.4383e-09	3.3751e-09	7.3159e-09	5.8407e-09	1.47009e-08	1.09007e-08	1.2438e-08	5.2552e-09	1.01119e-08	1.90655e-08
0.65	6.88634e-10	4.1172e-09	1.8273e-09	3.9474e-09	5.3748e-09	4.712e-09	2.5603e-09	5.1782e-09	4.5672e-09	1.13163e-08	8.0708e-09	1.10811e-08	3.479e-09	6.6505e-09	1.35723e-08
0.6	5.65062e-10	2.9931e-09	1.3778e-09	2.8453e-09	3.924e-09	2.5775e-09	1.6749e-09	3.2848e-09	3.4386e-09	7.601e-09	5.5013e-09	6.9851e-09	2.4801e-09	5.1217e-09	9.8547e-09
0.55	3.68439e-10	1.8907e-09	1.0511e-09	2.0206e-09	2.9889e-09	2.2971e-09	1.3203e-09	2.4725e-09	2.3206e-09	5.1896e-09	3.7473e-09	5.0128e-09	1.9435e-09	3.3891e-09	6.55e-09
0.5	2.53973e-10	1.2324e-09	6.08035e-10	1.5327e-09	2.1996e-09	1.8387e-09	8.98938e-10	1.8341e-09	1.6634e-09	3.6156e-09	2.715e-09	3.0965e-09	1.2941e-09	2.4511e-09	4.4235e-09
0.45	1.93428e-10	8.41685e-10	4.61059e-10	1.0419e-09	1.4926e-09	1.136e-09	6.1656e-10	1.149e-09	1.0895e-09	2.4009e-09	1.8073e-09	2.0345e-09	9.89147e-10	1.6794e-09	2.8473e-09
0.4	1.31861e-10	5.94749e-10	3.03111e-10	6.87681e-10	1.1012e-09	7.21909e-10	4.26987e-10	8.16681e-10	6.93057e-10	1.5029e-09	1.099e-09	1.2936e-09	6.63403e-10	9.66015e-10	2.0905e-09
0.35	9.04345e-11	4.61563e-10	2.22132e-10	5.23916e-10	7.18601e-10	5.57956e-10	2.62565e-10	6.36265e-10	4.58437e-10	9.79606e-10	7.76628e-10	7.65945e-10	3.98559e-10	6.03879e-10	1.2549e-09
0.3	6.93379e-11	2.94911e-10	1.37263e-10	3.56968e-10	4.94207e-10	3.23807e-10	1.7784e-10	3.43526e-10	2.91288e-10	6.55258e-10	5.21226e-10	5.48509e-10	2.13752e-10	3.65558e-10	7.16885e-10
0.25	4.64735e-11	1.75881e-10	8.32638e-11	2.15459e-10	3.21977e-10	2.25012e-10	1.21531e-10	2.04282e-10	1.51244e-10	4.12952e-10	2.87438e-10	2.93633e-10	1.31573e-10	2.0638e-10	4.84229e-10
0.2	2.45529e-11	1.35317e-10	5.48634e-11	1.52237e-10	2.02121e-10	1.54096e-10	8.18387e-11	1.28231e-10	9.14965e-11	2.17349e-10	1.57748e-10	1.86507e-10	7.69327e-11	1.4245e-10	2.81144e-10
0.15	1.74313e-11	8.48492e-11	2.54992e-11	1.07545e-10	1.26658e-10	9.36532e-11	5.68864e-11	7.68034e-11	6.74266e-11	1.12259e-10	8.70295e-11	9.08179e-11	4.71293e-11	7.85145e-11	1.34136e-10
0.1	1.19088e-11	4.87158e-11	1.55488e-11	6.78916e-11	8.58569e-11	6.27573e-11	2.65065e-11	4.47135e-11	2.891e-11	6.68247e-11	5.59861e-11	5.90043e-11	1.94975e-11	4.66184e-11	7.91646e-11
0.05	7.1829e-12	2.29256e-11	9.0688e-12	4.76614e-11	6.08482e-11	2.5194e-11	1.65211e-11	2.25434e-11	1.75954e-11	2.60388e-11	2.05235e-11	2.4797e-11	1.19326e-11	1.86482e-11	4.11448e-11
0	4.6253e-12	1.53133e-11	5.876e-12	1.72076e-11	3.12152e-11	1.50014e-11	1.12087e-11	1.37669e-11	1.11735e-11	1.51821e-11	1.15562e-11	1.54569e-11	7.0843e-12	1.05724e-11	1.89264e-11
-0.05	2.576e-12	9.8369e-12	3.277e-12	1.10263e-11	1.79143e-11	8.677e-12	7.0884e-12	8.3153e-12	6.7501e-12	9.0213e-12	7.039e-12	9.1312e-12	3.4613e-12	6.7529e-12	9.4636e-12
-0.1	1.6359e-12	6.4183e-12	1.8164e-12	7.0043e-12	1.17509e-11	5.2809e-12	4.0805e-12	4.9176e-12	3.7428e-12	5.499e-12	4.0546e-12	5.4225e-12	1.8368e-12	3.1981e-12	6.5027e-12
-0.15	9.99584e-13	4.119e-12	1.1e-12	4.4234e-12	6.9679e-12	2.7676e-12	2.2874e-12	2.3925e-12	1.8661e-12	2.6876e-12	2.0772e-12	2.8348e-12	9.55965e-13	1.6824e-12	3.2236e-12
-0.2	6.68691e-13	2.1978e-12	5.72306e-13	2.3659e-12	4.2028e-12	1.5436e-12	1.4613e-12	1.2989e-12	9.96928e-13	1.3905e-12	1.0136e-12	1.5956e-12	4.22599e-13	7.45033e-13	2.0495e-12
-0.25	4.68862e-13	1.2526e-12	3.07882e-13	1.4003e-12	2.4285e-12	7.26304e-13	7.98383e-13	6.50632e-13	4.40975e-13	7.40353e-13	4.89313e-13	8.69159e-13	1.05743e-13	2.55227e-13	1.2491e-12
-0.3	3.16549e-13	7.13781e-13	1.8252e-13	8.7986e-13	1.3502e-12	3.78181e-13	4.42399e-13	2.27978e-13	1.12553e-13	3.42253e-13	1.87897e-13	4.19875e-13	7.42313e-14	5.8433e-15	5.79995e-13
-0.35	2.34243e-13	4.27076e-13	8.50177e-14	5.01229e-13	8.64818e-13	1.63322e-13	2.54498e-13	5.29579e-14	6.36307e-14	1.03049e-13	2.96084e-14	1.71292e-13	2.12388e-13	1.54769e-13	3.2534e-13
-0.4	2.54383e-13	2.79758e-13	6.10125e-14	3.59788e-13	5.40425e-13	4.82481e-14	1.46834e-13	1.05552e-13	1.38035e-13	7.46606e-14	9.62186e-14	1.47487e-14	2.80753e-13	2.48337e-13	9.65973e-14
-0.45	3.55572e-13	2.24344e-13	8.46782e-14	3.05422e-13	4.99923e-13	9.2487e-15	1.2747e-13	1.84631e-13	2.1483e-13	1.65993e-13	1.77826e-13	6.24672e-14	3.24659e-13	2.91052e-13	1.66209e-13
-0.5	5.40115e-13	2.5544e-13	1.5252e-13	3.19303e-13	5.52515e-13	4.64787e-14	1.44398e-13	2.11018e-13	2.38711e-13	2.13362e-13	2.39694e-13	9.51228e-14	3.43883e-13	3.10239e-13	2.73454e-13
-0.55	8.24812e-13	4.10581e-13	2.889e-13	4.48806e-13	8.77165e-13	1.23462e-13	2.19141e-13	1.99779e-13	2.0447e-13	2.28085e-13	2.23866e-13	6.34178e-14	3.00887e-13	2.56427e-13	2.66909e-13
-0.6	1.2473e-12	6.8662e-13	5.74567e-13	7.13057e-13	1.1181e-12	3.27659e-13	3.87327e-13	1.12359e-13	8.52949e-14	1.90837e-13	1.62731e-13	2.95959e-14	2.04098e-13	1.70896e-13	1.97572e-13
-0.65	1.9476e-12	1.1608e-12	9.63253e-13	1.0399e-12	1.7177e-12	6.39777e-13	6.88922e-13	1.1683e-13	1.90357e-13	1.08008e-13	2.051e-14	2.75476e-13	2.7751e-15	4.66391e-14	4.1572e-14
-0.7	2.9895e-12	1.7813e-12	1.5258e-12	1.6718e-12	2.5096e-12	1.0947e-12	1.0576e-12	5.20685e-13	5.82068e-13	1.80415e-13	2.29999e-13	6.75597e-13	3.46283e-13	3.57015e-13	3.31328e-13
-0.75	4.1855e-12	2.6641e-12	2.3595e-12	2.5193e-12	3.7439e-12	1.7403e-12	1.7419e-12	1.0304e-12	1.1612e-12	5.90425e-13	6.93916e-13	1.2091e-12	9.30177e-13	1.0319e-12	8.92728e-13
-0.8	9.1052e-12	4.1502e-12	3.5225e-12	3.6745e-12	8.1543e-12	2.7402e-12	2.7736e-12	1.8229e-12	2.0078e-12	1.1193e-12	1.2889e-12	1.9993e-12	1.588e-12	1.8118e-12	1.6471e-12
-0.85	1.30485e-11	1.04142e-11	8.3341e-12	9.2155e-12	1.13739e-11	4.2348e-12	4.2282e-12	3.2639e-12	3.5044e-12	1.914e-12	2.2191e-12	3.2036e-12	2.6935e-12	3.0495e-12	2.8727e-12
-0.9	1.67088e-11	1.44683e-11	1.13654e-11	1.244e-11	1.4689e-11	1.04337e-11	9.8497e-12	4.7874e-12	9.7965e-12	3.1805e-12	3.7133e-12	4.9825e-12	4.3438e-12	4.6056e-12	4.4465e-12
-0.95	2.10376e-11	1.89251e-11	1.58101e-11	1.66273e-11	2.04677e-11	1.43858e-11	1.3966e-11	1.21827e-11	1.3732e-11	5.0537e-12	9.8998e-12	1.28834e-11	1.16052e-11	1.08778e-11	1.15073e-11
-1	2.73592e-11	2.51374e-11	2.04411e-11	2.15769e-11	2.56334e-11	1.89352e-11	1.78143e-11	1.75865e-11	1.83585e-11	1.15414e-11	1.40769e-11	1.8182e-11	1.6239e-11	1.64402e-11	1.57412e-11
-1.05	3.45842e-11	3.26318e-11	2.57269e-11	2.75468e-11	3.66001e-11	2.5644e-11	2.33126e-11	2.31816e-11	2.41032e-11	1.7964e-11	1.88659e-11	2.3389e-11	2.15749e-11	2.22407e-11	2.16486e-11
-1.1	4.36527e-11	4.16406e-11	3.22165e-11	3.52731e-11	4.53815e-11	3.24142e-11	2.97375e-11	3.01769e-11	3.29141e-11	2.454e-11	2.41716e-11	3.11728e-11	2.78937e-11	2.93525e-11	2.89016e-11
-1.15	5.64127e-11	5.67732e-11	4.24875e-11	4.61128e-11	6.60077e-11	4.06896e-11	3.83871e-11	3.94458e-11	4.24496e-11	3.15734e-11	3.19039e-11	4.00487e-11	3.53956e-11	3.73178e-11	3.76777e-11
-1.2	7.34357e-11	6.99069e-11	5.37081e-11	6.13602e-11	8.12933e-11	5.49408e-11	4.92163e-11	5.0384e-11	5.50385e-11	4.16469e-11	4.20803e-11	5.12217e-11	4.62036e-11	4.95446e-11	5.03131e-11
-1.25	9.11696e-11	9.05134e-11	7.11824e-11	7.83683e-11	1.04284e-10	6.92915e-11	6.31626e-11	6.69878e-11	7.45613e-11	5.58456e-11	5.47519e-11	6.50238e-11	6.06866e-11	6.10882e-11	6.38629e-11
-1.3	1.13218e-10	1.15769e-10	8.70741e-11	9.94515e-11	1.32244e-10	8.55207e-11	8.56918e-11	8.71655e-11	9.26161e-11	7.1031e-11	6.93402e-11	8.5544e-11	7.89764e-11	8.50127e-11	8.14005e-11
-1.35	1.39673e-10	1.46531e-10	1.12824e-10	1.31522e-10	1.55561e-10	1.09293e-10	1.04563e-10	1.09472e-10	1.2055e-10	8.6944e-11	8.99519e-11	1.10262e-10	1.01139e-10	1.0582e-10	1.05371e-10
-1.4	1.72225e-10	1.82632e-10	1.35583e-10	1.65563e-10	1.94932e-10	1.34736e-10	1.29241e-10	1.37682e-10	1.5284e-10	1.10749e-10	1.13093e-10	1.31862e-10	1.26339e-10	1.33659e-10	1.29849e-10
-1.45	2.20579e-10	2.29103e-10	1.71251e-10	2.10823e-10	2.48213e-10	1.68191e-10	1.64434e-10	1.72554e-10	1.95257e-10	1.35088e-10	1.37264e-10	1.71563e-10	1.58408e-10	1.68836e-10	1.62807e-10
-1.5	2.82392e-10	3.00497e-10	2.24598e-10	2.68696e-10	3.15008e-10	2.09821e-10	2.05642e-10	2.15038e-10	2.50654e-10	1.6969e-10	1.73196e-10	2.16681e-10	1.88061e-10	2.05252e-10	1.99731e-10
-1.55	3.52458e-10	3.77476e-10	2.70661e-10	3.26605e-10	4.10279e-10	2.67705e-10	2.57651e-10	2.71372e-10	3.08764e-10	2.20189e-10	2.24324e-10	2.80835e-10	2.36625e-10	2.57066e-10	2.61986e-10
-1.6	4.40875e-10	4.72012e-10	3.37816e-10	4.04344e-10	5.32687e-10	3.17464e-10	3.29511e-10	3.51941e-10	3.9611e-10	2.83889e-10	2.75763e-10	3.42909e-10	2.987e-10	3.13084e-10	3.1594e-10
-1.65	5.80343e-10	6.35603e-10	4.17205e-10	5.01694e-10	6.94908e-10	4.07583e-10	4.14231e-10	4.218e-10	4.88042e-10	3.37186e-10	3.41603e-10	4.20802e-10	3.6781e-10	3.97697e-10	4.17681e-10
-1.7	7.39016e-10	7.81629e-10	5.50549e-10	6.496e-10	8.66884e-10	4.96447e-10	5.36822e-10	5.44003e-10	6.50102e-10	4.16724e-10	4.42377e-10	5.57302e-10	4.83112e-10	5.48585e-10	5.16863e-10
-1.75	9.16739e-10	1.0095e-09	6.97635e-10	8.24577e-10	1.0582e-09	6.87114e-10	6.79451e-10	6.97229e-10	8.2096e-10	5.60995e-10	5.73706e-10	6.92502e-10	5.67195e-10	6.95302e-10	6.5483e-10
-1.8	1.0727e-09	1.2475e-09	8.59982e-10	1.001e-09	1.3177e-09	8.72436e-10	8.06498e-10	8.81741e-10	1.0106e-09	6.91912e-10	7.15312e-10	8.93669e-10	7.28784e-10	8.44123e-10	8.05152e-10
-1.85	1.306e-09	1.5676e-09	1.0739e-09	1.2199e-09	1.713e-09	1.0752e-09	9.71842e-10	1.0847e-09	1.2538e-09	8.41771e-10	8.44299e-10	1.0861e-09	8.81778e-10	1.0045e-09	9.66242e-10
-1.9	1.5673e-09	1.9183e-09	1.2911e-09	1.4716e-09	2.0594e-09	1.3195e-09	1.2034e-09	1.3039e-09	1.5712e-09	1.0238e-09	1.027e-09	1.2828e-09	1.0748e-09	1.1726e-09	1.1803e-09
-1.95	1.9619e-09	2.3925e-09	1.6054e-09	1.745e-09	2.5128e-09	1.5442e-09	1.4764e-09	1.6245e-09	1.9559e-09	1.2762e-09	1.2822e-09	1.6135e-09	1.3389e-09	1.3867e-09	1.4606e-09
-2	2.3686e-09	2.938e-09	1.9384e-09	2.1668e-09	3.0482e-09	1.853e-09	1.8586e-09	1.9704e-09	2.3787e-09	1.5275e-09	1.5405e-09	1.9038e-09	1.5275e-09	1.654e-09	1.747e-09
-2.05	2.9793e-09	3.5932e-09	2.3063e-09	2.7092e-09	3.6876e-09	2.2367e-09	2.1622e-09	2.4111e-09	2.7863e-09	1.8268e-09	1.8154e-09	2.3128e-09	1.8806e-09	1.9929e-09	2.1365e-09
-2.1	3.4685e-09	4.2911e-09	2.8414e-09	3.2093e-09	4.4037e-09	2.7795e-09	2.5449e-09	2.9457e-09	3.3553e-09	2.2327e-09	2.2501e-09	2.7109e-09	2.2561e-09	2.3565e-09	2.492e-09
-2.15	4.1596e-09	5.5854e-09	3.414e-09	3.9065e-09	5.6522e-09	3.163e-09	3.1208e-09	3.3621e-09	3.902e-09	2.6058e-09	2.6644e-09	3.2112e-09	2.6552e-09	2.8399e-09	3.0155e-09
-2.2	4.7722e-09	6.5702e-09	3.8515e-09	4.6745e-09	6.8241e-09	3.794e-09	3.6088e-09	3.9146e-09	4.5839e-09	3.1475e-09	3.0633e-09	3.6815e-09	3.0644e-09	3.2167e-09	3.54e-09
-2.25	5.8421e-09	8.04e-09	4.6348e-09	5.7847e-09	7.8539e-09	4.5399e-09	4.5259e-09	4.9534e-09	5.5025e-09	3.7299e-09	3.7518e-09	4.3649e-09	3.4513e-09	3.6487e-09	4.1645e-09
-2.3	6.6499e-09	9.3108e-09	5.7898e-09	7.1322e-09	9.656e-09	5.7406e-09	5.5752e-09	5.9639e-09	6.4702e-09	4.3342e-09	4.3969e-09	5.4562e-09	4.3095e-09	4.3416e-09	4.965e-09
-2.35	7.6223e-09	1.06549e-08	6.824e-09	8.2176e-09	1.12349e-08	6.5983e-09	6.6505e-09	7.0304e-09	7.4749e-09	5.2923e-09	4.9695e-09	6.1391e-09	4.9001e-09	5.4277e-09	6.1864e-09
-2.4	8.9899e-09	1.30458e-08	7.8882e-09	9.7686e-09	1.34973e-08	7.7433e-09	7.55e-09	7.8959e-09	8.6977e-09	6.3463e-09	6.1652e-09	7.4361e-09	6.1612e-09	6.2143e-09	7.5633e-09
-2.45	1.01052e-08	1.54156e-08	9.1053e-09	1.16152e-08	1.56048e-08	9.0482e-09	8.6348e-09	9.1831e-09	1.02304e-08	7.5566e-09	7.116e-09	8.616e-09	7.1205e-09	7.3607e-09	8.474e-09
-2.5	1.13262e-08	1.79486e-08	1.07488e-08	1.33558e-08	1.78349e-08	1.03562e-08	9.8692e-09	1.09e-08	1.1505e-08	8.6222e-09	8.1463e-09	9.7925e-09	7.984e-09	8.3047e-09	9.7038e-09
-2.55	1.34679e-08	2.05492e-08	1.19713e-08	1.52196e-08	2.02347e-08	1.1796e-08	1.16886e-08	1.22381e-08	1.34686e-08	9.8658e-09	9.1498e-09	1.11199e-08	9.1463e-09	9.2598e-09	1.12379e-08
-2.6	1.57866e-08	2.29602e-08	1.39881e-08	1.79662e-08	2.33214e-08	1.37705e-08	1.34491e-08	1.42459e-08	1.53033e-08	1.13891e-08	1.04897e-08	1.2605e-08	1.02403e-08	1.03398e-08	1.2964e-08
-2.65	1.722e-08	2.72516e-08	1.59575e-08	2.04624e-08	2.7121e-08	1.56065e-08	1.59301e-08	1.58857e-08	1.70384e-08	1.29252e-08	1.18951e-08	1.46668e-08	1.17412e-08	1.18828e-08	1.47672e-08
-2.7	2.00966e-08	3.13821e-08	1.78018e-08	2.35336e-08	2.99088e-08	1.77185e-08	1.80046e-08	1.86197e-08	1.9039e-08	1.47611e-08	1.35846e-08	1.71079e-08	1.32632e-08	1.35487e-08	1.71195e-08
-2.75	2.23278e-08	3.54125e-08	2.12e-08	2.70959e-08	3.38971e-08	2.02534e-08	2.09656e-08	2.07205e-08	2.1844e-08	1.67367e-08	1.53898e-08	1.8539e-08	1.51461e-08	1.53245e-08	1.8435e-08
-2.8	2.61844e-08	3.97599e-08	2.36916e-08	3.00698e-08	4.01013e-08	2.26014e-08	2.34618e-08	2.37158e-08	2.50197e-08	1.80587e-08	1.65857e-08	2.08653e-08	1.66109e-08	1.72614e-08	2.04874e-08
-2.85	2.84175e-08	4.45414e-08	2.6691e-08	3.40173e-08	4.32614e-08	2.54108e-08	2.648e-08	2.65979e-08	2.7813e-08	2.0893e-08	1.94763e-08	2.42813e-08	1.84683e-08	1.96571e-08	2.25428e-08
-2.9	3.33773e-08	4.99077e-08	3.02935e-08	3.86903e-08	4.8959e-08	3.00293e-08	2.98398e-08	2.98171e-08	3.02696e-08	2.44152e-08	2.2021e-08	2.77311e-08	2.10626e-08	2.13948e-08	2.50081e-08
-2.95	3.68151e-08	5.91348e-08	3.35247e-08	4.37489e-08	6.05773e-08	3.08293e-08	3.38504e-08	3.27728e-08	3.46578e-08	2.6519e-08	2.43373e-08	3.06319e-08	2.30258e-08	2.46529e-08	2.71211e-08
-3	4.12584e-08	6.52155e-08	3.66291e-08	4.84737e-08	6.15854e-08	3.56956e-08	3.75226e-08	3.69152e-08	3.66411e-08	3.05007e-08	2.73657e-08	3.3174e-08	2.51226e-08	2.77351e-08	2.97258e-08
-3.05	4.57019e-08	7.03331e-08	4.10453e-08	5.61269e-08	7.24043e-08	3.93764e-08	4.24672e-08	4.00842e-08	4.06073e-08	3.29764e-08	3.02606e-08	3.62624e-08	2.8253e-08	3.09621e-08	3.29747e-08
-3.1	5.34936e-08	7.68728e-08	4.68536e-08	6.12491e-08	7.75533e-08	4.50023e-08	4.58201e-08	4.48293e-08	4.47988e-08	3.75689e-08	3.30226e-08	4.01798e-08	3.13091e-08	3.39791e-08	3.6052e-08
-3.15	6.05383e-08	8.57803e-08	5.3568e-08	6.87099e-08	9.05391e-08	4.89255e-08	5.1119e-08	5.34083e-08	4.93346e-08	3.99786e-08	3.74071e-08	4.49387e-08	3.53667e-08	3.73807e-08	4.02599e-08
-3.2	6.54525e-08	9.77618e-08	6.01376e-08	7.29854e-08	9.77038e-08	5.56865e-08	5.50319e-08	5.75447e-08	5.64719e-08	4.55894e-08	4.20312e-08	4.95524e-08	3.99481e-08	4.1256e-08	4.43084e-08
-3.25	7.14253e-08	1.06915e-07	6.47365e-08	7.78237e-08	1.04812e-07	5.90174e-08	6.25008e-08	6.37489e-08	6.12046e-08	5.26875e-08	4.62353e-08	5.75114e-08	4.51844e-08	4.42289e-08	4.8486e-08
-3.3	8.08281e-08	1.18337e-07	7.0687e-08	8.83246e-08	1.18442e-07	6.34758e-08	6.69759e-08	7.162e-08	6.76003e-08	5.77052e-08	4.98489e-08	6.30617e-08	4.86231e-08	4.87604e-08	5.6819e-08
-3.35	9.21773e-08	1.32006e-07	8.19509e-08	9.82008e-08	1.26039e-07	7.24074e-08	7.05592e-08	7.85919e-08	7.50969e-08	6.34953e-08	5.7845e-08	6.79762e-08	5.817e-08	5.64953e-08	6.30134e-08
-3.4	9.98813e-08	1.50535e-07	8.39881e-08	1.07037e-07	1.32798e-07	7.85308e-08	7.72419e-08	8.50346e-08	8.19319e-08	6.7841e-08	6.07198e-08	7.5751e-08	6.25072e-08	6.18721e-08	6.99698e-08
-3.45	1.08471e-07	1.64515e-07	9.6738e-08	1.20421e-07	1.45222e-07	8.76554e-08	8.5852e-08	9.19574e-08	9.09381e-08	7.47369e-08	6.95652e-08	8.51453e-08	6.65372e-08	6.62312e-08	7.62844e-08
-3.5	1.19788e-07	1.82627e-07	1.03899e-07	1.27404e-07	1.54855e-07	9.35117e-08	9.31746e-08	9.76774e-08	9.69718e-08	8.27774e-08	7.26077e-08	8.89736e-08	7.26209e-08	7.17906e-08	8.09369e-08
-3.55	1.34382e-07	1.96549e-07	1.12832e-07	1.45826e-07	1.69741e-07	1.01825e-07	1.03365e-07	1.101e-07	1.06206e-07	8.7914e-08	8.03931e-08	9.87925e-08	8.03124e-08	8.10862e-08	8.69927e-08
-3.6	1.50199e-07	2.1906e-07	1.2354e-07	1.60673e-07	1.8401e-07	1.14945e-07	1.1322e-07	1.18931e-07	1.15317e-07	9.50246e-08	8.64219e-08	1.08387e-07	8.5723e-08	8.70241e-08	9.83128e-08
-3.65	1.66799e-07	2.34636e-07	1.37757e-07	1.73234e-07	2.05038e-07	1.24533e-07	1.24732e-07	1.30764e-07	1.23993e-07	1.05145e-07	9.4244e-08	1.15414e-07	9.43833e-08	9.71051e-08	1.02092e-07
-3.7	1.75049e-07	2.53726e-07	1.46786e-07	1.89536e-07	2.16584e-07	1.33954e-07	1.35697e-07	1.43566e-07	1.37193e-07	1.1626e-07	1.01632e-07	1.2766e-07	9.98789e-08	1.0472e-07	1.1221e-07
-3.75	1.92924e-07	2.76548e-07	1.6229e-07	2.04934e-07	2.35686e-07	1.47953e-07	1.44417e-07	1.51962e-07	1.46719e-07	1.22637e-07	1.13366e-07	1.40065e-07	1.13985e-07	1.13296e-07	1.18821e-07
-3.8	2.14203e-07	3.0223e-07	1.82145e-07	2.21198e-07	2.53358e-07	1.59588e-07	1.55891e-07	1.69772e-07	1.58418e-07	1.38713e-07	1.22582e-07	1.49364e-07	1.2288e-07	1.19217e-07	1.29802e-07
-3.85	2.3164e-07	3.21591e-07	1.99641e-07	2.39087e-07	2.76511e-07	1.73726e-07	1.71508e-07	1.82755e-07	1.73283e-07	1.5132e-07	1.29986e-07	1.62595e-07	1.36145e-07	1.26626e-07	1.42678e-07
-3.9	2.44995e-07	3.57014e-07	2.15181e-07	2.56239e-07	2.93175e-07	1.91258e-07	1.85516e-07	1.9599e-07	1.86662e-07	1.62673e-07	1.41051e-07	1.74177e-07	1.48985e-07	1.38375e-07	1.54024e-07
-3.95	2.77452e-07	3.83478e-07	2.2686e-07	2.86207e-07	3.1315e-07	2.06455e-07	1.98381e-07	2.10288e-07	2.0459e-07	1.77637e-07	1.543e-07	1.92251e-07	1.63158e-07	1.49112e-07	1.7039e-07
-4	2.99841e-07	4.21306e-07	2.46902e-07	3.14787e-07	3.52047e-07	2.255e-07	2.12777e-07	2.26496e-07	2.18886e-07	1.91509e-07	1.6368e-07	2.04498e-07	1.75311e-07	1.62985e-07	1.8527e-07
