# Supplementary material for: Chirality-dependent electrical transport properties of carbon nanotubes obtained by experimental measurement
Source: Nat Commun. 2023 Mar 25;14:1672. doi: 10.1038/s41467-023-37443-7 (PMC10039901; doi:10.1038/s41467-023-37443-7)
Supplement: Supplementary file 3 — Source Data [file 41467_2023_37443_MOESM3_ESM.zip › 7. Source Data/Figure 2/2f/transfer curve for 102.xlsx]

## Sheet: Sheet1
-4	1.72965e-08	8.706e-09	5.2117e-09	1.22913e-08	1.34038e-08	3.64061e-08	1.51392e-08	8.5037e-09	1.29916e-08	4.9495e-08	2.25687e-08	6.2904e-09
-3.95	3.34096e-08	8.8151e-09	5.1058e-09	1.24891e-08	1.17298e-08	3.63348e-08	1.46823e-08	8.4737e-09	1.30501e-08	5.0456e-08	2.29013e-08	6.378e-09
-3.9	3.44826e-08	1.45594e-08	7.782e-09	1.45379e-08	1.18904e-08	3.65761e-08	1.45053e-08	8.2852e-09	1.30621e-08	4.94824e-08	2.3453e-08	6.3165e-09
-3.85	3.73059e-08	1.54428e-08	7.1555e-09	1.54852e-08	1.32664e-08	3.61932e-08	1.45883e-08	8.405e-09	1.32916e-08	4.95833e-08	2.27921e-08	6.1272e-09
-3.8	3.6889e-08	1.56989e-08	7.4843e-09	1.52579e-08	1.30193e-08	3.5184e-08	1.46026e-08	8.1414e-09	1.31126e-08	4.9379e-08	2.32072e-08	6.2767e-09
-3.75	3.94639e-08	1.68262e-08	7.4541e-09	1.62159e-08	1.33061e-08	3.5677e-08	1.4425e-08	8.2229e-09	1.3492e-08	4.85466e-08	2.30399e-08	6.4312e-09
-3.7	3.8405e-08	1.73822e-08	7.6907e-09	1.57049e-08	1.14751e-08	3.61248e-08	1.3921e-08	8.048e-09	1.28224e-08	4.93462e-08	2.24411e-08	6.574e-09
-3.65	4.16766e-08	1.74233e-08	8.2245e-09	1.62444e-08	1.23319e-08	3.58596e-08	1.38909e-08	7.7376e-09	1.24087e-08	4.88972e-08	2.2878e-08	6.3652e-09
-3.6	4.20032e-08	1.80413e-08	8.535e-09	1.65027e-08	1.15011e-08	3.53741e-08	1.34271e-08	7.9224e-09	1.28181e-08	4.7916e-08	2.28128e-08	6.2241e-09
-3.55	4.29898e-08	1.92839e-08	8.1191e-09	1.68194e-08	1.27755e-08	3.6015e-08	1.32733e-08	8.1719e-09	1.22082e-08	4.78757e-08	2.2615e-08	6.1023e-09
-3.5	4.43142e-08	1.94766e-08	8.115e-09	1.64664e-08	1.22288e-08	4.99862e-08	1.81522e-08	9.9834e-09	1.49311e-08	4.72855e-08	2.23248e-08	8.5131e-09
-3.45	4.05724e-08	1.96421e-08	8.4853e-09	1.59541e-08	1.29625e-08	4.98413e-08	1.80576e-08	1.09368e-08	1.44685e-08	4.66423e-08	2.16138e-08	8.4985e-09
-3.4	4.30331e-08	1.94112e-08	8.1089e-09	1.6279e-08	1.35776e-08	5.19568e-08	1.85865e-08	1.04961e-08	1.4256e-08	6.16526e-08	2.17316e-08	9.4906e-09
-3.35	4.45514e-08	2.01994e-08	8.163e-09	1.63406e-08	1.45825e-08	5.3957e-08	1.87436e-08	1.03161e-08	1.48464e-08	6.26817e-08	2.98106e-08	8.763e-09
-3.3	4.19796e-08	2.11948e-08	8.9718e-09	1.67413e-08	1.29272e-08	5.3904e-08	1.82672e-08	1.07094e-08	1.43166e-08	6.13172e-08	2.98973e-08	8.5612e-09
-3.25	4.35487e-08	2.05072e-08	8.8335e-09	1.60679e-08	1.2238e-08	5.38435e-08	1.8775e-08	1.06936e-08	1.43995e-08	6.19452e-08	3.08366e-08	8.8026e-09
-3.2	4.55773e-08	1.99435e-08	8.5866e-09	1.58169e-08	1.37455e-08	5.35005e-08	1.80997e-08	1.07002e-08	1.46038e-08	6.25708e-08	3.04316e-08	8.7759e-09
-3.15	4.70436e-08	1.97285e-08	8.2058e-09	1.54962e-08	1.36601e-08	5.35408e-08	1.92239e-08	1.03969e-08	1.39569e-08	6.33325e-08	3.01528e-08	8.4993e-09
-3.1	4.66636e-08	1.88464e-08	8.8497e-09	1.46476e-08	1.36018e-08	5.47339e-08	1.9157e-08	1.02044e-08	1.42176e-08	6.29693e-08	3.05561e-08	8.2327e-09
-3.05	4.73446e-08	1.97495e-08	8.3126e-09	1.4941e-08	1.24051e-08	5.48852e-08	1.84683e-08	9.8414e-09	1.40053e-08	6.25455e-08	2.98981e-08	8.0745e-09
-3	4.47031e-08	2.03021e-08	8.5326e-09	1.55722e-08	1.29094e-08	5.41033e-08	1.88676e-08	1.04975e-08	1.36947e-08	6.02754e-08	2.98846e-08	8.2321e-09
-2.95	4.53387e-08	2.05902e-08	8.128e-09	1.59173e-08	1.31931e-08	5.48373e-08	1.75979e-08	9.7749e-09	1.3589e-08	6.30929e-08	2.99313e-08	8.2686e-09
-2.9	4.4419e-08	2.01106e-08	8.4678e-09	1.45495e-08	1.15235e-08	5.26151e-08	1.78158e-08	9.634e-09	1.34805e-08	6.16249e-08	2.96291e-08	7.9298e-09
-2.85	4.39785e-08	2.00236e-08	8.1114e-09	1.34928e-08	1.28412e-08	5.2151e-08	1.75136e-08	9.3322e-09	1.30447e-08	6.26691e-08	2.95527e-08	7.7869e-09
-2.8	4.39412e-08	1.92649e-08	7.8106e-09	1.52539e-08	1.24429e-08	5.29153e-08	1.82885e-08	9.5125e-09	1.3349e-08	6.11204e-08	2.76138e-08	7.8894e-09
-2.75	4.23193e-08	1.85739e-08	7.6152e-09	1.40728e-08	1.22151e-08	5.14448e-08	1.84996e-08	9.3124e-09	1.30344e-08	5.70469e-08	2.76756e-08	8.054e-09
-2.7	4.34888e-08	1.86032e-08	7.5282e-09	1.44775e-08	1.11407e-08	5.02467e-08	1.7819e-08	9.1476e-09	1.23146e-08	5.61615e-08	2.67369e-08	7.9786e-09
-2.65	4.07671e-08	1.7457e-08	7.5888e-09	1.42261e-08	1.03867e-08	4.95127e-08	1.68343e-08	9.3026e-09	1.24724e-08	5.50366e-08	2.69177e-08	7.3099e-09
-2.6	3.94259e-08	1.82803e-08	7.4345e-09	1.3625e-08	1.06571e-08	4.85189e-08	1.58977e-08	8.8185e-09	1.21365e-08	5.74555e-08	2.67925e-08	6.939e-09
-2.55	3.96054e-08	1.72594e-08	7.052e-09	1.45565e-08	9.733e-09	4.81557e-08	1.58828e-08	8.7838e-09	1.18172e-08	5.59597e-08	2.62455e-08	6.8738e-09
-2.5	3.89501e-08	1.74647e-08	6.6172e-09	1.27765e-08	8.5984e-09	4.60621e-08	1.54093e-08	7.9947e-09	1.10015e-08	5.51526e-08	2.53752e-08	6.4954e-09
-2.45	3.84135e-08	1.62029e-08	6.1994e-09	1.26609e-08	1.02292e-08	4.46799e-08	1.5036e-08	7.9852e-09	1.08874e-08	5.06074e-08	2.44098e-08	6.7657e-09
-2.4	3.69185e-08	1.63821e-08	6.2599e-09	1.24171e-08	8.8823e-09	4.36407e-08	1.50344e-08	7.5489e-09	1.07039e-08	5.12001e-08	2.34688e-08	6.4748e-09
-2.35	3.47202e-08	1.61729e-08	5.7646e-09	1.1931e-08	9.1704e-09	4.18877e-08	1.42321e-08	7.4876e-09	1.00875e-08	4.88039e-08	2.23056e-08	6.002e-09
-2.3	3.475e-08	1.50993e-08	5.1754e-09	1.19308e-08	8.9039e-09	4.1525e-08	1.43104e-08	6.9411e-09	9.9008e-09	4.55854e-08	2.16718e-08	5.8776e-09
-2.25	3.26742e-08	1.47936e-08	5.4182e-09	1.1157e-08	7.3059e-09	3.99209e-08	1.32469e-08	6.7803e-09	9.4094e-09	4.39661e-08	2.03626e-08	5.5486e-09
-2.2	3.33147e-08	1.4389e-08	5.1968e-09	1.05055e-08	7.3538e-09	3.90546e-08	1.21546e-08	6.5023e-09	9.1921e-09	4.3565e-08	2.01637e-08	5.7282e-09
-2.15	3.15403e-08	1.31726e-08	4.9606e-09	1.07839e-08	7.1534e-09	3.75641e-08	1.21392e-08	6.0957e-09	8.9251e-09	4.1083e-08	1.86526e-08	5.0684e-09
-2.1	3.00536e-08	1.2724e-08	4.7451e-09	1.01478e-08	6.745e-09	3.63587e-08	1.10163e-08	5.8871e-09	8.2774e-09	4.14824e-08	1.84742e-08	4.8387e-09
-2.05	2.77026e-08	1.18474e-08	4.452e-09	9.9156e-09	6.4177e-09	3.33005e-08	1.04901e-08	5.2692e-09	7.5724e-09	3.89289e-08	1.72078e-08	4.5557e-09
-2	2.51509e-08	1.17101e-08	4.2215e-09	9.2925e-09	6.3377e-09	3.11993e-08	1.0122e-08	5.4716e-09	7.0199e-09	3.79681e-08	1.60966e-08	4.117e-09
-1.95	2.46195e-08	1.09492e-08	4.1101e-09	7.9939e-09	5.6028e-09	2.97004e-08	9.1329e-09	4.934e-09	6.5241e-09	3.32833e-08	1.49987e-08	4.0343e-09
-1.9	2.15655e-08	1.00133e-08	3.9732e-09	7.998e-09	5.4007e-09	2.75593e-08	8.3609e-09	4.314e-09	6.2337e-09	3.07509e-08	1.44091e-08	3.887e-09
-1.85	2.02795e-08	9.0219e-09	3.7127e-09	6.8515e-09	5.6127e-09	2.5517e-08	8.1218e-09	4.0802e-09	5.6416e-09	2.90707e-08	1.3e-08	3.4868e-09
-1.8	1.95473e-08	8.5368e-09	3.2274e-09	6.4975e-09	4.9685e-09	2.32045e-08	7.2558e-09	4.3193e-09	5.1258e-09	2.78505e-08	1.1893e-08	3.4296e-09
-1.75	1.83916e-08	7.9607e-09	3.0814e-09	5.946e-09	4.0556e-09	2.1472e-08	6.8476e-09	3.806e-09	4.689e-09	2.54107e-08	1.07382e-08	3.0149e-09
-1.7	1.61469e-08	6.9048e-09	2.718e-09	5.9861e-09	3.5781e-09	1.97162e-08	6.3027e-09	3.2444e-09	4.1096e-09	2.28608e-08	9.5086e-09	2.7488e-09
-1.65	1.36304e-08	6.7142e-09	2.4302e-09	5.058e-09	3.4594e-09	1.75026e-08	5.2874e-09	2.8792e-09	3.9155e-09	2.0946e-08	8.4449e-09	2.389e-09
-1.6	1.20062e-08	5.769e-09	2.1838e-09	4.2941e-09	3.0499e-09	1.58378e-08	4.9747e-09	2.5938e-09	3.5641e-09	1.83202e-08	7.5279e-09	2.1766e-09
-1.55	1.04487e-08	5.1721e-09	1.8721e-09	3.5528e-09	2.6031e-09	1.38763e-08	4.5001e-09	2.5094e-09	3.0278e-09	1.68586e-08	6.5285e-09	1.8846e-09
-1.5	9.212e-09	4.4674e-09	1.7415e-09	3.5231e-09	2.2382e-09	1.24458e-08	3.9863e-09	2.3244e-09	2.7906e-09	1.49745e-08	5.4697e-09	1.672e-09
-1.45	8.4817e-09	4.0515e-09	1.5147e-09	2.8465e-09	2.0348e-09	1.06355e-08	3.529e-09	1.9655e-09	2.3967e-09	1.32602e-08	4.7348e-09	1.4032e-09
-1.4	7.552e-09	3.6765e-09	1.3538e-09	2.8894e-09	1.8057e-09	9.3329e-09	3.0584e-09	1.5719e-09	2.0933e-09	1.18542e-08	4.1883e-09	1.2337e-09
-1.35	6.3012e-09	3.2007e-09	1.1641e-09	2.3092e-09	1.5791e-09	7.8937e-09	2.6725e-09	1.4487e-09	1.892e-09	1.01736e-08	3.5054e-09	1.0559e-09
-1.3	5.1428e-09	2.5493e-09	1.0266e-09	2.1764e-09	1.2907e-09	6.6355e-09	2.2252e-09	1.2229e-09	1.5839e-09	8.688e-09	2.8413e-09	9.10722e-10
-1.25	4.2103e-09	2.0914e-09	9.22935e-10	1.6944e-09	1.1294e-09	5.4797e-09	1.8063e-09	9.71257e-10	1.3622e-09	7.3736e-09	2.2375e-09	7.99373e-10
-1.2	3.5203e-09	1.7891e-09	7.36776e-10	1.4167e-09	9.41863e-10	4.4225e-09	1.4997e-09	8.19053e-10	1.1458e-09	6.2652e-09	1.7301e-09	6.5286e-10
-1.15	2.7287e-09	1.5154e-09	6.10062e-10	1.3503e-09	8.22199e-10	3.4728e-09	1.1727e-09	6.50021e-10	9.8015e-10	4.9544e-09	1.3716e-09	5.52741e-10
-1.1	2.0809e-09	1.1922e-09	5.21727e-10	1.2373e-09	6.58932e-10	2.6272e-09	8.97219e-10	5.15762e-10	8.10031e-10	4.0621e-09	1.0039e-09	4.34918e-10
-1.05	1.5468e-09	9.63362e-10	4.06857e-10	1.0062e-09	5.30303e-10	1.9398e-09	6.61616e-10	4.08736e-10	6.59089e-10	3.2816e-09	7.41364e-10	3.57491e-10
-1	1.1671e-09	7.55094e-10	3.36901e-10	8.08141e-10	4.12177e-10	1.4043e-09	5.04686e-10	3.01901e-10	5.30574e-10	2.4464e-09	5.19223e-10	2.86701e-10
-0.95	8.42271e-10	5.58839e-10	2.66889e-10	6.61915e-10	3.30348e-10	9.49049e-10	3.69236e-10	2.17862e-10	4.20865e-10	1.8558e-09	3.64188e-10	2.18805e-10
-0.9	5.71187e-10	4.07038e-10	2.02213e-10	5.55781e-10	2.52011e-10	6.27572e-10	2.49991e-10	1.476e-10	3.40321e-10	1.2713e-09	2.37273e-10	1.68298e-10
-0.85	3.88996e-10	2.85161e-10	1.42302e-10	4.46929e-10	1.72717e-10	4.09196e-10	1.63019e-10	9.6585e-11	2.61744e-10	9.16625e-10	1.44461e-10	1.21913e-10
-0.8	2.47743e-10	1.82871e-10	9.43035e-11	3.56366e-10	1.13559e-10	2.45748e-10	1.0223e-10	6.22058e-11	1.88568e-10	6.07391e-10	8.56313e-11	8.65777e-11
-0.75	1.50698e-10	1.16558e-10	6.09603e-11	2.61693e-10	7.15126e-11	1.42295e-10	6.14632e-11	4.30996e-11	1.26254e-10	3.89058e-10	5.16438e-11	5.5358e-11
-0.7	9.05293e-11	6.79392e-11	3.94017e-11	1.83113e-10	4.26064e-11	8.45191e-11	3.90256e-11	2.57059e-11	8.25745e-11	2.38595e-10	3.04769e-11	4.05819e-11
-0.65	5.08276e-11	3.84909e-11	2.26417e-11	1.21144e-10	2.64914e-11	4.69225e-11	2.20344e-11	1.38746e-11	5.01421e-11	1.37675e-10	1.69281e-11	2.5378e-11
-0.6	2.82448e-11	2.15589e-11	1.21968e-11	7.33746e-11	1.50102e-11	2.44837e-11	1.19552e-11	7.6147e-12	3.01141e-11	7.56655e-11	9.2671e-12	1.44156e-11
-0.55	1.59164e-11	1.14007e-11	6.3246e-12	4.2984e-11	8.2077e-12	1.33454e-11	6.9084e-12	4.5031e-12	1.72989e-11	4.1684e-11	5.1554e-12	8.2156e-12
-0.5	9.3578e-12	6.1771e-12	3.8097e-12	2.17487e-11	4.3585e-12	7.4236e-12	4.7128e-12	3.037e-12	9.6175e-12	1.84074e-11	3.3914e-12	4.6234e-12
-0.45	5.5871e-12	3.8005e-12	2.5727e-12	1.18314e-11	2.7193e-12	4.468e-12	3.7706e-12	2.3532e-12	5.389e-12	1.04486e-11	2.5945e-12	3.0955e-12
-0.4	4e-12	2.6949e-12	1.9991e-12	5.9303e-12	1.9087e-12	3.1068e-12	3.279e-12	2.0061e-12	3.522e-12	6.0718e-12	2.2385e-12	2.3467e-12
-0.35	3.1682e-12	2.1843e-12	1.757e-12	3.4948e-12	1.5097e-12	2.5247e-12	3.1856e-12	1.8607e-12	2.6548e-12	4.3571e-12	2.0966e-12	2.0074e-12
-0.3	2.6588e-12	1.9819e-12	1.634e-12	2.3909e-12	1.3592e-12	2.2525e-12	3.2027e-12	1.8482e-12	2.2518e-12	3.5747e-12	2.078e-12	1.9021e-12
-0.25	2.3124e-12	1.8849e-12	1.6688e-12	1.8258e-12	1.2645e-12	2.2051e-12	3.2666e-12	1.8986e-12	2.0487e-12	3.2806e-12	2.1748e-12	1.867e-12
-0.2	2.0555e-12	1.8622e-12	1.6976e-12	1.5885e-12	1.2623e-12	2.2087e-12	3.3784e-12	1.9471e-12	2.0321e-12	3.163e-12	2.2685e-12	1.8858e-12
-0.15	1.9512e-12	1.8843e-12	1.7849e-12	1.5231e-12	1.2444e-12	2.2741e-12	3.4113e-12	2.0172e-12	2.064e-12	3.1747e-12	2.4007e-12	1.9415e-12
-0.1	1.9375e-12	1.877e-12	1.8337e-12	1.5384e-12	1.3104e-12	2.3714e-12	3.5986e-12	2.1481e-12	2.127e-12	3.2894e-12	2.5578e-12	2.0637e-12
-0.05	1.9286e-12	1.9287e-12	1.9159e-12	1.6702e-12	1.3852e-12	2.4905e-12	3.8037e-12	2.2638e-12	2.3459e-12	3.4809e-12	2.7139e-12	2.1832e-12
0	1.9387e-12	1.9969e-12	1.9981e-12	1.8497e-12	1.3947e-12	2.6545e-12	3.997e-12	2.3812e-12	2.5659e-12	3.6872e-12	2.9117e-12	2.3139e-12
0.05	1.9337e-12	2.0653e-12	2.1013e-12	2.1321e-12	1.502e-12	2.8089e-12	4.1609e-12	2.5065e-12	2.8991e-12	3.9035e-12	3.111e-12	2.5407e-12
0.1	1.9721e-12	2.1032e-12	2.1871e-12	2.5423e-12	1.5988e-12	3.0336e-12	4.4397e-12	2.6432e-12	3.4091e-12	4.2249e-12	3.4251e-12	2.8166e-12
0.15	2.0082e-12	2.1695e-12	2.3291e-12	3.2915e-12	1.7203e-12	3.3169e-12	4.6903e-12	2.8434e-12	4.1242e-12	4.6882e-12	3.7836e-12	3.3078e-12
0.2	2.1272e-12	2.2939e-12	2.4825e-12	4.3014e-12	1.9005e-12	3.6532e-12	5.1096e-12	3.1129e-12	5.1299e-12	5.4206e-12	4.332e-12	3.7589e-12
0.25	2.2552e-12	2.4101e-12	2.6705e-12	5.8568e-12	2.1343e-12	4.1291e-12	5.5738e-12	3.4299e-12	6.5368e-12	6.205e-12	5.0885e-12	4.4599e-12
0.3	2.4333e-12	2.6099e-12	3.0525e-12	8.0919e-12	2.4781e-12	4.9152e-12	6.4771e-12	3.9115e-12	8.5345e-12	7.2623e-12	6.1743e-12	5.338e-12
0.35	2.6633e-12	2.8946e-12	3.51e-12	1.1267e-11	2.9717e-12	5.8311e-12	7.5706e-12	4.4773e-12	1.0842e-11	8.8922e-12	7.7703e-12	6.6449e-12
0.4	3.0076e-12	3.3101e-12	4.1878e-12	1.50825e-11	3.5888e-12	7.0962e-12	9.0872e-12	5.4236e-12	1.42942e-11	1.11943e-11	9.8319e-12	8.3456e-12
0.45	3.5202e-12	4.0097e-12	5.2701e-12	2.05938e-11	4.4532e-12	9.0458e-12	1.07801e-11	6.6891e-12	1.87355e-11	1.41656e-11	1.27043e-11	1.037e-11
0.5	4.2161e-12	4.7986e-12	6.6817e-12	2.84637e-11	5.7065e-12	1.13659e-11	1.37833e-11	8.407e-12	2.40224e-11	1.85081e-11	1.67654e-11	1.39868e-11
0.55	5.8105e-12	6.0415e-12	8.5449e-12	3.95215e-11	7.3498e-12	1.542e-11	1.77341e-11	1.07292e-11	3.20286e-11	2.27067e-11	2.22582e-11	1.81369e-11
0.6	7.6975e-12	7.9498e-12	1.15153e-11	5.98663e-11	9.8379e-12	2.048e-11	2.38302e-11	1.35542e-11	4.01576e-11	2.88274e-11	3.08094e-11	2.35273e-11
0.65	1.0472e-11	1.03029e-11	1.54182e-11	8.57831e-11	1.25893e-11	2.80402e-11	3.2031e-11	1.77406e-11	5.5173e-11	3.77613e-11	3.99818e-11	3.12285e-11
0.7	1.38824e-11	1.39459e-11	2.10985e-11	1.11366e-10	1.66718e-11	3.84039e-11	4.06416e-11	2.27199e-11	7.46925e-11	4.86151e-11	6.80265e-11	4.10381e-11
0.75	2.06831e-11	1.82043e-11	2.78078e-11	1.42819e-10	2.19114e-11	6.44407e-11	6.03153e-11	2.95675e-11	9.08963e-11	7.84885e-11	9.66181e-11	5.76102e-11
0.8	2.84755e-11	2.48554e-11	3.79657e-11	1.74945e-10	2.95686e-11	8.58491e-11	7.61958e-11	3.60239e-11	1.21934e-10	1.02738e-10	1.29106e-10	8.29836e-11
0.85	3.92238e-11	3.30876e-11	6.35218e-11	2.16839e-10	3.9794e-11	1.27092e-10	1.0267e-10	4.65973e-11	1.49099e-10	1.34654e-10	1.75602e-10	1.11524e-10
0.9	6.83581e-11	4.40529e-11	8.94466e-11	2.86777e-10	6.22887e-11	1.5362e-10	1.25438e-10	6.33366e-11	1.86272e-10	1.81887e-10	2.21031e-10	1.44629e-10
0.95	9.73643e-11	6.29683e-11	1.15113e-10	3.52442e-10	8.32531e-11	1.94128e-10	1.61713e-10	8.25946e-11	2.20648e-10	2.23623e-10	2.89002e-10	1.97269e-10
1	1.37274e-10	9.22446e-11	1.43562e-10	4.22302e-10	1.0733e-10	2.3174e-10	2.18614e-10	1.10045e-10	2.87773e-10	2.77945e-10	3.87674e-10	2.4628e-10
1.05	1.93285e-10	1.19262e-10	1.89421e-10	5.78033e-10	1.48478e-10	3.05303e-10	2.73246e-10	1.37069e-10	3.28484e-10	3.67514e-10	4.54908e-10	3.25592e-10
1.1	2.67754e-10	1.46485e-10	2.52473e-10	7.00806e-10	1.87375e-10	4.33169e-10	3.37049e-10	1.74555e-10	3.93149e-10	4.66833e-10	6.98772e-10	3.98811e-10
1.15	3.46881e-10	1.92936e-10	3.01071e-10	8.74882e-10	2.26601e-10	6.62686e-10	4.39085e-10	2.23423e-10	5.44006e-10	6.33532e-10	8.55149e-10	4.79186e-10
1.2	4.86085e-10	2.42588e-10	4.04984e-10	1.0399e-09	2.74969e-10	7.95515e-10	4.93391e-10	2.6639e-10	6.28318e-10	7.95435e-10	1.1388e-09	6.78375e-10
1.25	7.15256e-10	3.07176e-10	5.36363e-10	1.3145e-09	3.38834e-10	1.1263e-09	6.77984e-10	3.22046e-10	8.28733e-10	1.0085e-09	1.4036e-09	7.86761e-10
1.3	9.81117e-10	3.58301e-10	6.73918e-10	1.504e-09	4.22746e-10	1.3376e-09	8.44506e-10	4.1771e-10	9.69625e-10	1.2902e-09	1.6606e-09	9.73197e-10
1.35	1.2629e-09	4.31698e-10	8.19718e-10	1.8311e-09	6.05193e-10	1.6912e-09	1.047e-09	4.87193e-10	1.1341e-09	1.4492e-09	2.0809e-09	1.2087e-09
1.4	1.4301e-09	6.05176e-10	9.93345e-10	2.2618e-09	7.61531e-10	2.0993e-09	1.2294e-09	6.94461e-10	1.3846e-09	1.8368e-09	2.4158e-09	1.3629e-09
1.45	1.8288e-09	7.36039e-10	1.1858e-09	2.7521e-09	8.62765e-10	2.4371e-09	1.4039e-09	7.84421e-10	1.6713e-09	2.2207e-09	3.2414e-09	1.6833e-09
1.5	2.2146e-09	8.08331e-10	1.3448e-09	3.0737e-09	1.0682e-09	2.9971e-09	1.6437e-09	9.32457e-10	1.991e-09	2.8638e-09	3.9349e-09	1.9987e-09
1.55	2.6612e-09	1.0267e-09	1.4886e-09	3.7525e-09	1.2609e-09	3.8301e-09	1.9094e-09	1.1525e-09	2.4673e-09	3.5161e-09	4.668e-09	2.3466e-09
1.6	3.4808e-09	1.1356e-09	1.7611e-09	4.1395e-09	1.4886e-09	4.4267e-09	2.4167e-09	1.353e-09	2.9116e-09	4.2498e-09	6.1008e-09	2.7902e-09
1.65	4.0893e-09	1.3822e-09	2.0421e-09	4.6022e-09	1.8437e-09	6.4104e-09	3.0961e-09	1.6035e-09	3.5243e-09	5.9355e-09	7.3064e-09	3.3385e-09
1.7	4.7917e-09	1.5822e-09	2.4478e-09	5.6229e-09	2.1151e-09	7.7764e-09	3.6716e-09	2.0534e-09	4.3062e-09	6.9717e-09	9.5119e-09	4.0412e-09
1.75	6.583e-09	1.8456e-09	2.804e-09	6.4883e-09	2.4507e-09	9.1974e-09	4.0367e-09	2.2186e-09	5.5147e-09	8.6843e-09	1.1832e-08	4.8921e-09
1.8	7.5289e-09	2.1479e-09	3.0747e-09	7.017e-09	2.7952e-09	1.14566e-08	5.8189e-09	2.5455e-09	6.5175e-09	1.04847e-08	1.37375e-08	6.5677e-09
1.85	9.4379e-09	2.4729e-09	3.3775e-09	7.4844e-09	3.1551e-09	1.35112e-08	6.6833e-09	3.2006e-09	7.3902e-09	1.15849e-08	1.62655e-08	7.5906e-09
1.9	1.17837e-08	2.8089e-09	3.9778e-09	8.303e-09	3.7291e-09	1.60327e-08	8.1143e-09	3.5861e-09	7.8065e-09	1.40974e-08	1.95396e-08	8.6248e-09
1.95	1.29076e-08	3.2658e-09	4.5817e-09	9.5932e-09	4.1474e-09	1.96089e-08	8.8648e-09	4.0166e-09	9.5216e-09	1.69003e-08	2.39125e-08	9.672e-09
2	1.6904e-08	4.1931e-09	5.6188e-09	1.05501e-08	4.6787e-09	2.26238e-08	1.00692e-08	4.7437e-09	1.03633e-08	1.98962e-08	2.74814e-08	1.08639e-08
2.05	1.79224e-08	4.5804e-09	6.1329e-09	1.20131e-08	6.0372e-09	2.49177e-08	1.12247e-08	5.7965e-09	1.14165e-08	2.41714e-08	3.09573e-08	1.32049e-08
2.1	1.99111e-08	4.8674e-09	6.5545e-09	1.32481e-08	6.8001e-09	3.00098e-08	1.38446e-08	6.5447e-09	1.23667e-08	2.79257e-08	3.68218e-08	1.50516e-08
2.15	2.70299e-08	6.7938e-09	7.0836e-09	1.40439e-08	7.6713e-09	3.64033e-08	1.41107e-08	7.856e-09	1.36429e-08	3.22308e-08	4.12023e-08	1.75638e-08
2.2	2.37762e-08	7.6085e-09	8.1015e-09	1.54119e-08	8.2216e-09	4.49998e-08	1.61235e-08	8.6454e-09	1.5555e-08	3.64364e-08	4.74667e-08	1.88568e-08
2.25	3.50979e-08	9.0143e-09	8.6949e-09	1.62221e-08	9.5394e-09	4.98452e-08	1.90235e-08	1.0159e-08	1.71765e-08	4.16593e-08	6.09867e-08	2.14884e-08
2.3	4.02061e-08	9.0802e-09	9.9826e-09	1.81595e-08	1.02392e-08	5.95541e-08	2.10482e-08	1.15163e-08	1.90615e-08	4.65733e-08	6.8864e-08	2.53777e-08
2.35	3.58563e-08	9.9068e-09	9.8823e-09	1.91969e-08	1.14386e-08	6.92247e-08	2.34214e-08	1.26183e-08	2.08098e-08	5.994e-08	8.19548e-08	2.68197e-08
2.4	4.06274e-08	1.27282e-08	1.10585e-08	1.99017e-08	1.36358e-08	7.97049e-08	2.53413e-08	1.45768e-08	2.13737e-08	6.87e-08	8.4235e-08	2.9175e-08
2.45	4.4793e-08	1.3382e-08	1.20731e-08	2.10602e-08	1.32127e-08	8.57636e-08	3.03681e-08	1.61212e-08	2.47985e-08	7.3505e-08	9.97801e-08	3.41456e-08
2.5	4.70191e-08	1.53553e-08	1.34345e-08	2.27925e-08	1.43046e-08	9.5023e-08	3.18607e-08	1.76982e-08	2.60498e-08	9.58705e-08	1.10175e-07	3.62935e-08
2.55	5.92646e-08	1.71899e-08	1.51937e-08	2.16083e-08	1.51519e-08	1.05993e-07	3.52552e-08	2.05437e-08	2.79765e-08	1.0086e-07	1.29216e-07	3.91722e-08
2.6	6.27632e-08	1.98045e-08	1.44973e-08	2.23883e-08	1.73473e-08	1.16526e-07	3.93693e-08	2.14793e-08	2.96469e-08	1.04068e-07	1.31365e-07	4.04905e-08
2.65	6.84009e-08	1.84938e-08	1.60059e-08	2.58258e-08	1.92724e-08	1.42312e-07	4.74632e-08	2.43677e-08	3.12569e-08	1.09635e-07	1.35136e-07	4.68994e-08
2.7	7.8796e-08	2.21879e-08	1.77928e-08	2.47199e-08	1.98417e-08	1.36614e-07	4.63436e-08	2.75462e-08	3.27328e-08	1.13005e-07	1.35834e-07	4.82004e-08
2.75	8.3064e-08	2.4511e-08	1.913e-08	2.67632e-08	2.48212e-08	1.48728e-07	4.72697e-08	2.77321e-08	3.53259e-08	1.20627e-07	1.38301e-07	6.00585e-08
2.8	8.87774e-08	2.50994e-08	1.97622e-08	2.67502e-08	2.27312e-08	1.54038e-07	5.29506e-08	2.80106e-08	3.76692e-08	1.16337e-07	1.44504e-07	6.12919e-08
2.85	9.42284e-08	2.74637e-08	2.18151e-08	2.82713e-08	2.65858e-08	1.60546e-07	5.21384e-08	2.9605e-08	3.93088e-08	1.35496e-07	1.47957e-07	6.51158e-08
2.9	1.02028e-07	3.20253e-08	2.24968e-08	2.89246e-08	2.73139e-08	1.68037e-07	5.26151e-08	2.91298e-08	3.89867e-08	1.27147e-07	1.49331e-07	6.4122e-08
2.95	1.10718e-07	3.58939e-08	2.16391e-08	2.9438e-08	2.65151e-08	1.69243e-07	5.45851e-08	2.97418e-08	3.97563e-08	1.40566e-07	1.64193e-07	6.28482e-08
3	1.23164e-07	3.60765e-08	2.04434e-08	3.09105e-08	2.89065e-08	1.76926e-07	5.71856e-08	3.25565e-08	4.00356e-08	1.3812e-07	1.65073e-07	6.55471e-08
3	1.25093e-07	3.76291e-08	2.24185e-08	2.94809e-08	3.35537e-08	1.82929e-07	5.87923e-08	3.37147e-08	3.95587e-08	1.41303e-07	1.65136e-07	6.74162e-08
2.95	1.312e-07	3.87138e-08	2.3184e-08	2.97898e-08	3.06152e-08	1.83559e-07	5.7178e-08	3.63012e-08	4.19184e-08	1.47921e-07	1.73657e-07	7.0115e-08
2.9	1.29619e-07	3.82798e-08	2.50002e-08	3.12106e-08	3.62705e-08	1.77203e-07	5.67946e-08	3.51044e-08	4.16499e-08	1.46282e-07	1.66912e-07	7.1414e-08
2.85	1.36215e-07	3.64086e-08	2.50756e-08	3.01391e-08	3.26498e-08	1.88813e-07	5.78666e-08	3.40849e-08	4.50608e-08	1.50179e-07	1.735e-07	7.37169e-08
2.8	1.30903e-07	3.38465e-08	2.27036e-08	3.00385e-08	3.35938e-08	1.81113e-07	5.95768e-08	3.57004e-08	4.18845e-08	1.49911e-07	1.81118e-07	7.0163e-08
2.75	1.33781e-07	4.37014e-08	2.31897e-08	3.00683e-08	3.0852e-08	1.77004e-07	5.31978e-08	3.54335e-08	4.18787e-08	1.48022e-07	1.86644e-07	7.30813e-08
2.7	1.30809e-07	4.25925e-08	2.47369e-08	2.95444e-08	2.99082e-08	1.71263e-07	5.61287e-08	3.58247e-08	4.79906e-08	1.44854e-07	1.75601e-07	7.01958e-08
2.65	1.19834e-07	3.8887e-08	2.71702e-08	2.9873e-08	3.19826e-08	1.70216e-07	6.1978e-08	3.38944e-08	4.64241e-08	1.45265e-07	1.69961e-07	8.34859e-08
2.6	1.25623e-07	3.83644e-08	2.80395e-08	3.00684e-08	3.24398e-08	1.74711e-07	5.99147e-08	3.51651e-08	4.50828e-08	1.43003e-07	1.70173e-07	9.35121e-08
2.55	1.29659e-07	3.81384e-08	2.65367e-08	2.91977e-08	3.31089e-08	2.3255e-07	6.95097e-08	3.54458e-08	4.67459e-08	1.42945e-07	1.8844e-07	9.13026e-08
2.5	1.31806e-07	4.02116e-08	2.54819e-08	3.00272e-08	3.11474e-08	2.31789e-07	7.04228e-08	3.49128e-08	4.71789e-08	1.42128e-07	1.81733e-07	9.16431e-08
2.45	1.22097e-07	3.70373e-08	2.55682e-08	2.92484e-08	3.07246e-08	2.33118e-07	6.97745e-08	3.6538e-08	4.56031e-08	1.80154e-07	2.03249e-07	1.01198e-07
2.4	1.20026e-07	4.0204e-08	2.47346e-08	3.13165e-08	3.39315e-08	2.24789e-07	7.81663e-08	3.47709e-08	4.66826e-08	1.84374e-07	1.96511e-07	9.33381e-08
2.35	1.18174e-07	3.48843e-08	2.57556e-08	3.09555e-08	3.03116e-08	2.25856e-07	7.75635e-08	3.74859e-08	4.91066e-08	1.85804e-07	2.03594e-07	9.63447e-08
2.3	1.17163e-07	3.1452e-08	2.61694e-08	3.07018e-08	2.8651e-08	2.30245e-07	6.68713e-08	3.68718e-08	5.04888e-08	1.80633e-07	2.11754e-07	9.3328e-08
2.25	1.19327e-07	3.20851e-08	2.59473e-08	3.25255e-08	3.07931e-08	2.21641e-07	6.95904e-08	3.6904e-08	4.75276e-08	1.81541e-07	2.10293e-07	9.02054e-08
2.2	1.48976e-07	3.39796e-08	2.60024e-08	3.21713e-08	2.80998e-08	2.24968e-07	7.32175e-08	3.88793e-08	4.72375e-08	1.72885e-07	2.14657e-07	7.82622e-08
2.15	1.10942e-07	3.48578e-08	2.40664e-08	2.80963e-08	2.92361e-08	2.12957e-07	6.99763e-08	3.90384e-08	4.53912e-08	1.62692e-07	2.1078e-07	8.78672e-08
2.1	1.11139e-07	3.1142e-08	2.75678e-08	2.96404e-08	3.39014e-08	2.04679e-07	6.22605e-08	3.45166e-08	4.66498e-08	1.69048e-07	2.02406e-07	8.39424e-08
2.05	1.08909e-07	2.85685e-08	2.37865e-08	3.07335e-08	3.21484e-08	2.08598e-07	6.14761e-08	3.55529e-08	4.60394e-08	1.63305e-07	2.20443e-07	7.98664e-08
2	1.05746e-07	2.77868e-08	2.3231e-08	2.93926e-08	2.84607e-08	1.98557e-07	6.10498e-08	3.40337e-08	4.89048e-08	1.61928e-07	2.04568e-07	7.95359e-08
1.95	9.60572e-08	2.57467e-08	2.29114e-08	2.82314e-08	2.6244e-08	1.91247e-07	6.2934e-08	3.39444e-08	4.85567e-08	1.58727e-07	2.02762e-07	8.6437e-08
1.9	9.43848e-08	2.4355e-08	2.31785e-08	2.94982e-08	2.5455e-08	1.84588e-07	6.0964e-08	3.17328e-08	4.7684e-08	1.57955e-07	1.84308e-07	7.68749e-08
1.85	9.2392e-08	2.8277e-08	2.08603e-08	3.08387e-08	2.39682e-08	1.76161e-07	6.02174e-08	2.96528e-08	4.96438e-08	1.56765e-07	1.76411e-07	7.56692e-08
1.8	9.01571e-08	2.23957e-08	2.10909e-08	2.9197e-08	2.71922e-08	1.78653e-07	5.98567e-08	3.11269e-08	4.73132e-08	1.48206e-07	1.89335e-07	6.7232e-08
1.75	8.10006e-08	2.00975e-08	2.04599e-08	2.83083e-08	2.75859e-08	1.73266e-07	6.04495e-08	2.8497e-08	4.6448e-08	1.51034e-07	1.72105e-07	7.11088e-08
1.7	7.65762e-08	2.47408e-08	1.92973e-08	2.66242e-08	2.42826e-08	1.6272e-07	5.52686e-08	2.87014e-08	5.02315e-08	1.40233e-07	1.57037e-07	6.91616e-08
1.65	7.22981e-08	2.25603e-08	1.82108e-08	2.76639e-08	2.3561e-08	1.5734e-07	5.53216e-08	2.84819e-08	4.45941e-08	1.37439e-07	1.56888e-07	6.54462e-08
1.6	6.89987e-08	2.1614e-08	1.82228e-08	2.77321e-08	2.37326e-08	1.50184e-07	4.99263e-08	2.86779e-08	4.35802e-08	1.29758e-07	1.52618e-07	6.45205e-08
1.55	6.93241e-08	2.02237e-08	1.82585e-08	2.95306e-08	2.50854e-08	1.43041e-07	4.7404e-08	2.47348e-08	4.53004e-08	1.1923e-07	1.44958e-07	6.67149e-08
1.5	6.23521e-08	1.84233e-08	1.78561e-08	2.80935e-08	2.61017e-08	1.29246e-07	4.44882e-08	2.42665e-08	4.41199e-08	1.23316e-07	1.43601e-07	5.54401e-08
1.45	5.96757e-08	1.78698e-08	1.53978e-08	2.54492e-08	2.41986e-08	1.29604e-07	4.28789e-08	2.40942e-08	4.26343e-08	1.16632e-07	1.38011e-07	5.54628e-08
1.4	5.73904e-08	1.44953e-08	1.45512e-08	2.79361e-08	2.50889e-08	1.16705e-07	4.01103e-08	2.24857e-08	4.05231e-08	1.08094e-07	1.34354e-07	5.56571e-08
1.35	5.29736e-08	1.47443e-08	1.39529e-08	2.53733e-08	2.36157e-08	1.07249e-07	3.54523e-08	1.99014e-08	4.02121e-08	1.01944e-07	1.13365e-07	4.6665e-08
1.3	4.84104e-08	1.29664e-08	1.37837e-08	2.52531e-08	1.81982e-08	9.90613e-08	3.3594e-08	1.87412e-08	3.78939e-08	9.65566e-08	1.05667e-07	4.52197e-08
1.25	4.40869e-08	1.06002e-08	1.27384e-08	2.37602e-08	1.67566e-08	9.40065e-08	3.30796e-08	1.787e-08	3.6821e-08	8.87727e-08	9.4912e-08	4.13328e-08
1.2	4.14989e-08	1.06254e-08	1.16929e-08	2.28073e-08	1.49471e-08	8.58518e-08	2.86247e-08	1.58306e-08	3.6373e-08	8.07744e-08	9.25461e-08	4.07602e-08
1.15	4.0959e-08	9.3502e-09	1.08036e-08	2.1614e-08	1.46507e-08	7.86859e-08	2.56449e-08	1.48531e-08	3.50805e-08	7.52278e-08	9.03971e-08	3.49421e-08
1.1	3.51797e-08	8.479e-09	9.9662e-09	2.03866e-08	1.89047e-08	7.23624e-08	2.55444e-08	1.3443e-08	3.29911e-08	6.7285e-08	8.09989e-08	3.06684e-08
1.05	3.12067e-08	7.2004e-09	8.9792e-09	1.92275e-08	1.61591e-08	6.1075e-08	2.14471e-08	1.24887e-08	3.20897e-08	6.61146e-08	7.44711e-08	2.88744e-08
1	2.84347e-08	6.2977e-09	8.1278e-09	1.78225e-08	1.47123e-08	5.39141e-08	1.9482e-08	1.01046e-08	2.9923e-08	5.70973e-08	6.30172e-08	2.80237e-08
0.95	2.42576e-08	5.2157e-09	6.9677e-09	1.77801e-08	1.3614e-08	4.85163e-08	1.79592e-08	9.3364e-09	2.80078e-08	5.08823e-08	6.05302e-08	2.62049e-08
0.9	2.23059e-08	4.891e-09	6.4755e-09	1.74482e-08	1.18291e-08	4.50734e-08	1.50148e-08	7.3388e-09	2.52276e-08	4.61126e-08	4.97372e-08	2.27418e-08
0.85	2.03768e-08	4.1367e-09	5.3404e-09	1.49806e-08	1.11696e-08	3.82702e-08	1.2397e-08	6.0395e-09	2.31375e-08	4.06272e-08	4.29748e-08	2.22525e-08
0.8	1.83913e-08	3.392e-09	4.7577e-09	1.35924e-08	9.6452e-09	3.32312e-08	1.08093e-08	4.6203e-09	2.07166e-08	3.47566e-08	3.95186e-08	1.8271e-08
0.75	1.53397e-08	2.7583e-09	4.3087e-09	1.16276e-08	8.4413e-09	2.83491e-08	8.4067e-09	4.06e-09	1.7915e-08	3.11811e-08	3.19668e-08	1.56539e-08
0.7	1.2561e-08	2.1419e-09	3.2555e-09	1.09491e-08	7.4381e-09	2.59764e-08	7.2689e-09	3.3742e-09	1.29501e-08	2.47082e-08	2.80442e-08	1.32858e-08
0.65	1.51176e-08	1.5373e-09	2.8617e-09	9.9202e-09	5.7152e-09	2.24455e-08	6.1708e-09	2.5529e-09	1.27075e-08	2.16301e-08	2.26928e-08	1.142e-08
0.6	9.7342e-09	1.223e-09	2.2351e-09	8.5764e-09	5.4805e-09	1.80906e-08	5.1921e-09	2.0721e-09	1.2088e-08	1.73713e-08	1.86284e-08	1.04877e-08
0.55	8.0294e-09	9.39525e-10	1.6731e-09	7.0972e-09	4.5981e-09	1.37616e-08	4.331e-09	1.5021e-09	8.5651e-09	1.40229e-08	1.58132e-08	7.5091e-09
0.5	6.1517e-09	6.46482e-10	1.4245e-09	6.2108e-09	3.2157e-09	1.20251e-08	3.7295e-09	1.2719e-09	7.4107e-09	1.12527e-08	1.30279e-08	5.8468e-09
0.45	5.4665e-09	4.76557e-10	1.1482e-09	5.2548e-09	2.8384e-09	8.8499e-09	2.5506e-09	9.78605e-10	5.5226e-09	8.8417e-09	9.949e-09	4.3201e-09
0.4	6.7395e-09	3.71472e-10	8.3796e-10	4.2933e-09	1.9064e-09	7.3706e-09	1.9818e-09	7.50869e-10	4.4593e-09	6.7639e-09	8.188e-09	3.4416e-09
0.35	3.1301e-09	2.70332e-10	6.51235e-10	3.4844e-09	1.5259e-09	5.6459e-09	1.5841e-09	5.07423e-10	3.6257e-09	5.1075e-09	5.7363e-09	2.8245e-09
0.3	2.5544e-09	1.92127e-10	4.30813e-10	2.7592e-09	1.2376e-09	4.5707e-09	1.1231e-09	3.5387e-10	2.5877e-09	3.7577e-09	4.2358e-09	2.0977e-09
0.25	1.9094e-09	1.52831e-10	3.64397e-10	2.2886e-09	8.07046e-10	3.3504e-09	8.46909e-10	2.37865e-10	1.7695e-09	2.7683e-09	2.6151e-09	1.5526e-09
0.2	1.4463e-09	9.87674e-11	2.25917e-10	1.3831e-09	5.59987e-10	2.5157e-09	6.14452e-10	1.78877e-10	1.1026e-09	1.9853e-09	1.8981e-09	1.0307e-09
0.15	1.0576e-09	7.40141e-11	1.57197e-10	1.0865e-09	3.45483e-10	1.754e-09	4.54693e-10	1.27523e-10	7.40946e-10	1.4097e-09	1.3108e-09	6.80344e-10
0.1	7.49319e-10	5.48881e-11	1.1142e-10	9.09321e-10	1.96668e-10	1.1016e-09	3.12536e-10	8.03267e-11	4.76742e-10	9.465e-10	9.77439e-10	4.57033e-10
0.05	4.40908e-10	3.74764e-11	7.12375e-11	5.21796e-10	1.14614e-10	7.32958e-10	2.19322e-10	5.58278e-11	2.78277e-10	6.32881e-10	6.34381e-10	3.05195e-10
0	2.34413e-10	2.29432e-11	3.68689e-11	3.20381e-10	6.34585e-11	5.34444e-10	1.4574e-10	4.21665e-11	1.57956e-10	4.21924e-10	3.90594e-10	2.01318e-10
-0.05	1.90843e-10	1.2462e-11	2.11742e-11	2.428e-10	4.11498e-11	2.73967e-10	9.75611e-11	2.53707e-11	1.05874e-10	2.56007e-10	1.99675e-10	1.11317e-10
-0.1	1.42446e-10	7.2631e-12	1.09501e-11	1.39757e-10	2.4225e-11	1.67594e-10	6.65252e-11	1.59713e-11	7.2504e-11	1.59252e-10	1.1942e-10	5.81432e-11
-0.15	6.57889e-11	4.371e-12	6.3264e-12	1.04408e-10	1.30883e-11	1.01286e-10	4.32694e-11	9.3969e-12	4.0672e-11	9.50886e-11	6.00155e-11	3.32512e-11
-0.2	4.01821e-11	2.3401e-12	3.4767e-12	6.45126e-11	7.0226e-12	5.59081e-11	2.6169e-11	5.6056e-12	2.22046e-11	5.6442e-11	3.09333e-11	1.89003e-11
-0.25	1.49602e-11	1.2287e-12	1.9527e-12	3.08571e-11	3.3233e-12	2.01055e-11	1.46609e-11	2.8348e-12	1.26429e-11	2.48624e-11	1.64097e-11	9.4006e-12
-0.3	8.8064e-12	5.80733e-13	9.63554e-13	1.80048e-11	1.5403e-12	1.07149e-11	8.3394e-12	1.3361e-12	6.3972e-12	1.31778e-11	7.8092e-12	4.8688e-12
-0.35	4.5077e-12	1.01918e-13	4.02423e-13	1.05741e-11	6.66621e-13	5.053e-12	4.6817e-12	4.31336e-13	3.3922e-12	6.681e-12	3.7783e-12	2.2236e-12
-0.4	1.9711e-12	1.67161e-13	2.15082e-14	6.2652e-12	1.24609e-13	2.4384e-12	2.2277e-12	9.46453e-16	1.6809e-12	3.3806e-12	1.8605e-12	9.39281e-13
-0.45	6.77018e-13	3.32639e-13	2.18789e-13	3.8158e-12	1.6231e-13	1.0432e-12	1.0302e-12	3.47905e-13	7.73632e-13	1.2595e-12	8.65585e-13	2.41659e-13
-0.5	1.45495e-13	5.22879e-13	3.23507e-13	2.0823e-12	2.67008e-13	2.43298e-13	4.36012e-13	6.91508e-13	1.00233e-13	2.80558e-13	7.38149e-14	1.73596e-13
-0.55	1.44975e-13	5.58619e-13	4.88521e-13	1.0703e-12	5.41748e-13	2.29095e-13	9.0978e-15	8.48553e-13	2.35603e-13	5.31083e-13	3.10769e-13	4.93215e-13
-0.6	2.67314e-13	7.57213e-13	5.454e-13	5.09358e-13	6.18442e-13	6.1606e-13	1.92136e-13	9.82033e-13	6.06586e-13	1.1074e-12	7.15694e-13	7.47245e-13
-0.65	5.58861e-13	7.97469e-13	6.90864e-13	1.43244e-14	6.9286e-13	8.31557e-13	3.56668e-13	1.1239e-12	8.1959e-13	1.4488e-12	9.69996e-13	9.10566e-13
-0.7	7.53637e-13	9.20567e-13	7.93675e-13	1.82922e-13	7.76107e-13	1.0448e-12	5.01656e-13	1.2757e-12	9.8559e-13	1.6421e-12	1.1225e-12	1.0514e-12
-0.75	8.55277e-13	9.45375e-13	8.56629e-13	3.20571e-13	8.43316e-13	1.1636e-12	6.80581e-13	1.3673e-12	1.1447e-12	1.8617e-12	1.2623e-12	1.1681e-12
-0.8	8.85211e-13	9.97305e-13	9.41404e-13	4.26823e-13	8.82259e-13	1.3373e-12	7.54646e-13	1.5026e-12	1.2321e-12	1.9704e-12	1.3818e-12	1.2657e-12
-0.85	8.56387e-13	1.0529e-12	9.61111e-13	4.25123e-13	8.97343e-13	1.4595e-12	8.50667e-13	1.6278e-12	1.3394e-12	2.0696e-12	1.5214e-12	1.3726e-12
-0.9	8.66024e-13	1.046e-12	1.032e-12	3.41362e-13	9.39383e-13	1.5356e-12	9.42642e-13	1.7548e-12	1.365e-12	2.0493e-12	1.6168e-12	1.46e-12
-0.95	6.84583e-13	1.0253e-12	1.0586e-12	2.05838e-13	9.38117e-13	1.576e-12	9.96754e-13	1.8468e-12	1.4154e-12	1.9528e-12	1.672e-12	1.5623e-12
-1	2.97721e-13	8.98353e-13	1.0701e-12	1.76349e-13	8.89211e-13	1.515e-12	1.0461e-12	1.9117e-12	1.4414e-12	1.7239e-12	1.7158e-12	1.6306e-12
-1.05	1.38947e-13	6.98997e-13	9.89858e-13	8.1056e-13	8.19706e-13	1.3489e-12	1.0264e-12	1.9654e-12	1.3208e-12	1.2195e-12	1.7388e-12	1.639e-12
-1.1	5.3599e-13	1.419e-13	8.55212e-13	1.6874e-12	6.56708e-13	1.0925e-12	1.0226e-12	2.0077e-12	1.1572e-12	7.07992e-14	1.6682e-12	1.6254e-12
-1.15	1.2335e-12	6.27205e-13	6.04223e-13	3.019e-12	3.79527e-13	4.45051e-13	8.64717e-13	1.9805e-12	8.35048e-13	1.612e-12	1.4899e-12	1.4942e-12
-1.2	2.7131e-12	1.5923e-12	5.17772e-14	5.2544e-12	2.67507e-13	6.97746e-13	5.41803e-13	1.8087e-12	1.91813e-13	4.1184e-12	1.0894e-12	1.2555e-12
-1.25	4.7203e-12	3.3392e-12	9.57374e-13	8.4213e-12	1.0903e-12	2.1326e-12	2.64037e-13	1.521e-12	8.40664e-13	7.6964e-12	4.58859e-13	8.19908e-13
-1.3	7.4179e-12	5.8687e-12	2.2074e-12	1.22174e-11	2.0845e-12	4.7335e-12	1.2724e-12	1.0364e-12	2.0455e-12	1.24355e-11	8.45724e-13	5.20369e-14
-1.35	1.08385e-11	8.5156e-12	4.1897e-12	1.83324e-11	3.8642e-12	8.6997e-12	2.703e-12	2.66227e-14	4.063e-12	1.81181e-11	2.512e-12	1.0949e-12
-1.4	1.64807e-11	1.24543e-11	6.7441e-12	2.59981e-11	6.4872e-12	1.26858e-11	4.8564e-12	1.2955e-12	6.7302e-12	2.65353e-11	5.2219e-12	2.5698e-12
-1.45	2.50925e-11	1.7373e-11	9.5072e-12	3.62053e-11	9.1262e-12	1.98173e-11	8.0075e-12	3.1916e-12	9.8633e-12	3.68955e-11	8.5753e-12	4.2662e-12
-1.5	3.69576e-11	2.52512e-11	1.45631e-11	6.18718e-11	1.32238e-11	3.04114e-11	1.19101e-11	5.7845e-12	1.3741e-11	6.42769e-11	1.22228e-11	6.1679e-12
-1.55	6.64669e-11	3.62837e-11	2.04818e-11	7.98899e-11	1.89102e-11	4.15907e-11	1.72777e-11	8.5839e-12	1.86751e-11	8.59947e-11	1.7001e-11	9.0124e-12
-1.6	9.16822e-11	4.69118e-11	2.78381e-11	1.03887e-10	2.57113e-11	6.83889e-11	2.28113e-11	1.27281e-11	2.50136e-11	1.1785e-10	2.46496e-11	1.21722e-11
-1.65	1.25723e-10	7.42701e-11	3.76532e-11	1.32121e-10	3.48877e-11	9.56739e-11	3.02277e-11	1.70946e-11	3.17792e-11	1.51987e-10	3.44588e-11	1.64287e-11
-1.7	1.5661e-10	9.58088e-11	4.92005e-11	1.67812e-10	4.52245e-11	1.13632e-10	3.95857e-11	2.28758e-11	4.14669e-11	1.9585e-10	4.59329e-11	2.1181e-11
-1.75	2.06956e-10	1.1739e-10	7.23905e-11	1.98786e-10	6.69789e-11	1.4731e-10	6.34957e-11	3.00495e-11	6.27115e-11	2.44695e-10	7.62605e-11	2.5826e-11
-1.8	2.64066e-10	1.57132e-10	9.49533e-11	2.46361e-10	9.41521e-11	1.91006e-10	8.40216e-11	3.87221e-11	8.38364e-11	3.04316e-10	1.00583e-10	3.35221e-11
-1.85	3.25174e-10	1.71517e-10	1.18227e-10	3.04345e-10	1.16272e-10	2.33429e-10	1.06915e-10	4.93917e-11	9.95846e-11	3.78252e-10	1.31904e-10	4.25163e-11
-1.9	4.222e-10	2.12223e-10	1.39137e-10	3.73392e-10	1.54953e-10	2.93112e-10	1.31303e-10	7.29245e-11	1.24723e-10	4.80685e-10	1.55534e-10	6.00522e-11
-1.95	5.93744e-10	2.62375e-10	1.71468e-10	4.32353e-10	1.61079e-10	3.66921e-10	1.64748e-10	9.31918e-11	1.55913e-10	6.5003e-10	1.95634e-10	7.18349e-11
-2	6.70109e-10	3.03778e-10	2.03665e-10	5.52373e-10	1.96873e-10	4.34644e-10	1.91456e-10	1.14611e-10	1.8593e-10	7.89394e-10	2.3963e-10	9.29368e-11
-2.05	8.36778e-10	3.58464e-10	2.3971e-10	6.38732e-10	2.42277e-10	6.01374e-10	2.37526e-10	1.40202e-10	2.22376e-10	9.39929e-10	2.97838e-10	1.14223e-10
-2.1	9.89589e-10	4.20617e-10	2.91617e-10	7.76135e-10	2.85981e-10	7.11636e-10	2.79988e-10	1.65361e-10	2.67976e-10	1.0977e-09	3.6136e-10	1.34456e-10
-2.15	1.1612e-09	5.38793e-10	3.40522e-10	8.88506e-10	3.3197e-10	8.62467e-10	3.11412e-10	1.85924e-10	3.09675e-10	1.2668e-09	4.38817e-10	1.51656e-10
-2.2	1.3542e-09	6.2287e-10	3.72121e-10	9.91879e-10	4.03855e-10	1.0092e-09	3.7746e-10	2.2594e-10	3.58766e-10	1.5156e-09	5.86876e-10	1.90347e-10
-2.25	1.5636e-09	7.13935e-10	4.30547e-10	1.114e-09	4.61834e-10	1.1857e-09	4.42298e-10	2.69163e-10	4.14246e-10	1.7108e-09	6.99664e-10	2.13935e-10
-2.3	1.7772e-09	8.45086e-10	4.83331e-10	1.2965e-09	5.66075e-10	1.3719e-09	5.61645e-10	2.98771e-10	4.82155e-10	2.0438e-09	8.13196e-10	2.58807e-10
-2.35	2.0877e-09	9.17852e-10	5.83742e-10	1.3897e-09	6.4272e-10	1.6033e-09	6.61865e-10	3.47473e-10	5.76741e-10	2.3292e-09	9.44172e-10	2.9814e-10
-2.4	2.3041e-09	1.0522e-09	6.64494e-10	1.5866e-09	7.42878e-10	1.8731e-09	8.06557e-10	4.10894e-10	6.77767e-10	2.6751e-09	1.1503e-09	3.47998e-10
-2.45	2.669e-09	1.2671e-09	6.88017e-10	1.7162e-09	8.75364e-10	2.1688e-09	8.79113e-10	4.68624e-10	7.66106e-10	3.0839e-09	1.345e-09	3.85234e-10
-2.5	3.0764e-09	1.457e-09	7.68851e-10	1.8643e-09	9.26426e-10	2.4692e-09	9.97575e-10	5.93613e-10	8.692e-10	3.5464e-09	1.5167e-09	4.20078e-10
-2.55	3.3382e-09	1.501e-09	8.99285e-10	2.0301e-09	1.0537e-09	2.8397e-09	1.0744e-09	6.53646e-10	1.0326e-09	3.9479e-09	1.7197e-09	4.89652e-10
-2.6	3.8426e-09	1.8312e-09	9.38067e-10	2.1728e-09	1.1119e-09	3.3937e-09	1.2605e-09	7.41898e-10	1.1126e-09	4.6216e-09	2.0058e-09	6.10759e-10
-2.65	4.4458e-09	1.9227e-09	1.0454e-09	2.3614e-09	1.2663e-09	3.7441e-09	1.4165e-09	8.72119e-10	1.2451e-09	5.5657e-09	2.2686e-09	7.17602e-10
-2.7	5.2459e-09	2.049e-09	1.1435e-09	2.5859e-09	1.4163e-09	4.2587e-09	1.558e-09	9.85207e-10	1.4046e-09	6.2911e-09	2.6161e-09	7.6443e-10
-2.75	6.0718e-09	2.6084e-09	1.258e-09	2.9206e-09	1.5583e-09	4.7091e-09	1.7761e-09	1.0984e-09	1.5567e-09	7.0509e-09	3.0773e-09	9.01631e-10
-2.8	6.5273e-09	2.8679e-09	1.42e-09	3.0631e-09	1.6983e-09	6.0268e-09	2.0234e-09	1.1961e-09	1.6787e-09	7.6078e-09	3.5132e-09	9.90801e-10
-2.85	7.9276e-09	3.0594e-09	1.586e-09	3.2951e-09	1.8644e-09	6.7676e-09	2.235e-09	1.3609e-09	1.9388e-09	8.6573e-09	3.9933e-09	1.1817e-09
-2.9	8.393e-09	3.3278e-09	1.7562e-09	3.5881e-09	2.0637e-09	7.6655e-09	2.3953e-09	1.4834e-09	2.1837e-09	9.8548e-09	4.4099e-09	1.3208e-09
-2.95	1.01384e-08	3.8563e-09	1.8714e-09	3.9246e-09	2.4153e-09	8.5728e-09	2.8876e-09	1.6406e-09	2.3863e-09	1.07585e-08	4.9527e-09	1.4502e-09
-3	1.05354e-08	4.4302e-09	2.0069e-09	4.1738e-09	2.6246e-09	9.3576e-09	3.2242e-09	1.8218e-09	2.5991e-09	1.20545e-08	5.9586e-09	1.4648e-09
-3.05	1.19755e-08	4.9775e-09	2.2862e-09	4.4229e-09	2.7938e-09	1.0553e-08	3.4464e-09	2.0262e-09	2.905e-09	1.24249e-08	6.7057e-09	1.7374e-09
-3.1	1.34286e-08	5.8674e-09	2.3499e-09	4.6969e-09	3.2469e-09	1.15055e-08	3.8857e-09	2.3103e-09	3.3893e-09	1.39413e-08	7.5207e-09	1.9552e-09
-3.15	1.45874e-08	6.8183e-09	2.5137e-09	5.2027e-09	3.3147e-09	1.27749e-08	4.2809e-09	2.3749e-09	3.5859e-09	1.53795e-08	8.2459e-09	2.1196e-09
-3.2	1.63525e-08	7.2323e-09	2.7414e-09	5.59e-09	3.9455e-09	1.43784e-08	4.9523e-09	2.5701e-09	3.8476e-09	1.76242e-08	9.0667e-09	2.3148e-09
-3.25	1.78917e-08	8.2238e-09	2.8582e-09	6.0521e-09	4.213e-09	1.52134e-08	5.7437e-09	3.0072e-09	4.2478e-09	1.86702e-08	1.00336e-08	2.5579e-09
-3.3	1.98233e-08	8.4548e-09	3.1666e-09	6.0806e-09	4.5597e-09	1.71504e-08	6.1595e-09	3.2642e-09	4.5231e-09	2.09473e-08	1.10781e-08	2.6224e-09
-3.35	2.13224e-08	9.5967e-09	3.4056e-09	6.9587e-09	4.3171e-09	1.81465e-08	6.6886e-09	3.5633e-09	4.8009e-09	2.29984e-08	1.20091e-08	2.9579e-09
-3.4	2.42544e-08	1.0177e-08	3.5853e-09	7.4372e-09	4.6986e-09	2.06667e-08	6.9467e-09	3.8093e-09	5.4723e-09	2.59372e-08	1.3825e-08	3.2307e-09
-3.45	2.44509e-08	1.1147e-08	3.9159e-09	7.7294e-09	5.3278e-09	2.23623e-08	8.1973e-09	4.0037e-09	6.0342e-09	2.61745e-08	1.49171e-08	3.4146e-09
-3.5	2.68334e-08	1.196e-08	4.2384e-09	8.3564e-09	6.0363e-09	2.40895e-08	9.0595e-09	4.2554e-09	6.4311e-09	2.84761e-08	1.62101e-08	3.7306e-09
-3.55	2.9872e-08	1.2773e-08	4.4372e-09	8.17e-09	6.2e-09	2.56584e-08	9.4893e-09	4.8805e-09	7.1146e-09	3.01817e-08	2.04827e-08	4.1527e-09
-3.6	3.32536e-08	1.42134e-08	4.7789e-09	8.4623e-09	6.7413e-09	2.83647e-08	1.03133e-08	5.4526e-09	7.6419e-09	3.67178e-08	2.15662e-08	4.453e-09
-3.65	3.3624e-08	1.48994e-08	4.7625e-09	9.3756e-09	7.8541e-09	3.0866e-08	1.13267e-08	6.0183e-09	8.3234e-09	3.82122e-08	2.26232e-08	4.8775e-09
-3.7	3.49637e-08	1.67743e-08	5.2536e-09	9.3721e-09	7.7324e-09	3.76336e-08	1.26879e-08	6.8565e-09	8.807e-09	4.06365e-08	2.33587e-08	5.6971e-09
-3.75	3.74188e-08	1.72933e-08	5.4626e-09	1.01646e-08	9.1388e-09	3.81576e-08	1.32254e-08	7.6708e-09	9.5311e-09	4.23114e-08	2.40625e-08	5.9881e-09
-3.8	4.47401e-08	1.85413e-08	6.1497e-09	1.00092e-08	7.9702e-09	4.01544e-08	1.34733e-08	7.4065e-09	9.8801e-09	4.15215e-08	2.52732e-08	6.2694e-09
-3.85	4.44401e-08	2.01692e-08	6.4907e-09	1.02999e-08	1.01978e-08	4.07506e-08	1.37177e-08	7.5017e-09	1.03071e-08	4.34359e-08	2.5614e-08	6.6995e-09
-3.9	4.78767e-08	2.19607e-08	5.9515e-09	1.10926e-08	1.10202e-08	4.14695e-08	1.48401e-08	7.6565e-09	9.8819e-09	4.52488e-08	2.57897e-08	6.9684e-09
-3.95	5.57962e-08	2.37988e-08	6.8089e-09	1.14496e-08	1.0598e-08	4.34927e-08	1.56595e-08	8.3593e-09	1.06289e-08	4.53643e-08	2.67806e-08	7.2498e-09
-4	5.62729e-08	2.55124e-08	7.046e-09	1.26567e-08	1.11926e-08	4.40174e-08	1.65599e-08	8.3011e-09	1.09261e-08	4.76174e-08	2.77278e-08	7.1206e-09
