# Supplementary material for: Chirality-dependent electrical transport properties of carbon nanotubes obtained by experimental measurement
Source: Nat Commun. 2023 Mar 25;14:1672. doi: 10.1038/s41467-023-37443-7 (PMC10039901; doi:10.1038/s41467-023-37443-7)
Supplement: Supplementary file 3 — Source Data [file 41467_2023_37443_MOESM3_ESM.zip › 7. Source Data/Figure 2/2f/transfer curve for 94.xlsx]

## Sheet: Sheet1
-4	1.64983e-08	1.47795e-08	3.54307e-08	4.76623e-08	2.0031e-08	1.61681e-08	3.84534e-08	2.08384e-08	3.27017e-08	7.6058e-09
-3.95	1.90866e-08	1.61018e-08	3.90465e-08	5.67669e-08	6.04753e-08	1.77103e-08	4.21609e-08	2.30324e-08	3.65828e-08	2.27214e-08
-3.9	2.17363e-08	1.77375e-08	4.26599e-08	6.23162e-08	6.77859e-08	1.91027e-08	4.56411e-08	2.51141e-08	4.02365e-08	2.54508e-08
-3.85	2.4148e-08	1.85985e-08	4.5159e-08	6.64397e-08	7.24002e-08	2.09435e-08	4.98487e-08	2.73369e-08	4.37566e-08	2.84988e-08
-3.8	2.55938e-08	2.00834e-08	4.88129e-08	7.12527e-08	7.88538e-08	2.18993e-08	5.62911e-08	2.81676e-08	4.74488e-08	3.02642e-08
-3.75	2.77927e-08	2.08798e-08	5.41436e-08	7.38357e-08	8.37116e-08	2.31706e-08	5.94531e-08	3.088e-08	5.26476e-08	3.33525e-08
-3.7	3.07676e-08	2.21959e-08	5.71778e-08	7.81581e-08	8.82975e-08	2.46829e-08	6.15445e-08	3.23963e-08	5.55679e-08	3.46259e-08
-3.65	3.30621e-08	2.2494e-08	5.90612e-08	8.08315e-08	9.28391e-08	2.51194e-08	6.25595e-08	3.37794e-08	5.78173e-08	3.8319e-08
-3.6	3.42977e-08	2.44237e-08	6.03305e-08	8.37605e-08	9.73308e-08	2.6158e-08	6.55293e-08	3.43611e-08	5.79383e-08	3.98747e-08
-3.55	3.52204e-08	2.48735e-08	6.27567e-08	8.667e-08	9.98689e-08	2.7128e-08	6.80204e-08	3.60748e-08	6.14715e-08	4.18681e-08
-3.5	3.6713e-08	2.54845e-08	6.36988e-08	8.89136e-08	1.05162e-07	2.82492e-08	6.95233e-08	3.68022e-08	6.35953e-08	4.23215e-08
-3.45	3.87355e-08	2.62925e-08	6.48988e-08	9.01951e-08	1.06755e-07	2.80922e-08	7.08698e-08	3.943e-08	6.44412e-08	4.36283e-08
-3.4	4.02649e-08	2.66829e-08	6.69739e-08	9.34657e-08	1.06697e-07	2.82245e-08	7.29838e-08	3.93163e-08	6.69202e-08	4.47949e-08
-3.35	4.15637e-08	2.70387e-08	6.77646e-08	9.45427e-08	1.10272e-07	2.89344e-08	7.27605e-08	3.95695e-08	6.8037e-08	4.62475e-08
-3.3	4.25909e-08	2.72136e-08	6.87649e-08	9.50709e-08	1.14108e-07	2.98552e-08	7.44121e-08	4.01779e-08	6.9505e-08	4.5768e-08
-3.25	4.3498e-08	2.87556e-08	6.77838e-08	9.6299e-08	1.14444e-07	2.93267e-08	7.51701e-08	4.14364e-08	7.03161e-08	4.71228e-08
-3.2	4.31671e-08	2.82432e-08	6.96056e-08	9.86174e-08	1.13781e-07	3.04963e-08	7.45445e-08	4.12929e-08	7.09712e-08	4.61841e-08
-3.15	4.44647e-08	2.84827e-08	7.02749e-08	9.97014e-08	1.16933e-07	3.07656e-08	7.58725e-08	4.16946e-08	7.05761e-08	4.83891e-08
-3.1	4.47976e-08	2.90082e-08	7.05246e-08	1.00399e-07	1.17182e-07	3.11626e-08	7.4547e-08	4.24226e-08	7.05724e-08	4.90253e-08
-3.05	4.45284e-08	2.84995e-08	7.20309e-08	9.95488e-08	1.17409e-07	3.00232e-08	7.55288e-08	4.18371e-08	7.11919e-08	4.99073e-08
-3	4.63375e-08	2.81633e-08	7.13977e-08	9.79052e-08	1.16861e-07	2.97962e-08	7.51876e-08	4.23885e-08	7.05447e-08	4.99236e-08
-2.95	4.44854e-08	2.73208e-08	7.10088e-08	9.77992e-08	1.16511e-07	2.9804e-08	7.35581e-08	4.15793e-08	6.93427e-08	4.97821e-08
-2.9	4.45638e-08	2.80814e-08	7.06443e-08	9.73351e-08	1.16311e-07	2.93092e-08	7.34181e-08	4.10128e-08	6.96682e-08	4.79775e-08
-2.85	4.40731e-08	2.76064e-08	6.86072e-08	9.66537e-08	1.1661e-07	2.89915e-08	7.25447e-08	4.04249e-08	6.84572e-08	4.89513e-08
-2.8	4.39113e-08	2.60933e-08	6.72143e-08	9.3794e-08	1.15367e-07	2.82262e-08	7.17663e-08	3.95135e-08	6.73802e-08	4.84603e-08
-2.75	4.33078e-08	2.60928e-08	6.48641e-08	9.1396e-08	1.14275e-07	2.79619e-08	7.12391e-08	3.8807e-08	6.62927e-08	4.68881e-08
-2.7	4.1453e-08	2.58459e-08	6.39258e-08	9.05221e-08	1.13529e-07	2.68321e-08	6.84563e-08	3.8159e-08	6.42758e-08	4.648e-08
-2.65	4.23684e-08	2.37625e-08	6.18233e-08	8.64896e-08	1.09433e-07	2.66834e-08	6.7598e-08	3.70185e-08	6.31357e-08	4.42714e-08
-2.6	3.99532e-08	2.24985e-08	5.93534e-08	8.43725e-08	1.07587e-07	2.5822e-08	6.57751e-08	3.58759e-08	6.06998e-08	4.33019e-08
-2.55	3.90393e-08	2.19362e-08	5.77462e-08	8.1552e-08	1.02466e-07	2.47542e-08	6.2705e-08	3.43524e-08	5.78191e-08	4.26403e-08
-2.5	3.75609e-08	2.10658e-08	5.57235e-08	7.76798e-08	9.89325e-08	2.38648e-08	5.96996e-08	3.32671e-08	5.49e-08	4.12582e-08
-2.45	3.64512e-08	2.02271e-08	5.31479e-08	7.44179e-08	9.54466e-08	2.2942e-08	5.79853e-08	3.1053e-08	5.3577e-08	3.90349e-08
-2.4	3.41885e-08	1.86123e-08	4.98712e-08	7.08818e-08	9.19644e-08	2.20689e-08	5.39021e-08	2.95046e-08	5.33056e-08	3.7261e-08
-2.35	3.29e-08	1.78709e-08	4.68608e-08	6.67046e-08	8.74633e-08	2.14217e-08	5.22185e-08	2.8018e-08	4.94572e-08	3.52212e-08
-2.3	3.06724e-08	1.64892e-08	4.37546e-08	6.27448e-08	8.2876e-08	1.98099e-08	4.88097e-08	2.66837e-08	4.67558e-08	3.33672e-08
-2.25	2.82051e-08	1.52793e-08	4.07929e-08	5.89926e-08	7.78496e-08	1.82788e-08	4.58968e-08	2.48395e-08	4.40562e-08	3.07515e-08
-2.2	2.60443e-08	1.40359e-08	4.03461e-08	5.46203e-08	7.32917e-08	1.69561e-08	4.29276e-08	2.29384e-08	4.11226e-08	2.89734e-08
-2.15	2.33309e-08	1.29862e-08	3.59827e-08	5.02448e-08	6.76796e-08	1.57473e-08	4.18409e-08	2.11416e-08	3.91419e-08	2.65219e-08
-2.1	2.1853e-08	1.18025e-08	3.30617e-08	4.59276e-08	6.19738e-08	1.44967e-08	3.71326e-08	1.92074e-08	3.48446e-08	2.46137e-08
-2.05	1.92003e-08	1.03885e-08	3.03779e-08	4.23757e-08	5.68719e-08	1.32218e-08	3.37035e-08	1.76099e-08	3.14213e-08	2.27116e-08
-2	1.77074e-08	9.2928e-09	2.69522e-08	3.92179e-08	5.11566e-08	1.16182e-08	3.03382e-08	1.52837e-08	2.81827e-08	1.96529e-08
-1.95	1.55741e-08	8.3965e-09	2.38315e-08	3.45309e-08	4.68387e-08	1.0692e-08	2.67201e-08	1.37376e-08	2.49343e-08	1.77664e-08
-1.9	1.33582e-08	7.3908e-09	2.04548e-08	3.00554e-08	4.10998e-08	9.3495e-09	2.35882e-08	1.19303e-08	2.15951e-08	1.56545e-08
-1.85	1.10118e-08	6.3652e-09	1.77493e-08	2.63851e-08	3.69212e-08	8.0182e-09	2.02287e-08	1.03017e-08	1.87995e-08	1.35629e-08
-1.8	9.5399e-09	5.5e-09	1.55033e-08	2.23087e-08	3.22344e-08	7.0725e-09	1.71408e-08	8.598e-09	1.54266e-08	1.15332e-08
-1.75	7.8668e-09	4.699e-09	1.31872e-08	1.87277e-08	2.73731e-08	5.9808e-09	1.46842e-08	7.2741e-09	1.28348e-08	9.5186e-09
-1.7	6.2934e-09	3.9208e-09	1.10036e-08	1.55395e-08	2.30149e-08	4.9253e-09	1.20114e-08	5.7852e-09	1.03457e-08	7.8233e-09
-1.65	4.9277e-09	3.1632e-09	8.8009e-09	1.24335e-08	1.89353e-08	4.0598e-09	9.9102e-09	4.573e-09	8.2283e-09	6.2522e-09
-1.6	3.7741e-09	2.5138e-09	7.024e-09	9.6305e-09	1.53188e-08	3.3503e-09	8.1165e-09	3.6964e-09	6.1856e-09	4.9446e-09
-1.55	2.8011e-09	2.0551e-09	5.4404e-09	7.3999e-09	1.20059e-08	2.5899e-09	6.3515e-09	2.8201e-09	4.7627e-09	3.8513e-09
-1.5	1.9388e-09	1.4555e-09	4.1752e-09	5.6264e-09	8.9911e-09	2.0094e-09	4.8432e-09	2.1573e-09	3.5124e-09	2.7987e-09
-1.45	1.3131e-09	1.1043e-09	3.1228e-09	4.0674e-09	6.7047e-09	1.4809e-09	3.7806e-09	1.5301e-09	2.522e-09	2.0425e-09
-1.4	8.63433e-10	7.73698e-10	2.2956e-09	2.9295e-09	4.8276e-09	1.1096e-09	2.7154e-09	1.0921e-09	1.712e-09	1.4326e-09
-1.35	5.72281e-10	5.46735e-10	1.5667e-09	1.9989e-09	3.5011e-09	8.15271e-10	1.98e-09	7.42239e-10	1.1311e-09	9.83375e-10
-1.3	3.52912e-10	3.69323e-10	1.0791e-09	1.3137e-09	2.3689e-09	5.64989e-10	1.3932e-09	5.06304e-10	7.37943e-10	6.54017e-10
-1.25	2.13089e-10	2.34386e-10	7.24936e-10	8.48795e-10	1.5323e-09	4.00478e-10	9.81436e-10	3.37751e-10	4.58779e-10	4.20923e-10
-1.2	1.26164e-10	1.52932e-10	4.77048e-10	5.53719e-10	1.0081e-09	2.67492e-10	6.58705e-10	2.11533e-10	2.85007e-10	2.73209e-10
-1.15	7.01606e-11	9.77878e-11	3.03475e-10	3.26487e-10	6.13164e-10	1.83463e-10	4.42758e-10	1.32089e-10	1.71073e-10	1.63752e-10
-1.1	3.63781e-11	5.8895e-11	1.82279e-10	1.99009e-10	3.6728e-10	1.22248e-10	2.9228e-10	8.3916e-11	9.99009e-11	9.70307e-11
-1.05	1.92819e-11	3.72595e-11	1.12375e-10	1.13092e-10	2.18831e-10	7.80885e-11	1.79485e-10	5.12644e-11	5.81655e-11	5.70256e-11
-1	1.08032e-11	2.08083e-11	6.79909e-11	6.61065e-11	1.26225e-10	5.0395e-11	1.16702e-10	3.04071e-11	3.00651e-11	3.0567e-11
-0.95	6.4165e-12	1.20673e-11	3.82949e-11	3.39638e-11	7.33571e-11	3.13551e-11	7.28874e-11	1.72607e-11	1.60452e-11	1.67416e-11
-0.9	4.1742e-12	7.2096e-12	2.10585e-11	1.81952e-11	4.17734e-11	1.81865e-11	4.71953e-11	1.00313e-11	9.2708e-12	9.4834e-12
-0.85	2.342e-12	4.5012e-12	1.20017e-11	1.03551e-11	1.98532e-11	1.11096e-11	2.7871e-11	6.059e-12	5.412e-12	5.6397e-12
-0.8	1.8846e-12	2.4472e-12	7.2715e-12	6.1449e-12	1.08334e-11	6.9039e-12	1.61599e-11	3.4118e-12	2.9053e-12	2.919e-12
-0.75	1.6304e-12	1.8105e-12	4.5796e-12	3.861e-12	6.33e-12	4.4511e-12	9.9964e-12	2.2771e-12	2.0177e-12	2.0468e-12
-0.7	1.5036e-12	1.3344e-12	2.4898e-12	2.1734e-12	3.9872e-12	2.6454e-12	6.4349e-12	1.623e-12	1.513e-12	1.5631e-12
-0.65	1.4443e-12	1.0723e-12	1.9006e-12	1.6209e-12	2.2724e-12	1.873e-12	4.34e-12	1.2416e-12	1.2232e-12	1.2617e-12
-0.6	1.4342e-12	9.27934e-13	1.4999e-12	1.3163e-12	1.6755e-12	1.406e-12	2.6982e-12	1.0208e-12	1.052e-12	1.1118e-12
-0.55	1.4336e-12	8.40762e-13	1.2499e-12	1.1587e-12	1.3599e-12	1.132e-12	2.0024e-12	9.06429e-13	9.66668e-13	1.037e-12
-0.5	1.4783e-12	8.1606e-13	1.131e-12	1.0916e-12	1.1968e-12	9.95749e-13	1.6252e-12	8.5485e-13	9.42135e-13	1.0112e-12
-0.45	1.5224e-12	8.22167e-13	1.0835e-12	1.0746e-12	1.1307e-12	9.3426e-13	1.477e-12	8.51688e-13	9.54812e-13	1.0208e-12
-0.4	1.599e-12	8.33609e-13	1.0863e-12	1.0894e-12	1.1185e-12	9.22382e-13	1.3409e-12	8.81382e-13	1.0029e-12	1.0458e-12
-0.35	1.72e-12	8.64622e-13	1.1375e-12	1.1404e-12	1.1449e-12	9.60583e-13	1.3304e-12	9.44033e-13	1.0743e-12	1.0891e-12
-0.3	1.9345e-12	9.22021e-13	1.2254e-12	1.231e-12	1.2077e-12	1.0684e-12	1.462e-12	1.0639e-12	1.1851e-12	1.1525e-12
-0.25	2.3411e-12	1.0035e-12	1.4007e-12	1.3926e-12	1.3281e-12	1.2384e-12	1.7478e-12	1.2572e-12	1.4104e-12	1.2501e-12
-0.2	3.0775e-12	1.1406e-12	1.6875e-12	1.7044e-12	1.5467e-12	1.5846e-12	2.3168e-12	1.589e-12	1.8227e-12	1.4181e-12
-0.15	4.3918e-12	1.3916e-12	2.2592e-12	2.3199e-12	1.9321e-12	2.1024e-12	3.5084e-12	2.2084e-12	2.5504e-12	1.7333e-12
-0.1	1.63499e-11	1.8697e-12	3.2372e-12	3.4053e-12	2.6812e-12	2.9782e-12	1.17285e-11	3.4583e-12	3.8746e-12	2.3205e-12
-0.05	2.5235e-11	2.6793e-12	4.8981e-12	1.11607e-11	4.0523e-12	4.364e-12	1.73953e-11	1.13421e-11	1.35689e-11	3.5051e-12
0	3.74218e-11	3.857e-12	1.71692e-11	1.60114e-11	1.34787e-11	1.26793e-11	2.45038e-11	1.7349e-11	1.96958e-11	1.22127e-11
0.05	5.05085e-11	1.19682e-11	2.58533e-11	2.20914e-11	2.02305e-11	1.9974e-11	3.45332e-11	2.47194e-11	2.74121e-11	1.79524e-11
0.1	7.90222e-11	1.77828e-11	3.53331e-11	3.07552e-11	2.8959e-11	2.84312e-11	4.60569e-11	3.57432e-11	3.94566e-11	2.54218e-11
0.15	1.1682e-10	2.45039e-11	5.04437e-11	4.32625e-11	3.93111e-11	3.8808e-11	6.68334e-11	5.18166e-11	5.42951e-11	3.65886e-11
0.2	1.6266e-10	3.3788e-11	6.85985e-11	6.37105e-11	5.74845e-11	5.45179e-11	9.48413e-11	8.06353e-11	7.97525e-11	5.01984e-11
0.25	2.21798e-10	4.57828e-11	1.00877e-10	9.35881e-11	8.22485e-11	7.64456e-11	1.27611e-10	1.08792e-10	1.04798e-10	7.25765e-11
0.3	3.0702e-10	6.40302e-11	1.35188e-10	1.23402e-10	1.11999e-10	1.01604e-10	1.76776e-10	1.46492e-10	1.40911e-10	1.08403e-10
0.35	4.27274e-10	8.8879e-11	1.7878e-10	1.66306e-10	1.47133e-10	1.34752e-10	2.24767e-10	1.98791e-10	1.92992e-10	1.43937e-10
0.4	6.25247e-10	1.16542e-10	2.40238e-10	2.29928e-10	1.96284e-10	1.83515e-10	2.99995e-10	2.61727e-10	2.65332e-10	1.91799e-10
0.45	9.51944e-10	1.56158e-10	3.18006e-10	3.19721e-10	2.5523e-10	2.37947e-10	4.03703e-10	3.75924e-10	3.52112e-10	2.62092e-10
0.5	1.3117e-09	2.0269e-10	4.2186e-10	4.37444e-10	3.68234e-10	3.07339e-10	6.07001e-10	5.19679e-10	4.63715e-10	3.49422e-10
0.55	1.8777e-09	2.70029e-10	5.94244e-10	6.2593e-10	4.82036e-10	4.0805e-10	8.24932e-10	7.64338e-10	6.67604e-10	4.55333e-10
0.6	2.6995e-09	3.6646e-10	8.09854e-10	8.62201e-10	6.6613e-10	5.3583e-10	1.1086e-09	1.0091e-09	9.11401e-10	6.61622e-10
0.65	3.5677e-09	4.5665e-10	1.0348e-09	1.1531e-09	9.26532e-10	7.36402e-10	1.4802e-09	1.3295e-09	1.2013e-09	8.72681e-10
0.7	5.6664e-09	6.50652e-10	1.3773e-09	1.5996e-09	1.2322e-09	9.63098e-10	1.972e-09	1.7575e-09	1.6131e-09	1.1737e-09
0.75	7.8182e-09	8.71533e-10	1.7723e-09	2.0287e-09	1.5946e-09	1.2209e-09	2.6073e-09	2.2893e-09	2.143e-09	1.5013e-09
0.8	1.0091e-08	1.1147e-09	2.2889e-09	2.6811e-09	2.1594e-09	1.5894e-09	3.3446e-09	2.8463e-09	2.9123e-09	1.9511e-09
0.85	1.3104e-08	1.4855e-09	2.9933e-09	3.5048e-09	2.8106e-09	1.9558e-09	4.5316e-09	3.9466e-09	3.6704e-09	2.6841e-09
0.9	1.76509e-08	1.9818e-09	4.0212e-09	4.6157e-09	3.6096e-09	2.615e-09	6.3461e-09	5.2944e-09	4.6569e-09	3.5907e-09
0.95	2.22266e-08	2.4986e-09	5.421e-09	6.6294e-09	4.6415e-09	3.3466e-09	8.3096e-09	6.9086e-09	6.4592e-09	4.5361e-09
1	3.00063e-08	3.1737e-09	7.0251e-09	8.6301e-09	6.5263e-09	4.1847e-09	1.07802e-08	9.2271e-09	8.359e-09	6.4955e-09
1.05	3.85201e-08	4.1797e-09	8.7198e-09	1.14712e-08	8.9175e-09	5.5155e-09	1.38518e-08	1.15898e-08	1.16925e-08	8.4617e-09
1.1	4.99097e-08	6.0015e-09	1.15649e-08	1.36512e-08	1.10939e-08	7.5668e-09	1.79132e-08	1.5642e-08	1.51103e-08	1.11037e-08
1.15	6.58544e-08	7.9689e-09	1.49029e-08	1.77786e-08	1.42363e-08	9.3155e-09	2.24427e-08	1.9162e-08	1.94914e-08	1.39068e-08
1.2	8.067e-08	1.00459e-08	1.89191e-08	2.29501e-08	1.80102e-08	1.14047e-08	2.77253e-08	2.47804e-08	2.33291e-08	1.78197e-08
1.25	1.03312e-07	1.27366e-08	2.29485e-08	2.95811e-08	2.29844e-08	1.39659e-08	3.51578e-08	2.87983e-08	3.1163e-08	2.25473e-08
1.3	1.20884e-07	1.63991e-08	2.79839e-08	3.5637e-08	2.78346e-08	1.68444e-08	4.25161e-08	3.83248e-08	3.73531e-08	2.78892e-08
1.35	1.45282e-07	2.03341e-08	3.42309e-08	4.33717e-08	3.36583e-08	2.11032e-08	5.66482e-08	4.41069e-08	4.61737e-08	3.51848e-08
1.4	1.76148e-07	2.5868e-08	4.2855e-08	5.72723e-08	4.14101e-08	2.61637e-08	6.9315e-08	5.97053e-08	6.27945e-08	4.19161e-08
1.45	2.06775e-07	3.29239e-08	5.71352e-08	7.08328e-08	5.2229e-08	3.22369e-08	8.63609e-08	7.19331e-08	7.01694e-08	5.40834e-08
1.5	2.35248e-07	3.88965e-08	6.78667e-08	8.68853e-08	6.63447e-08	3.80094e-08	1.03933e-07	8.83451e-08	8.66969e-08	6.68415e-08
1.55	2.79265e-07	4.68454e-08	7.91216e-08	1.05687e-07	8.19538e-08	4.46706e-08	1.24644e-07	1.08158e-07	9.95067e-08	8.00199e-08
1.6	3.23296e-07	6.13232e-08	9.81535e-08	1.26171e-07	9.96627e-08	5.5201e-08	1.48529e-07	1.22743e-07	1.17187e-07	9.41868e-08
1.65	3.67811e-07	7.39928e-08	1.19047e-07	1.46099e-07	1.18883e-07	6.64238e-08	1.71024e-07	1.44148e-07	1.40263e-07	1.13383e-07
1.7	4.04814e-07	8.97212e-08	1.39852e-07	1.74309e-07	1.44801e-07	7.48e-08	1.99238e-07	1.70253e-07	1.67009e-07	1.31691e-07
1.75	4.49002e-07	1.09432e-07	1.66617e-07	2.01983e-07	1.74994e-07	8.86712e-08	2.34263e-07	1.99351e-07	1.91726e-07	1.55437e-07
1.8	5.40267e-07	1.2905e-07	1.94725e-07	2.41157e-07	2.09731e-07	1.02424e-07	2.69783e-07	2.33333e-07	2.32555e-07	1.82522e-07
1.85	6.09872e-07	1.524e-07	2.38897e-07	2.92309e-07	2.45424e-07	1.22612e-07	2.96458e-07	2.63225e-07	2.62251e-07	2.10573e-07
1.9	6.71764e-07	1.79443e-07	2.78251e-07	3.39618e-07	2.91926e-07	1.41013e-07	3.3176e-07	2.88031e-07	3.0714e-07	2.4006e-07
1.95	7.33077e-07	1.99261e-07	3.24369e-07	3.96214e-07	3.51636e-07	1.6195e-07	3.83824e-07	3.38227e-07	3.4682e-07	2.93264e-07
2	8.0698e-07	2.40079e-07	3.79103e-07	4.56756e-07	4.28094e-07	1.9398e-07	4.21605e-07	3.85266e-07	4.06258e-07	3.24438e-07
2.05	8.73896e-07	2.75637e-07	4.44279e-07	5.7249e-07	4.9085e-07	2.22314e-07	4.70048e-07	4.46577e-07	4.55299e-07	3.67733e-07
2.1	9.29757e-07	3.18312e-07	5.36479e-07	6.65302e-07	6.21116e-07	2.5084e-07	5.57454e-07	5.21958e-07	5.50382e-07	4.19989e-07
2.15	1.0127e-06	3.64696e-07	6.1316e-07	7.42445e-07	7.13344e-07	2.94663e-07	6.46397e-07	5.79343e-07	6.31828e-07	4.91725e-07
2.2	1.1063e-06	4.13839e-07	6.97548e-07	8.55031e-07	8.02156e-07	3.43932e-07	7.05993e-07	6.47656e-07	7.10983e-07	5.77889e-07
2.25	1.1889e-06	4.75211e-07	7.81753e-07	9.6183e-07	9.1069e-07	3.79208e-07	7.77281e-07	7.20538e-07	7.69728e-07	6.64437e-07
2.3	1.2789e-06	5.63457e-07	8.86755e-07	1.0909e-06	1.0397e-06	4.38679e-07	8.7473e-07	7.73385e-07	8.41206e-07	7.27701e-07
2.35	1.335e-06	6.28369e-07	1.0409e-06	1.2294e-06	1.1696e-06	4.90712e-07	9.65004e-07	8.72155e-07	9.2398e-07	8.18196e-07
2.4	1.3746e-06	6.99627e-07	1.1587e-06	1.3791e-06	1.3031e-06	5.85688e-07	1.0426e-06	9.58024e-07	1.042e-06	9.21707e-07
2.45	1.4597e-06	7.88893e-07	1.2875e-06	1.5338e-06	1.4588e-06	6.64725e-07	1.1517e-06	1.0432e-06	1.155e-06	9.88057e-07
2.5	1.5539e-06	8.87612e-07	1.4589e-06	1.6876e-06	1.6207e-06	7.45269e-07	1.2322e-06	1.1621e-06	1.2253e-06	1.0861e-06
2.55	1.6241e-06	9.5543e-07	1.6215e-06	1.8518e-06	1.7745e-06	8.4967e-07	1.3421e-06	1.2879e-06	1.3697e-06	1.1965e-06
2.6	1.7036e-06	1.045e-06	1.7893e-06	2.052e-06	1.9706e-06	9.32817e-07	1.4374e-06	1.3708e-06	1.4718e-06	1.2675e-06
2.65	1.7483e-06	1.1428e-06	1.9393e-06	2.2333e-06	2.1501e-06	1.0238e-06	1.4874e-06	1.5025e-06	1.6212e-06	1.3662e-06
2.7	1.8698e-06	1.2533e-06	2.1313e-06	2.4161e-06	2.3818e-06	1.1281e-06	1.6744e-06	1.6233e-06	1.7214e-06	1.4684e-06
2.75	1.9424e-06	1.3188e-06	2.3417e-06	2.587e-06	2.5507e-06	1.2391e-06	1.7794e-06	1.6945e-06	1.9012e-06	1.623e-06
2.8	2.0043e-06	1.4369e-06	2.4177e-06	2.7952e-06	2.8518e-06	1.3186e-06	1.962e-06	1.8093e-06	2.0407e-06	1.7513e-06
2.85	2.0979e-06	1.4938e-06	2.6784e-06	3.0058e-06	3.0505e-06	1.4124e-06	2.0739e-06	1.921e-06	2.1462e-06	1.873e-06
2.9	2.1581e-06	1.6117e-06	2.8606e-06	3.1924e-06	3.3106e-06	1.5385e-06	2.2338e-06	2.0875e-06	2.2709e-06	1.9946e-06
2.95	2.1921e-06	1.745e-06	3.0537e-06	3.3574e-06	3.5905e-06	1.6275e-06	2.3087e-06	2.2295e-06	2.3688e-06	2.1886e-06
3	2.2321e-06	1.8329e-06	3.274e-06	3.5291e-06	3.7856e-06	1.7919e-06	2.3928e-06	2.3896e-06	2.5587e-06	2.2385e-06
3	2.1988e-06	1.8999e-06	3.4233e-06	3.7393e-06	3.9983e-06	1.8936e-06	2.5105e-06	2.4633e-06	2.5865e-06	2.3266e-06
2.95	2.2538e-06	1.9678e-06	3.5709e-06	3.8162e-06	4.1114e-06	1.9482e-06	2.5879e-06	2.5062e-06	2.6737e-06	2.3568e-06
2.9	2.1861e-06	2.0062e-06	3.6247e-06	3.8483e-06	4.2465e-06	2.1037e-06	2.6602e-06	2.5414e-06	2.716e-06	2.3808e-06
2.85	2.1932e-06	2.0224e-06	3.7016e-06	3.8927e-06	4.2522e-06	2.1124e-06	2.7305e-06	2.6157e-06	2.7522e-06	2.4507e-06
2.8	2.1593e-06	2.0294e-06	3.815e-06	3.9454e-06	4.3386e-06	2.1452e-06	2.7472e-06	2.5861e-06	2.8125e-06	2.4192e-06
2.75	2.2006e-06	2.0873e-06	3.8413e-06	3.8929e-06	4.3758e-06	2.2322e-06	2.7326e-06	2.5982e-06	2.8712e-06	2.4766e-06
2.7	2.1439e-06	2.0927e-06	3.9431e-06	3.9397e-06	4.4261e-06	2.2696e-06	2.8292e-06	2.5515e-06	2.8812e-06	2.4367e-06
2.65	2.1174e-06	2.1374e-06	3.924e-06	4.0085e-06	4.4642e-06	2.2984e-06	2.787e-06	2.595e-06	2.8788e-06	2.4783e-06
2.6	2.0697e-06	2.1129e-06	3.9801e-06	3.9781e-06	4.4594e-06	2.207e-06	2.7276e-06	2.6367e-06	2.9305e-06	2.3935e-06
2.55	2.0872e-06	2.1313e-06	4.0125e-06	3.9726e-06	4.3977e-06	2.2812e-06	2.8261e-06	2.6783e-06	2.882e-06	2.4351e-06
2.5	2.0834e-06	2.1299e-06	3.9418e-06	3.9097e-06	4.4023e-06	2.2977e-06	2.821e-06	2.6527e-06	2.8563e-06	2.4335e-06
2.45	2.0269e-06	2.1205e-06	3.9722e-06	3.8921e-06	4.4373e-06	2.2809e-06	2.8698e-06	2.6871e-06	2.842e-06	2.3555e-06
2.4	1.9804e-06	2.0664e-06	3.9532e-06	3.9149e-06	4.3618e-06	2.3081e-06	2.8703e-06	2.6142e-06	2.8204e-06	2.3329e-06
2.35	1.9814e-06	2.059e-06	3.9063e-06	3.9114e-06	4.3336e-06	2.3227e-06	2.9369e-06	2.5468e-06	2.8148e-06	2.3285e-06
2.3	1.9356e-06	2.0279e-06	3.8966e-06	3.8153e-06	4.3324e-06	2.265e-06	2.857e-06	2.4998e-06	2.7862e-06	2.3236e-06
2.25	1.9238e-06	2.021e-06	3.8193e-06	3.7642e-06	4.2505e-06	2.2348e-06	2.8624e-06	2.4661e-06	2.7284e-06	2.2739e-06
2.2	1.8634e-06	2.0345e-06	3.7795e-06	3.7836e-06	4.2313e-06	2.2503e-06	2.8209e-06	2.4662e-06	2.7106e-06	2.1855e-06
2.15	1.8101e-06	2.0112e-06	3.7468e-06	3.7047e-06	4.1679e-06	2.2559e-06	2.8157e-06	2.414e-06	2.6796e-06	2.1673e-06
2.1	1.7658e-06	1.9838e-06	3.6921e-06	3.6545e-06	4.0851e-06	2.2382e-06	2.7917e-06	2.3938e-06	2.5871e-06	2.0951e-06
2.05	1.728e-06	1.9621e-06	3.5822e-06	3.5817e-06	3.9998e-06	2.2109e-06	2.7472e-06	2.3767e-06	2.5886e-06	2.0071e-06
2	1.6568e-06	1.9134e-06	3.5503e-06	3.4937e-06	3.9356e-06	2.1417e-06	2.6802e-06	2.334e-06	2.5467e-06	1.9712e-06
1.95	1.638e-06	1.9252e-06	3.4784e-06	3.4431e-06	3.8395e-06	2.1361e-06	2.6697e-06	2.2794e-06	2.4991e-06	1.908e-06
1.9	1.581e-06	1.8504e-06	3.3915e-06	3.3829e-06	3.8119e-06	2.099e-06	2.6253e-06	2.1904e-06	2.4836e-06	1.9072e-06
1.85	1.5198e-06	1.8131e-06	3.3921e-06	3.263e-06	3.6339e-06	2.0616e-06	2.5348e-06	2.1624e-06	2.3497e-06	1.8139e-06
1.8	1.4512e-06	1.8059e-06	3.2356e-06	3.1532e-06	3.4891e-06	2.0372e-06	2.4623e-06	2.0943e-06	2.3301e-06	1.7811e-06
1.75	1.4003e-06	1.757e-06	3.2715e-06	3.0509e-06	3.4294e-06	1.9283e-06	2.3808e-06	2.0609e-06	2.279e-06	1.6607e-06
1.7	1.3096e-06	1.7047e-06	3.1322e-06	2.9831e-06	3.3437e-06	1.9303e-06	2.3504e-06	2.0333e-06	2.1558e-06	1.5772e-06
1.65	1.2514e-06	1.6629e-06	3.0395e-06	2.9082e-06	3.1958e-06	1.8584e-06	2.274e-06	1.9604e-06	2.104e-06	1.5271e-06
1.6	1.1937e-06	1.547e-06	2.8953e-06	2.7581e-06	3.0599e-06	1.8288e-06	2.2218e-06	1.8657e-06	1.9966e-06	1.4615e-06
1.55	1.1121e-06	1.4803e-06	2.7606e-06	2.6214e-06	2.8859e-06	1.7486e-06	2.1427e-06	1.8102e-06	1.9416e-06	1.4066e-06
1.5	1.0579e-06	1.4239e-06	2.6484e-06	2.5209e-06	2.7257e-06	1.6927e-06	2.0486e-06	1.7023e-06	1.8002e-06	1.3374e-06
1.45	9.81638e-07	1.3515e-06	2.5508e-06	2.3775e-06	2.6574e-06	1.6083e-06	2.0136e-06	1.6607e-06	1.7169e-06	1.2407e-06
1.4	9.42124e-07	1.2592e-06	2.4661e-06	2.2209e-06	2.43e-06	1.5432e-06	1.9185e-06	1.5298e-06	1.5953e-06	1.1605e-06
1.35	8.73143e-07	1.1848e-06	2.2956e-06	2.0872e-06	2.2614e-06	1.4791e-06	1.828e-06	1.4677e-06	1.5092e-06	1.0907e-06
1.3	8.09306e-07	1.0878e-06	2.1403e-06	1.9319e-06	2.0768e-06	1.414e-06	1.7326e-06	1.3465e-06	1.401e-06	9.90136e-07
1.25	7.32058e-07	1.0073e-06	2.0239e-06	1.7932e-06	1.9358e-06	1.3155e-06	1.6324e-06	1.2481e-06	1.3024e-06	9.06305e-07
1.2	6.69515e-07	9.15848e-07	1.8464e-06	1.6363e-06	1.7443e-06	1.2225e-06	1.5241e-06	1.1744e-06	1.2102e-06	8.24732e-07
1.15	6.13279e-07	8.06351e-07	1.691e-06	1.4768e-06	1.5885e-06	1.1349e-06	1.4362e-06	1.0611e-06	1.0953e-06	7.31559e-07
1.1	5.40582e-07	7.40841e-07	1.5463e-06	1.3479e-06	1.4447e-06	1.0363e-06	1.3369e-06	9.85e-07	9.86318e-07	6.57953e-07
1.05	4.8109e-07	6.75017e-07	1.375e-06	1.2025e-06	1.263e-06	9.81981e-07	1.2242e-06	8.92402e-07	8.86844e-07	5.70935e-07
1	4.17853e-07	6.00988e-07	1.2613e-06	1.0689e-06	1.118e-06	8.78539e-07	1.1089e-06	8.00839e-07	7.67606e-07	5.06474e-07
0.95	3.70262e-07	5.25887e-07	1.1243e-06	9.37757e-07	9.7166e-07	8.03004e-07	1.0016e-06	7.2873e-07	6.7903e-07	4.31717e-07
0.9	3.21744e-07	4.55547e-07	1.0032e-06	8.0837e-07	8.39814e-07	7.34065e-07	9.08979e-07	6.33715e-07	6.02942e-07	3.57397e-07
0.85	2.67586e-07	3.81366e-07	8.88264e-07	6.82255e-07	6.93614e-07	6.35425e-07	8.05478e-07	5.5571e-07	5.17638e-07	3.0213e-07
0.8	2.19916e-07	3.16637e-07	7.63611e-07	5.67922e-07	5.73374e-07	5.69798e-07	7.10255e-07	4.84675e-07	4.38805e-07	2.48042e-07
0.75	1.87923e-07	2.63341e-07	6.43825e-07	4.70001e-07	4.7863e-07	4.80775e-07	6.19481e-07	4.03744e-07	3.62962e-07	2.06337e-07
0.7	1.51442e-07	2.15133e-07	5.29736e-07	3.75669e-07	3.69046e-07	4.13805e-07	5.41735e-07	3.18033e-07	2.95678e-07	1.63869e-07
0.65	1.18577e-07	1.71719e-07	4.4718e-07	3.01918e-07	3.04396e-07	3.40778e-07	4.76977e-07	2.80433e-07	2.46565e-07	1.29202e-07
0.6	9.30551e-08	1.29285e-07	3.41956e-07	2.39984e-07	2.37935e-07	2.84716e-07	4.05603e-07	2.25557e-07	2.02585e-07	9.8121e-08
0.55	7.02689e-08	9.96346e-08	2.6454e-07	1.84512e-07	1.81108e-07	2.34064e-07	3.35916e-07	1.72877e-07	1.58241e-07	7.47524e-08
0.5	5.3025e-08	7.06449e-08	2.06943e-07	1.37431e-07	1.33219e-07	1.91105e-07	2.74798e-07	1.30791e-07	1.22919e-07	5.48908e-08
0.45	3.80455e-08	5.19736e-08	1.5911e-07	9.77262e-08	9.51405e-08	1.51652e-07	2.2971e-07	1.0235e-07	8.93942e-08	3.81941e-08
0.4	2.71974e-08	3.36627e-08	1.17318e-07	6.84421e-08	6.79788e-08	1.17002e-07	1.84687e-07	7.2886e-08	6.86786e-08	2.73255e-08
0.35	1.90525e-08	2.26807e-08	8.44346e-08	4.74468e-08	4.59133e-08	8.61808e-08	1.45781e-07	5.23185e-08	4.77129e-08	1.84886e-08
0.3	1.29391e-08	1.36288e-08	5.7137e-08	3.02873e-08	3.02688e-08	6.51316e-08	1.08572e-07	3.2692e-08	3.2065e-08	1.21779e-08
0.25	8.4671e-09	8.6212e-09	3.57856e-08	1.89232e-08	1.97857e-08	4.43333e-08	8.10634e-08	2.21509e-08	2.23528e-08	7.2956e-09
0.2	5.3868e-09	5.1878e-09	2.32264e-08	1.21369e-08	1.19322e-08	2.89095e-08	6.07968e-08	1.46581e-08	1.50638e-08	4.0839e-09
0.15	3.3808e-09	2.6612e-09	1.4023e-08	7.037e-09	7.4896e-09	1.79891e-08	4.11652e-08	8.6203e-09	9.2238e-09	2.3884e-09
0.1	2.0833e-09	1.458e-09	8.2474e-09	3.7001e-09	4.3169e-09	1.2667e-08	2.59035e-08	5.1814e-09	5.5748e-09	1.2843e-09
0.05	1.2382e-09	7.01589e-10	5.2025e-09	2.0432e-09	2.2422e-09	7.4299e-09	1.67051e-08	2.5822e-09	3.0195e-09	6.46474e-10
0	7.62905e-10	3.43872e-10	2.4202e-09	1.0761e-09	1.2151e-09	4.5344e-09	1.09444e-08	1.4496e-09	1.7289e-09	3.37462e-10
-0.05	3.43556e-10	1.61713e-10	1.3449e-09	5.34362e-10	6.28034e-10	2.5833e-09	6.6162e-09	7.41428e-10	9.00922e-10	1.56053e-10
-0.1	1.89494e-10	7.89811e-11	6.71411e-10	2.53297e-10	2.76646e-10	1.5209e-09	3.6336e-09	3.42214e-10	4.67187e-10	6.80896e-11
-0.15	9.72394e-11	2.36771e-11	2.98792e-10	1.2089e-10	1.33145e-10	8.378e-10	1.9237e-09	1.70345e-10	2.10762e-10	2.12463e-11
-0.2	4.91461e-11	9.946e-12	1.41041e-10	5.83272e-11	6.09921e-11	4.61442e-10	1.0159e-09	7.96999e-11	1.04518e-10	9.1475e-12
-0.25	1.53611e-11	4.4647e-12	6.77451e-11	1.61536e-11	1.65018e-11	2.29192e-10	5.17856e-10	2.37774e-11	4.86266e-11	3.073e-12
-0.3	6.5102e-12	1.5603e-12	1.85085e-11	6.9967e-12	7.0063e-12	1.19618e-10	2.46949e-10	1.01425e-11	1.38866e-11	1.2886e-12
-0.35	2.413e-12	6.73217e-13	7.785e-12	2.7069e-12	2.3934e-12	6.28556e-11	1.17301e-10	4.5822e-12	6.3979e-12	4.61916e-13
-0.4	9.71357e-13	2.17455e-13	2.8138e-12	1.1737e-12	1.0001e-12	1.92848e-11	5.70087e-11	1.7299e-12	2.1086e-12	6.3053e-14
-0.45	2.65602e-13	1.33324e-14	1.1766e-12	4.03471e-13	3.11013e-13	8.8788e-12	1.66141e-11	7.144e-13	9.01989e-13	1.5025e-13
-0.5	6.63187e-14	1.06297e-13	4.635e-13	6.54841e-14	1.10291e-14	4.2199e-12	7.2099e-12	2.61273e-13	3.09044e-13	2.62446e-13
-0.55	2.00741e-13	1.66051e-13	1.02158e-13	8.01573e-14	1.29319e-13	1.7179e-12	2.8679e-12	3.6051e-14	8.2832e-15	3.20809e-13
-0.6	2.64884e-13	2.00139e-13	7.79718e-14	1.4236e-13	1.86688e-13	6.8431e-13	1.3109e-12	8.5953e-14	1.47558e-13	3.35291e-13
-0.65	2.57902e-13	1.86549e-13	1.34681e-13	1.21442e-13	1.52943e-13	1.78853e-13	6.66591e-13	1.24943e-13	1.97371e-13	3.08528e-13
-0.7	1.97037e-13	1.23091e-13	1.04874e-13	1.63044e-14	8.5373e-15	7.18575e-14	3.71091e-13	1.15576e-13	1.94543e-13	2.14558e-13
-0.75	5.52746e-14	3.1895e-15	6.88398e-14	2.59558e-13	3.36524e-13	1.61987e-13	2.70431e-13	7.7956e-15	1.00646e-13	1.16015e-14
-0.8	2.41497e-13	2.26811e-13	3.7859e-13	7.9935e-13	8.73503e-13	1.89198e-13	3.92042e-13	2.3516e-13	1.22215e-13	4.40738e-13
-0.85	7.96507e-13	6.22227e-13	8.85663e-13	1.5624e-12	1.7657e-12	1.2797e-13	7.12734e-13	6.51231e-13	5.84297e-13	1.0362e-12
-0.9	1.5646e-12	1.1577e-12	1.7312e-12	2.8659e-12	3.2783e-12	6.7552e-15	1.2359e-12	1.2304e-12	1.2268e-12	2.0911e-12
-0.95	2.7188e-12	2.0595e-12	3.0499e-12	4.9056e-12	1.13347e-11	3.50677e-13	2.2064e-12	2.1867e-12	2.2383e-12	3.5759e-12
-1	4.5653e-12	3.2818e-12	5.1849e-12	1.37099e-11	1.66088e-11	8.81823e-13	3.7869e-12	3.81e-12	3.919e-12	1.09368e-11
-1.05	1.36626e-11	5.1474e-12	1.45348e-11	2.13091e-11	2.25953e-11	1.6098e-12	1.18727e-11	1.08928e-11	1.23187e-11	1.61744e-11
-1.1	1.93638e-11	1.33553e-11	2.17689e-11	2.95771e-11	2.96213e-11	2.8072e-12	1.66851e-11	1.5419e-11	1.80885e-11	2.16307e-11
-1.15	2.52603e-11	1.82938e-11	2.9429e-11	3.88478e-11	3.98132e-11	4.5396e-12	2.25683e-11	2.03118e-11	2.43784e-11	2.86177e-11
-1.2	3.30641e-11	2.40346e-11	3.9977e-11	5.20985e-11	5.3781e-11	1.26314e-11	3.02935e-11	2.62512e-11	3.26193e-11	3.6877e-11
-1.25	4.255e-11	3.04649e-11	5.24979e-11	6.92957e-11	7.15681e-11	1.79134e-11	3.99197e-11	3.3665e-11	4.34961e-11	4.80664e-11
-1.3	5.48628e-11	3.91525e-11	6.75183e-11	8.78855e-11	9.22494e-11	2.35957e-11	5.29858e-11	4.27047e-11	5.68084e-11	6.35337e-11
-1.35	7.34462e-11	4.88726e-11	8.70495e-11	1.12313e-10	1.21055e-10	3.01084e-11	7.15652e-11	5.66693e-11	7.54484e-11	8.66e-11
-1.4	9.15167e-11	6.10213e-11	1.09911e-10	1.4394e-10	1.52131e-10	3.97342e-11	8.92311e-11	7.38846e-11	9.76843e-11	1.05809e-10
-1.45	1.13581e-10	8.36955e-11	1.37723e-10	1.81136e-10	1.97222e-10	5.07671e-11	1.18874e-10	8.98816e-11	1.23012e-10	1.29365e-10
-1.5	1.47721e-10	9.84517e-11	1.71911e-10	2.30882e-10	2.50813e-10	6.65801e-11	1.41872e-10	1.13733e-10	1.51273e-10	1.64772e-10
-1.55	1.77307e-10	1.19975e-10	2.08936e-10	2.86263e-10	3.23544e-10	8.50893e-11	1.81791e-10	1.40348e-10	1.91964e-10	1.98311e-10
-1.6	2.17662e-10	1.43104e-10	2.61415e-10	3.59792e-10	4.02238e-10	1.0729e-10	2.23106e-10	1.73722e-10	2.37284e-10	2.43204e-10
-1.65	2.63455e-10	1.76212e-10	3.24242e-10	4.47095e-10	5.34738e-10	1.28306e-10	2.85744e-10	2.16531e-10	2.96117e-10	2.94981e-10
-1.7	3.31914e-10	2.06586e-10	4.00055e-10	5.75329e-10	6.66377e-10	1.58927e-10	3.53974e-10	2.6401e-10	3.6629e-10	3.69615e-10
-1.75	4.12911e-10	2.513e-10	4.86585e-10	7.20657e-10	8.46449e-10	1.88504e-10	4.2573e-10	3.1381e-10	4.51295e-10	4.57148e-10
-1.8	4.961e-10	2.99158e-10	6.07284e-10	9.01004e-10	1.0215e-09	2.29535e-10	5.52586e-10	3.94309e-10	5.9723e-10	5.74441e-10
-1.85	6.31226e-10	3.69277e-10	7.71299e-10	1.1057e-09	1.2633e-09	2.78056e-10	6.90523e-10	4.73834e-10	7.40424e-10	7.20547e-10
-1.9	7.69156e-10	4.3738e-10	9.41011e-10	1.3431e-09	1.5327e-09	3.45699e-10	8.60363e-10	6.05993e-10	8.93049e-10	8.78708e-10
-1.95	9.32337e-10	5.37749e-10	1.135e-09	1.6515e-09	1.8799e-09	4.14422e-10	1.0555e-09	7.48274e-10	1.0775e-09	1.0648e-09
-2	1.1351e-09	6.60452e-10	1.3581e-09	2.0081e-09	2.2516e-09	5.17559e-10	1.2943e-09	8.77969e-10	1.3099e-09	1.2462e-09
-2.05	1.318e-09	7.78131e-10	1.6398e-09	2.3987e-09	2.7926e-09	6.45989e-10	1.554e-09	1.0586e-09	1.5353e-09	1.4955e-09
-2.1	1.5447e-09	9.49832e-10	1.9271e-09	2.9376e-09	3.416e-09	7.74316e-10	1.8281e-09	1.2783e-09	1.878e-09	1.7516e-09
-2.15	1.8361e-09	1.1195e-09	2.3087e-09	3.5068e-09	4.1453e-09	9.15628e-10	2.224e-09	1.5354e-09	2.2689e-09	2.0934e-09
-2.2	2.1184e-09	1.3044e-09	2.7673e-09	4.118e-09	5.0067e-09	1.0656e-09	2.661e-09	1.8576e-09	2.6483e-09	2.4916e-09
-2.25	2.4495e-09	1.5252e-09	3.2878e-09	4.8864e-09	6.2216e-09	1.3234e-09	3.1873e-09	2.1005e-09	3.1768e-09	2.8922e-09
-2.3	2.8512e-09	1.7555e-09	3.8389e-09	6.0617e-09	7.5759e-09	1.5631e-09	3.7606e-09	2.4527e-09	3.7972e-09	3.3941e-09
-2.35	3.2698e-09	2.0198e-09	4.4109e-09	7.0574e-09	8.8334e-09	1.8275e-09	4.3369e-09	2.9497e-09	4.413e-09	3.9082e-09
-2.4	3.7895e-09	2.2652e-09	5.3961e-09	8.3151e-09	1.01309e-08	2.1209e-09	5.2459e-09	3.4903e-09	5.4045e-09	4.5534e-09
-2.45	4.228e-09	2.6838e-09	6.1755e-09	9.5849e-09	1.14914e-08	2.4049e-09	6.3496e-09	3.9835e-09	6.467e-09	5.1773e-09
-2.5	4.8193e-09	2.9797e-09	6.8854e-09	1.07771e-08	1.32296e-08	2.8615e-09	7.5039e-09	4.5707e-09	7.3843e-09	6.1421e-09
-2.55	5.723e-09	3.493e-09	7.9121e-09	1.24498e-08	1.53456e-08	3.3458e-09	8.633e-09	5.3501e-09	8.428e-09	7.0596e-09
-2.6	6.5087e-09	3.9354e-09	8.8527e-09	1.40668e-08	1.72736e-08	3.9768e-09	9.6542e-09	6.1048e-09	9.318e-09	7.9514e-09
-2.65	7.3723e-09	4.4692e-09	1.0091e-08	1.56828e-08	1.95607e-08	4.4464e-09	1.14793e-08	7.0544e-09	1.03311e-08	8.9452e-09
-2.7	8.4448e-09	5.0019e-09	1.12784e-08	1.79111e-08	2.19603e-08	5.2532e-09	1.32661e-08	8.1406e-09	1.18498e-08	9.8364e-09
-2.75	9.1219e-09	6.0157e-09	1.27859e-08	1.98722e-08	2.44526e-08	6.1209e-09	1.50049e-08	8.875e-09	1.31985e-08	1.14244e-08
-2.8	1.03772e-08	6.7958e-09	1.39922e-08	2.27042e-08	2.79204e-08	6.8359e-09	1.65567e-08	9.9518e-09	1.51765e-08	1.31334e-08
-2.85	1.16575e-08	7.2489e-09	1.59155e-08	2.4774e-08	3.09741e-08	7.5806e-09	1.85901e-08	1.1385e-08	1.69043e-08	1.45272e-08
-2.9	1.2578e-08	8.2233e-09	1.80006e-08	2.83428e-08	3.48658e-08	8.6811e-09	2.05913e-08	1.24181e-08	1.86158e-08	1.61544e-08
-2.95	1.44274e-08	9.1981e-09	1.98566e-08	3.10337e-08	3.86146e-08	9.9441e-09	2.31246e-08	1.40537e-08	2.00284e-08	1.7552e-08
-3	1.59638e-08	1.01082e-08	2.16713e-08	3.37619e-08	4.28399e-08	1.08999e-08	2.54037e-08	1.51311e-08	2.26336e-08	1.95534e-08
-3.05	1.79601e-08	1.12137e-08	2.4011e-08	3.79366e-08	4.68522e-08	1.16672e-08	2.73518e-08	1.65985e-08	2.47095e-08	2.10758e-08
-3.1	1.93187e-08	1.24371e-08	2.62446e-08	4.16257e-08	5.43601e-08	1.27066e-08	2.96073e-08	1.82895e-08	2.71652e-08	2.41193e-08
-3.15	2.16063e-08	1.35768e-08	2.9748e-08	4.54484e-08	5.8998e-08	1.38613e-08	3.26159e-08	1.98655e-08	3.03806e-08	2.68082e-08
-3.2	2.32209e-08	1.43109e-08	3.23901e-08	4.99741e-08	6.39008e-08	1.503e-08	3.55748e-08	2.21836e-08	3.29142e-08	2.89174e-08
-3.25	2.53917e-08	1.57814e-08	3.64224e-08	5.63276e-08	7.15744e-08	1.65815e-08	3.99963e-08	2.39435e-08	3.62862e-08	3.21095e-08
-3.3	2.7563e-08	1.73609e-08	3.89467e-08	6.10284e-08	7.86455e-08	1.78419e-08	4.34143e-08	2.64173e-08	3.98175e-08	3.50098e-08
-3.35	3.11756e-08	1.83943e-08	4.20045e-08	6.72713e-08	8.40124e-08	1.99563e-08	4.65876e-08	2.86812e-08	4.32842e-08	3.77442e-08
-3.4	3.33792e-08	2.05955e-08	4.60624e-08	7.3612e-08	8.98126e-08	2.1737e-08	4.95562e-08	3.13056e-08	4.70843e-08	4.13505e-08
-3.45	3.64967e-08	2.24171e-08	5.10125e-08	7.90922e-08	9.7951e-08	2.30917e-08	5.60388e-08	3.42768e-08	5.34076e-08	4.45484e-08
-3.5	4.03294e-08	2.44332e-08	5.47841e-08	8.58841e-08	1.06058e-07	2.5615e-08	5.98533e-08	3.61823e-08	5.87996e-08	4.76462e-08
-3.55	4.29491e-08	2.65497e-08	5.84611e-08	9.25058e-08	1.12386e-07	2.7548e-08	6.38939e-08	3.93569e-08	6.26902e-08	5.21886e-08
-3.6	4.7336e-08	2.90965e-08	6.40204e-08	9.87271e-08	1.2103e-07	2.81053e-08	6.74083e-08	4.20008e-08	6.81219e-08	5.76138e-08
-3.65	5.18769e-08	3.07882e-08	6.9854e-08	1.0629e-07	1.33082e-07	3.09481e-08	7.44095e-08	4.60656e-08	7.30748e-08	6.21059e-08
-3.7	5.59059e-08	3.318e-08	7.47704e-08	1.14597e-07	1.41129e-07	3.27871e-08	7.95878e-08	5.19919e-08	7.97898e-08	6.60425e-08
-3.75	5.87744e-08	3.53841e-08	8.02885e-08	1.22821e-07	1.51723e-07	3.42385e-08	8.35595e-08	5.58762e-08	8.58704e-08	7.00855e-08
-3.8	6.46439e-08	3.91314e-08	8.90292e-08	1.31945e-07	1.65007e-07	3.64485e-08	8.97922e-08	6.06496e-08	9.09233e-08	7.56513e-08
-3.85	6.82441e-08	4.16015e-08	9.55947e-08	1.41265e-07	1.77859e-07	3.94175e-08	9.98584e-08	6.38823e-08	9.95432e-08	8.25332e-08
-3.9	7.55421e-08	4.60286e-08	1.00868e-07	1.51296e-07	1.88514e-07	4.13702e-08	1.06271e-07	6.90099e-08	1.02536e-07	8.74626e-08
-3.95	8.11507e-08	4.82862e-08	1.06439e-07	1.65491e-07	2.05023e-07	4.4368e-08	1.11789e-07	7.29561e-08	1.11774e-07	9.44252e-08
-4	8.6909e-08	5.34657e-08	1.14921e-07	1.78268e-07	2.17665e-07	4.90767e-08	1.18629e-07	8.0271e-08	1.18979e-07	9.98719e-08
