# Supplementary material for: Chirality-dependent electrical transport properties of carbon nanotubes obtained by experimental measurement
Source: Nat Commun. 2023 Mar 25;14:1672. doi: 10.1038/s41467-023-37443-7 (PMC10039901; doi:10.1038/s41467-023-37443-7)
Supplement: Supplementary file 3 — Source Data [file 41467_2023_37443_MOESM3_ESM.zip › 7. Source Data/Figure 3/3a On current for p branch.xlsx]

## Sheet: Sheet1
SWCNT	diameter
(7, 3)	0.706	41.6276	19.8018
(6, 5)	0.757	13.8174	9.32108
(9, 1)	0.757	98.5672	49.3658
(7, 5)	0.829	28.9733	8.79466
(9, 2)	0.806	220.702	81.1082
(8, 4)	0.84	53.6091	22.779
(7, 6)	0.895	17.461	8.30332
(10, 2)	0.884	16.294	13.2097
(9, 4)	0.916	58.3944	26.7074
(11, 1)	0.916	168.467	51.9263
(10, 3)	0.936	72.5428	34.0178
