# Supplementary material for: Chirality-dependent electrical transport properties of carbon nanotubes obtained by experimental measurement
Source: Nat Commun. 2023 Mar 25;14:1672. doi: 10.1038/s41467-023-37443-7 (PMC10039901; doi:10.1038/s41467-023-37443-7)
Supplement: Supplementary file 3 — Source Data [file 41467_2023_37443_MOESM3_ESM.zip › 7. Source Data/Figure 3/3c-On current for n branch.xlsx]

## Sheet: Sheet1
SWCNT	diameter
(7, 3)	0.706	499.782	301.23
(6, 5)	0.757	86.2813	45.5903
(9, 1)	0.757	316.14	122.269
(7, 5)	0.829	630.759	213.631
(9, 2)	0.806	2260.39	718.852
(8, 4)	0.84	984.784	576.728
(7, 6)	0.895	96.2901	56.9219
(10, 2)	0.884	58.0449	44.1574
(9, 4)	0.916	2513.52	785.753
(11, 1)	0.916	3040.2	578.836
(10, 3)	0.936	532.593	235.609
