# Supplementary material for: Chirality-dependent electrical transport properties of carbon nanotubes obtained by experimental measurement
Source: Nat Commun. 2023 Mar 25;14:1672. doi: 10.1038/s41467-023-37443-7 (PMC10039901; doi:10.1038/s41467-023-37443-7)
Supplement: Supplementary file 3 — Source Data [file 41467_2023_37443_MOESM3_ESM.zip › 7. Source Data/Figure 4/4d&e/4d-2Rc for p branch.xlsx]

## Sheet: Sheet1
SWCNT	diameter
(7, 3)	0.706	3616670	2759200
(6, 5)	0.757	21566700	8020690
(9, 1)	0.757	2733330	1571240
(7, 5)	0.829	12201400	8552580
(9, 2)	0.806	1726050	653550
(8, 4)	0.84	7152670	5106420
(7, 6)	0.895	22167600	19898700
(10, 2)	0.884	15126700	9039070
(9, 4)	0.916	10842000	5914730
(11, 1)	0.916	2645880	859884
(10, 3)	0.936	8636000	4785990
