# Supplementary material for: Chirality-dependent electrical transport properties of carbon nanotubes obtained by experimental measurement
Source: Nat Commun. 2023 Mar 25;14:1672. doi: 10.1038/s41467-023-37443-7 (PMC10039901; doi:10.1038/s41467-023-37443-7)
Supplement: Supplementary file 3 — Source Data [file 41467_2023_37443_MOESM3_ESM.zip › 7. Source Data/Figure 4/4d&e/4e-2Rc for n branch.xlsx]

## Sheet: Sheet1
SWCNT	diameter
(7, 3)	0.706	158833	50811.1
(6, 5)	0.757	1748090	1374030
(9, 1)	0.757	148500	22158.5
(7, 5)	0.829	105633	50448.1
(9, 2)	0.806	41720	41362.3
(8, 4)	0.84	55850	22981.9
(7, 6)	0.895	1132330	671458
(10, 2)	0.884	6708330	4272480
(9, 4)	0.916	238400	63580.6
(11, 1)	0.916	153412	25532
(10, 3)	0.936	1537460	891356
