# Supplementary material for: Chirality-dependent electrical transport properties of carbon nanotubes obtained by experimental measurement
Source: Nat Commun. 2023 Mar 25;14:1672. doi: 10.1038/s41467-023-37443-7 (PMC10039901; doi:10.1038/s41467-023-37443-7)
Supplement: Supplementary file 3 — Source Data [file 41467_2023_37443_MOESM3_ESM.zip › 7. Source Data/Figure 4/4g&h/4g-RL for p branch.xlsx]

## Sheet: Sheet1
SWCNT	diameter
(7, 3)	0.706	28153600	14229700
(6, 5)	0.757	76020100	45220800
(9, 1)	0.757	9468400	4311040
(7, 5)	0.829	26681300	7669890
(9, 2)	0.806	3365360	1496280
(8, 4)	0.84	16584700	9833840
(7, 6)	0.895	56773800	44343000
(10, 2)	0.884	88651500	61826100
(9, 4)	0.916	9972650	6941640
(11, 1)	0.916	3711030	1992520
(10, 3)	0.936	8591160	4047380
