# Supplementary material for: Chirality-dependent electrical transport properties of carbon nanotubes obtained by experimental measurement
Source: Nat Commun. 2023 Mar 25;14:1672. doi: 10.1038/s41467-023-37443-7 (PMC10039901; doi:10.1038/s41467-023-37443-7)
Supplement: Supplementary file 3 — Source Data [file 41467_2023_37443_MOESM3_ESM.zip › 7. Source Data/Figure 4/4g&h/4h-RL for n branch.xlsx]

## Sheet: Sheet1
SWCNT	diameter
(7, 3)	0.706	3484080	3224980
(6, 5)	0.757	13900200	7606950
(9, 1)	0.757	2111110	266044
(7, 5)	0.829	1253730	259875
(9, 2)	0.806	396945	126710
(8, 4)	0.84	744014	264700
(7, 6)	0.895	13542700	8832840
(10, 2)	0.884	20225100	14886000
(9, 4)	0.916	191214	66153.9
(11, 1)	0.916	187735	61584.6
(10, 3)	0.936	1537460	891356
