# Supplementary material for: Chirality-dependent electrical transport properties of carbon nanotubes obtained by experimental measurement
Source: Nat Commun. 2023 Mar 25;14:1672. doi: 10.1038/s41467-023-37443-7 (PMC10039901; doi:10.1038/s41467-023-37443-7)
Supplement: Supplementary file 3 — Source Data [file 41467_2023_37443_MOESM3_ESM.zip › 7. Source Data/Figure 4/4i/4i-Relative Carrier Concentration of SWCNTs.xlsx]

## Sheet: Sheet1
SWCNT	diameter	Junction conductance
(7, 3)	0.706	6.74138e-35
(6, 5)	0.757	5.45864e-36
(9, 1)	0.757	1.88433e-37
(7, 5)	0.829	8.16693e-35
(9, 2)	0.806	2.36812e-31
(8, 4)	0.84	1.04916e-31
(7, 6)	0.895	3.59643e-32
(10, 2)	0.884	2.35756e-33
(9, 4)	0.916	6.13144e-33
(11, 1)	0.916	7.14329e-29
(10, 3)	0.936	2.96565e-29
