# Supplementary material for: Chirality-dependent electrical transport properties of carbon nanotubes obtained by experimental measurement
Source: Nat Commun. 2023 Mar 25;14:1672. doi: 10.1038/s41467-023-37443-7 (PMC10039901; doi:10.1038/s41467-023-37443-7)
Supplement: Supplementary file 3 — Source Data [file 41467_2023_37443_MOESM3_ESM.zip › 7. Source Data/Figure S1/102 purity.xlsx]

## Sheet: Sheet1
Wavelength	Raw data	fitting curve1	fitting curve2	fitting curve3	fitting curve4	fitting curve5	fitting curve6	fitting curve7	total fitting curve
800	0.18677	7.36748e-05	1.78301e-06	0.00108	1.58453e-05	9.07639e-06	0.000102663	4.82051e-05	0.00133
801	0.18241	7.505e-05	1.80558e-06	0.00109	1.59622e-05	9.12589e-06	0.000103188	4.84364e-05	0.00134
802	0.1844	7.64641e-05	1.82859e-06	0.0011	1.60803e-05	9.17581e-06	0.000103716	4.86694e-05	0.00135
803	0.18696	7.79184e-05	1.85204e-06	0.00111	1.61997e-05	9.22613e-06	0.000104248	4.89041e-05	0.00136
804	0.18472	7.94146e-05	1.87594e-06	0.00111	1.63205e-05	9.27687e-06	0.000104785	4.91405e-05	0.00138
805	0.1818	8.09542e-05	1.9003e-06	0.00112	1.64427e-05	9.32803e-06	0.000105326	4.93786e-05	0.00139
806	0.17987	8.2539e-05	1.92515e-06	0.00113	1.65662e-05	9.37962e-06	0.00010587	4.96184e-05	0.0014
807	0.18445	8.41706e-05	1.95048e-06	0.00114	1.66911e-05	9.43163e-06	0.000106419	4.986e-05	0.00141
808	0.17412	8.58511e-05	1.97632e-06	0.00115	1.68174e-05	9.48408e-06	0.000106973	5.01033e-05	0.00142
809	0.17674	8.75823e-05	2.00268e-06	0.00116	1.69451e-05	9.53696e-06	0.000107531	5.03485e-05	0.00143
810	0.17054	8.93663e-05	2.02957e-06	0.00117	1.70744e-05	9.59029e-06	0.000108093	5.05954e-05	0.00145
811	0.16864	9.12053e-05	2.057e-06	0.00118	1.72051e-05	9.64407e-06	0.000108659	5.08442e-05	0.00146
812	0.16829	9.31016e-05	2.08499e-06	0.00119	1.73373e-05	9.6983e-06	0.00010923	5.10948e-05	0.00147
813	0.16876	9.50575e-05	2.11355e-06	0.0012	1.7471e-05	9.75299e-06	0.000109806	5.13472e-05	0.00148
814	0.16807	9.70756e-05	2.14271e-06	0.00121	1.76063e-05	9.80814e-06	0.000110386	5.16016e-05	0.0015
815	0.16381	9.91585e-05	2.17248e-06	0.00122	1.77432e-05	9.86376e-06	0.00011097	5.18578e-05	0.00151
816	0.16456	0.000101309	2.20287e-06	0.00123	1.78817e-05	9.91986e-06	0.00011156	5.21159e-05	0.00152
817	0.15994	0.00010353	2.2339e-06	0.00124	1.80218e-05	9.97644e-06	0.000112153	5.2376e-05	0.00154
818	0.15951	0.000105825	2.26559e-06	0.00125	1.81635e-05	1.00335e-05	0.000112752	5.2638e-05	0.00155
819	0.15494	0.000108197	2.29796e-06	0.00126	1.83069e-05	1.00911e-05	0.000113356	5.2902e-05	0.00156
820	0.15356	0.000110649	2.33103e-06	0.00127	1.84521e-05	1.01491e-05	0.000113964	5.3168e-05	0.00158
821	0.15074	0.000113186	2.36482e-06	0.00128	1.85989e-05	1.02077e-05	0.000114578	5.3436e-05	0.00159
822	0.14806	0.00011581	2.39935e-06	0.00129	1.87476e-05	1.02667e-05	0.000115196	5.3706e-05	0.00161
823	0.14471	0.000118527	2.43464e-06	0.0013	1.8898e-05	1.03263e-05	0.000115819	5.3978e-05	0.00162
824	0.14382	0.00012134	2.47072e-06	0.00131	1.90502e-05	1.03864e-05	0.000116447	5.42522e-05	0.00164
825	0.14213	0.000124254	2.5076e-06	0.00132	1.92043e-05	1.0447e-05	0.000117081	5.45284e-05	0.00165
826	0.13934	0.000127275	2.54531e-06	0.00133	1.93602e-05	1.05082e-05	0.00011772	5.48068e-05	0.00167
827	0.13582	0.000130406	2.58389e-06	0.00135	1.95181e-05	1.05698e-05	0.000118363	5.50872e-05	0.00168
828	0.13306	0.000133654	2.62334e-06	0.00136	1.96779e-05	1.06321e-05	0.000119013	5.53699e-05	0.0017
829	0.13043	0.000137025	2.66371e-06	0.00137	1.98397e-05	1.06949e-05	0.000119667	5.56547e-05	0.00171
830	0.12897	0.000140525	2.70501e-06	0.00138	2.00034e-05	1.07582e-05	0.000120327	5.59417e-05	0.00173
831	0.12485	0.00014416	2.74729e-06	0.00139	2.01693e-05	1.08221e-05	0.000120993	5.6231e-05	0.00175
832	0.12351	0.000147938	2.79056e-06	0.0014	2.03371e-05	1.08866e-05	0.000121664	5.65225e-05	0.00177
833	0.12123	0.000151865	2.83486e-06	0.00142	2.05071e-05	1.09517e-05	0.00012234	5.68162e-05	0.00178
834	0.11895	0.000155951	2.88023e-06	0.00143	2.06792e-05	1.10173e-05	0.000123022	5.71123e-05	0.0018
835	0.11731	0.000160203	2.92669e-06	0.00144	2.08535e-05	1.10835e-05	0.00012371	5.74107e-05	0.00182
836	0.11469	0.000164631	2.97429e-06	0.00146	2.103e-05	1.11504e-05	0.000124404	5.77114e-05	0.00184
837	0.11303	0.000169245	3.02306e-06	0.00147	2.12088e-05	1.12178e-05	0.000125104	5.80145e-05	0.00186
838	0.11019	0.000174054	3.07303e-06	0.00148	2.13898e-05	1.12859e-05	0.000125809	5.832e-05	0.00188
839	0.10976	0.000179071	3.12426e-06	0.0015	2.15732e-05	1.13545e-05	0.000126521	5.86279e-05	0.0019
840	0.10728	0.000184307	3.17678e-06	0.00151	2.17589e-05	1.14238e-05	0.000127238	5.89382e-05	0.00192
841	0.10747	0.000189776	3.23063e-06	0.00152	2.19471e-05	1.14938e-05	0.000127962	5.9251e-05	0.00194
842	0.10509	0.000195491	3.28586e-06	0.00154	2.21377e-05	1.15644e-05	0.000128691	5.95663e-05	0.00196
843	0.10382	0.000201466	3.34253e-06	0.00155	2.23308e-05	1.16356e-05	0.000129428	5.98841e-05	0.00198
844	0.10261	0.000207719	3.40067e-06	0.00157	2.25264e-05	1.17075e-05	0.00013017	6.02045e-05	0.002
845	0.10249	0.000214266	3.46034e-06	0.00158	2.27246e-05	1.17801e-05	0.000130919	6.05275e-05	0.00202
846	0.10124	0.000221127	3.52159e-06	0.00159	2.29255e-05	1.18533e-05	0.000131674	6.0853e-05	0.00205
847	0.10031	0.000228321	3.58449e-06	0.00161	2.3129e-05	1.19272e-05	0.000132436	6.11812e-05	0.00207
848	0.10085	0.00023587	3.64909e-06	0.00163	2.33352e-05	1.20018e-05	0.000133204	6.15121e-05	0.00209
849	0.09973	0.000243798	3.71544e-06	0.00164	2.35442e-05	1.20772e-05	0.000133979	6.18456e-05	0.00212
850	0.09895	0.000252131	3.78363e-06	0.00166	2.3756e-05	1.21532e-05	0.000134761	6.21819e-05	0.00214
851	0.0975	0.000260896	3.85371e-06	0.00167	2.39707e-05	1.223e-05	0.00013555	6.25209e-05	0.00217
852	0.09855	0.000270124	3.92575e-06	0.00169	2.41883e-05	1.23074e-05	0.000136346	6.28627e-05	0.0022
853	0.09845	0.000279848	3.99984e-06	0.0017	2.44089e-05	1.23857e-05	0.000137149	6.32073e-05	0.00223
854	0.09755	0.000290104	4.07604e-06	0.00172	2.46325e-05	1.24646e-05	0.000137959	6.35547e-05	0.00225
855	0.09779	0.00030093	4.15443e-06	0.00174	2.48592e-05	1.25444e-05	0.000138776	6.3905e-05	0.00228
856	0.09847	0.000312371	4.23511e-06	0.00176	2.5089e-05	1.26249e-05	0.0001396	6.42582e-05	0.00231
857	0.09758	0.000324472	4.31817e-06	0.00177	2.53221e-05	1.27061e-05	0.000140432	6.46143e-05	0.00234
858	0.09636	0.000337286	4.40369e-06	0.00179	2.55584e-05	1.27882e-05	0.000141271	6.49735e-05	0.00238
859	0.09627	0.000350869	4.49178e-06	0.00181	2.5798e-05	1.2871e-05	0.000142118	6.53356e-05	0.00241
860	0.09604	0.000365283	4.58254e-06	0.00183	2.6041e-05	1.29547e-05	0.000142972	6.57007e-05	0.00244
861	0.09597	0.000380598	4.67607e-06	0.00184	2.62875e-05	1.30392e-05	0.000143834	6.60689e-05	0.00248
862	0.09605	0.000396889	4.7725e-06	0.00186	2.65375e-05	1.31245e-05	0.000144704	6.64402e-05	0.00252
863	0.09759	0.000414241	4.87194e-06	0.00188	2.6791e-05	1.32106e-05	0.000145582	6.68147e-05	0.00255
864	0.09729	0.000432746	4.97453e-06	0.0019	2.70482e-05	1.32976e-05	0.000146467	6.71923e-05	0.00259
865	0.09539	0.000452508	5.08038e-06	0.00192	2.73092e-05	1.33855e-05	0.000147361	6.75731e-05	0.00263
866	0.09716	0.000473643	5.18965e-06	0.00194	2.75739e-05	1.34742e-05	0.000148263	6.79572e-05	0.00268
867	0.09623	0.000496279	5.30249e-06	0.00196	2.78425e-05	1.35639e-05	0.000149174	6.83445e-05	0.00272
868	0.09735	0.000520562	5.41904e-06	0.00198	2.8115e-05	1.36544e-05	0.000150093	6.87352e-05	0.00277
869	0.09784	0.000546652	5.53948e-06	0.002	2.83915e-05	1.37458e-05	0.00015102	6.91292e-05	0.00282
870	0.0994	0.000574731	5.66398e-06	0.00202	2.86722e-05	1.38382e-05	0.000151956	6.95267e-05	0.00287
871	0.0982	0.000605004	5.79272e-06	0.00204	2.8957e-05	1.39314e-05	0.0001529	6.99275e-05	0.00292
872	0.09846	0.000637704	5.92591e-06	0.00207	2.92461e-05	1.40257e-05	0.000153854	7.03319e-05	0.00298
873	0.09861	0.000673092	6.06374e-06	0.00209	2.95395e-05	1.41209e-05	0.000154816	7.07397e-05	0.00304
874	0.09929	0.000711468	6.20643e-06	0.00211	2.98374e-05	1.4217e-05	0.000155788	7.11511e-05	0.0031
875	0.09969	0.000753172	6.35422e-06	0.00213	3.01398e-05	1.43142e-05	0.000156768	7.15661e-05	0.00317
876	0.10022	0.000798594	6.50735e-06	0.00216	3.04468e-05	1.44123e-05	0.000157758	7.19848e-05	0.00324
877	0.09911	0.000848182	6.66608e-06	0.00218	3.07585e-05	1.45115e-05	0.000158758	7.24071e-05	0.00331
878	0.09914	0.00090245	6.83069e-06	0.00221	3.10751e-05	1.46117e-05	0.000159766	7.28331e-05	0.00339
879	0.09975	0.000961997	7.00148e-06	0.00223	3.13965e-05	1.47129e-05	0.000160785	7.32629e-05	0.00348
880	0.09952	0.00103	7.17875e-06	0.00225	3.1723e-05	1.48152e-05	0.000161813	7.36966e-05	0.00357
881	0.10183	0.0011	7.36283e-06	0.00228	3.20545e-05	1.49185e-05	0.000162851	7.4134e-05	0.00367
882	0.10166	0.00118	7.55409e-06	0.00231	3.23913e-05	1.50229e-05	0.000163899	7.45754e-05	0.00378
883	0.10294	0.00127	7.7529e-06	0.00233	3.27335e-05	1.51285e-05	0.000164958	7.50208e-05	0.0039
884	0.10274	0.00137	7.95966e-06	0.00236	3.3081e-05	1.52351e-05	0.000166026	7.54701e-05	0.00402
885	0.1039	0.00148	8.1748e-06	0.00238	3.34342e-05	1.53429e-05	0.000167105	7.59235e-05	0.00416
886	0.10387	0.0016	8.39877e-06	0.00241	3.3793e-05	1.54518e-05	0.000168195	7.6381e-05	0.00432
887	0.10473	0.00174	8.63208e-06	0.00244	3.41576e-05	1.55619e-05	0.000169295	7.68426e-05	0.00449
888	0.10518	0.0019	8.87525e-06	0.00247	3.45282e-05	1.56732e-05	0.000170406	7.73084e-05	0.00468
889	0.1058	0.00208	9.12884e-06	0.0025	3.49048e-05	1.57857e-05	0.000171528	7.77785e-05	0.00489
890	0.10666	0.00229	9.39345e-06	0.00253	3.52876e-05	1.58994e-05	0.000172661	7.82528e-05	0.00512
891	0.10683	0.00252	9.66973e-06	0.00256	3.56767e-05	1.60143e-05	0.000173805	7.87316e-05	0.00539
892	0.10902	0.00279	9.95838e-06	0.00259	3.60723e-05	1.61305e-05	0.000174961	7.92147e-05	0.0057
893	0.10944	0.00311	1.02601e-05	0.00262	3.64745e-05	1.62479e-05	0.000176128	7.97022e-05	0.00605
894	0.11005	0.00347	1.05758e-05	0.00265	3.68835e-05	1.63666e-05	0.000177307	8.01943e-05	0.00645
895	0.11139	0.0039	1.09063e-05	0.00268	3.72994e-05	1.64867e-05	0.000178498	8.0691e-05	0.00691
896	0.11172	0.00441	1.12525e-05	0.00272	3.77223e-05	1.6608e-05	0.000179701	8.11922e-05	0.00745
897	0.11322	0.00501	1.16155e-05	0.00275	3.81525e-05	1.67307e-05	0.000180916	8.16982e-05	0.00808
898	0.11352	0.00571	1.19963e-05	0.00278	3.85901e-05	1.68548e-05	0.000182143	8.22089e-05	0.00883
899	0.11443	0.00655	1.23961e-05	0.00282	3.90352e-05	1.69802e-05	0.000183383	8.27244e-05	0.0097
900	0.11485	0.00754	1.28163e-05	0.00285	3.94881e-05	1.71071e-05	0.000184636	8.32447e-05	0.01073
901	0.11627	0.00871	1.32582e-05	0.00289	3.99489e-05	1.72354e-05	0.000185902	8.377e-05	0.01194
902	0.11701	0.01007	1.37233e-05	0.00293	4.04179e-05	1.73651e-05	0.00018718	8.43003e-05	0.01334
903	0.11774	0.01161	1.42134e-05	0.00296	4.08951e-05	1.74963e-05	0.000188472	8.48356e-05	0.01491
904	0.11818	0.01328	1.47301e-05	0.003	4.13808e-05	1.7629e-05	0.000189777	8.5376e-05	0.01663
905	0.11871	0.01498	1.52756e-05	0.00304	4.18752e-05	1.77632e-05	0.000191096	8.59216e-05	0.01837
906	0.11895	0.01652	1.58519e-05	0.00308	4.23785e-05	1.7899e-05	0.000192429	8.64724e-05	0.01996
907	0.11971	0.01767	1.64614e-05	0.00312	4.2891e-05	1.80363e-05	0.000193775	8.70285e-05	0.02115
908	0.1197	0.01819	1.71068e-05	0.00316	4.34128e-05	1.81752e-05	0.000195136	8.759e-05	0.02171
909	0.11962	0.01796	1.77908e-05	0.0032	4.39441e-05	1.83157e-05	0.000196511	8.8157e-05	0.02153
910	0.11986	0.01704	1.85167e-05	0.00325	4.44853e-05	1.84578e-05	0.000197901	8.87295e-05	0.02066
911	0.12015	0.01563	1.9288e-05	0.00329	4.50365e-05	1.86016e-05	0.000199305	8.93076e-05	0.01929
912	0.11983	0.01397	2.01084e-05	0.00333	4.5598e-05	1.87471e-05	0.000200725	8.98913e-05	0.01768
913	0.1201	0.01227	2.09822e-05	0.00338	4.61701e-05	1.88943e-05	0.000202159	9.04808e-05	0.01602
914	0.11959	0.01066	2.19143e-05	0.00343	4.6753e-05	1.90432e-05	0.000203609	9.10761e-05	0.01447
915	0.11936	0.00923	2.29099e-05	0.00347	4.7347e-05	1.91939e-05	0.000205075	9.16772e-05	0.01309
916	0.11936	0.00799	2.39748e-05	0.00352	4.79524e-05	1.93464e-05	0.000206557	9.22844e-05	0.0119
917	0.11847	0.00693	2.51157e-05	0.00357	4.85695e-05	1.95008e-05	0.000208054	9.28976e-05	0.01089
918	0.11797	0.00603	2.634e-05	0.00362	4.91986e-05	1.96569e-05	0.000209568	9.35169e-05	0.01005
919	0.11694	0.00527	2.76559e-05	0.00367	4.98399e-05	1.9815e-05	0.000211099	9.41424e-05	0.00935
920	0.11513	0.00464	2.9073e-05	0.00372	5.04938e-05	1.9975e-05	0.000212646	9.47742e-05	0.00877
921	0.11405	0.0041	3.06017e-05	0.00378	5.11607e-05	2.01369e-05	0.000214211	9.54124e-05	0.00829
922	0.11304	0.00364	3.22542e-05	0.00383	5.18409e-05	2.03008e-05	0.000215792	9.6057e-05	0.00789
923	0.11106	0.00325	3.40441e-05	0.00389	5.25347e-05	2.04667e-05	0.000217392	9.67082e-05	0.00756
924	0.1087	0.00291	3.59871e-05	0.00395	5.32426e-05	2.06347e-05	0.000219009	9.7366e-05	0.00729
925	0.10665	0.00263	3.81012e-05	0.00401	5.39648e-05	2.08047e-05	0.000220644	9.80306e-05	0.00706
926	0.10499	0.00238	4.0407e-05	0.00407	5.47018e-05	2.09768e-05	0.000222298	9.8702e-05	0.00688
927	0.10243	0.00216	4.29284e-05	0.00413	5.5454e-05	2.11511e-05	0.00022397	9.93803e-05	0.00673
928	0.10144	0.00197	4.56932e-05	0.00419	5.62218e-05	2.13276e-05	0.000225661	0.000100066	0.00661
929	0.0991	0.0018	4.87337e-05	0.00425	5.70056e-05	2.15062e-05	0.000227372	0.000100758	0.00651
930	0.09725	0.00166	5.20876e-05	0.00432	5.7806e-05	2.16872e-05	0.000229102	0.000101458	0.00644
931	0.09576	0.00153	5.57996e-05	0.00439	5.86233e-05	2.18704e-05	0.000230851	0.000102165	0.00638
932	0.09531	0.00141	5.99224e-05	0.00445	5.9458e-05	2.20559e-05	0.000232621	0.000102879	0.00634
933	0.09447	0.00131	6.4519e-05	0.00452	6.03107e-05	2.22439e-05	0.000234411	0.000103601	0.00632
934	0.09379	0.00121	6.96646e-05	0.0046	6.11818e-05	2.24342e-05	0.000236222	0.00010433	0.0063
935	0.09281	0.00113	7.54501e-05	0.00467	6.20719e-05	2.2627e-05	0.000238054	0.000105067	0.0063
936	0.09281	0.00106	8.19861e-05	0.00475	6.29816e-05	2.28223e-05	0.000239908	0.000105812	0.00631
937	0.09295	0.000987543	8.94077e-05	0.00482	6.39113e-05	2.30201e-05	0.000241783	0.000106565	0.00634
938	0.0926	0.000925689	9.78823e-05	0.0049	6.48619e-05	2.32205e-05	0.00024368	0.000107326	0.00636
939	0.09255	0.000869378	0.000107618	0.00498	6.58337e-05	2.34235e-05	0.000245599	0.000108095	0.0064
940	0.09294	0.000817977	0.000118878	0.00507	6.68275e-05	2.36292e-05	0.000247541	0.000108873	0.00645
941	0.0924	0.000770939	0.000131997	0.00515	6.7844e-05	2.38377e-05	0.000249507	0.000109659	0.00651
942	0.09149	0.000727792	0.000147405	0.00524	6.88838e-05	2.40489e-05	0.000251496	0.000110453	0.00657
943	0.09265	0.000688124	0.000165667	0.00533	6.99477e-05	2.42629e-05	0.000253508	0.000111256	0.00664
944	0.09337	0.000651574	0.000187528	0.00542	7.10364e-05	2.44797e-05	0.000255545	0.000112068	0.00672
945	0.0937	0.000617828	0.000213997	0.00551	7.21506e-05	2.46995e-05	0.000257607	0.000112889	0.00681
946	0.09543	0.00058661	0.000246457	0.00561	7.32913e-05	2.49223e-05	0.000259693	0.000113719	0.00692
947	0.09597	0.000557676	0.00028685	0.00571	7.44592e-05	2.51481e-05	0.000261805	0.000114558	0.00703
948	0.09795	0.00053081	0.000337962	0.00581	7.56552e-05	2.5377e-05	0.000263943	0.000115406	0.00716
949	0.09971	0.000505823	0.000403912	0.00592	7.68802e-05	2.5609e-05	0.000266107	0.000116264	0.00731
950	0.1026	0.000482544	0.000490972	0.00603	7.81352e-05	2.58442e-05	0.000268297	0.000117131	0.00749
951	0.10431	0.000460822	0.000609059	0.00614	7.94211e-05	2.60827e-05	0.000270515	0.000118008	0.0077
952	0.10692	0.000440523	0.000774539	0.00625	8.07389e-05	2.63245e-05	0.000272761	0.000118895	0.00796
953	0.11011	0.000421527	0.00102	0.00637	8.20898e-05	2.65697e-05	0.000275034	0.000119792	0.00831
954	0.11214	0.000403724	0.00139	0.00649	8.34749e-05	2.68183e-05	0.000277336	0.000120699	0.00878
955	0.11496	0.000387017	0.00199	0.00661	8.48952e-05	2.70704e-05	0.000279667	0.000121616	0.0095
956	0.11759	0.00037132	0.00304	0.00674	8.63521e-05	2.73261e-05	0.000282028	0.000122544	0.01067
957	0.11907	0.000356553	0.00503	0.00687	8.78467e-05	2.75854e-05	0.000284418	0.000123483	0.01278
958	0.12066	0.000342644	0.00887	0.007	8.93804e-05	2.78484e-05	0.000286839	0.000124432	0.01674
959	0.12106	0.000329528	0.01413	0.00714	9.09545e-05	2.81152e-05	0.000289291	0.000125392	0.02214
960	0.1212	0.000317147	0.01372	0.00728	9.25706e-05	2.83859e-05	0.000291774	0.000126364	0.02186
961	0.12103	0.000305447	0.0084	0.00743	9.423e-05	2.86604e-05	0.00029429	0.000127347	0.01668
962	0.11886	0.00029438	0.00477	0.00758	9.59344e-05	2.8939e-05	0.000296838	0.000128341	0.0132
963	0.11787	0.0002839	0.00291	0.00774	9.76854e-05	2.92217e-05	0.000299419	0.000129347	0.01149
964	0.11587	0.000273967	0.00191	0.0079	9.94846e-05	2.95085e-05	0.000302034	0.000130365	0.01065
965	0.11419	0.000264544	0.00134	0.00806	0.000101334	2.97996e-05	0.000304684	0.000131395	0.01024
966	0.1123	0.000255597	0.000988191	0.00824	0.000103235	3.00949e-05	0.000307368	0.000132437	0.01005
967	0.11021	0.000247094	0.000755939	0.00841	0.000105191	3.03948e-05	0.000310088	0.000133491	0.00999
968	0.10938	0.000239007	0.000595991	0.0086	0.000107202	3.06991e-05	0.000312844	0.000134559	0.01002
969	0.10671	0.000231308	0.000481461	0.00878	0.000109271	3.10079e-05	0.000315637	0.000135639	0.01009
970	0.10621	0.000223974	0.000396785	0.00898	0.000111401	3.13215e-05	0.000318468	0.000136732	0.0102
971	0.10525	0.000216982	0.000332489	0.00918	0.000113593	3.16399e-05	0.000321337	0.000137838	0.01033
972	0.10311	0.000210312	0.000282559	0.00939	0.000115851	3.19631e-05	0.000324244	0.000138958	0.01049
973	0.10276	0.000203943	0.000243033	0.0096	0.000118177	3.22913e-05	0.000327192	0.000140091	0.01067
974	0.10175	0.000197858	0.000211221	0.00983	0.000120573	3.26246e-05	0.000330179	0.000141239	0.01086
975	0.10132	0.00019204	0.000185248	0.01006	0.000123042	3.29631e-05	0.000333208	0.0001424	0.01106
976	0.10045	0.000186475	0.00016377	0.01029	0.000125589	3.33069e-05	0.000336278	0.000143576	0.01128
977	0.10012	0.000181147	0.000145812	0.01054	0.000128214	3.3656e-05	0.000339391	0.000144766	0.01151
978	0.10004	0.000176043	0.000130646	0.0108	0.000130923	3.40107e-05	0.000342547	0.000145972	0.01176
979	0.0997	0.000171152	0.000117722	0.01106	0.000133719	3.4371e-05	0.000345748	0.000147192	0.01201
980	0.09892	0.000166461	0.000106622	0.01134	0.000136604	3.47371e-05	0.000348993	0.000148428	0.01228
981	0.09927	0.000161959	9.70175e-05	0.01162	0.000139584	3.51091e-05	0.000352285	0.000149679	0.01256
982	0.09892	0.000157638	8.86523e-05	0.01192	0.000142662	3.5487e-05	0.000355623	0.000150946	0.01285
983	0.09846	0.000153486	8.13224e-05	0.01223	0.000145843	3.58711e-05	0.000359008	0.00015223	0.01315
984	0.09885	0.000149496	7.4864e-05	0.01255	0.000149132	3.62615e-05	0.000362443	0.000153529	0.01347
985	0.09848	0.000145659	6.91444e-05	0.01288	0.000152532	3.66582e-05	0.000365926	0.000154846	0.0138
986	0.09874	0.000141968	6.40551e-05	0.01322	0.00015605	3.70615e-05	0.00036946	0.000156179	0.01415
987	0.09858	0.000138415	5.95071e-05	0.01358	0.00015969	3.74715e-05	0.000373045	0.00015753	0.01451
988	0.0984	0.000134993	5.54263e-05	0.01396	0.00016346	3.78883e-05	0.000376683	0.000158898	0.01489
989	0.0981	0.000131696	5.17508e-05	0.01435	0.000167363	3.83122e-05	0.000380374	0.000160284	0.01528
990	0.09801	0.000128518	4.84288e-05	0.01475	0.000171408	3.87431e-05	0.000384119	0.000161689	0.01569
991	0.09784	0.000125454	4.54163e-05	0.01518	0.000175601	3.91814e-05	0.00038792	0.000163112	0.01611
992	0.09817	0.000122498	4.26763e-05	0.01562	0.000179949	3.96272e-05	0.000391778	0.000164553	0.01656
993	0.09799	0.000119645	4.01767e-05	0.01608	0.00018446	4.00806e-05	0.000395693	0.000166014	0.01703
994	0.09836	0.00011689	3.78902e-05	0.01656	0.000189143	4.05418e-05	0.000399667	0.000167494	0.01751
995	0.09841	0.000114229	3.57934e-05	0.01707	0.000194005	4.1011e-05	0.000403701	0.000168995	0.01802
996	0.09865	0.000111657	3.38658e-05	0.01759	0.000199057	4.14884e-05	0.000407797	0.000170515	0.01856
997	0.09872	0.000109172	3.20898e-05	0.01814	0.000204308	4.19742e-05	0.000411955	0.000172056	0.01911
998	0.0983	0.000106768	3.04498e-05	0.01872	0.000209768	4.24686e-05	0.000416177	0.000173618	0.0197
999	0.099	0.000104443	2.89323e-05	0.01933	0.00021545	4.29718e-05	0.000420463	0.000175201	0.02031
1000	0.09886	0.000102192	2.75254e-05	0.01996	0.000221365	4.34839e-05	0.000424817	0.000176806	0.02096
1001	0.09923	0.000100014	2.62186e-05	0.02062	0.000227526	4.40053e-05	0.000429238	0.000178433	0.02163
1002	0.10015	9.79039e-05	2.50027e-05	0.02132	0.000233946	4.4536e-05	0.000433728	0.000180083	0.02234
1003	0.10023	9.58602e-05	2.38694e-05	0.02206	0.000240641	4.50765e-05	0.000438289	0.000181755	0.02308
1004	0.09985	9.38796e-05	2.28114e-05	0.02283	0.000247627	4.56268e-05	0.000442923	0.000183451	0.02387
1005	0.10079	9.19597e-05	2.18222e-05	0.02364	0.000254919	4.61873e-05	0.00044763	0.000185171	0.02469
1006	0.10119	9.0098e-05	2.08959e-05	0.0245	0.000262538	4.67581e-05	0.000452412	0.000186915	0.02556
1007	0.10163	8.82921e-05	2.00274e-05	0.0254	0.000270501	4.73396e-05	0.000457271	0.000188683	0.02648
1008	0.10235	8.654e-05	1.92118e-05	0.02636	0.000278831	4.7932e-05	0.000462209	0.000190477	0.02744
1009	0.10323	8.48394e-05	1.84451e-05	0.02737	0.000287549	4.85356e-05	0.000467227	0.000192297	0.02847
1010	0.1038	8.31884e-05	1.77234e-05	0.02843	0.00029668	4.91506e-05	0.000472327	0.000194142	0.02954
1011	0.104	8.1585e-05	1.70432e-05	0.02956	0.000306252	4.97774e-05	0.00047751	0.000196015	0.03069
1012	0.10522	8.00275e-05	1.64014e-05	0.03075	0.000316291	5.04163e-05	0.00048278	0.000197914	0.0319
1013	0.1059	7.85141e-05	1.57951e-05	0.03202	0.000326829	5.10675e-05	0.000488136	0.000199841	0.03318
1014	0.10691	7.70431e-05	1.52219e-05	0.03337	0.0003379	5.17315e-05	0.000493583	0.000201797	0.03454
1015	0.1081	7.56131e-05	1.46793e-05	0.0348	0.00034954	5.24084e-05	0.000499121	0.000203781	0.03599
1016	0.10946	7.42224e-05	1.41652e-05	0.03632	0.000361788	5.30987e-05	0.000504752	0.000205794	0.03753
1017	0.11108	7.28697e-05	1.36776e-05	0.03794	0.000374687	5.38028e-05	0.000510479	0.000207837	0.03918
1018	0.11179	7.15536e-05	1.32148e-05	0.03967	0.000388283	5.45209e-05	0.000516303	0.000209911	0.04093
1019	0.11326	7.02728e-05	1.2775e-05	0.04152	0.000402628	5.52535e-05	0.000522228	0.000212016	0.0428
1020	0.11532	6.90261e-05	1.23569e-05	0.0435	0.000417777	5.60009e-05	0.000528255	0.000214153	0.04479
1021	0.11694	6.78122e-05	1.19589e-05	0.04561	0.000433791	5.67636e-05	0.000534387	0.000216322	0.04694
1022	0.11912	6.663e-05	1.15799e-05	0.04788	0.000450736	5.7542e-05	0.000540625	0.000218525	0.04923
1023	0.12101	6.54784e-05	1.12186e-05	0.05032	0.000468685	5.83365e-05	0.000546974	0.000220761	0.05169
1024	0.12334	6.43563e-05	1.08739e-05	0.05295	0.000487719	5.91475e-05	0.000553434	0.000223031	0.05435
1025	0.12598	6.32629e-05	1.05449e-05	0.05577	0.000507926	5.99756e-05	0.00056001	0.000225337	0.0572
1026	0.12837	6.2197e-05	1.02306e-05	0.05882	0.000529404	6.08211e-05	0.000566703	0.000227678	0.06028
1027	0.13123	6.11578e-05	9.93011e-06	0.06212	0.00055226	6.16847e-05	0.000573516	0.000230056	0.06361
1028	0.13462	6.01444e-05	9.64268e-06	0.06569	0.000576613	6.25667e-05	0.000580453	0.000232471	0.06721
1029	0.13807	5.9156e-05	9.36754e-06	0.06956	0.000602596	6.34678e-05	0.000587516	0.000234925	0.07112
1030	0.14238	5.81917e-05	9.10402e-06	0.07377	0.000630356	6.43885e-05	0.000594708	0.000237417	0.07536
1031	0.14624	5.72508e-05	8.85146e-06	0.07835	0.000660056	6.53294e-05	0.000602033	0.000239949	0.07998
1032	0.15158	5.63325e-05	8.60926e-06	0.08334	0.00069188	6.6291e-05	0.000609494	0.000242522	0.08501
1033	0.15639	5.54361e-05	8.37687e-06	0.0888	0.000726031	6.7274e-05	0.000617094	0.000245136	0.09052
1034	0.16237	5.45609e-05	8.15376e-06	0.09477	0.000762741	6.8279e-05	0.000624836	0.000247793	0.09654
1035	0.1689	5.37062e-05	7.93945e-06	0.10132	0.000802265	6.93066e-05	0.000632725	0.000250493	0.10314
1036	0.17535	5.28714e-05	7.73347e-06	0.10852	0.000844896	7.03577e-05	0.000640763	0.000253237	0.11039
1037	0.1841	5.2056e-05	7.53541e-06	0.11645	0.000890962	7.14328e-05	0.000648955	0.000256027	0.11838
1038	0.19308	5.12592e-05	7.34485e-06	0.1252	0.000940836	7.25327e-05	0.000657305	0.000258862	0.12719
1039	0.20352	5.04806e-05	7.16144e-06	0.13486	0.000994941	7.36581e-05	0.000665817	0.000261745	0.13692
1040	0.21444	4.97196e-05	6.9848e-06	0.14556	0.00105	7.481e-05	0.000674494	0.000264677	0.14768
1041	0.22812	4.89756e-05	6.81462e-06	0.15742	0.00112	7.5989e-05	0.000683342	0.000267657	0.15962
1042	0.2425	4.82482e-05	6.65059e-06	0.17057	0.00119	7.71962e-05	0.000692365	0.000270688	0.17286
1043	0.25877	4.75368e-05	6.49241e-06	0.18518	0.00126	7.84322e-05	0.000701566	0.000273771	0.18756
1044	0.27682	4.68411e-05	6.3398e-06	0.20141	0.00135	7.96982e-05	0.000710952	0.000276907	0.20388
1045	0.29845	4.61605e-05	6.19251e-06	0.21942	0.00144	8.09951e-05	0.000720527	0.000280096	0.222
1046	0.32132	4.54947e-05	6.05029e-06	0.23939	0.00154	8.23238e-05	0.000730296	0.000283341	0.24208
1047	0.34863	4.48431e-05	5.91292e-06	0.26145	0.00166	8.36855e-05	0.000740264	0.000286643	0.26427
1048	0.37795	4.42054e-05	5.78017e-06	0.28574	0.00178	8.50812e-05	0.000750437	0.000290002	0.2887
1049	0.40981	4.35812e-05	5.65185e-06	0.3123	0.00192	8.65121e-05	0.00076082	0.000293421	0.31542
1050	0.44622	4.29701e-05	5.52774e-06	0.34108	0.00208	8.79793e-05	0.00077142	0.0002969	0.34436
1051	0.48177	4.23718e-05	5.40768e-06	0.37186	0.00225	8.94841e-05	0.000782242	0.000300441	0.37534
1052	0.52115	4.17859e-05	5.29149e-06	0.40421	0.00245	9.10279e-05	0.000793292	0.000304046	0.4079
1053	0.55837	4.1212e-05	5.17901e-06	0.4374	0.00267	9.26118e-05	0.000804577	0.000307715	0.44133
1054	0.59647	4.06499e-05	5.07007e-06	0.47037	0.00293	9.42375e-05	0.000816104	0.000311452	0.47456
1055	0.62727	4.00992e-05	4.96454e-06	0.5017	0.00321	9.59062e-05	0.00082788	0.000315256	0.5062
1056	0.65472	3.95596e-05	4.86226e-06	0.52968	0.00354	9.76197e-05	0.000839911	0.000319131	0.53452
1057	0.67373	3.90308e-05	4.76311e-06	0.55245	0.00392	9.93794e-05	0.000852205	0.000323077	0.55769
1058	0.68444	3.85125e-05	4.66697e-06	0.56825	0.00436	0.000101187	0.00086477	0.000327097	0.57394
1059	0.68722	3.80045e-05	4.5737e-06	0.57572	0.00486	0.000103044	0.000877615	0.000331192	0.58194
1060	0.67924	3.75064e-05	4.48321e-06	0.57419	0.00545	0.000104953	0.000890746	0.000335364	0.58102
1061	0.6661	3.70181e-05	4.39537e-06	0.5638	0.00613	0.000106916	0.000904173	0.000339615	0.57132
1062	0.64449	3.65393e-05	4.31009e-06	0.54547	0.00693	0.000108934	0.000917904	0.000343947	0.55382
1063	0.62157	3.60696e-05	4.22727e-06	0.52074	0.00786	0.000111009	0.000931949	0.000348362	0.53003
1064	0.59349	3.5609e-05	4.14681e-06	0.49143	0.00893	0.000113144	0.000946318	0.000352862	0.50182
1065	0.56635	3.51571e-05	4.06862e-06	0.45937	0.01018	0.000115342	0.00096102	0.00035745	0.47102
1066	0.53596	3.47138e-05	3.99263e-06	0.42618	0.01159	0.000117604	0.000976066	0.000362128	0.43926
1067	0.50793	3.42788e-05	3.91875e-06	0.39318	0.01315	0.000119933	0.000991467	0.000366897	0.40784
1068	0.47694	3.38519e-05	3.8469e-06	0.36129	0.01482	0.000122331	0.00101	0.000371762	0.37764
1069	0.44909	3.34329e-05	3.777e-06	0.33115	0.01649	0.000124803	0.00102	0.000376723	0.3492
1070	0.4201	3.30217e-05	3.70899e-06	0.3031	0.01803	0.000127349	0.00104	0.000381783	0.32271
1071	0.39542	3.2618e-05	3.64281e-06	0.27731	0.01923	0.000129975	0.00106	0.000386946	0.29814
1072	0.37208	3.22216e-05	3.57838e-06	0.25378	0.0199	0.000132682	0.00107	0.000392214	0.27531
1073	0.35111	3.18325e-05	3.51564e-06	0.23243	0.01993	0.000135475	0.00109	0.00039759	0.25402
1074	0.33224	3.14503e-05	3.45454e-06	0.21314	0.01931	0.000138357	0.00111	0.000403077	0.23414
1075	0.31619	3.1075e-05	3.39502e-06	0.19575	0.01814	0.000141331	0.00113	0.000408678	0.21561
1076	0.30022	3.07063e-05	3.33702e-06	0.18009	0.01663	0.000144403	0.00115	0.000414395	0.19846
1077	0.28699	3.03442e-05	3.2805e-06	0.16599	0.01495	0.000147575	0.00117	0.000420233	0.18271
1078	0.27351	2.99884e-05	3.2254e-06	0.15328	0.01328	0.000150853	0.00119	0.000426195	0.16836
1079	0.26198	2.96388e-05	3.17168e-06	0.14183	0.01171	0.000154241	0.00121	0.000432284	0.15537
1080	0.24974	2.92954e-05	3.11928e-06	0.1315	0.01029	0.000157744	0.00123	0.000438503	0.14364
1081	0.23964	2.89578e-05	3.06818e-06	0.12215	0.00903	0.000161368	0.00125	0.000444857	0.13307
1082	0.22901	2.86261e-05	3.01832e-06	0.11369	0.00794	0.000165117	0.00127	0.00045135	0.12355
1083	0.21939	2.83e-05	2.96967e-06	0.10602	0.007	0.000168999	0.0013	0.000457985	0.11497
1084	0.21084	2.79794e-05	2.92218e-06	0.09905	0.00619	0.000173019	0.00132	0.000464767	0.10723
1085	0.20313	2.76643e-05	2.87582e-06	0.0927	0.0055	0.000177183	0.00134	0.0004717	0.10022
1086	0.19525	2.73544e-05	2.83056e-06	0.0869	0.00491	0.0001815	0.00137	0.000478789	0.09387
1087	0.1876	2.70498e-05	2.78636e-06	0.08161	0.0044	0.000185976	0.0014	0.000486037	0.0881
1088	0.18159	2.67502e-05	2.74319e-06	0.07676	0.00395	0.000190619	0.00142	0.000493451	0.08285
1089	0.17484	2.64555e-05	2.70101e-06	0.07231	0.00357	0.000195438	0.00145	0.000501034	0.07806
1090	0.16889	2.61657e-05	2.65979e-06	0.06822	0.00324	0.000200441	0.00148	0.000508793	0.07367
1091	0.16315	2.58806e-05	2.61951e-06	0.06445	0.00295	0.000205638	0.0015	0.000516733	0.06966
1092	0.15818	2.56001e-05	2.58015e-06	0.06098	0.00269	0.00021104	0.00153	0.000524859	0.06597
1093	0.15291	2.53242e-05	2.54166e-06	0.05777	0.00247	0.000216657	0.00156	0.000533177	0.06258
1094	0.14838	2.50527e-05	2.50402e-06	0.0548	0.00227	0.0002225	0.0016	0.000541693	0.05945
1095	0.14393	2.47856e-05	2.46722e-06	0.05204	0.00209	0.000228582	0.00163	0.000550413	0.05657
1096	0.14009	2.45227e-05	2.43122e-06	0.04948	0.00193	0.000234917	0.00166	0.000559345	0.0539
1097	0.13635	2.42639e-05	2.396e-06	0.0471	0.00179	0.000241517	0.0017	0.000568495	0.05143
1098	0.13307	2.40093e-05	2.36155e-06	0.04488	0.00167	0.000248399	0.00173	0.000577869	0.04913
1099	0.12978	2.37586e-05	2.32783e-06	0.04282	0.00155	0.000255578	0.00177	0.000587476	0.047
1100	0.12689	2.35118e-05	2.29482e-06	0.04088	0.00145	0.000263072	0.0018	0.000597323	0.04502
1101	0.12488	2.32688e-05	2.26252e-06	0.03908	0.00136	0.0002709	0.00184	0.000607419	0.04318
1102	0.12239	2.30296e-05	2.23089e-06	0.03738	0.00127	0.00027908	0.00188	0.00061777	0.04146
1103	0.12041	2.27941e-05	2.19992e-06	0.0358	0.00119	0.000287636	0.00192	0.000628387	0.03985
1104	0.11832	2.25621e-05	2.16959e-06	0.03431	0.00112	0.00029659	0.00197	0.000639278	0.03836
1105	0.11689	2.23337e-05	2.13989e-06	0.0329	0.00106	0.000305966	0.00201	0.000650452	0.03695
1106	0.11505	2.21087e-05	2.11079e-06	0.03159	0.000999597	0.000315793	0.00206	0.00066192	0.03564
1107	0.11359	2.18871e-05	2.08228e-06	0.03034	0.000945124	0.000326098	0.0021	0.000673692	0.03442
1108	0.11259	2.16689e-05	2.05434e-06	0.02917	0.000894919	0.000336915	0.00215	0.000685779	0.03326
1109	0.111	2.14538e-05	2.02696e-06	0.02807	0.000848554	0.000348276	0.0022	0.000698191	0.03219
1110	0.10983	2.1242e-05	2.00013e-06	0.02702	0.000805653	0.000360218	0.00225	0.000710941	0.03117
1111	0.10897	2.10332e-05	1.97382e-06	0.02603	0.000765884	0.000372783	0.00231	0.000724041	0.03022
1112	0.10843	2.08276e-05	1.94803e-06	0.02509	0.000728953	0.000386014	0.00236	0.000737503	0.02933
1113	0.10729	2.06249e-05	1.92274e-06	0.02421	0.0006946	0.000399958	0.00242	0.000751341	0.0285
1114	0.10683	2.04252e-05	1.89794e-06	0.02337	0.000662593	0.000414667	0.00248	0.00076557	0.02771
1115	0.10664	2.02283e-05	1.87362e-06	0.02257	0.000632725	0.000430199	0.00254	0.000780203	0.02697
1116	0.10605	2.00343e-05	1.84976e-06	0.02181	0.000604812	0.000446614	0.00261	0.000795256	0.02628
1117	0.10562	1.98431e-05	1.82636e-06	0.02108	0.000578688	0.000463982	0.00267	0.000810745	0.02563
1118	0.10524	1.96546e-05	1.8034e-06	0.0204	0.000554206	0.000482376	0.00274	0.000826687	0.02503
1119	0.10525	1.94687e-05	1.78086e-06	0.01974	0.000531232	0.000501879	0.00282	0.0008431	0.02446
1120	0.1046	1.92855e-05	1.75875e-06	0.01912	0.000509645	0.000522581	0.00289	0.000860002	0.02392
1121	0.10458	1.91049e-05	1.73705e-06	0.01852	0.000489337	0.000544582	0.00297	0.000877413	0.02342
1122	0.10511	1.89268e-05	1.71574e-06	0.01795	0.00047021	0.000567992	0.00305	0.000895352	0.02296
1123	0.1044	1.87511e-05	1.69483e-06	0.01741	0.000452174	0.000592932	0.00314	0.000913843	0.02253
1124	0.10521	1.85779e-05	1.67429e-06	0.01689	0.000435149	0.000619538	0.00322	0.000932906	0.02213
1125	0.10471	1.84071e-05	1.65413e-06	0.0164	0.000419062	0.00064796	0.00332	0.000952566	0.02175
1126	0.10559	1.82387e-05	1.63433e-06	0.01592	0.000403844	0.000678367	0.00341	0.000972848	0.02141
1127	0.10517	1.80725e-05	1.61488e-06	0.01547	0.000389435	0.000710945	0.00351	0.000993778	0.02109
1128	0.10605	1.79086e-05	1.59577e-06	0.01503	0.000375779	0.000745904	0.00362	0.00102	0.0208
1129	0.10614	1.77469e-05	1.57701e-06	0.01461	0.000362825	0.000783479	0.00372	0.00104	0.02054
1130	0.10643	1.75874e-05	1.55857e-06	0.01421	0.000350525	0.000823936	0.00384	0.00106	0.02031
1131	0.10697	1.743e-05	1.54046e-06	0.01383	0.000338837	0.000867572	0.00396	0.00108	0.0201
1132	0.10703	1.72747e-05	1.52265e-06	0.01346	0.00032772	0.000914726	0.00408	0.00111	0.01991
1133	0.10847	1.71215e-05	1.50516e-06	0.01311	0.000317139	0.000965781	0.00421	0.00113	0.01975
1134	0.10835	1.69704e-05	1.48796e-06	0.01277	0.00030706	0.00102	0.00435	0.00116	0.01962
1135	0.10865	1.68212e-05	1.47106e-06	0.01244	0.000297451	0.00108	0.00449	0.00119	0.01951
1136	0.10959	1.66739e-05	1.45444e-06	0.01212	0.000288285	0.00115	0.00464	0.00122	0.01943
1137	0.11028	1.65286e-05	1.43811e-06	0.01182	0.000279533	0.00122	0.0048	0.00125	0.01938
1138	0.111	1.63852e-05	1.42205e-06	0.01153	0.000271173	0.0013	0.00497	0.00128	0.01935
1139	0.11153	1.62437e-05	1.40625e-06	0.01124	0.00026318	0.00138	0.00514	0.00131	0.01935
1140	0.11222	1.6104e-05	1.39072e-06	0.01097	0.000255534	0.00148	0.00532	0.00134	0.01939
1141	0.1134	1.5966e-05	1.37544e-06	0.01071	0.000248215	0.00158	0.00552	0.00137	0.01945
1142	0.11424	1.58299e-05	1.36042e-06	0.01046	0.000241205	0.0017	0.00572	0.00141	0.01954
1143	0.11492	1.56954e-05	1.34563e-06	0.01021	0.000234487	0.00183	0.00593	0.00144	0.01967
1144	0.11567	1.55627e-05	1.33109e-06	0.00998	0.000228044	0.00197	0.00616	0.00148	0.01984
1145	0.11691	1.54316e-05	1.31678e-06	0.00975	0.000221862	0.00213	0.0064	0.00152	0.02004
1146	0.11796	1.53022e-05	1.3027e-06	0.00953	0.000215928	0.00231	0.00665	0.00156	0.02029
1147	0.11938	1.51744e-05	1.28885e-06	0.00932	0.000210227	0.00252	0.00692	0.0016	0.02059
1148	0.12034	1.50483e-05	1.27522e-06	0.00911	0.000204749	0.00275	0.0072	0.00165	0.02093
1149	0.12199	1.49236e-05	1.2618e-06	0.00891	0.000199481	0.00301	0.0075	0.00169	0.02134
1150	0.12329	1.48005e-05	1.24859e-06	0.00872	0.000194414	0.00331	0.00782	0.00174	0.02181
1151	0.12487	1.4679e-05	1.23559e-06	0.00853	0.000189536	0.00366	0.00816	0.00179	0.02235
1152	0.12591	1.45589e-05	1.22279e-06	0.00835	0.000184839	0.00406	0.00852	0.00184	0.02298
1153	0.12835	1.44403e-05	1.21019e-06	0.00818	0.000180314	0.00452	0.00891	0.0019	0.0237
1154	0.12982	1.43231e-05	1.19778e-06	0.00801	0.000175953	0.00506	0.00931	0.00195	0.02453
1155	0.13169	1.42074e-05	1.18556e-06	0.00784	0.000171748	0.0057	0.00975	0.00201	0.0255
1156	0.13343	1.4093e-05	1.17353e-06	0.00768	0.000167691	0.00645	0.01022	0.00208	0.02661
1157	0.13549	1.39801e-05	1.16168e-06	0.00753	0.000163776	0.00734	0.01072	0.00214	0.0279
1158	0.13748	1.38684e-05	1.15001e-06	0.00738	0.000159996	0.00839	0.01125	0.00221	0.0294
1159	0.13934	1.37581e-05	1.13851e-06	0.00723	0.000156345	0.00965	0.01182	0.00228	0.03115
1160	0.14182	1.36492e-05	1.12719e-06	0.00709	0.000152817	0.01114	0.01243	0.00235	0.03319
1161	0.14348	1.35415e-05	1.11603e-06	0.00696	0.000149407	0.0129	0.01309	0.00243	0.03555
1162	0.14526	1.34351e-05	1.10504e-06	0.00682	0.00014611	0.01495	0.0138	0.00251	0.03825
1163	0.1465	1.33299e-05	1.09421e-06	0.00669	0.00014292	0.01728	0.01456	0.0026	0.04129
1164	0.1481	1.32259e-05	1.08354e-06	0.00657	0.000139834	0.01981	0.01539	0.00269	0.0446
1165	0.14932	1.31232e-05	1.07302e-06	0.00645	0.000136846	0.02235	0.01627	0.00278	0.048
1166	0.15081	1.30217e-05	1.06265e-06	0.00633	0.000133953	0.02462	0.01723	0.00288	0.05121
1167	0.15168	1.29213e-05	1.05244e-06	0.00621	0.00013115	0.02624	0.01827	0.00298	0.05385
1168	0.15301	1.28221e-05	1.04237e-06	0.0061	0.000128434	0.02685	0.01939	0.00309	0.05558
1169	0.15399	1.2724e-05	1.03245e-06	0.00599	0.000125802	0.02632	0.0206	0.00321	0.05626
1170	0.15453	1.26271e-05	1.02266e-06	0.00588	0.000123249	0.02477	0.02191	0.00333	0.05604
1171	0.15526	1.25312e-05	1.01302e-06	0.00578	0.000120773	0.02253	0.02334	0.00346	0.05525
1172	0.15601	1.24365e-05	1.00351e-06	0.00568	0.000118371	0.02	0.02488	0.0036	0.05429
1173	0.15684	1.23428e-05	9.94134e-07	0.00558	0.00011604	0.01746	0.02656	0.00374	0.05347
1174	0.15782	1.22501e-05	9.84889e-07	0.00548	0.000113777	0.01512	0.02837	0.0039	0.05299
1175	0.15867	1.21585e-05	9.75773e-07	0.00539	0.000111579	0.01304	0.03033	0.00406	0.05295
1176	0.16003	1.2068e-05	9.66782e-07	0.0053	0.000109444	0.01126	0.03245	0.00423	0.05336
1177	0.1614	1.19784e-05	9.57915e-07	0.00521	0.00010737	0.00975	0.03473	0.00441	0.05423
1178	0.16279	1.18898e-05	9.49169e-07	0.00512	0.000105354	0.00848	0.03719	0.00461	0.05552
1179	0.16454	1.18022e-05	9.40543e-07	0.00504	0.000103394	0.00741	0.03982	0.00481	0.05719
1180	0.16667	1.17156e-05	9.32034e-07	0.00496	0.000101488	0.00651	0.04262	0.00503	0.05923
1181	0.16836	1.16299e-05	9.2364e-07	0.00488	9.96349e-05	0.00575	0.04557	0.00526	0.06158
1182	0.17051	1.15452e-05	9.15358e-07	0.0048	9.78316e-05	0.00511	0.04867	0.00551	0.0642
1183	0.1728	1.14614e-05	9.07188e-07	0.00472	9.60767e-05	0.00456	0.05187	0.00578	0.06704
1184	0.17481	1.13785e-05	8.99126e-07	0.00465	9.43686e-05	0.00409	0.05515	0.00606	0.07005
1185	0.17626	1.12964e-05	8.91171e-07	0.00457	9.27055e-05	0.00369	0.05842	0.00637	0.07316
1186	0.17829	1.12153e-05	8.83322e-07	0.0045	9.10859e-05	0.00334	0.06163	0.00669	0.07627
1187	0.18037	1.1135e-05	8.75575e-07	0.00443	8.95084e-05	0.00303	0.06468	0.00704	0.07929
1188	0.18253	1.10556e-05	8.6793e-07	0.00436	8.79714e-05	0.00277	0.06747	0.00742	0.08212
1189	0.18345	1.09771e-05	8.60385e-07	0.0043	8.64736e-05	0.00253	0.06988	0.00782	0.08463
1190	0.18534	1.08994e-05	8.52938e-07	0.00423	8.50137e-05	0.00233	0.07182	0.00825	0.08673
1191	0.18649	1.08225e-05	8.45587e-07	0.00417	8.35904e-05	0.00215	0.07319	0.00871	0.08831
1192	0.18697	1.07464e-05	8.38331e-07	0.00411	8.22025e-05	0.00198	0.07391	0.00921	0.0893
1193	0.18732	1.06711e-05	8.31167e-07	0.00404	8.08489e-05	0.00184	0.07395	0.00975	0.08967
1194	0.18718	1.05966e-05	8.24096e-07	0.00399	7.95283e-05	0.00171	0.07331	0.01032	0.08942
1195	0.18652	1.05229e-05	8.17114e-07	0.00393	7.82398e-05	0.00159	0.07201	0.01095	0.08857
1196	0.185	1.04499e-05	8.1022e-07	0.00387	7.69824e-05	0.00149	0.07014	0.01161	0.0872
1197	0.18389	1.03777e-05	8.03413e-07	0.00381	7.57549e-05	0.00139	0.06777	0.01233	0.0854
1198	0.18221	1.03062e-05	7.96692e-07	0.00376	7.45566e-05	0.0013	0.06502	0.01311	0.08328
1199	0.18034	1.02355e-05	7.90054e-07	0.00371	7.33864e-05	0.00122	0.062	0.01394	0.08095
1200	0.17841	1.01655e-05	7.83499e-07	0.00365	7.22435e-05	0.00115	0.0588	0.01483	0.07852
1201	0.17654	1.00962e-05	7.77026e-07	0.0036	7.11271e-05	0.00109	0.05553	0.01578	0.07608
1202	0.17525	1.00277e-05	7.70632e-07	0.00355	7.00363e-05	0.00103	0.05225	0.0168	0.07371
1203	0.17395	9.9598e-06	7.64317e-07	0.0035	6.89705e-05	0.000969743	0.04904	0.01788	0.07147
1204	0.17289	9.8926e-06	7.58079e-07	0.00346	6.79287e-05	0.000918381	0.04593	0.01902	0.06941
1205	0.17172	9.82609e-06	7.51918e-07	0.00341	6.69103e-05	0.000870951	0.04295	0.02023	0.06754
1206	0.17062	9.76025e-06	7.45831e-07	0.00336	6.59147e-05	0.000827066	0.04014	0.02148	0.06588
1207	0.16966	9.69506e-06	7.39818e-07	0.00332	6.4941e-05	0.000786384	0.03749	0.02277	0.06444
1208	0.16894	9.63052e-06	7.33877e-07	0.00327	6.39888e-05	0.000748604	0.03501	0.0241	0.06321
1209	0.16809	9.56663e-06	7.28007e-07	0.00323	6.30573e-05	0.000713459	0.03271	0.02543	0.06215
1210	0.16709	9.50337e-06	7.22208e-07	0.00319	6.2146e-05	0.000680711	0.03057	0.02674	0.06126
1211	0.16573	9.44074e-06	7.16477e-07	0.00315	6.12543e-05	0.00065015	0.02859	0.02802	0.06048
1212	0.1647	9.37872e-06	7.10815e-07	0.00311	6.03817e-05	0.000621586	0.02676	0.02921	0.05977
1213	0.16333	9.31731e-06	7.05219e-07	0.00307	5.95275e-05	0.00059485	0.02507	0.03029	0.0591
1214	0.16159	9.25651e-06	6.99689e-07	0.00303	5.86913e-05	0.000569791	0.02351	0.03123	0.0584
1215	0.15958	9.19629e-06	6.94224e-07	0.00299	5.78726e-05	0.000546272	0.02208	0.03197	0.05765
1216	0.15805	9.13666e-06	6.88823e-07	0.00295	5.70709e-05	0.00052417	0.02075	0.0325	0.05679
1217	0.15604	9.07761e-06	6.83485e-07	0.00291	5.62857e-05	0.000503375	0.01952	0.03279	0.0558
1218	0.15434	9.01914e-06	6.78208e-07	0.00288	5.55166e-05	0.000483786	0.01839	0.03283	0.05465
1219	0.15232	8.96122e-06	6.72992e-07	0.00284	5.47631e-05	0.000465313	0.01735	0.03262	0.05333
1220	0.15059	8.90386e-06	6.67836e-07	0.00281	5.40249e-05	0.000447871	0.01638	0.03215	0.05185
1221	0.14826	8.84705e-06	6.6274e-07	0.00277	5.33015e-05	0.000431387	0.01549	0.03147	0.05022
1222	0.14661	8.79078e-06	6.57701e-07	0.00274	5.25925e-05	0.000415793	0.01466	0.03059	0.04846
1223	0.14466	8.73504e-06	6.52719e-07	0.0027	5.18975e-05	0.000401024	0.01389	0.02955	0.0466
1224	0.14295	8.67984e-06	6.47794e-07	0.00267	5.12162e-05	0.000387025	0.01317	0.02838	0.04467
1225	0.14114	8.62515e-06	6.42925e-07	0.00264	5.05482e-05	0.000373743	0.01251	0.02713	0.04271
1226	0.13964	8.57098e-06	6.3811e-07	0.00261	4.98932e-05	0.00036113	0.01189	0.02582	0.04074
1227	0.13755	8.51732e-06	6.33349e-07	0.00258	4.92509e-05	0.000349143	0.01131	0.02449	0.03879
1228	0.13623	8.46416e-06	6.28641e-07	0.00255	4.86208e-05	0.00033774	0.01078	0.02317	0.03688
1229	0.13472	8.4115e-06	6.23986e-07	0.00252	4.80028e-05	0.000326884	0.01027	0.02186	0.03504
1230	0.13314	8.35933e-06	6.19382e-07	0.00249	4.73964e-05	0.000316542	0.0098	0.02059	0.03326
1231	0.13175	8.30764e-06	6.14828e-07	0.00246	4.68015e-05	0.000306681	0.00936	0.01938	0.03156
1232	0.13051	8.25643e-06	6.10325e-07	0.00243	4.62177e-05	0.000297272	0.00895	0.01821	0.02995
1233	0.1295	8.20569e-06	6.05871e-07	0.0024	4.56447e-05	0.000288287	0.00857	0.01711	0.02843
1234	0.12818	8.15542e-06	6.01466e-07	0.00238	4.50824e-05	0.000279703	0.0082	0.01608	0.02699
1235	0.12721	8.1056e-06	5.97108e-07	0.00235	4.45303e-05	0.000271495	0.00786	0.01511	0.02564
1236	0.12633	8.05625e-06	5.92798e-07	0.00232	4.39883e-05	0.000263642	0.00754	0.0142	0.02438
1237	0.12558	8.00734e-06	5.88534e-07	0.0023	4.34561e-05	0.000256124	0.00724	0.01335	0.02319
1238	0.12469	7.95887e-06	5.84316e-07	0.00227	4.29336e-05	0.000248922	0.00695	0.01256	0.02208
1239	0.12381	7.91085e-06	5.80143e-07	0.00225	4.24204e-05	0.000242019	0.00668	0.01182	0.02104
1240	0.12308	7.86326e-06	5.76015e-07	0.00222	4.19163e-05	0.000235398	0.00643	0.01114	0.02007
1241	0.12245	7.81609e-06	5.71931e-07	0.0022	4.14212e-05	0.000229044	0.00619	0.0105	0.01917
1242	0.12175	7.76935e-06	5.6789e-07	0.00217	4.09347e-05	0.000222944	0.00596	0.00991	0.01832
1243	0.1213	7.72303e-06	5.63891e-07	0.00215	4.04568e-05	0.000217083	0.00574	0.00937	0.01752
1244	0.12092	7.67712e-06	5.59935e-07	0.00213	3.99872e-05	0.00021145	0.00554	0.00886	0.01678
1245	0.12059	7.63162e-06	5.5602e-07	0.0021	3.95258e-05	0.000206033	0.00534	0.00838	0.01609
1246	0.12031	7.58652e-06	5.52146e-07	0.00208	3.90722e-05	0.00020082	0.00516	0.00794	0.01543
1247	0.12001	7.54182e-06	5.48313e-07	0.00206	3.86264e-05	0.000195803	0.00499	0.00753	0.01482
1248	0.11997	7.49751e-06	5.44519e-07	0.00204	3.81882e-05	0.000190971	0.00482	0.00715	0.01424
1249	0.11938	7.45359e-06	5.40764e-07	0.00202	3.77575e-05	0.000186315	0.00466	0.00679	0.0137
1250	0.11953	7.41006e-06	5.37049e-07	0.002	3.73339e-05	0.000181827	0.00451	0.00646	0.01319
1251	0.11951	7.36691e-06	5.33371e-07	0.00197	3.69175e-05	0.000177499	0.00436	0.00615	0.01271
1252	0.11971	7.32413e-06	5.29731e-07	0.00195	3.65079e-05	0.000173323	0.00423	0.00586	0.01226
1253	0.11914	7.28173e-06	5.26128e-07	0.00193	3.61052e-05	0.000169293	0.0041	0.00559	0.01183
1254	0.11929	7.23969e-06	5.22562e-07	0.00191	3.5709e-05	0.000165401	0.00397	0.00534	0.01143
1255	0.11967	7.19802e-06	5.19032e-07	0.00189	3.53194e-05	0.000161642	0.00385	0.0051	0.01105
1256	0.11923	7.1567e-06	5.15537e-07	0.00188	3.4936e-05	0.000158009	0.00374	0.00488	0.01069
1257	0.11961	7.11574e-06	5.12078e-07	0.00186	3.45589e-05	0.000154497	0.00363	0.00467	0.01035
1258	0.11984	7.07513e-06	5.08653e-07	0.00184	3.41879e-05	0.000151101	0.00352	0.00447	0.01002
1259	0.11988	7.03486e-06	5.05263e-07	0.00182	3.38228e-05	0.000147815	0.00342	0.00428	0.00971
1260	0.11969	6.99494e-06	5.01906e-07	0.0018	3.34635e-05	0.000144635	0.00333	0.00411	0.00942
1261	0.11997	6.95536e-06	4.98583e-07	0.00178	3.31099e-05	0.000141556	0.00323	0.00394	0.00914
1262	0.11975	6.91611e-06	4.95293e-07	0.00177	3.27619e-05	0.000138575	0.00315	0.00379	0.00888
1263	0.11935	6.8772e-06	4.92035e-07	0.00175	3.24193e-05	0.000135686	0.00306	0.00364	0.00863
1264	0.11922	6.83861e-06	4.88809e-07	0.00173	3.20821e-05	0.000132887	0.00298	0.0035	0.00839
1265	0.11887	6.80034e-06	4.85615e-07	0.00172	3.17501e-05	0.000130173	0.0029	0.00337	0.00816
1266	0.1183	6.7624e-06	4.82452e-07	0.0017	3.14232e-05	0.000127542	0.00283	0.00325	0.00794
1267	0.11807	6.72477e-06	4.7932e-07	0.00168	3.11013e-05	0.000124989	0.00275	0.00313	0.00773
1268	0.11761	6.68745e-06	4.76218e-07	0.00167	3.07844e-05	0.000122512	0.00268	0.00302	0.00753
1269	0.11703	6.65045e-06	4.73146e-07	0.00165	3.04723e-05	0.000120108	0.00262	0.00291	0.00733
1270	0.11649	6.61375e-06	4.70104e-07	0.00164	3.01649e-05	0.000117774	0.00255	0.00281	0.00715
1271	0.11581	6.57735e-06	4.67091e-07	0.00162	2.98621e-05	0.000115507	0.00249	0.00271	0.00697
1272	0.1154	6.54126e-06	4.64107e-07	0.0016	2.95639e-05	0.000113305	0.00243	0.00262	0.00681
1273	0.11484	6.50546e-06	4.61151e-07	0.00159	2.92701e-05	0.000111166	0.00237	0.00254	0.00664
1274	0.11405	6.46995e-06	4.58224e-07	0.00158	2.89806e-05	0.000109086	0.00231	0.00245	0.00649
1275	0.11315	6.43473e-06	4.55324e-07	0.00156	2.86955e-05	0.000107064	0.00226	0.00238	0.00634
1276	0.11238	6.3998e-06	4.52452e-07	0.00155	2.84145e-05	0.000105097	0.00221	0.0023	0.00619
1277	0.11213	6.36515e-06	4.49607e-07	0.00153	2.81376e-05	0.000103184	0.00216	0.00223	0.00606
1278	0.11088	6.33079e-06	4.46789e-07	0.00152	2.78647e-05	0.000101323	0.00211	0.00216	0.00592
1279	0.11056	6.2967e-06	4.43997e-07	0.0015	2.75958e-05	9.95121e-05	0.00206	0.00209	0.00579
1280	0.10995	6.26288e-06	4.41231e-07	0.00149	2.73308e-05	9.77488e-05	0.00202	0.00203	0.00567
1281	0.10903	6.22934e-06	4.38491e-07	0.00148	2.70696e-05	9.6032e-05	0.00197	0.00197	0.00555
1282	0.10852	6.19607e-06	4.35776e-07	0.00146	2.68121e-05	9.436e-05	0.00193	0.00191	0.00544
1283	0.1075	6.16306e-06	4.33087e-07	0.00145	2.65582e-05	9.27312e-05	0.00189	0.00186	0.00532
1284	0.1069	6.13031e-06	4.30422e-07	0.00144	2.63079e-05	9.11442e-05	0.00185	0.00181	0.00522
1285	0.10603	6.09783e-06	4.27782e-07	0.00143	2.60612e-05	8.95975e-05	0.00181	0.00176	0.00511
1286	0.10507	6.0656e-06	4.25166e-07	0.00141	2.58179e-05	8.80898e-05	0.00177	0.00171	0.00501
1287	0.1045	6.03363e-06	4.22574e-07	0.0014	2.5578e-05	8.66198e-05	0.00173	0.00166	0.00492
1288	0.1035	6.00191e-06	4.20006e-07	0.00139	2.53414e-05	8.51863e-05	0.0017	0.00162	0.00482
1289	0.10292	5.97044e-06	4.1746e-07	0.00138	2.51081e-05	8.3788e-05	0.00167	0.00157	0.00473
1290	0.10214	5.93921e-06	4.14939e-07	0.00136	2.4878e-05	8.24239e-05	0.00163	0.00153	0.00464
1291	0.10154	5.90823e-06	4.12439e-07	0.00135	2.4651e-05	8.10927e-05	0.0016	0.00149	0.00456
1292	0.10069	5.8775e-06	4.09963e-07	0.00134	2.44272e-05	7.97935e-05	0.00157	0.00146	0.00448
1293	0.0999	5.847e-06	4.07508e-07	0.00133	2.42063e-05	7.85253e-05	0.00154	0.00142	0.0044
1294	0.09903	5.81674e-06	4.05076e-07	0.00132	2.39885e-05	7.7287e-05	0.00151	0.00138	0.00432
1295	0.09866	5.78671e-06	4.02665e-07	0.00131	2.37736e-05	7.60778e-05	0.00148	0.00135	0.00424
1296	0.09749	5.75691e-06	4.00276e-07	0.0013	2.35615e-05	7.48967e-05	0.00145	0.00132	0.00417
1297	0.09712	5.72734e-06	3.97908e-07	0.00129	2.33523e-05	7.37428e-05	0.00142	0.00129	0.0041
1298	0.09649	5.69801e-06	3.9556e-07	0.00127	2.31458e-05	7.26154e-05	0.0014	0.00125	0.00403
1299	0.09576	5.66889e-06	3.93234e-07	0.00126	2.29421e-05	7.15136e-05	0.00137	0.00122	0.00396
1300	0.09502	5.64e-06	3.90928e-07	0.00125	2.2741e-05	7.04367e-05	0.00135	0.0012	0.0039
