# Supplementary material for: Chirality-dependent electrical transport properties of carbon nanotubes obtained by experimental measurement
Source: Nat Commun. 2023 Mar 25;14:1672. doi: 10.1038/s41467-023-37443-7 (PMC10039901; doi:10.1038/s41467-023-37443-7)
Supplement: Supplementary file 3 — Source Data [file 41467_2023_37443_MOESM3_ESM.zip › 7. Source Data/Figure S1/103 purity.xlsx]

## Sheet: Sheet1
Wavelength	Raw data	fitting curve1	fitting curve2	fitting curve3	fitting curve4	fitting curve5	fitting curve6	total fitting curve
800	0.08032	0.000169388	0.00015074	3.23396e-05	0.000108155	4.09894e-05	0.0011	0.00161
801	0.08067	0.000171182	0.000152023	3.25913e-05	0.000108837	4.12153e-05	0.00111	0.00162
802	0.08103	0.000173004	0.000153323	3.28459e-05	0.000109526	4.14432e-05	0.00111	0.00162
803	0.08139	0.000174854	0.000154639	3.31034e-05	0.000110221	4.16729e-05	0.00112	0.00163
804	0.08091	0.000176735	0.000155972	3.33641e-05	0.000110923	4.19045e-05	0.00112	0.00164
805	0.08121	0.000178646	0.000157323	3.36278e-05	0.000111632	4.21381e-05	0.00113	0.00165
806	0.08122	0.000180588	0.000158691	3.38946e-05	0.000112347	4.23736e-05	0.00113	0.00166
807	0.08099	0.000182562	0.000160077	3.41646e-05	0.00011307	4.26111e-05	0.00114	0.00167
808	0.08104	0.000184568	0.000161482	3.44379e-05	0.000113799	4.28506e-05	0.00114	0.00168
809	0.08063	0.000186607	0.000162904	3.47145e-05	0.000114535	4.30922e-05	0.00115	0.00169
810	0.08076	0.000188681	0.000164346	3.49944e-05	0.000115279	4.33357e-05	0.00115	0.0017
811	0.08054	0.000190788	0.000165807	3.52777e-05	0.00011603	4.35814e-05	0.00116	0.00171
812	0.08052	0.000192931	0.000167287	3.55644e-05	0.000116788	4.38291e-05	0.00117	0.00172
813	0.08025	0.000195111	0.000168787	3.58547e-05	0.000117553	4.4079e-05	0.00117	0.00173
814	0.08068	0.000197327	0.000170308	3.61485e-05	0.000118327	4.4331e-05	0.00118	0.00174
815	0.08	0.000199581	0.000171849	3.6446e-05	0.000119107	4.45852e-05	0.00118	0.00175
816	0.08013	0.000201874	0.000173411	3.67471e-05	0.000119896	4.48415e-05	0.00119	0.00176
817	0.07952	0.000204206	0.000174994	3.7052e-05	0.000120692	4.51001e-05	0.00119	0.00177
818	0.07941	0.000206579	0.0001766	3.73607e-05	0.000121497	4.53609e-05	0.0012	0.00178
819	0.079	0.000208993	0.000178227	3.76732e-05	0.000122309	4.5624e-05	0.0012	0.0018
820	0.07861	0.000211449	0.000179877	3.79897e-05	0.00012313	4.58893e-05	0.00121	0.00181
821	0.07928	0.000213949	0.00018155	3.83102e-05	0.000123958	4.6157e-05	0.00121	0.00182
822	0.07808	0.000216493	0.000183246	3.86348e-05	0.000124796	4.64271e-05	0.00122	0.00183
823	0.0785	0.000219083	0.000184966	3.89635e-05	0.000125641	4.66995e-05	0.00122	0.00184
824	0.07812	0.000221719	0.00018671	3.92964e-05	0.000126496	4.69743e-05	0.00123	0.00185
825	0.07825	0.000224403	0.000188479	3.96336e-05	0.000127359	4.72515e-05	0.00124	0.00186
826	0.07804	0.000227135	0.000190274	3.99752e-05	0.000128231	4.75313e-05	0.00124	0.00188
827	0.07777	0.000229918	0.000192094	4.03212e-05	0.000129112	4.78134e-05	0.00125	0.00189
828	0.07777	0.000232752	0.00019394	4.06717e-05	0.000130002	4.80982e-05	0.00125	0.0019
829	0.07787	0.000235638	0.000195812	4.10268e-05	0.000130901	4.83854e-05	0.00126	0.00191
830	0.07765	0.000238578	0.000197713	4.13865e-05	0.00013181	4.86753e-05	0.00127	0.00192
831	0.07791	0.000241573	0.00019964	4.1751e-05	0.000132728	4.89677e-05	0.00127	0.00194
832	0.07747	0.000244624	0.000201596	4.21204e-05	0.000133656	4.92628e-05	0.00128	0.00195
833	0.07712	0.000247733	0.000203581	4.24946e-05	0.000134593	4.95606e-05	0.00128	0.00196
834	0.07814	0.000250902	0.000205595	4.28739e-05	0.000135541	4.9861e-05	0.00129	0.00197
835	0.07766	0.000254131	0.00020764	4.32583e-05	0.000136498	5.01643e-05	0.0013	0.00199
836	0.0782	0.000257423	0.000209714	4.36478e-05	0.000137466	5.04702e-05	0.0013	0.002
837	0.07795	0.000260778	0.00021182	4.40426e-05	0.000138443	5.0779e-05	0.00131	0.00201
838	0.07863	0.0002642	0.000213958	4.44429e-05	0.000139432	5.10906e-05	0.00131	0.00203
839	0.07889	0.000267689	0.000216128	4.48485e-05	0.000140431	5.14051e-05	0.00132	0.00204
840	0.07906	0.000271246	0.000218332	4.52598e-05	0.000141441	5.17226e-05	0.00133	0.00205
841	0.07964	0.000274875	0.000220569	4.56767e-05	0.000142461	5.20429e-05	0.00133	0.00207
842	0.07978	0.000278577	0.00022284	4.60995e-05	0.000143493	5.23663e-05	0.00134	0.00208
843	0.08019	0.000282353	0.000225147	4.65281e-05	0.000144536	5.26926e-05	0.00135	0.0021
844	0.08057	0.000286207	0.00022749	4.69627e-05	0.00014559	5.3022e-05	0.00135	0.00211
845	0.08119	0.000290139	0.000229869	4.74034e-05	0.000146656	5.33545e-05	0.00136	0.00213
846	0.08129	0.000294152	0.000232286	4.78504e-05	0.000147734	5.36902e-05	0.00137	0.00214
847	0.08191	0.000298249	0.000234741	4.83037e-05	0.000148824	5.4029e-05	0.00137	0.00216
848	0.08298	0.000302431	0.000237235	4.87635e-05	0.000149925	5.43711e-05	0.00138	0.00217
849	0.08268	0.000306701	0.000239769	4.92299e-05	0.000151039	5.47163e-05	0.00139	0.00219
850	0.08384	0.000311062	0.000242343	4.97029e-05	0.000152166	5.50649e-05	0.00139	0.0022
851	0.08409	0.000315515	0.00024496	5.01829e-05	0.000153305	5.54169e-05	0.0014	0.00222
852	0.08524	0.000320064	0.000247618	5.06698e-05	0.000154457	5.57722e-05	0.00141	0.00223
853	0.08518	0.000324712	0.00025032	5.11638e-05	0.000155622	5.61309e-05	0.00141	0.00225
854	0.08551	0.000329461	0.000253067	5.16651e-05	0.0001568	5.64931e-05	0.00142	0.00227
855	0.08526	0.000334314	0.000255858	5.21738e-05	0.000157991	5.68588e-05	0.00143	0.00228
856	0.08698	0.000339274	0.000258696	5.269e-05	0.000159196	5.72281e-05	0.00143	0.0023
857	0.08701	0.000344344	0.000261582	5.32139e-05	0.000160415	5.7601e-05	0.00144	0.00232
858	0.08753	0.000349528	0.000264515	5.37457e-05	0.000161648	5.79775e-05	0.00145	0.00234
859	0.08886	0.000354829	0.000267499	5.42854e-05	0.000162896	5.83577e-05	0.00146	0.00235
860	0.08765	0.000360251	0.000270532	5.48334e-05	0.000164157	5.87417e-05	0.00146	0.00237
861	0.08783	0.000365796	0.000273618	5.53896e-05	0.000165434	5.91295e-05	0.00147	0.00239
862	0.08801	0.00037147	0.000276757	5.59544e-05	0.000166725	5.95211e-05	0.00148	0.00241
863	0.08864	0.000377276	0.000279949	5.65278e-05	0.000168032	5.99166e-05	0.00149	0.00243
864	0.08713	0.000383217	0.000283197	5.71101e-05	0.000169354	6.03161e-05	0.00149	0.00245
865	0.08936	0.000389299	0.000286502	5.77015e-05	0.000170691	6.07196e-05	0.0015	0.00247
866	0.08699	0.000395526	0.000289865	5.8302e-05	0.000172045	6.11271e-05	0.00151	0.00249
867	0.08763	0.000401901	0.000293287	5.8912e-05	0.000173415	6.15388e-05	0.00152	0.00251
868	0.08758	0.000408431	0.00029677	5.95316e-05	0.000174801	6.19546e-05	0.00152	0.00253
869	0.08756	0.000415119	0.000300315	6.0161e-05	0.000176203	6.23746e-05	0.00153	0.00255
870	0.08579	0.000421972	0.000303923	6.08004e-05	0.000177623	6.2799e-05	0.00154	0.00257
871	0.08767	0.000428994	0.000307597	6.14501e-05	0.00017906	6.32276e-05	0.00155	0.00259
872	0.085	0.000436191	0.000311338	6.21102e-05	0.000180514	6.36607e-05	0.00156	0.00261
873	0.08522	0.000443568	0.000315147	6.2781e-05	0.000181986	6.40982e-05	0.00156	0.00263
874	0.08476	0.000451133	0.000319026	6.34627e-05	0.000183477	6.45403e-05	0.00157	0.00265
875	0.08502	0.00045889	0.000322977	6.41556e-05	0.000184985	6.49869e-05	0.00158	0.00268
876	0.08651	0.000466848	0.000327002	6.48598e-05	0.000186512	6.54382e-05	0.00159	0.0027
877	0.08547	0.000475012	0.000331102	6.55758e-05	0.000188059	6.58941e-05	0.0016	0.00272
878	0.08586	0.000483389	0.000335279	6.63036e-05	0.000189624	6.63549e-05	0.00161	0.00275
879	0.08542	0.000491988	0.000339536	6.70436e-05	0.000191209	6.68205e-05	0.00161	0.00277
880	0.08449	0.000500815	0.000343874	6.7796e-05	0.000192814	6.7291e-05	0.00162	0.0028
881	0.08352	0.000509879	0.000348295	6.85612e-05	0.000194439	6.77665e-05	0.00163	0.00282
882	0.0837	0.000519189	0.000352802	6.93394e-05	0.000196085	6.82471e-05	0.00164	0.00285
883	0.0831	0.000528753	0.000357396	7.01309e-05	0.000197752	6.87327e-05	0.00165	0.00287
884	0.08295	0.00053858	0.00036208	7.0936e-05	0.00019944	6.92236e-05	0.00166	0.0029
885	0.0825	0.00054868	0.000366857	7.1755e-05	0.00020115	6.97197e-05	0.00167	0.00292
886	0.08201	0.000559063	0.000371728	7.25883e-05	0.000202882	7.02212e-05	0.00168	0.00295
887	0.08188	0.000569741	0.000376697	7.34362e-05	0.000204636	7.07281e-05	0.00168	0.00298
888	0.08146	0.000580722	0.000381766	7.4299e-05	0.000206414	7.12405e-05	0.00169	0.00301
889	0.08062	0.00059202	0.000386937	7.51771e-05	0.000208214	7.17585e-05	0.0017	0.00304
890	0.08064	0.000603646	0.000392213	7.60708e-05	0.000210038	7.22822e-05	0.00171	0.00307
891	0.08009	0.000615613	0.000397598	7.69805e-05	0.000211886	7.28116e-05	0.00172	0.0031
892	0.08015	0.000627935	0.000403093	7.79067e-05	0.000213759	7.33468e-05	0.00173	0.00313
893	0.07924	0.000640624	0.000408703	7.88496e-05	0.000215656	7.3888e-05	0.00174	0.00316
894	0.07913	0.000653696	0.000414431	7.98097e-05	0.000217579	7.44351e-05	0.00175	0.00319
895	0.0789	0.000667166	0.000420279	8.07875e-05	0.000219528	7.49883e-05	0.00176	0.00322
896	0.07885	0.00068105	0.000426251	8.17833e-05	0.000221502	7.55478e-05	0.00177	0.00326
897	0.0785	0.000695365	0.00043235	8.27976e-05	0.000223504	7.61135e-05	0.00178	0.00329
898	0.07806	0.000710129	0.000438581	8.38308e-05	0.000225533	7.66855e-05	0.00179	0.00332
899	0.07847	0.000725359	0.000444947	8.48836e-05	0.000227589	7.72641e-05	0.0018	0.00336
900	0.07824	0.000741076	0.000451452	8.59562e-05	0.000229674	7.78491e-05	0.00181	0.0034
901	0.07863	0.000757301	0.000458099	8.70493e-05	0.000231787	7.84409e-05	0.00182	0.00343
902	0.0786	0.000774055	0.000464894	8.81633e-05	0.00023393	7.90394e-05	0.00183	0.00347
903	0.07861	0.00079136	0.000471841	8.92988e-05	0.000236103	7.96448e-05	0.00184	0.00351
904	0.07781	0.000809241	0.000478943	9.04564e-05	0.000238306	8.02572e-05	0.00185	0.00355
905	0.07844	0.000827723	0.000486206	9.16366e-05	0.00024054	8.08766e-05	0.00186	0.00359
906	0.07821	0.000846833	0.000493635	9.284e-05	0.000242805	8.15032e-05	0.00187	0.00363
907	0.07863	0.000866598	0.000501234	9.40672e-05	0.000245102	8.21371e-05	0.00188	0.00367
908	0.07853	0.000887049	0.000509009	9.53189e-05	0.000247433	8.27785e-05	0.00189	0.00371
909	0.07917	0.000908217	0.000516965	9.65957e-05	0.000249796	8.34273e-05	0.0019	0.00376
910	0.07919	0.000930135	0.000525108	9.78983e-05	0.000252194	8.40838e-05	0.00192	0.0038
911	0.07954	0.000952838	0.000533444	9.92274e-05	0.000254626	8.47481e-05	0.00193	0.00385
912	0.07987	0.000976362	0.000541979	0.000100584	0.000257093	8.54203e-05	0.00194	0.0039
913	0.08028	0.001	0.000550719	0.000101968	0.000259597	8.61005e-05	0.00195	0.00395
914	0.08074	0.00103	0.000559671	0.000103381	0.000262137	8.67888e-05	0.00196	0.004
915	0.08139	0.00105	0.000568842	0.000104823	0.000264714	8.74854e-05	0.00197	0.00405
916	0.08198	0.00108	0.000578238	0.000106296	0.00026733	8.81904e-05	0.00198	0.0041
917	0.08242	0.00111	0.000587867	0.0001078	0.000269984	8.8904e-05	0.00199	0.00416
918	0.08317	0.00114	0.000597738	0.000109336	0.000272679	8.96262e-05	0.00201	0.00421
919	0.08397	0.00117	0.000607857	0.000110906	0.000275413	9.03573e-05	0.00202	0.00427
920	0.08443	0.0012	0.000618234	0.000112509	0.000278189	9.10973e-05	0.00203	0.00433
921	0.08524	0.00123	0.000628877	0.000114147	0.000281007	9.18464e-05	0.00204	0.00439
922	0.08555	0.00127	0.000639794	0.000115821	0.000283868	9.26048e-05	0.00205	0.00445
923	0.08645	0.0013	0.000650997	0.000117532	0.000286773	9.33727e-05	0.00207	0.00452
924	0.08638	0.00134	0.000662494	0.000119281	0.000289723	9.415e-05	0.00208	0.00458
925	0.08658	0.00138	0.000674297	0.00012107	0.000292718	9.49372e-05	0.00209	0.00465
926	0.08648	0.00142	0.000686415	0.000122899	0.00029576	9.57342e-05	0.0021	0.00472
927	0.08694	0.00146	0.00069886	0.000124769	0.00029885	9.65413e-05	0.00212	0.0048
928	0.0865	0.00151	0.000711644	0.000126683	0.000301988	9.73586e-05	0.00213	0.00487
929	0.08628	0.00155	0.000724778	0.000128641	0.000305175	9.81863e-05	0.00214	0.00495
930	0.08582	0.0016	0.000738277	0.000130644	0.000308414	9.90246e-05	0.00216	0.00503
931	0.08569	0.00165	0.000752154	0.000132695	0.000311704	9.98736e-05	0.00217	0.00512
932	0.08541	0.0017	0.000766421	0.000134794	0.000315047	0.000100734	0.00218	0.0052
933	0.0848	0.00176	0.000781095	0.000136943	0.000318444	0.000101605	0.0022	0.00529
934	0.08487	0.00181	0.000796191	0.000139144	0.000321896	0.000102487	0.00221	0.00538
935	0.08498	0.00187	0.000811724	0.000141399	0.000325404	0.000103381	0.00222	0.00548
936	0.08501	0.00194	0.000827713	0.000143708	0.00032897	0.000104287	0.00224	0.00558
937	0.08485	0.002	0.000844173	0.000146074	0.000332594	0.000105205	0.00225	0.00568
938	0.08542	0.00207	0.000861125	0.0001485	0.000336279	0.000106134	0.00227	0.00579
939	0.08552	0.00215	0.000878587	0.000150985	0.000340025	0.000107077	0.00228	0.0059
940	0.08586	0.00222	0.000896581	0.000153534	0.000343835	0.000108031	0.00229	0.00602
941	0.08602	0.0023	0.000915127	0.000156148	0.000347708	0.000108999	0.00231	0.00614
942	0.08618	0.00239	0.000934248	0.000158829	0.000351647	0.000109979	0.00232	0.00627
943	0.08655	0.00248	0.000953968	0.000161579	0.000355653	0.000110973	0.00234	0.0064
944	0.08689	0.00257	0.000974313	0.000164401	0.000359728	0.00011198	0.00235	0.00653
945	0.08754	0.00267	0.000995308	0.000167297	0.000363873	0.000113002	0.00237	0.00668
946	0.08771	0.00277	0.00102	0.000170271	0.00036809	0.000114037	0.00238	0.00683
947	0.08841	0.00288	0.00104	0.000173324	0.000372381	0.000115086	0.0024	0.00698
948	0.08865	0.003	0.00106	0.00017646	0.000376747	0.00011615	0.00241	0.00715
949	0.08916	0.00312	0.00109	0.000179682	0.00038119	0.000117228	0.00243	0.00732
950	0.08977	0.00325	0.00111	0.000182992	0.000385712	0.000118322	0.00245	0.0075
951	0.09038	0.00339	0.00114	0.000186395	0.000390314	0.000119431	0.00246	0.00769
952	0.09096	0.00354	0.00116	0.000189893	0.000395	0.000120556	0.00248	0.00788
953	0.0919	0.00369	0.00119	0.00019349	0.00039977	0.000121696	0.00249	0.00809
954	0.09279	0.00385	0.00122	0.00019719	0.000404626	0.000122853	0.00251	0.00831
955	0.09355	0.00402	0.00125	0.000200996	0.000409572	0.000124027	0.00253	0.00853
956	0.09505	0.00421	0.00128	0.000204914	0.000414609	0.000125217	0.00254	0.00877
957	0.09576	0.0044	0.00131	0.000208947	0.000419738	0.000126424	0.00256	0.00903
958	0.09687	0.00461	0.00134	0.0002131	0.000424964	0.000127649	0.00258	0.00929
959	0.09787	0.00483	0.00138	0.000217378	0.000430287	0.000128892	0.0026	0.00957
960	0.09892	0.00506	0.00141	0.000221785	0.000435711	0.000130153	0.00261	0.00987
961	0.09961	0.0053	0.00145	0.000226327	0.000441237	0.000131432	0.00263	0.01018
962	0.10024	0.00556	0.00149	0.000231009	0.00044687	0.000132731	0.00265	0.01051
963	0.10065	0.00584	0.00152	0.000235838	0.00045261	0.000134048	0.00267	0.01085
964	0.10107	0.00613	0.00157	0.000240819	0.000458462	0.000135386	0.00268	0.01121
965	0.10147	0.00644	0.00161	0.00024596	0.000464427	0.000136743	0.0027	0.0116
966	0.10102	0.00677	0.00165	0.000251266	0.000470509	0.000138121	0.00272	0.012
967	0.10104	0.00711	0.0017	0.000256744	0.000476711	0.00013952	0.00274	0.01242
968	0.10058	0.00747	0.00175	0.000262403	0.000483037	0.00014094	0.00276	0.01287
969	0.10067	0.00786	0.0018	0.000268251	0.000489488	0.000142382	0.00278	0.01333
970	0.10021	0.00826	0.00185	0.000274295	0.00049607	0.000143846	0.0028	0.01382
971	0.09968	0.00868	0.0019	0.000280546	0.000502784	0.000145332	0.00282	0.01433
972	0.09949	0.00911	0.00196	0.000287011	0.000509636	0.000146842	0.00284	0.01485
973	0.09962	0.00957	0.00202	0.000293701	0.000516628	0.000148375	0.00286	0.0154
974	0.0995	0.01003	0.00208	0.000300627	0.000523764	0.000149933	0.00288	0.01597
975	0.09963	0.01051	0.00215	0.0003078	0.000531049	0.000151515	0.0029	0.01655
976	0.09978	0.011	0.00221	0.000315231	0.000538486	0.000153122	0.00292	0.01714
977	0.09984	0.01149	0.00228	0.000322933	0.000546081	0.000154755	0.00294	0.01774
978	0.1005	0.01198	0.00236	0.000330919	0.000553836	0.000156413	0.00296	0.01834
979	0.10092	0.01246	0.00244	0.000339204	0.000561758	0.000158099	0.00298	0.01893
980	0.10151	0.01292	0.00252	0.000347803	0.00056985	0.000159812	0.003	0.01952
981	0.10215	0.01337	0.0026	0.00035673	0.000578117	0.000161553	0.00302	0.02009
982	0.10246	0.01378	0.00269	0.000366004	0.000586565	0.000163322	0.00305	0.02063
983	0.10283	0.01415	0.00279	0.000375642	0.000595199	0.000165121	0.00307	0.02114
984	0.10338	0.01447	0.00289	0.000385663	0.000604025	0.000166949	0.00309	0.0216
985	0.1035	0.01474	0.00299	0.000396088	0.000613047	0.000168808	0.00311	0.02202
986	0.10387	0.01494	0.0031	0.00040694	0.000622273	0.000170697	0.00314	0.02237
987	0.10423	0.01507	0.00322	0.00041824	0.000631707	0.000172619	0.00316	0.02267
988	0.10438	0.01513	0.00334	0.000430014	0.000641357	0.000174573	0.00318	0.0229
989	0.10466	0.01511	0.00347	0.000442289	0.000651228	0.000176561	0.00321	0.02306
990	0.10482	0.01502	0.00361	0.000455094	0.000661329	0.000178582	0.00323	0.02315
991	0.10496	0.01486	0.00375	0.000468459	0.000671665	0.000180638	0.00326	0.02318
992	0.10508	0.01462	0.0039	0.000482416	0.000682245	0.00018273	0.00328	0.02315
993	0.10541	0.01433	0.00406	0.000497002	0.000693076	0.000184858	0.0033	0.02308
994	0.10544	0.01399	0.00424	0.000512254	0.000704165	0.000187024	0.00333	0.02296
995	0.10568	0.0136	0.00442	0.000528213	0.000715522	0.000189228	0.00335	0.0228
996	0.10556	0.01317	0.00461	0.000544924	0.000727154	0.00019147	0.00338	0.02263
997	0.10608	0.01272	0.00482	0.000562433	0.000739071	0.000193753	0.00341	0.02244
998	0.10605	0.01225	0.00504	0.000580791	0.000751282	0.000196077	0.00343	0.02224
999	0.1063	0.01176	0.00527	0.000600055	0.000763797	0.000198442	0.00346	0.02205
1000	0.10617	0.01127	0.00552	0.000620284	0.000776626	0.000200851	0.00349	0.02187
1001	0.10656	0.01078	0.00578	0.000641542	0.000789779	0.000203303	0.00351	0.02171
1002	0.10639	0.0103	0.00606	0.000663901	0.000803268	0.0002058	0.00354	0.02158
1003	0.10651	0.00982	0.00636	0.000687437	0.000817104	0.000208344	0.00357	0.02147
1004	0.1062	0.00936	0.00669	0.000712232	0.000831298	0.000210935	0.0036	0.0214
1005	0.10658	0.00892	0.00703	0.000738377	0.000845863	0.000213574	0.00363	0.02137
1006	0.10613	0.00849	0.0074	0.00076597	0.000860813	0.000216263	0.00365	0.02139
1007	0.10649	0.00808	0.0078	0.00079512	0.000876161	0.000219003	0.00368	0.02145
1008	0.10626	0.00768	0.00822	0.000825944	0.00089192	0.000221794	0.00371	0.02156
1009	0.10666	0.00731	0.00868	0.00085857	0.000908106	0.00022464	0.00374	0.02172
1010	0.10685	0.00695	0.00917	0.00089314	0.000924735	0.00022754	0.00377	0.02194
1011	0.10666	0.00662	0.00969	0.000929809	0.000941822	0.000230497	0.0038	0.02222
1012	0.10741	0.0063	0.01026	0.000968748	0.000959384	0.000233511	0.00383	0.02255
1013	0.10778	0.006	0.01086	0.00101	0.000977439	0.000236585	0.00387	0.02295
1014	0.10783	0.00571	0.01151	0.00105	0.000996005	0.000239719	0.0039	0.02341
1015	0.10865	0.00544	0.01221	0.0011	0.00102	0.000242916	0.00393	0.02394
1016	0.10879	0.00519	0.01295	0.00115	0.00103	0.000246177	0.00396	0.02454
1017	0.10909	0.00495	0.01375	0.0012	0.00105	0.000249504	0.004	0.02521
1018	0.11006	0.00473	0.0146	0.00126	0.00108	0.000252898	0.00403	0.02595
1019	0.11076	0.00451	0.01551	0.00132	0.0011	0.000256362	0.00406	0.02676
1020	0.11105	0.00431	0.01647	0.00139	0.00112	0.000259897	0.0041	0.02765
1021	0.11226	0.00412	0.01748	0.00146	0.00114	0.000263505	0.00413	0.0286
1022	0.11302	0.00395	0.01855	0.00154	0.00117	0.000267189	0.00417	0.02963
1023	0.1143	0.00378	0.01966	0.00162	0.00119	0.00027095	0.0042	0.03072
1024	0.11499	0.00362	0.02081	0.00171	0.00121	0.00027479	0.00424	0.03186
1025	0.11658	0.00347	0.02198	0.0018	0.00124	0.000278713	0.00427	0.03305
1026	0.11751	0.00333	0.02317	0.00191	0.00127	0.000282719	0.00431	0.03427
1027	0.11875	0.00319	0.02435	0.00202	0.00129	0.000286812	0.00435	0.03549
1028	0.1197	0.00307	0.0255	0.00214	0.00132	0.000290995	0.00439	0.03671
1029	0.12087	0.00295	0.0266	0.00228	0.00135	0.000295268	0.00443	0.03789
1030	0.1216	0.00283	0.02761	0.00242	0.00138	0.000299637	0.00446	0.03901
1031	0.12244	0.00273	0.0285	0.00258	0.00141	0.000304102	0.0045	0.04004
1032	0.12287	0.00263	0.02925	0.00276	0.00145	0.000308667	0.00454	0.04094
1033	0.12401	0.00253	0.02983	0.00295	0.00148	0.000313335	0.00458	0.04169
1034	0.12441	0.00244	0.03021	0.00317	0.00151	0.000318109	0.00462	0.04227
1035	0.12467	0.00235	0.03038	0.0034	0.00155	0.000322993	0.00467	0.04267
1036	0.12484	0.00227	0.03033	0.00367	0.00159	0.000327989	0.00471	0.04289
1037	0.12494	0.00219	0.03006	0.00396	0.00162	0.000333101	0.00475	0.04292
1038	0.12485	0.00211	0.02959	0.00428	0.00166	0.000338333	0.00479	0.04278
1039	0.1246	0.00204	0.02893	0.00464	0.0017	0.000343689	0.00484	0.0425
1040	0.12493	0.00197	0.02811	0.00505	0.00175	0.000349172	0.00488	0.04211
1041	0.12474	0.00191	0.02716	0.0055	0.00179	0.000354786	0.00493	0.04165
1042	0.12473	0.00185	0.02611	0.00601	0.00184	0.000360535	0.00497	0.04114
1043	0.12479	0.00179	0.02498	0.00659	0.00189	0.000366425	0.00502	0.04063
1044	0.12491	0.00173	0.02382	0.00724	0.00194	0.000372459	0.00507	0.04016
1045	0.12489	0.00168	0.02263	0.00797	0.00199	0.000378643	0.00511	0.03975
1046	0.12473	0.00163	0.02145	0.00879	0.00204	0.00038498	0.00516	0.03945
1047	0.1247	0.00158	0.02028	0.00971	0.0021	0.000391477	0.00521	0.03926
1048	0.12479	0.00153	0.01915	0.01073	0.00215	0.000398139	0.00526	0.03923
1049	0.12501	0.00149	0.01806	0.01187	0.00221	0.00040497	0.00531	0.03935
1050	0.12492	0.00144	0.01701	0.01312	0.00228	0.000411978	0.00536	0.03963
1051	0.12502	0.0014	0.01602	0.01447	0.00234	0.000419168	0.00541	0.04007
1052	0.12473	0.00136	0.01509	0.01589	0.00241	0.000426546	0.00547	0.04064
1053	0.12474	0.00132	0.01421	0.01733	0.00248	0.000434119	0.00552	0.0413
1054	0.12473	0.00129	0.01338	0.01873	0.00256	0.000441894	0.00557	0.04197
1055	0.12438	0.00125	0.01261	0.02	0.00264	0.000449878	0.00563	0.04257
1056	0.12441	0.00122	0.01188	0.02103	0.00272	0.000458078	0.00569	0.04299
1057	0.12408	0.00119	0.01121	0.02173	0.0028	0.000466502	0.00574	0.04314
1058	0.12401	0.00115	0.01058	0.02202	0.00289	0.000475159	0.0058	0.04292
1059	0.12345	0.00112	0.01	0.02186	0.00299	0.000484057	0.00586	0.04231
1060	0.12315	0.0011	0.00945	0.02128	0.00309	0.000493206	0.00592	0.04132
1061	0.12261	0.00107	0.00894	0.02034	0.00319	0.000502613	0.00598	0.04002
1062	0.12187	0.00104	0.00847	0.01913	0.0033	0.000512289	0.00604	0.03849
1063	0.12106	0.00101	0.00803	0.01776	0.00341	0.000522245	0.0061	0.03684
1064	0.12055	0.000989754	0.00761	0.01633	0.00353	0.000532491	0.00616	0.03516
1065	0.11927	0.000965757	0.00723	0.0149	0.00366	0.000543039	0.00623	0.03352
1066	0.1184	0.000942604	0.00687	0.01352	0.00379	0.000553899	0.00629	0.03197
1067	0.1171	0.000920257	0.00654	0.01224	0.00393	0.000565086	0.00636	0.03055
1068	0.11621	0.000898678	0.00623	0.01107	0.00408	0.000576611	0.00642	0.02927
1069	0.11455	0.000877834	0.00593	0.01001	0.00423	0.000588488	0.00649	0.02813
1070	0.11318	0.000857692	0.00566	0.00905	0.0044	0.000600731	0.00656	0.02713
1071	0.11169	0.000838223	0.0054	0.0082	0.00457	0.000613357	0.00663	0.02626
1072	0.11016	0.000819397	0.00516	0.00745	0.00476	0.000626379	0.0067	0.02551
1073	0.1088	0.000801187	0.00493	0.00678	0.00495	0.000639816	0.00678	0.02488
1074	0.10753	0.000783566	0.00472	0.00618	0.00516	0.000653685	0.00685	0.02435
1075	0.10651	0.00076651	0.00452	0.00565	0.00538	0.000668004	0.00692	0.02391
1076	0.10526	0.000749995	0.00433	0.00518	0.00561	0.000682792	0.007	0.02356
1077	0.10434	0.000733999	0.00416	0.00476	0.00586	0.00069807	0.00708	0.02329
1078	0.10342	0.000718502	0.00399	0.00439	0.00613	0.00071386	0.00716	0.02309
1079	0.10256	0.000703482	0.00383	0.00405	0.00641	0.000730184	0.00724	0.02297
1080	0.10208	0.000688921	0.00368	0.00375	0.00671	0.000747066	0.00732	0.0229
1081	0.10152	0.000674801	0.00354	0.00348	0.00704	0.000764532	0.0074	0.0229
1082	0.10135	0.000661103	0.00341	0.00324	0.00738	0.000782608	0.00748	0.02296
1083	0.10109	0.000647813	0.00328	0.00302	0.00775	0.000801324	0.00757	0.02307
1084	0.1012	0.000634913	0.00316	0.00282	0.00815	0.000820708	0.00766	0.02324
1085	0.10117	0.00062239	0.00305	0.00264	0.00858	0.000840793	0.00774	0.02347
1086	0.10104	0.000610229	0.00294	0.00247	0.00904	0.000861611	0.00783	0.02376
1087	0.10157	0.000598415	0.00284	0.00232	0.00953	0.0008832	0.00793	0.0241
1088	0.10191	0.000586937	0.00274	0.00218	0.01007	0.000905596	0.00802	0.0245
1089	0.10243	0.000575782	0.00265	0.00206	0.01064	0.000928839	0.00811	0.02497
1090	0.10318	0.000564938	0.00256	0.00194	0.01127	0.000952972	0.00821	0.0255
1091	0.10382	0.000554393	0.00248	0.00183	0.01194	0.000978039	0.00831	0.02609
1092	0.10476	0.000544137	0.0024	0.00174	0.01267	0.001	0.00841	0.02676
1093	0.10609	0.00053416	0.00232	0.00164	0.01346	0.00103	0.00851	0.02751
1094	0.10748	0.000524452	0.00225	0.00156	0.01433	0.00106	0.00861	0.02833
1095	0.10881	0.000515002	0.00218	0.00148	0.01526	0.00109	0.00872	0.02925
1096	0.11055	0.000505803	0.00212	0.00141	0.01628	0.00112	0.00883	0.03026
1097	0.11229	0.000496846	0.00205	0.00134	0.01739	0.00115	0.00894	0.03137
1098	0.11447	0.000488122	0.00199	0.00128	0.0186	0.00118	0.00905	0.03259
1099	0.11655	0.000479623	0.00193	0.00122	0.01992	0.00122	0.00916	0.03393
1100	0.11881	0.000471341	0.00188	0.00117	0.02135	0.00125	0.00928	0.0354
1101	0.12091	0.000463271	0.00182	0.00112	0.02291	0.00129	0.00939	0.037
1102	0.12372	0.000455403	0.00177	0.00107	0.0246	0.00133	0.00951	0.03875
1103	0.12622	0.000447733	0.00172	0.00102	0.02644	0.00137	0.00964	0.04064
1104	0.12889	0.000440252	0.00168	0.000981043	0.02842	0.00142	0.00976	0.0427
1105	0.13152	0.000432956	0.00163	0.000941379	0.03056	0.00146	0.00989	0.04492
1106	0.13423	0.000425838	0.00159	0.00090404	0.03284	0.00151	0.01002	0.04729
1107	0.1372	0.000418892	0.00155	0.00086885	0.03527	0.00156	0.01015	0.04981
1108	0.13974	0.000412114	0.00151	0.000835649	0.03782	0.00161	0.01028	0.05247
1109	0.14228	0.000405497	0.00147	0.000804293	0.04046	0.00166	0.01042	0.05523
1110	0.14501	0.000399036	0.00143	0.000774648	0.04316	0.00172	0.01056	0.05805
1111	0.14726	0.000392728	0.0014	0.000746594	0.04586	0.00178	0.01071	0.06088
1112	0.1494	0.000386567	0.00136	0.00072002	0.04848	0.00184	0.01085	0.06364
1113	0.15117	0.000380548	0.00133	0.000694825	0.05095	0.00191	0.011	0.06626
1114	0.15285	0.000374668	0.0013	0.000670916	0.05316	0.00198	0.01115	0.06863
1115	0.154	0.000368922	0.00126	0.000648209	0.05501	0.00205	0.01131	0.07065
1116	0.15463	0.000363305	0.00123	0.000626624	0.0564	0.00213	0.01147	0.07222
1117	0.15486	0.000357816	0.00121	0.00060609	0.05727	0.00221	0.01163	0.07328
1118	0.15449	0.000352448	0.00118	0.00058654	0.05755	0.0023	0.01179	0.07375
1119	0.15388	0.0003472	0.00115	0.000567912	0.05723	0.00239	0.01196	0.07364
1120	0.15328	0.000342067	0.00112	0.000550151	0.05632	0.00248	0.01213	0.07296
1121	0.15168	0.000337046	0.0011	0.000533204	0.05489	0.00258	0.01231	0.07176
1122	0.15033	0.000332134	0.00108	0.000517021	0.05302	0.00269	0.01249	0.07012
1123	0.14862	0.000327328	0.00105	0.000501559	0.05079	0.00281	0.01267	0.06815
1124	0.14708	0.000322625	0.00103	0.000486775	0.04831	0.00293	0.01286	0.06594
1125	0.14541	0.000318022	0.00101	0.000472631	0.04568	0.00306	0.01305	0.06358
1126	0.14364	0.000313516	0.000985673	0.00045909	0.04298	0.00319	0.01325	0.06118
1127	0.14196	0.000309104	0.000964978	0.000446118	0.04028	0.00334	0.01345	0.05879
1128	0.14022	0.000304784	0.00094492	0.000433686	0.03764	0.00349	0.01366	0.05647
1129	0.13898	0.000300553	0.000925476	0.000421762	0.0351	0.00366	0.01387	0.05427
1130	0.13734	0.00029641	0.000906619	0.000410321	0.03268	0.00383	0.01408	0.05221
1131	0.13593	0.000292351	0.000888327	0.000399336	0.03041	0.00402	0.0143	0.05031
1132	0.13523	0.000288374	0.000870578	0.000388784	0.02828	0.00422	0.01453	0.04858
1133	0.1339	0.000284477	0.00085335	0.000378642	0.02631	0.00443	0.01476	0.04702
1134	0.13322	0.000280658	0.000836624	0.00036889	0.02448	0.00466	0.01499	0.04562
1135	0.13205	0.000276915	0.000820381	0.000359507	0.0228	0.00491	0.01523	0.0444
1136	0.13167	0.000273247	0.000804602	0.000350477	0.02125	0.00517	0.01548	0.04333
1137	0.13061	0.00026965	0.00078927	0.00034178	0.01982	0.00545	0.01574	0.04241
1138	0.13029	0.000266123	0.000774368	0.000333402	0.01851	0.00575	0.01599	0.04163
1139	0.12951	0.000262664	0.00075988	0.000325326	0.01731	0.00607	0.01626	0.04099
1140	0.12923	0.000259272	0.000745793	0.000317539	0.01621	0.00641	0.01653	0.04048
1141	0.12851	0.000255946	0.00073209	0.000310027	0.0152	0.00678	0.01681	0.04009
1142	0.12805	0.000252682	0.000718758	0.000302777	0.01426	0.00718	0.0171	0.03981
1143	0.12754	0.00024948	0.000705784	0.000295778	0.01341	0.0076	0.01739	0.03965
1144	0.12747	0.000246338	0.000693156	0.000289017	0.01262	0.00805	0.01769	0.03959
1145	0.12671	0.000243255	0.000680862	0.000282485	0.01189	0.00853	0.018	0.03963
1146	0.12628	0.000240229	0.000668889	0.00027617	0.01122	0.00904	0.01832	0.03977
1147	0.12576	0.000237259	0.000657226	0.000270064	0.0106	0.00958	0.01865	0.03999
1148	0.12535	0.000234343	0.000645864	0.000264158	0.01003	0.01015	0.01898	0.04031
1149	0.12471	0.00023148	0.000634792	0.000258442	0.0095	0.01076	0.01932	0.0407
1150	0.12457	0.00022867	0.000624001	0.00025291	0.00901	0.01139	0.01968	0.04117
1151	0.12443	0.00022591	0.00061348	0.000247552	0.00855	0.01205	0.02004	0.04172
1152	0.12432	0.000223199	0.000603222	0.000242362	0.00812	0.01272	0.02041	0.04232
1153	0.12427	0.000220537	0.000593217	0.000237334	0.00773	0.01341	0.02079	0.04298
1154	0.12443	0.000217921	0.000583457	0.000232459	0.00736	0.01411	0.02118	0.04369
1155	0.12462	0.000215352	0.000573934	0.000227733	0.00701	0.0148	0.02159	0.04442
1156	0.12506	0.000212828	0.000564642	0.000223149	0.00669	0.01548	0.022	0.04517
1157	0.12516	0.000210347	0.000555572	0.000218701	0.00639	0.01612	0.02243	0.04593
1158	0.12546	0.00020791	0.000546717	0.000214385	0.00611	0.01672	0.02287	0.04667
1159	0.12608	0.000205515	0.000538071	0.000210195	0.00585	0.01725	0.02333	0.04737
1160	0.12672	0.00020316	0.000529628	0.000206126	0.0056	0.01769	0.02379	0.04802
1161	0.1276	0.000200845	0.00052138	0.000202174	0.00536	0.01805	0.02427	0.04861
1162	0.12821	0.00019857	0.000513323	0.000198334	0.00514	0.01829	0.02477	0.04911
1163	0.12907	0.000196333	0.000505449	0.000194602	0.00494	0.01841	0.02528	0.04952
1164	0.13009	0.000194133	0.000497755	0.000190974	0.00474	0.01841	0.0258	0.04984
1165	0.1313	0.00019197	0.000490234	0.000187446	0.00456	0.01829	0.02634	0.05006
1166	0.13196	0.000189843	0.000482881	0.000184015	0.00439	0.01804	0.0269	0.05019
1167	0.13327	0.000187751	0.000475692	0.000180677	0.00422	0.01769	0.02748	0.05023
1168	0.13417	0.000185693	0.000468661	0.000177429	0.00407	0.01724	0.02807	0.05021
1169	0.13513	0.000183669	0.000461784	0.000174267	0.00392	0.01671	0.02869	0.05013
1170	0.13593	0.000181677	0.000455057	0.000171189	0.00378	0.01611	0.02932	0.05002
1171	0.13676	0.000179717	0.000448475	0.000168192	0.00365	0.01547	0.02997	0.04989
1172	0.13737	0.000177789	0.000442034	0.000165272	0.00352	0.01479	0.03065	0.04975
1173	0.13807	0.000175892	0.00043573	0.000162428	0.0034	0.0141	0.03135	0.04963
1174	0.13855	0.000174025	0.000429559	0.000159656	0.00329	0.0134	0.03207	0.04953
1175	0.13911	0.000172187	0.000423518	0.000156954	0.00318	0.01271	0.03282	0.04947
1176	0.13945	0.000170378	0.000417603	0.00015432	0.00308	0.01204	0.03359	0.04945
1177	0.13969	0.000168597	0.00041181	0.000151752	0.00298	0.01138	0.03439	0.04948
1178	0.14011	0.000166844	0.000406137	0.000149247	0.00289	0.01075	0.03522	0.04958
1179	0.14029	0.000165118	0.000400579	0.000146804	0.0028	0.01014	0.03608	0.04973
1180	0.14044	0.000163419	0.000395134	0.00014442	0.00271	0.00957	0.03697	0.04996
1181	0.14052	0.000161745	0.000389799	0.000142094	0.00263	0.00903	0.03789	0.05025
1182	0.14052	0.000160097	0.000384571	0.000139823	0.00255	0.00852	0.03885	0.0506
1183	0.14067	0.000158474	0.000379447	0.000137606	0.00248	0.00804	0.03984	0.05103
1184	0.1406	0.000156876	0.000374424	0.000135441	0.00241	0.00759	0.04087	0.05153
1185	0.14065	0.000155301	0.0003695	0.000133327	0.00234	0.00717	0.04193	0.0521
1186	0.14075	0.00015375	0.000364672	0.000131262	0.00227	0.00678	0.04304	0.05274
1187	0.14082	0.000152222	0.000359938	0.000129244	0.00221	0.00641	0.0442	0.05346
1188	0.14091	0.000150717	0.000355295	0.000127272	0.00215	0.00606	0.04539	0.05424
1189	0.14101	0.000149234	0.00035074	0.000125346	0.00209	0.00574	0.04664	0.0551
1190	0.14103	0.000147772	0.000346273	0.000123462	0.00204	0.00544	0.04794	0.05604
1191	0.14145	0.000146332	0.00034189	0.000121621	0.00198	0.00516	0.04929	0.05704
1192	0.14176	0.000144913	0.000337589	0.00011982	0.00193	0.0049	0.05069	0.05813
1193	0.14215	0.000143514	0.000333369	0.000118059	0.00188	0.00466	0.05216	0.05929
1194	0.14258	0.000142135	0.000329227	0.000116336	0.00183	0.00443	0.05368	0.06054
1195	0.14328	0.000140776	0.000325162	0.000114651	0.00179	0.00422	0.05528	0.06186
1196	0.14382	0.000139436	0.000321171	0.000113002	0.00174	0.00402	0.05694	0.06327
1197	0.14449	0.000138116	0.000317253	0.000111389	0.0017	0.00383	0.05867	0.06477
1198	0.14514	0.000136814	0.000313405	0.000109809	0.00166	0.00365	0.06048	0.06636
1199	0.14586	0.00013553	0.000309628	0.000108263	0.00162	0.00349	0.06238	0.06804
1200	0.14642	0.000134264	0.000305918	0.000106749	0.00158	0.00334	0.06436	0.06982
1201	0.1473	0.000133016	0.000302273	0.000105267	0.00155	0.00319	0.06643	0.0717
1202	0.14805	0.000131785	0.000298694	0.000103816	0.00151	0.00305	0.0686	0.07369
1203	0.14886	0.00013057	0.000295177	0.000102394	0.00148	0.00293	0.07087	0.0758
1204	0.14992	0.000129373	0.000291722	0.000101001	0.00144	0.0028	0.07325	0.07802
1205	0.1511	0.000128192	0.000288327	9.96361e-05	0.00141	0.00269	0.07574	0.08036
1206	0.15235	0.000127027	0.000284991	9.82988e-05	0.00138	0.00258	0.07836	0.08283
1207	0.15407	0.000125878	0.000281713	9.69883e-05	0.00135	0.00248	0.08111	0.08544
1208	0.15564	0.000124744	0.00027849	9.57037e-05	0.00132	0.00239	0.08399	0.0882
1209	0.1578	0.000123625	0.000275322	9.44445e-05	0.00129	0.00229	0.08703	0.09111
1210	0.15979	0.000122522	0.000272208	9.32099e-05	0.00126	0.00221	0.09022	0.09418
1211	0.16235	0.000121433	0.000269146	9.19993e-05	0.00124	0.00213	0.09358	0.09742
1212	0.16517	0.000120358	0.000266135	9.08121e-05	0.00121	0.00205	0.09711	0.10085
1213	0.16809	0.000119298	0.000263175	8.96478e-05	0.00119	0.00198	0.10084	0.10447
1214	0.17124	0.000118252	0.000260263	8.85056e-05	0.00116	0.00191	0.10476	0.1083
1215	0.17478	0.000117219	0.000257399	8.73851e-05	0.00114	0.00184	0.1089	0.11235
1216	0.17872	0.0001162	0.000254583	8.62858e-05	0.00112	0.00178	0.11327	0.11663
1217	0.18305	0.000115193	0.000251812	8.5207e-05	0.0011	0.00172	0.11789	0.12116
1218	0.18738	0.0001142	0.000249085	8.41483e-05	0.00107	0.00166	0.12277	0.12595
1219	0.19239	0.00011322	0.000246403	8.31092e-05	0.00105	0.00161	0.12792	0.13103
1220	0.1971	0.000112252	0.000243764	8.20891e-05	0.00103	0.00156	0.13338	0.1364
1221	0.20258	0.000111296	0.000241167	8.10878e-05	0.00101	0.00151	0.13915	0.1421
1222	0.2077	0.000110353	0.000238611	8.01046e-05	0.000994722	0.00146	0.14525	0.14814
1223	0.21427	0.000109422	0.000236095	7.91392e-05	0.000976191	0.00142	0.15173	0.15454
1224	0.22023	0.000108502	0.000233619	7.81911e-05	0.00095817	0.00137	0.15858	0.16133
1225	0.22747	0.000107594	0.000231182	7.72599e-05	0.000940641	0.00133	0.16584	0.16853
1226	0.23452	0.000106697	0.000228782	7.63452e-05	0.000923586	0.00129	0.17355	0.17617
1227	0.24281	0.000105811	0.00022642	7.54467e-05	0.000906988	0.00125	0.18171	0.18428
1228	0.25138	0.000104936	0.000224093	7.45639e-05	0.000890831	0.00122	0.19036	0.19288
1229	0.26074	0.000104072	0.000221803	7.36965e-05	0.0008751	0.00118	0.19954	0.202
1230	0.27106	0.000103218	0.000219547	7.28441e-05	0.00085978	0.00115	0.20926	0.21167
1231	0.2816	0.000102375	0.000217325	7.20064e-05	0.000844857	0.00112	0.21956	0.22191
1232	0.29331	0.000101543	0.000215137	7.11831e-05	0.000830318	0.00109	0.23046	0.23277
1233	0.30528	0.00010072	0.000212982	7.03738e-05	0.000816148	0.00106	0.242	0.24426
1234	0.31802	9.99074e-05	0.000210858	6.95782e-05	0.000802337	0.00103	0.25418	0.2564
1235	0.33272	9.91044e-05	0.000208767	6.8796e-05	0.000788871	0.001	0.26705	0.26921
1236	0.34741	9.83111e-05	0.000206706	6.80269e-05	0.00077574	0.000977667	0.28059	0.28272
1237	0.36439	9.75273e-05	0.000204675	6.72706e-05	0.000762933	0.000952613	0.29483	0.29691
1238	0.38141	9.67527e-05	0.000202675	6.65269e-05	0.000750439	0.000928493	0.30975	0.3118
1239	0.40108	9.59874e-05	0.000200703	6.57954e-05	0.000738249	0.000905263	0.32535	0.32736
1240	0.42029	9.5231e-05	0.00019876	6.50759e-05	0.000726351	0.000882879	0.34158	0.34355
1241	0.44247	9.44836e-05	0.000196845	6.43681e-05	0.000714738	0.000861302	0.3584	0.36034
1242	0.46357	9.37449e-05	0.000194957	6.36718e-05	0.0007034	0.000840494	0.37574	0.37764
1243	0.48631	9.30148e-05	0.000193096	6.29867e-05	0.000692328	0.00082042	0.39349	0.39535
1244	0.50915	9.22932e-05	0.000191262	6.23126e-05	0.000681515	0.000801046	0.41152	0.41335
1245	0.53149	9.15799e-05	0.000189454	6.16493e-05	0.000670952	0.00078234	0.42968	0.43148
1246	0.55422	9.08749e-05	0.000187671	6.09965e-05	0.000660632	0.000764273	0.44777	0.44953
1247	0.57523	9.01779e-05	0.000185914	6.0354e-05	0.000650548	0.000746815	0.46556	0.46729
1248	0.5967	8.94889e-05	0.00018418	5.97215e-05	0.000640691	0.000729941	0.48279	0.48449
1249	0.6163	8.88078e-05	0.000182471	5.9099e-05	0.000631056	0.000713625	0.49917	0.50085
1250	0.63387	8.81344e-05	0.000180786	5.84861e-05	0.000621636	0.000697843	0.5144	0.51605
1251	0.6474	8.74686e-05	0.000179123	5.78828e-05	0.000612425	0.000682572	0.52816	0.52978
1252	0.6584	8.68103e-05	0.000177484	5.72886e-05	0.000603416	0.000667791	0.54012	0.54172
1253	0.66526	8.61594e-05	0.000175867	5.67036e-05	0.000594604	0.000653479	0.55001	0.55158
1254	0.66832	8.55158e-05	0.000174271	5.61275e-05	0.000585983	0.000639617	0.55755	0.5591
1255	0.66706	8.48794e-05	0.000172698	5.55601e-05	0.000577547	0.000626186	0.56255	0.56407
1256	0.66171	8.425e-05	0.000171145	5.50013e-05	0.000569292	0.00061317	0.56485	0.56634
1257	0.65351	8.36276e-05	0.000169614	5.44509e-05	0.000561212	0.00060055	0.5644	0.56587
1258	0.642	8.30121e-05	0.000168102	5.39087e-05	0.000553302	0.000588312	0.56119	0.56264
1259	0.62888	8.24033e-05	0.000166611	5.33745e-05	0.000545557	0.00057644	0.55534	0.55677
1260	0.61245	8.18011e-05	0.00016514	5.28482e-05	0.000537974	0.00056492	0.547	0.5484
1261	0.59604	8.12056e-05	0.000163688	5.23297e-05	0.000530547	0.000553739	0.5364	0.53778
1262	0.57892	8.06165e-05	0.000162255	5.18187e-05	0.000523272	0.000542883	0.5238	0.52517
1263	0.56144	8.00337e-05	0.00016084	5.13152e-05	0.000516146	0.00053234	0.50953	0.51087
1264	0.54398	7.94573e-05	0.000159444	5.0819e-05	0.000509164	0.000522098	0.49388	0.49521
1265	0.52708	7.8887e-05	0.000158066	5.03299e-05	0.000502322	0.000512146	0.47719	0.47849
1266	0.51016	7.83229e-05	0.000156706	4.98479e-05	0.000495616	0.000502474	0.45974	0.46103
1267	0.49302	7.77648e-05	0.000155364	4.93727e-05	0.000489044	0.00049307	0.44183	0.44309
1268	0.47736	7.72126e-05	0.000154038	4.89043e-05	0.000482601	0.000483926	0.42369	0.42494
1269	0.4626	7.66663e-05	0.000152729	4.84426e-05	0.000476284	0.000475031	0.40556	0.40678
1270	0.44858	7.61257e-05	0.000151437	4.79873e-05	0.00047009	0.000466378	0.3876	0.38881
1271	0.43528	7.55908e-05	0.000150162	4.75384e-05	0.000464016	0.000457957	0.36997	0.37117
1272	0.42237	7.50615e-05	0.000148902	4.70958e-05	0.000458059	0.00044976	0.3528	0.35398
1273	0.4109	7.45378e-05	0.000147658	4.66594e-05	0.000452215	0.000441779	0.33617	0.33733
1274	0.39932	7.40195e-05	0.000146429	4.62289e-05	0.000446482	0.000434007	0.32014	0.32128
1275	0.38845	7.35066e-05	0.000145216	4.58044e-05	0.000440857	0.000426437	0.30476	0.30589
1276	0.37821	7.2999e-05	0.000144018	4.53857e-05	0.000435337	0.000419062	0.29006	0.29118
1277	0.36801	7.24966e-05	0.000142834	4.49728e-05	0.000429921	0.000411875	0.27605	0.27715
1278	0.35849	7.19994e-05	0.000141665	4.45654e-05	0.000424604	0.000404869	0.26273	0.26382
1279	0.34869	7.15073e-05	0.000140511	4.41635e-05	0.000419385	0.00039804	0.25009	0.25117
1280	0.34012	7.10202e-05	0.00013937	4.37671e-05	0.000414262	0.000391381	0.23812	0.23918
1281	0.33027	7.0538e-05	0.000138243	4.33759e-05	0.000409232	0.000384887	0.2268	0.22785
1282	0.32109	7.00608e-05	0.00013713	4.299e-05	0.000404292	0.000378551	0.2161	0.21713
1283	0.31204	6.95883e-05	0.00013603	4.26092e-05	0.000399441	0.00037237	0.20599	0.20701
1284	0.30392	6.91206e-05	0.000134943	4.22334e-05	0.000394677	0.000366338	0.19645	0.19746
1285	0.29572	6.86576e-05	0.000133869	4.18626e-05	0.000389998	0.000360451	0.18745	0.18845
1286	0.28816	6.81993e-05	0.000132808	4.14967e-05	0.000385401	0.000354703	0.17897	0.17995
1287	0.28072	6.77455e-05	0.00013176	4.11355e-05	0.000380884	0.000349091	0.17096	0.17193
1288	0.2741	6.72962e-05	0.000130723	4.0779e-05	0.000376446	0.00034361	0.1634	0.16436
1289	0.26712	6.68513e-05	0.000129699	4.04271e-05	0.000372086	0.000338256	0.15628	0.15722
1290	0.26179	6.64109e-05	0.000128687	4.00797e-05	0.0003678	0.000333026	0.14955	0.15049
1291	0.25493	6.59748e-05	0.000127687	3.97368e-05	0.000363588	0.000327915	0.1432	0.14413
1292	0.2494	6.55429e-05	0.000126698	3.93983e-05	0.000359448	0.000322921	0.13721	0.13812
1293	0.24324	6.51153e-05	0.000125721	3.90641e-05	0.000355378	0.000318039	0.13154	0.13245
1294	0.23775	6.46918e-05	0.000124755	3.87341e-05	0.000351376	0.000313266	0.12619	0.12708
1295	0.23242	6.42725e-05	0.0001238	3.84083e-05	0.000347442	0.0003086	0.12113	0.12201
1296	0.22629	6.38572e-05	0.000122856	3.80866e-05	0.000343573	0.000304036	0.11634	0.11721
1297	0.22112	6.34459e-05	0.000121923	3.77689e-05	0.000339768	0.000299572	0.11181	0.11267
1298	0.21662	6.30386e-05	0.000121	3.74551e-05	0.000336026	0.000295205	0.10751	0.10837
1299	0.21218	6.26352e-05	0.000120088	3.71453e-05	0.000332345	0.000290933	0.10344	0.10429
1300	0.2079	6.22356e-05	0.000119186	3.68392e-05	0.000328725	0.000286752	0.09959	0.10042
1301	0.2036	6.18398e-05	0.000118294	3.6537e-05	0.000325163	0.00028266	0.09593	0.09675
1302	0.19991	6.14478e-05	0.000117412	3.62384e-05	0.000321658	0.000278655	0.09245	0.09327
1303	0.19625	6.10595e-05	0.00011654	3.59435e-05	0.00031821	0.000274734	0.08915	0.08996
1304	0.19246	6.06749e-05	0.000115678	3.56521e-05	0.000314817	0.000270894	0.08601	0.08681
1305	0.18873	6.02939e-05	0.000114825	3.53643e-05	0.000311478	0.000267135	0.08303	0.08382
1306	0.1854	5.99164e-05	0.000113981	3.508e-05	0.000308191	0.000263452	0.08019	0.08097
1307	0.1823	5.95425e-05	0.000113147	3.47991e-05	0.000304956	0.000259845	0.07748	0.07825
1308	0.17883	5.91721e-05	0.000112322	3.45215e-05	0.000301772	0.000256311	0.07491	0.07567
1309	0.1764	5.88051e-05	0.000111506	3.42472e-05	0.000298637	0.000252848	0.07245	0.07321
1310	0.17354	5.84415e-05	0.000110698	3.39762e-05	0.000295551	0.000249455	0.07011	0.07085
1311	0.17083	5.80813e-05	0.0001099	3.37084e-05	0.000292512	0.000246129	0.06787	0.06861
1312	0.16811	5.77244e-05	0.00010911	3.34438e-05	0.00028952	0.000242869	0.06573	0.06647
1313	0.16601	5.73708e-05	0.000108328	3.31822e-05	0.000286574	0.000239673	0.06369	0.06442
1314	0.16376	5.70204e-05	0.000107555	3.29237e-05	0.000283672	0.00023654	0.06174	0.06246
1315	0.16142	5.66731e-05	0.00010679	3.26682e-05	0.000280814	0.000233467	0.05988	0.06059
1316	0.15979	5.63291e-05	0.000106033	3.24157e-05	0.000277999	0.000230453	0.05809	0.0588
1317	0.15775	5.59882e-05	0.000105285	3.21661e-05	0.000275225	0.000227497	0.05638	0.05708
1318	0.15591	5.56503e-05	0.000104544	3.19194e-05	0.000272494	0.000224598	0.05474	0.05543
1319	0.15404	5.53155e-05	0.000103811	3.16754e-05	0.000269802	0.000221753	0.05317	0.05386
1320	0.1519	5.49837e-05	0.000103085	3.14343e-05	0.00026715	0.000218962	0.05167	0.05234
1321	0.14926	5.46549e-05	0.000102367	3.11959e-05	0.000264537	0.000216223	0.05022	0.05089
1322	0.14517	5.4329e-05	0.000101657	3.09602e-05	0.000261962	0.000213535	0.04884	0.0495
1323	0.14175	5.40061e-05	0.000100954	3.07272e-05	0.000259425	0.000210897	0.0475	0.04816
1324	0.13845	5.3686e-05	0.000100258	3.04968e-05	0.000256924	0.000208306	0.04622	0.04687
1325	0.13703	5.33687e-05	9.95694e-05	3.0269e-05	0.000254459	0.000205764	0.04499	0.04564
1326	0.13544	5.30542e-05	9.88878e-05	3.00437e-05	0.000252029	0.000203267	0.04381	0.04445
1327	0.134	5.27425e-05	9.82132e-05	2.98209e-05	0.000249634	0.000200815	0.04267	0.0433
1328	0.13243	5.24335e-05	9.75455e-05	2.96006e-05	0.000247272	0.000198407	0.04158	0.0422
1329	0.13138	5.21273e-05	9.68846e-05	2.93827e-05	0.000244945	0.000196043	0.04052	0.04114
1330	0.12996	5.18237e-05	9.62303e-05	2.91672e-05	0.000242649	0.00019372	0.03951	0.04012
1331	0.1289	5.15227e-05	9.55826e-05	2.89541e-05	0.000240386	0.000191437	0.03853	0.03914
1332	0.12738	5.12244e-05	9.49415e-05	2.87433e-05	0.000238154	0.000189195	0.03758	0.03819
1333	0.1269	5.09286e-05	9.43068e-05	2.85348e-05	0.000235954	0.000186992	0.03667	0.03727
1334	0.12476	5.06354e-05	9.36784e-05	2.83285e-05	0.000233783	0.000184827	0.03579	0.03638
1335	0.1239	5.03447e-05	9.30562e-05	2.81245e-05	0.000231642	0.000182699	0.03494	0.03553
1336	0.12247	5.00565e-05	9.24403e-05	2.79227e-05	0.000229531	0.000180608	0.03413	0.03471
1337	0.12164	4.97708e-05	9.18304e-05	2.7723e-05	0.000227448	0.000178552	0.03333	0.03391
1338	0.12004	4.94875e-05	9.12265e-05	2.75255e-05	0.000225393	0.000176531	0.03257	0.03314
1339	0.11913	4.92066e-05	9.06286e-05	2.73301e-05	0.000223366	0.000174544	0.03183	0.0324
1340	0.11814	4.89281e-05	9.00365e-05	2.71367e-05	0.000221367	0.000172591	0.03112	0.03168
1341	0.11717	4.8652e-05	8.94502e-05	2.69454e-05	0.000219394	0.00017067	0.03042	0.03098
1342	0.11558	4.83781e-05	8.88696e-05	2.67561e-05	0.000217447	0.00016878	0.02976	0.03031
1343	0.11512	4.81066e-05	8.82946e-05	2.65688e-05	0.000215526	0.000166922	0.02911	0.02965
1344	0.11424	4.78374e-05	8.77252e-05	2.63835e-05	0.00021363	0.000165094	0.02848	0.02902
1345	0.11322	4.75704e-05	8.71613e-05	2.62001e-05	0.000211759	0.000163296	0.02787	0.02841
1346	0.11196	4.73056e-05	8.66028e-05	2.60185e-05	0.000209913	0.000161527	0.02729	0.02782
1347	0.11086	4.70431e-05	8.60496e-05	2.58389e-05	0.00020809	0.000159787	0.02672	0.02724
1348	0.10978	4.67827e-05	8.55017e-05	2.56611e-05	0.000206292	0.000158074	0.02616	0.02668
1349	0.10836	4.65245e-05	8.4959e-05	2.54852e-05	0.000204516	0.000156389	0.02563	0.02614
1350	0.10721	4.62684e-05	8.44215e-05	2.5311e-05	0.000202763	0.000154731	0.02511	0.02562
