# Supplementary material for: Chirality-dependent electrical transport properties of carbon nanotubes obtained by experimental measurement
Source: Nat Commun. 2023 Mar 25;14:1672. doi: 10.1038/s41467-023-37443-7 (PMC10039901; doi:10.1038/s41467-023-37443-7)
Supplement: Supplementary file 3 — Source Data [file 41467_2023_37443_MOESM3_ESM.zip › 7. Source Data/Figure S1/111 purity.xlsx]

## Sheet: Sheet1
Wavelength	Raw data	fitting curve1	fitting curve2	fitting curve3	fitting curve4	fitting curve5	total fitting curve
800	0.07772	0.000745959	0.000104259	7.82147e-05	0.00134	0.000210311	0.00248
801	0.07157	0.00075175	0.000104919	7.86411e-05	0.00135	0.000211164	0.0025
802	0.07669	0.000757608	0.000105585	7.90709e-05	0.00135	0.000212022	0.00251
803	0.0757	0.000763534	0.000106257	7.95042e-05	0.00136	0.000212885	0.00252
804	0.07632	0.000769531	0.000106936	7.99412e-05	0.00137	0.000213754	0.00254
805	0.07884	0.000775598	0.000107621	8.03817e-05	0.00137	0.000214627	0.00255
806	0.07889	0.000781737	0.000108313	8.08259e-05	0.00138	0.000215507	0.00256
807	0.07465	0.000787949	0.000109012	8.12737e-05	0.00138	0.000216391	0.00258
808	0.07595	0.000794235	0.000109718	8.17253e-05	0.00139	0.000217281	0.00259
809	0.07224	0.000800596	0.00011043	8.21807e-05	0.0014	0.000218177	0.00261
810	0.07231	0.000807034	0.000111149	8.26399e-05	0.0014	0.000219078	0.00262
811	0.07475	0.00081355	0.000111876	8.31029e-05	0.00141	0.000219984	0.00264
812	0.07442	0.000820145	0.000112609	8.35699e-05	0.00141	0.000220897	0.00265
813	0.07076	0.00082682	0.00011335	8.40407e-05	0.00142	0.000221815	0.00267
814	0.07253	0.000833577	0.000114098	8.45156e-05	0.00143	0.000222738	0.00268
815	0.07193	0.000840416	0.000114853	8.49945e-05	0.00143	0.000223668	0.0027
816	0.07191	0.00084734	0.000115616	8.54775e-05	0.00144	0.000224603	0.00271
817	0.0734	0.00085435	0.000116387	8.59646e-05	0.00145	0.000225544	0.00273
818	0.06756	0.000861447	0.000117165	8.64559e-05	0.00145	0.000226491	0.00274
819	0.0699	0.000868633	0.000117951	8.69514e-05	0.00146	0.000227445	0.00276
820	0.07077	0.000875908	0.000118745	8.74512e-05	0.00146	0.000228404	0.00278
821	0.07308	0.000883275	0.000119547	8.79553e-05	0.00147	0.000229369	0.00279
822	0.07666	0.000890736	0.000120358	8.84637e-05	0.00148	0.00023034	0.00281
823	0.06759	0.000898291	0.000121176	8.89766e-05	0.00148	0.000231318	0.00282
824	0.07269	0.000905942	0.000122003	8.94939e-05	0.00149	0.000232301	0.00284
825	0.0706	0.000913691	0.000122838	9.00158e-05	0.0015	0.000233291	0.00286
826	0.07078	0.00092154	0.000123682	9.05422e-05	0.0015	0.000234288	0.00287
827	0.07135	0.00092949	0.000124535	9.10733e-05	0.00151	0.00023529	0.00289
828	0.07193	0.000937543	0.000125396	9.16091e-05	0.00152	0.000236299	0.00291
829	0.07119	0.000945701	0.000126267	9.21496e-05	0.00152	0.000237315	0.00293
830	0.07115	0.000953965	0.000127146	9.26948e-05	0.00153	0.000238337	0.00294
831	0.07194	0.000962338	0.000128035	9.3245e-05	0.00154	0.000239366	0.00296
832	0.07119	0.000970822	0.000128933	9.38e-05	0.00155	0.000240402	0.00298
833	0.07286	0.000979418	0.000129841	9.436e-05	0.00155	0.000241444	0.003
834	0.07122	0.000988128	0.000130758	9.4925e-05	0.00156	0.000242493	0.00302
835	0.07592	0.000996955	0.000131685	9.54952e-05	0.00157	0.000243549	0.00303
836	0.07538	0.00101	0.000132622	9.60704e-05	0.00157	0.000244611	0.00305
837	0.07234	0.00101	0.000133569	9.66509e-05	0.00158	0.000245681	0.00307
838	0.07264	0.00102	0.000134526	9.72367e-05	0.00159	0.000246758	0.00309
839	0.07312	0.00103	0.000135493	9.78277e-05	0.0016	0.000247842	0.00311
840	0.07488	0.00104	0.000136471	9.84242e-05	0.0016	0.000248933	0.00313
841	0.07507	0.00105	0.000137459	9.90262e-05	0.00161	0.000250031	0.00315
842	0.07541	0.00106	0.000138458	9.96337e-05	0.00162	0.000251136	0.00317
843	0.07527	0.00107	0.000139468	0.000100247	0.00163	0.000252249	0.00319
844	0.07454	0.00108	0.00014049	0.000100866	0.00163	0.000253369	0.00321
845	0.07718	0.00109	0.000141522	0.00010149	0.00164	0.000254497	0.00323
846	0.07683	0.0011	0.000142566	0.00010212	0.00165	0.000255632	0.00325
847	0.07929	0.00111	0.000143621	0.000102757	0.00166	0.000256775	0.00327
848	0.07783	0.00112	0.000144688	0.000103399	0.00167	0.000257926	0.00329
849	0.08205	0.00113	0.000145767	0.000104047	0.00167	0.000259084	0.00332
850	0.08205	0.00114	0.000146858	0.000104701	0.00168	0.00026025	0.00334
851	0.08313	0.00116	0.000147962	0.000105362	0.00169	0.000261424	0.00336
852	0.07852	0.00117	0.000149078	0.000106028	0.0017	0.000262606	0.00338
853	0.08068	0.00118	0.000150206	0.000106702	0.00171	0.000263796	0.0034
854	0.07895	0.00119	0.000151348	0.000107381	0.00171	0.000264994	0.00343
855	0.07858	0.0012	0.000152502	0.000108067	0.00172	0.0002662	0.00345
856	0.07735	0.00121	0.00015367	0.00010876	0.00173	0.000267414	0.00347
857	0.08155	0.00123	0.000154851	0.000109459	0.00174	0.000268637	0.0035
858	0.07932	0.00124	0.000156046	0.000110165	0.00175	0.000269868	0.00352
859	0.07803	0.00125	0.000157255	0.000110878	0.00176	0.000271108	0.00354
860	0.07856	0.00126	0.000158477	0.000111598	0.00176	0.000272356	0.00357
861	0.07837	0.00128	0.000159714	0.000112325	0.00177	0.000273613	0.00359
862	0.07533	0.00129	0.000160966	0.000113059	0.00178	0.000274878	0.00362
863	0.07709	0.0013	0.000162232	0.0001138	0.00179	0.000276153	0.00364
864	0.07662	0.00131	0.000163513	0.000114548	0.0018	0.000277436	0.00367
865	0.07913	0.00133	0.00016481	0.000115304	0.00181	0.000278728	0.00369
866	0.07889	0.00134	0.000166122	0.000116067	0.00182	0.000280029	0.00372
867	0.07926	0.00136	0.00016745	0.000116838	0.00183	0.00028134	0.00375
868	0.07766	0.00137	0.000168793	0.000117617	0.00183	0.000282659	0.00377
869	0.07752	0.00138	0.000170153	0.000118404	0.00184	0.000283988	0.0038
870	0.07809	0.0014	0.000171529	0.000119198	0.00185	0.000285326	0.00383
871	0.07814	0.00141	0.000172923	0.00012	0.00186	0.000286674	0.00386
872	0.07738	0.00143	0.000174333	0.000120811	0.00187	0.000288031	0.00388
873	0.07678	0.00144	0.00017576	0.00012163	0.00188	0.000289398	0.00391
874	0.07724	0.00146	0.000177205	0.000122457	0.00189	0.000290774	0.00394
875	0.07712	0.00148	0.000178668	0.000123292	0.0019	0.000292161	0.00397
876	0.07777	0.00149	0.000180149	0.000124136	0.00191	0.000293557	0.004
877	0.0778	0.00151	0.000181648	0.000124989	0.00192	0.000294964	0.00403
878	0.07612	0.00152	0.000183166	0.000125851	0.00193	0.00029638	0.00406
879	0.07793	0.00154	0.000184704	0.000126721	0.00194	0.000297807	0.00409
880	0.07812	0.00156	0.00018626	0.000127601	0.00195	0.000299244	0.00412
881	0.0783	0.00158	0.000187837	0.00012849	0.00196	0.000300691	0.00415
882	0.0789	0.00159	0.000189433	0.000129388	0.00197	0.000302149	0.00418
883	0.0767	0.00161	0.00019105	0.000130296	0.00198	0.000303618	0.00422
884	0.07862	0.00163	0.000192688	0.000131213	0.00199	0.000305097	0.00425
885	0.07837	0.00165	0.000194347	0.000132139	0.002	0.000306587	0.00428
886	0.07795	0.00167	0.000196027	0.000133076	0.00201	0.000308089	0.00432
887	0.07834	0.00169	0.000197729	0.000134023	0.00202	0.000309601	0.00435
888	0.07703	0.00171	0.000199454	0.000134979	0.00203	0.000311124	0.00438
889	0.07732	0.00173	0.000201201	0.000135947	0.00204	0.000312658	0.00442
890	0.07883	0.00175	0.000202971	0.000136924	0.00205	0.000314204	0.00445
891	0.079	0.00177	0.000204764	0.000137912	0.00206	0.000315762	0.00449
892	0.07902	0.00179	0.000206581	0.000138911	0.00207	0.000317331	0.00453
893	0.07959	0.00181	0.000208423	0.00013992	0.00209	0.000318911	0.00456
894	0.07959	0.00183	0.000210289	0.000140941	0.0021	0.000320504	0.0046
895	0.07988	0.00186	0.00021218	0.000141973	0.00211	0.000322108	0.00464
896	0.08028	0.00188	0.000214097	0.000143016	0.00212	0.000323725	0.00468
897	0.0813	0.0019	0.00021604	0.000144071	0.00213	0.000325353	0.00472
898	0.08045	0.00192	0.00021801	0.000145137	0.00214	0.000326994	0.00476
899	0.08189	0.00195	0.000220006	0.000146215	0.00215	0.000328648	0.0048
900	0.0821	0.00197	0.00022203	0.000147306	0.00216	0.000330314	0.00484
901	0.08163	0.002	0.000224082	0.000148408	0.00218	0.000331992	0.00488
902	0.08221	0.00202	0.000226163	0.000149523	0.00219	0.000333684	0.00492
903	0.08292	0.00205	0.000228272	0.000150651	0.0022	0.000335388	0.00496
904	0.0835	0.00208	0.000230411	0.000151791	0.00221	0.000337106	0.00501
905	0.08481	0.0021	0.000232581	0.000152945	0.00222	0.000338836	0.00505
906	0.08525	0.00213	0.000234781	0.000154111	0.00224	0.000340581	0.0051
907	0.08513	0.00216	0.000237012	0.000155291	0.00225	0.000342338	0.00514
908	0.08629	0.00219	0.000239276	0.000156484	0.00226	0.000344109	0.00519
909	0.08788	0.00221	0.000241571	0.000157692	0.00227	0.000345894	0.00523
910	0.08872	0.00224	0.0002439	0.000158913	0.00229	0.000347693	0.00528
911	0.08922	0.00227	0.000246263	0.000160148	0.0023	0.000349506	0.00533
912	0.09047	0.00231	0.00024866	0.000161398	0.00231	0.000351333	0.00538
913	0.09054	0.00234	0.000251092	0.000162663	0.00232	0.000353174	0.00543
914	0.09112	0.00237	0.00025356	0.000163942	0.00234	0.00035503	0.00548
915	0.09323	0.0024	0.000256065	0.000165237	0.00235	0.000356901	0.00553
916	0.09426	0.00243	0.000258607	0.000166547	0.00236	0.000358786	0.00558
917	0.09504	0.00247	0.000261186	0.000167873	0.00238	0.000360686	0.00564
918	0.09521	0.0025	0.000263805	0.000169214	0.00239	0.000362602	0.00569
919	0.09546	0.00254	0.000266462	0.000170572	0.0024	0.000364532	0.00575
920	0.09495	0.00258	0.000269161	0.000171946	0.00242	0.000366479	0.0058
921	0.0956	0.00261	0.0002719	0.000173336	0.00243	0.00036844	0.00586
922	0.09457	0.00265	0.000274681	0.000174744	0.00245	0.000370418	0.00592
923	0.09317	0.00269	0.000277505	0.000176169	0.00246	0.000372411	0.00598
924	0.09271	0.00273	0.000280373	0.000177611	0.00247	0.000374421	0.00604
925	0.09224	0.00277	0.000283285	0.000179071	0.00249	0.000376447	0.0061
926	0.09035	0.00281	0.000286243	0.000180549	0.0025	0.000378489	0.00616
927	0.09105	0.00285	0.000289247	0.000182045	0.00252	0.000380548	0.00622
928	0.08967	0.0029	0.000292298	0.00018356	0.00253	0.000382624	0.00629
929	0.0886	0.00294	0.000295398	0.000185094	0.00255	0.000384717	0.00635
930	0.08682	0.00298	0.000298548	0.000186647	0.00256	0.000386826	0.00642
931	0.08699	0.00303	0.000301748	0.00018822	0.00258	0.000388954	0.00649
932	0.08633	0.00308	0.000305	0.000189813	0.00259	0.000391099	0.00656
933	0.08556	0.00313	0.000308304	0.000191426	0.00261	0.000393261	0.00663
934	0.08577	0.00318	0.000311662	0.00019306	0.00262	0.000395442	0.0067
935	0.08445	0.00323	0.000315075	0.000194714	0.00264	0.000397641	0.00677
936	0.08563	0.00328	0.000318545	0.00019639	0.00265	0.000399858	0.00685
937	0.08402	0.00333	0.000322072	0.000198088	0.00267	0.000402094	0.00692
938	0.08565	0.00339	0.000325657	0.000199808	0.00269	0.000404348	0.007
939	0.08606	0.00344	0.000329303	0.00020155	0.0027	0.000406622	0.00708
940	0.08642	0.0035	0.00033301	0.000203315	0.00272	0.000408915	0.00716
941	0.08764	0.00356	0.00033678	0.000205103	0.00274	0.000411227	0.00725
942	0.08613	0.00362	0.000340614	0.000206915	0.00275	0.000413558	0.00733
943	0.08609	0.00368	0.000344514	0.000208751	0.00277	0.00041591	0.00742
944	0.08593	0.00374	0.000348481	0.000210611	0.00279	0.000418282	0.00751
945	0.0878	0.00381	0.000352516	0.000212497	0.0028	0.000420674	0.0076
946	0.08805	0.00387	0.000356622	0.000214408	0.00282	0.000423086	0.00769
947	0.0894	0.00394	0.0003608	0.000216344	0.00284	0.00042552	0.00778
948	0.08989	0.00401	0.000365052	0.000218307	0.00286	0.000427974	0.00788
949	0.09043	0.00408	0.000369379	0.000220297	0.00287	0.000430449	0.00798
950	0.0901	0.00416	0.000373783	0.000222314	0.00289	0.000432947	0.00808
951	0.09138	0.00423	0.000378266	0.000224359	0.00291	0.000435465	0.00818
952	0.0913	0.00431	0.00038283	0.000226432	0.00293	0.000438006	0.00828
953	0.09199	0.00439	0.000387476	0.000228534	0.00295	0.000440569	0.00839
954	0.09245	0.00447	0.000392208	0.000230665	0.00297	0.000443155	0.0085
955	0.09344	0.00456	0.000397027	0.000232826	0.00298	0.000445764	0.00862
956	0.09376	0.00464	0.000401934	0.000235018	0.003	0.000448395	0.00873
957	0.0959	0.00473	0.000406933	0.00023724	0.00302	0.00045105	0.00885
958	0.09588	0.00482	0.000412025	0.000239494	0.00304	0.000453728	0.00897
959	0.09499	0.00492	0.000417214	0.000241781	0.00306	0.000456431	0.00909
960	0.09585	0.00501	0.0004225	0.0002441	0.00308	0.000459157	0.00922
961	0.09534	0.00511	0.000427887	0.000246453	0.0031	0.000461908	0.00935
962	0.09529	0.00522	0.000433378	0.000248839	0.00312	0.000464684	0.00949
963	0.09615	0.00532	0.000438975	0.000251261	0.00314	0.000467485	0.00962
964	0.09509	0.00543	0.00044468	0.000253718	0.00316	0.000470311	0.00976
965	0.09517	0.00555	0.000450497	0.000256211	0.00318	0.000473162	0.00991
966	0.09457	0.00566	0.000456428	0.000258741	0.0032	0.00047604	0.01006
967	0.09458	0.00578	0.000462477	0.000261309	0.00322	0.000478944	0.01021
968	0.09403	0.00591	0.000468646	0.000263914	0.00325	0.000481875	0.01036
969	0.09412	0.00603	0.000474939	0.000266559	0.00327	0.000484832	0.01053
970	0.0927	0.00616	0.000481359	0.000269244	0.00329	0.000487817	0.01069
971	0.09309	0.0063	0.00048791	0.00027197	0.00331	0.00049083	0.01086
972	0.09244	0.00644	0.000494595	0.000274737	0.00333	0.00049387	0.01104
973	0.09395	0.00658	0.000501418	0.000277546	0.00336	0.000496939	0.01122
974	0.09325	0.00673	0.000508382	0.000280399	0.00338	0.000500036	0.0114
975	0.09379	0.00689	0.000515492	0.000283295	0.0034	0.000503162	0.01159
976	0.09405	0.00705	0.000522751	0.000286237	0.00342	0.000506318	0.01179
977	0.09384	0.00722	0.000530164	0.000289224	0.00345	0.000509503	0.01199
978	0.09459	0.00739	0.000537735	0.000292259	0.00347	0.000512719	0.0122
979	0.09505	0.00756	0.000545469	0.000295341	0.00349	0.000515965	0.01242
980	0.09509	0.00775	0.00055337	0.000298472	0.00352	0.000519241	0.01264
981	0.09554	0.00794	0.000561443	0.000301653	0.00354	0.000522549	0.01287
982	0.09672	0.00814	0.000569693	0.000304886	0.00357	0.000525889	0.0131
983	0.09653	0.00834	0.000578126	0.00030817	0.00359	0.000529261	0.01335
984	0.0961	0.00855	0.000586746	0.000311507	0.00362	0.000532665	0.0136
985	0.09718	0.00877	0.00059556	0.000314899	0.00364	0.000536102	0.01386
986	0.09692	0.009	0.000604572	0.000318346	0.00367	0.000539572	0.01413
987	0.09775	0.00924	0.00061379	0.00032185	0.00369	0.000543077	0.01441
988	0.09843	0.00948	0.000623219	0.000325413	0.00372	0.000546615	0.0147
989	0.09855	0.00974	0.000632866	0.000329034	0.00375	0.000550188	0.015
990	0.09981	0.01001	0.000642738	0.000332716	0.00377	0.000553796	0.01531
991	0.10029	0.01028	0.000652841	0.00033646	0.0038	0.000557439	0.01563
992	0.10079	0.01057	0.000663183	0.000340267	0.00383	0.000561119	0.01596
993	0.10084	0.01087	0.000673771	0.000344139	0.00386	0.000564835	0.01631
994	0.1012	0.01119	0.000684613	0.000348078	0.00388	0.000568588	0.01667
995	0.10155	0.01151	0.000695718	0.000352084	0.00391	0.000572378	0.01704
996	0.10184	0.01185	0.000707094	0.000356159	0.00394	0.000576206	0.01743
997	0.10369	0.01221	0.000718749	0.000360306	0.00397	0.000580073	0.01783
998	0.10325	0.01258	0.000730693	0.000364525	0.004	0.000583979	0.01825
999	0.10381	0.01296	0.000742935	0.000368818	0.00403	0.000587924	0.01869
1000	0.10538	0.01337	0.000755486	0.000373188	0.00406	0.000591909	0.01915
1001	0.10533	0.01379	0.000768355	0.000377635	0.00409	0.000595935	0.01962
1002	0.1056	0.01423	0.000781554	0.000382162	0.00412	0.000600002	0.02011
1003	0.10688	0.01469	0.000795093	0.000386771	0.00415	0.000604111	0.02063
1004	0.10886	0.01518	0.000808986	0.000391463	0.00418	0.000608262	0.02117
1005	0.10858	0.01569	0.000823243	0.00039624	0.00421	0.000612455	0.02173
1006	0.10835	0.01622	0.000837877	0.000401106	0.00424	0.000616692	0.02232
1007	0.10951	0.01678	0.000852903	0.000406061	0.00427	0.000620974	0.02293
1008	0.11104	0.01736	0.000868333	0.000411109	0.00431	0.000625299	0.02357
1009	0.11171	0.01798	0.000884183	0.00041625	0.00434	0.00062967	0.02425
1010	0.11403	0.01862	0.000900468	0.000421489	0.00437	0.000634087	0.02495
1011	0.11389	0.0193	0.000917203	0.000426826	0.00441	0.000638551	0.02569
1012	0.1159	0.02002	0.000934406	0.000432265	0.00444	0.000643061	0.02647
1013	0.11749	0.02077	0.000952093	0.000437809	0.00448	0.00064762	0.02728
1014	0.11795	0.02156	0.000970283	0.000443459	0.00451	0.000652227	0.02814
1015	0.11983	0.0224	0.000988995	0.000449219	0.00455	0.000656883	0.02904
1016	0.11931	0.02328	0.00101	0.000455092	0.00458	0.000661589	0.02998
1017	0.12182	0.02421	0.00103	0.000461079	0.00462	0.000666345	0.03098
1018	0.12252	0.02519	0.00105	0.000467186	0.00465	0.000671153	0.03203
1019	0.1239	0.02622	0.00107	0.000473414	0.00469	0.000676014	0.03313
1020	0.12459	0.02732	0.00109	0.000479767	0.00473	0.000680927	0.0343
1021	0.12618	0.02847	0.00111	0.000486248	0.00477	0.000685893	0.03553
1022	0.12795	0.0297	0.00114	0.00049286	0.0048	0.000690914	0.03682
1023	0.12943	0.03099	0.00116	0.000499608	0.00484	0.00069599	0.03819
1024	0.12979	0.03237	0.00118	0.000506495	0.00488	0.000701122	0.03964
1025	0.13318	0.03382	0.00121	0.000513524	0.00492	0.000706311	0.04117
1026	0.13381	0.03536	0.00124	0.0005207	0.00496	0.000711558	0.04279
1027	0.13618	0.03699	0.00126	0.000528027	0.005	0.000716863	0.0445
1028	0.13766	0.03872	0.00129	0.000535509	0.00504	0.000722228	0.04631
1029	0.13926	0.04055	0.00132	0.00054315	0.00509	0.000727653	0.04823
1030	0.14111	0.04249	0.00135	0.000550956	0.00513	0.000733139	0.05025
1031	0.14342	0.04455	0.00138	0.000558929	0.00517	0.000738687	0.0524
1032	0.14515	0.04673	0.00141	0.000567077	0.00521	0.000744298	0.05466
1033	0.14785	0.04903	0.00144	0.000575403	0.00526	0.000749973	0.05706
1034	0.15059	0.05147	0.00148	0.000583912	0.0053	0.000755713	0.05959
1035	0.15235	0.05404	0.00151	0.000592611	0.00535	0.000761519	0.06226
1036	0.15522	0.05676	0.00155	0.000601504	0.00539	0.000767392	0.06507
1037	0.1582	0.05962	0.00159	0.000610599	0.00544	0.000773333	0.06803
1038	0.16057	0.06263	0.00163	0.000619899	0.00549	0.000779343	0.07114
1039	0.16336	0.06578	0.00167	0.000629413	0.00553	0.000785423	0.07439
1040	0.16688	0.06907	0.00171	0.000639146	0.00558	0.000791575	0.07779
1041	0.16953	0.0725	0.00175	0.000649106	0.00563	0.000797798	0.08133
1042	0.17273	0.07606	0.0018	0.000659298	0.00568	0.000804096	0.08499
1043	0.17561	0.07972	0.00184	0.000669732	0.00573	0.000810467	0.08877
1044	0.17797	0.08347	0.00189	0.000680413	0.00578	0.000816915	0.09264
1045	0.18098	0.08729	0.00194	0.00069135	0.00583	0.000823439	0.09658
1046	0.18415	0.09114	0.002	0.000702552	0.00588	0.000830042	0.10055
1047	0.18709	0.09498	0.00205	0.000714026	0.00594	0.000836725	0.10452
1048	0.19029	0.09877	0.00211	0.000725781	0.00599	0.000843488	0.10843
1049	0.19242	0.10244	0.00217	0.000737828	0.00604	0.000850333	0.11224
1050	0.19646	0.10595	0.00223	0.000750175	0.0061	0.000857261	0.11588
1051	0.19862	0.10923	0.00229	0.000762832	0.00615	0.000864275	0.1193
1052	0.20227	0.1122	0.00236	0.00077581	0.00621	0.000871374	0.12242
1053	0.20604	0.11481	0.00243	0.00078912	0.00627	0.000878561	0.12518
1054	0.2087	0.11699	0.0025	0.000802773	0.00632	0.000885837	0.12751
1055	0.21122	0.11869	0.00258	0.00081678	0.00638	0.000893203	0.12936
1056	0.2141	0.11986	0.00266	0.000831155	0.00644	0.000900661	0.13069
1057	0.21575	0.12047	0.00274	0.000845909	0.0065	0.000908213	0.13147
1058	0.21701	0.12049	0.00283	0.000861057	0.00656	0.00091586	0.13166
1059	0.21691	0.11994	0.00292	0.000876612	0.00663	0.000923603	0.13129
1060	0.21715	0.11882	0.00302	0.000892589	0.00669	0.000931445	0.13035
1061	0.2162	0.11716	0.00312	0.000909004	0.00675	0.000939387	0.12889
1062	0.21482	0.11502	0.00323	0.000925871	0.00682	0.00094743	0.12694
1063	0.21237	0.11245	0.00334	0.000943208	0.00688	0.000955576	0.12457
1064	0.21015	0.1095	0.00346	0.000961033	0.00695	0.000963828	0.12183
1065	0.20776	0.10625	0.00358	0.000979363	0.00702	0.000972187	0.1188
1066	0.2049	0.10276	0.00371	0.000998218	0.00708	0.000980654	0.11553
1067	0.20179	0.0991	0.00385	0.00102	0.00715	0.000989232	0.1121
1068	0.19823	0.09532	0.00399	0.00104	0.00722	0.000997923	0.10857
1069	0.19465	0.09148	0.00414	0.00106	0.0073	0.00101	0.10499
1070	0.19096	0.08763	0.0043	0.00108	0.00737	0.00102	0.1014
1071	0.1881	0.08381	0.00447	0.0011	0.00744	0.00102	0.09785
1072	0.18432	0.08005	0.00465	0.00112	0.00752	0.00103	0.09438
1073	0.18098	0.07637	0.00484	0.00115	0.00759	0.00104	0.091
1074	0.1777	0.07281	0.00504	0.00117	0.00767	0.00105	0.08775
1075	0.1737	0.06937	0.00526	0.0012	0.00775	0.00106	0.08463
1076	0.17046	0.06606	0.00548	0.00122	0.00783	0.00107	0.08167
1077	0.16657	0.0629	0.00573	0.00125	0.00791	0.00108	0.07886
1078	0.16332	0.05988	0.00598	0.00127	0.00799	0.00109	0.07622
1079	0.16034	0.05701	0.00626	0.0013	0.00807	0.0011	0.07374
1080	0.15704	0.05428	0.00655	0.00133	0.00816	0.00111	0.07142
1081	0.15351	0.05169	0.00686	0.00136	0.00824	0.00112	0.06927
1082	0.151	0.04924	0.00719	0.00139	0.00833	0.00113	0.06728
1083	0.14834	0.04692	0.00754	0.00142	0.00842	0.00114	0.06545
1084	0.14579	0.04474	0.00792	0.00146	0.00851	0.00115	0.06378
1085	0.14399	0.04267	0.00832	0.00149	0.0086	0.00116	0.06225
1086	0.14176	0.04072	0.00876	0.00153	0.0087	0.00118	0.06087
1087	0.13949	0.03888	0.00923	0.00156	0.00879	0.00119	0.05964
1088	0.13764	0.03714	0.00973	0.0016	0.00889	0.0012	0.05855
1089	0.13691	0.0355	0.01026	0.00164	0.00898	0.00121	0.0576
1090	0.13542	0.03395	0.01084	0.00168	0.00908	0.00122	0.05678
1091	0.13432	0.03249	0.01146	0.00172	0.00918	0.00123	0.05609
1092	0.13401	0.03111	0.01213	0.00176	0.00929	0.00125	0.05554
1093	0.1339	0.02981	0.01285	0.00181	0.00939	0.00126	0.05512
1094	0.13371	0.02858	0.01363	0.00186	0.0095	0.00127	0.05483
1095	0.13373	0.02742	0.01447	0.00191	0.0096	0.00128	0.05468
1096	0.13476	0.02632	0.01537	0.00196	0.00971	0.0013	0.05465
1097	0.13521	0.02528	0.01633	0.00201	0.00983	0.00131	0.05476
1098	0.13701	0.02429	0.01738	0.00206	0.00994	0.00132	0.05499
1099	0.13783	0.02336	0.01849	0.00212	0.01006	0.00134	0.05536
1100	0.14019	0.02247	0.01969	0.00218	0.01017	0.00135	0.05587
1101	0.14158	0.02163	0.02097	0.00224	0.01029	0.00136	0.0565
1102	0.14376	0.02084	0.02233	0.00231	0.01041	0.00138	0.05727
1103	0.14563	0.02008	0.02377	0.00238	0.01054	0.00139	0.05816
1104	0.14814	0.01936	0.02529	0.00245	0.01066	0.00141	0.05917
1105	0.14874	0.01868	0.02687	0.00252	0.01079	0.00142	0.06029
1106	0.1521	0.01803	0.02852	0.0026	0.01092	0.00144	0.0615
1107	0.15427	0.01741	0.0302	0.00268	0.01106	0.00145	0.0628
1108	0.15524	0.01683	0.03189	0.00276	0.01119	0.00147	0.06414
1109	0.1572	0.01627	0.03357	0.00285	0.01133	0.00148	0.0655
1110	0.15802	0.01573	0.03521	0.00294	0.01147	0.0015	0.06685
1111	0.15879	0.01522	0.03674	0.00304	0.01161	0.00151	0.06813
1112	0.15915	0.01474	0.03814	0.00314	0.01176	0.00153	0.06931
1113	0.15962	0.01427	0.03936	0.00324	0.01191	0.00155	0.07033
1114	0.15908	0.01383	0.04033	0.00336	0.01206	0.00156	0.07114
1115	0.15813	0.0134	0.04104	0.00347	0.01221	0.00158	0.07171
1116	0.15715	0.013	0.04144	0.0036	0.01237	0.0016	0.072
1117	0.1561	0.01261	0.04152	0.00372	0.01253	0.00162	0.072
1118	0.15497	0.01224	0.04127	0.00386	0.01269	0.00164	0.0717
1119	0.15374	0.01188	0.0407	0.004	0.01286	0.00165	0.0711
1120	0.15209	0.01154	0.03985	0.00416	0.01303	0.00167	0.07025
1121	0.15023	0.01121	0.03874	0.00432	0.01321	0.00169	0.06916
1122	0.14924	0.0109	0.03742	0.00448	0.01338	0.00171	0.0679
1123	0.14674	0.0106	0.03594	0.00466	0.01356	0.00173	0.06649
1124	0.14602	0.01031	0.03435	0.00485	0.01375	0.00175	0.065
1125	0.14487	0.01003	0.03268	0.00505	0.01393	0.00177	0.06347
1126	0.14409	0.00976	0.03099	0.00526	0.01413	0.00179	0.06193
1127	0.14326	0.00951	0.0293	0.00549	0.01432	0.00181	0.06043
1128	0.14249	0.00926	0.02764	0.00572	0.01452	0.00183	0.05898
1129	0.14174	0.00902	0.02602	0.00598	0.01473	0.00186	0.0576
1130	0.14155	0.00879	0.02447	0.00625	0.01493	0.00188	0.05632
1131	0.14179	0.00857	0.02299	0.00653	0.01515	0.0019	0.05515
1132	0.14081	0.00836	0.0216	0.00684	0.01536	0.00192	0.05408
1133	0.14223	0.00815	0.02028	0.00716	0.01559	0.00195	0.05313
1134	0.14149	0.00796	0.01904	0.00751	0.01581	0.00197	0.05229
1135	0.14218	0.00776	0.01789	0.00788	0.01604	0.002	0.05157
1136	0.14341	0.00758	0.01681	0.00828	0.01628	0.00202	0.05097
1137	0.14277	0.0074	0.01581	0.0087	0.01652	0.00205	0.05048
1138	0.14194	0.00723	0.01488	0.00915	0.01677	0.00207	0.05011
1139	0.14457	0.00706	0.01401	0.00964	0.01702	0.0021	0.04984
1140	0.14349	0.0069	0.01321	0.01016	0.01728	0.00213	0.04968
1141	0.14421	0.00675	0.01246	0.01072	0.01755	0.00215	0.04963
1142	0.14336	0.0066	0.01177	0.01132	0.01782	0.00218	0.04969
1143	0.14397	0.00645	0.01113	0.01196	0.0181	0.00221	0.04985
1144	0.14413	0.00631	0.01053	0.01265	0.01838	0.00224	0.05011
1145	0.14271	0.00618	0.00997	0.01339	0.01867	0.00227	0.05048
1146	0.14294	0.00604	0.00946	0.01419	0.01897	0.0023	0.05095
1147	0.14196	0.00592	0.00897	0.01504	0.01927	0.00233	0.05153
1148	0.14206	0.00579	0.00852	0.01595	0.01958	0.00236	0.05221
1149	0.14226	0.00567	0.00811	0.01693	0.0199	0.00239	0.053
1150	0.14179	0.00556	0.00772	0.01797	0.02023	0.00242	0.0539
1151	0.1419	0.00544	0.00735	0.01909	0.02057	0.00246	0.0549
1152	0.14269	0.00533	0.00701	0.02027	0.02091	0.00249	0.05601
1153	0.14266	0.00523	0.00669	0.02152	0.02126	0.00252	0.05722
1154	0.14337	0.00512	0.00639	0.02283	0.02162	0.00256	0.05853
1155	0.14374	0.00502	0.00611	0.0242	0.02199	0.0026	0.05993
1156	0.14572	0.00493	0.00584	0.02563	0.02237	0.00263	0.06141
1157	0.14614	0.00483	0.0056	0.02709	0.02276	0.00267	0.06295
1158	0.14798	0.00474	0.00536	0.02858	0.02317	0.00271	0.06455
1159	0.14932	0.00465	0.00514	0.03007	0.02358	0.00275	0.06618
1160	0.15088	0.00456	0.00494	0.03153	0.024	0.00279	0.06781
1161	0.1521	0.00448	0.00474	0.03293	0.02443	0.00283	0.06941
1162	0.15348	0.0044	0.00456	0.03424	0.02488	0.00287	0.07094
1163	0.15483	0.00432	0.00438	0.03543	0.02533	0.00291	0.07237
1164	0.15678	0.00424	0.00422	0.03644	0.0258	0.00296	0.07366
1165	0.15776	0.00416	0.00406	0.03726	0.02629	0.003	0.07477
1166	0.15928	0.00409	0.00391	0.03783	0.02678	0.00305	0.07566
1167	0.16073	0.00402	0.00377	0.03815	0.02729	0.00309	0.07633
1168	0.16139	0.00395	0.00364	0.0382	0.02782	0.00314	0.07674
1169	0.16222	0.00388	0.00351	0.03797	0.02836	0.00319	0.07691
1170	0.16219	0.00381	0.00339	0.03748	0.02891	0.00324	0.07684
1171	0.16241	0.00375	0.00328	0.03674	0.02949	0.00329	0.07654
1172	0.16247	0.00368	0.00317	0.03579	0.03008	0.00334	0.07606
1173	0.16257	0.00362	0.00307	0.03466	0.03068	0.0034	0.07543
1174	0.16195	0.00356	0.00297	0.03338	0.03131	0.00345	0.07468
1175	0.16166	0.0035	0.00287	0.03201	0.03195	0.00351	0.07385
1176	0.16144	0.00345	0.00279	0.03056	0.03262	0.00356	0.07297
1177	0.16077	0.00339	0.0027	0.02908	0.0333	0.00362	0.0721
1178	0.16067	0.00334	0.00262	0.02759	0.03401	0.00368	0.07124
1179	0.16018	0.00328	0.00254	0.02612	0.03474	0.00375	0.07042
1180	0.15987	0.00323	0.00246	0.02468	0.03549	0.00381	0.06967
1181	0.15913	0.00318	0.00239	0.02329	0.03627	0.00387	0.069
1182	0.15811	0.00313	0.00232	0.02195	0.03707	0.00394	0.06842
1183	0.15752	0.00308	0.00226	0.02068	0.0379	0.00401	0.06793
1184	0.15768	0.00304	0.00219	0.01948	0.03876	0.00408	0.06755
1185	0.15643	0.00299	0.00213	0.01834	0.03965	0.00415	0.06727
1186	0.15625	0.00294	0.00208	0.01727	0.04057	0.00422	0.06709
1187	0.15521	0.0029	0.00202	0.01627	0.04152	0.0043	0.06701
1188	0.15485	0.00286	0.00197	0.01534	0.0425	0.00438	0.06704
1189	0.15439	0.00281	0.00192	0.01447	0.04352	0.00446	0.06717
1190	0.15411	0.00277	0.00187	0.01365	0.04457	0.00454	0.06741
1191	0.15389	0.00273	0.00182	0.01289	0.04567	0.00462	0.06774
1192	0.15333	0.00269	0.00177	0.01219	0.0468	0.00471	0.06816
1193	0.15324	0.00265	0.00173	0.01153	0.04797	0.0048	0.06869
1194	0.15376	0.00262	0.00169	0.01092	0.04919	0.00489	0.0693
1195	0.15339	0.00258	0.00164	0.01034	0.05046	0.00499	0.07001
1196	0.1533	0.00254	0.0016	0.00981	0.05178	0.00508	0.07081
1197	0.15322	0.00251	0.00157	0.00931	0.05314	0.00518	0.07171
1198	0.15415	0.00247	0.00153	0.00885	0.05456	0.00528	0.0727
1199	0.15456	0.00244	0.00149	0.00842	0.05604	0.00539	0.07378
1200	0.15513	0.0024	0.00146	0.00801	0.05758	0.0055	0.07495
1201	0.15586	0.00237	0.00143	0.00763	0.05918	0.00561	0.07622
1202	0.15705	0.00234	0.00139	0.00728	0.06084	0.00573	0.07758
1203	0.15774	0.00231	0.00136	0.00694	0.06258	0.00584	0.07904
1204	0.16053	0.00228	0.00133	0.00663	0.06439	0.00597	0.0806
1205	0.16129	0.00225	0.0013	0.00634	0.06628	0.00609	0.08226
1206	0.16349	0.00222	0.00128	0.00607	0.06825	0.00622	0.08404
1207	0.1651	0.00219	0.00125	0.00581	0.07031	0.00636	0.08592
1208	0.16654	0.00216	0.00122	0.00556	0.07247	0.0065	0.08791
1209	0.16877	0.00213	0.0012	0.00534	0.07472	0.00664	0.09002
1210	0.17026	0.0021	0.00117	0.00512	0.07708	0.00679	0.09226
1211	0.17339	0.00208	0.00115	0.00492	0.07954	0.00694	0.09462
1212	0.17602	0.00205	0.00112	0.00472	0.08213	0.00709	0.09712
1213	0.17894	0.00203	0.0011	0.00454	0.08484	0.00726	0.09976
1214	0.18156	0.002	0.00108	0.00437	0.08768	0.00743	0.10256
1215	0.18556	0.00198	0.00106	0.00421	0.09067	0.0076	0.10551
1216	0.18796	0.00195	0.00104	0.00405	0.0938	0.00778	0.10862
1217	0.19226	0.00193	0.00102	0.00391	0.0971	0.00796	0.11192
1218	0.19553	0.0019	0.000997937	0.00377	0.10057	0.00816	0.1154
1219	0.19973	0.00188	0.000978974	0.00364	0.10422	0.00836	0.11908
1220	0.20272	0.00186	0.000960542	0.00351	0.10807	0.00856	0.12297
1221	0.20739	0.00184	0.000942622	0.00339	0.11213	0.00878	0.12708
1222	0.21124	0.00181	0.000925195	0.00328	0.11642	0.009	0.13144
1223	0.21689	0.00179	0.000908243	0.00317	0.12095	0.00923	0.13605
1224	0.2223	0.00177	0.000891749	0.00307	0.12574	0.00947	0.14094
1225	0.22731	0.00175	0.000875698	0.00297	0.13081	0.00971	0.14612
1226	0.23314	0.00173	0.000860073	0.00288	0.13618	0.00997	0.15162
1227	0.23943	0.00171	0.000844859	0.00279	0.14188	0.01024	0.15746
1228	0.24588	0.00169	0.000830044	0.0027	0.14792	0.01051	0.16366
1229	0.25359	0.00167	0.000815611	0.00262	0.15435	0.0108	0.17026
1230	0.26016	0.00165	0.00080155	0.00255	0.16118	0.0111	0.17728
1231	0.26818	0.00163	0.000787847	0.00247	0.16845	0.01141	0.18475
1232	0.27615	0.00161	0.00077449	0.0024	0.1762	0.01173	0.19273
1233	0.28521	0.0016	0.000761468	0.00233	0.18447	0.01207	0.20123
1234	0.29409	0.00158	0.000748769	0.00227	0.19331	0.01242	0.21032
1235	0.30398	0.00156	0.000736384	0.0022	0.20275	0.01279	0.22004
1236	0.31486	0.00154	0.000724302	0.00214	0.21286	0.01317	0.23044
1237	0.32611	0.00153	0.000712512	0.00208	0.22369	0.01357	0.24158
1238	0.33815	0.00151	0.000701007	0.00203	0.23532	0.01398	0.25353
1239	0.35175	0.00149	0.000689777	0.00197	0.2478	0.01441	0.26637
1240	0.36691	0.00148	0.000678813	0.00192	0.26122	0.01486	0.28016
1241	0.38125	0.00146	0.000668107	0.00187	0.27567	0.01533	0.295
1242	0.39735	0.00145	0.00065765	0.00183	0.29123	0.01582	0.31099
1243	0.41619	0.00143	0.000647437	0.00178	0.30802	0.01634	0.32822
1244	0.43461	0.00142	0.000637458	0.00174	0.32615	0.01688	0.34681
1245	0.45533	0.0014	0.000627706	0.00169	0.34573	0.01744	0.36689
1246	0.47687	0.00139	0.000618176	0.00165	0.36692	0.01803	0.3886
1247	0.5015	0.00137	0.00060886	0.00161	0.38984	0.01864	0.41207
1248	0.52716	0.00136	0.000599752	0.00157	0.41466	0.01929	0.43747
1249	0.55584	0.00134	0.000590846	0.00154	0.44153	0.01996	0.46497
1250	0.58473	0.00133	0.000582136	0.0015	0.47064	0.02067	0.49473
1251	0.6178	0.00132	0.000573616	0.00147	0.50216	0.02141	0.52693
1252	0.65103	0.0013	0.000565281	0.00143	0.53625	0.02219	0.56175
1253	0.68999	0.00129	0.000557126	0.0014	0.5731	0.02301	0.59935
1254	0.72938	0.00128	0.000549145	0.00137	0.61285	0.02386	0.63991
1255	0.77462	0.00126	0.000541334	0.00134	0.65561	0.02476	0.68352
1256	0.81829	0.00125	0.000533687	0.00131	0.70147	0.0257	0.73027
1257	0.8672	0.00124	0.000526201	0.00128	0.75042	0.0267	0.78017
1258	0.91681	0.00123	0.00051887	0.00126	0.80236	0.02773	0.8331
1259	0.96889	0.00121	0.000511691	0.00123	0.85706	0.02883	0.88884
1260	1.02955	0.0012	0.000504659	0.0012	0.9141	0.02997	0.94698
1261	1.08944	0.00119	0.00049777	0.00118	0.97286	0.03117	1.00691
1262	1.1512	0.00118	0.000491022	0.00115	1.03249	0.03244	1.06775
1263	1.21431	0.00117	0.000484409	0.00113	1.09181	0.03376	1.12836
1264	1.27979	0.00116	0.000477928	0.00111	1.14942	0.03515	1.18731
1265	1.33761	0.00115	0.000471575	0.00109	1.20362	0.0366	1.24293
1266	1.38066	0.00113	0.000465349	0.00107	1.25254	0.03813	1.29334
1267	1.42087	0.00112	0.000459244	0.00104	1.29424	0.03973	1.3366
1268	1.4539	0.00111	0.000453258	0.00102	1.32687	0.04139	1.37085
1269	1.47216	0.0011	0.000447388	0.001	1.34883	0.04314	1.39452
1270	1.48622	0.00109	0.000441631	0.000985641	1.35899	0.04495	1.40647
1271	1.48888	0.00108	0.000435984	0.000967136	1.35682	0.04684	1.40614
1272	1.47818	0.00107	0.000430444	0.000949144	1.34241	0.0488	1.39367
1273	1.45575	0.00106	0.000425009	0.000931645	1.31655	0.05084	1.36981
1274	1.42283	0.00105	0.000419675	0.000914621	1.28054	0.05294	1.33586
1275	1.38103	0.00104	0.000414441	0.000898056	1.23608	0.0551	1.29354
1276	1.33392	0.00103	0.000409304	0.000881934	1.18508	0.05733	1.24473
1277	1.28186	0.00102	0.000404262	0.000866239	1.12948	0.05959	1.19137
1278	1.22681	0.00102	0.000399312	0.000850956	1.07109	0.0619	1.13525
1279	1.16705	0.00101	0.000394452	0.00083607	1.01151	0.06423	1.07797
1280	1.1089	0.000997739	0.00038968	0.00082157	0.95207	0.06657	1.02085
1281	1.04742	0.000988902	0.000384994	0.00080744	0.89382	0.0689	0.9649
1282	0.99453	0.000980181	0.000380391	0.00079367	0.83755	0.0712	0.9109
1283	0.93886	0.000971575	0.000375871	0.000780246	0.78378	0.07345	0.85936
1284	0.89097	0.000963082	0.00037143	0.000767157	0.73288	0.07563	0.8106
1285	0.84625	0.000954699	0.000367067	0.000754394	0.68501	0.0777	0.76478
1286	0.80709	0.000946425	0.000362781	0.000741943	0.64024	0.07964	0.72193
1287	0.76792	0.000938258	0.000358569	0.000729797	0.59854	0.08142	0.68199
1288	0.73278	0.000930196	0.000354429	0.000717945	0.55983	0.08301	0.64484
1289	0.70013	0.000922237	0.000350361	0.000706377	0.52397	0.08439	0.61034
1290	0.6702	0.000914379	0.000346362	0.000695085	0.4908	0.08553	0.57828
1291	0.63978	0.000906621	0.000342431	0.00068406	0.46015	0.0864	0.54849
1292	0.61099	0.000898961	0.000338566	0.000673293	0.43185	0.087	0.52076
1293	0.58408	0.000891398	0.000334766	0.000662778	0.40571	0.08731	0.49491
1294	0.55984	0.000883929	0.00033103	0.000652505	0.38158	0.08733	0.47077
1295	0.53461	0.000876554	0.000327356	0.000642468	0.35928	0.08705	0.44818
1296	0.51204	0.000869271	0.000323742	0.00063266	0.33868	0.08648	0.42698
1297	0.49197	0.000862077	0.000320188	0.000623073	0.31962	0.08563	0.40705
1298	0.4721	0.000854972	0.000316692	0.000613701	0.30198	0.08451	0.38827
1299	0.45383	0.000847955	0.000313252	0.000604538	0.28563	0.08316	0.37055
1300	0.43629	0.000841023	0.000309869	0.000595578	0.27047	0.08159	0.3538
1301	0.42123	0.000834176	0.000306539	0.000586814	0.25639	0.07982	0.33794
1302	0.40436	0.000827412	0.000303263	0.000578242	0.24331	0.0779	0.32292
1303	0.39051	0.00082073	0.000300039	0.000569855	0.23114	0.07584	0.30867
1304	0.3772	0.000814128	0.000296866	0.000561648	0.2198	0.07367	0.29515
1305	0.36534	0.000807605	0.000293743	0.000553616	0.20923	0.07143	0.28231
1306	0.35259	0.000801161	0.000290669	0.000545755	0.19936	0.06913	0.27013
1307	0.34164	0.000794792	0.000287643	0.000538059	0.19014	0.0668	0.25856
1308	0.33082	0.0007885	0.000284663	0.000530524	0.18151	0.06446	0.24757
1309	0.32144	0.000782281	0.00028173	0.000523146	0.17342	0.06213	0.23714
1310	0.31196	0.000776136	0.000278841	0.000515919	0.16584	0.05982	0.22724
1311	0.30418	0.000770063	0.000275997	0.000508841	0.15873	0.05755	0.21783
1312	0.29477	0.00076406	0.000273196	0.000501907	0.15205	0.05532	0.20891
1313	0.28857	0.000758128	0.000270437	0.000495113	0.14576	0.05315	0.20044
1314	0.28111	0.000752264	0.00026772	0.000488455	0.13984	0.05104	0.19239
1315	0.27589	0.000746467	0.000265043	0.00048193	0.13426	0.049	0.18476
1316	0.2685	0.000740738	0.000262407	0.000475535	0.129	0.04703	0.17751
1317	0.26375	0.000735073	0.000259809	0.000469265	0.12403	0.04514	0.17063
1318	0.257	0.000729474	0.00025725	0.000463118	0.11933	0.04331	0.16409
1319	0.25246	0.000723938	0.000254728	0.000457091	0.11489	0.04156	0.15789
1320	0.24306	0.000718465	0.000252243	0.00045118	0.11068	0.03989	0.15199
1321	0.2286	0.000713053	0.000249794	0.000445383	0.1067	0.03828	0.14639
1322	0.21608	0.000707702	0.00024738	0.000439696	0.10292	0.03675	0.14106
1323	0.2106	0.000702411	0.000245002	0.000434117	0.09933	0.03529	0.136
1324	0.20682	0.000697179	0.000242657	0.000428643	0.09592	0.0339	0.13119
1325	0.20314	0.000692005	0.000240346	0.000423271	0.09268	0.03256	0.1266
1326	0.20163	0.000686889	0.000238067	0.000418	0.0896	0.0313	0.12224
1327	0.19979	0.000681829	0.000235821	0.000412826	0.08667	0.03009	0.11808
1328	0.19486	0.000676824	0.000233607	0.000407747	0.08387	0.02894	0.11413
1329	0.1937	0.000671875	0.000231423	0.000402761	0.08121	0.02784	0.11035
1330	0.19049	0.000666979	0.00022927	0.000397866	0.07866	0.0268	0.10675
1331	0.18845	0.000662136	0.000227146	0.000393059	0.07624	0.0258	0.10332
1332	0.18553	0.000657346	0.000225052	0.000388338	0.07392	0.02485	0.10004
1333	0.1834	0.000652608	0.000222987	0.000383702	0.0717	0.02395	0.09691
1334	0.18076	0.000647921	0.00022095	0.000379148	0.06958	0.02309	0.09392
1335	0.17924	0.000643284	0.000218941	0.000374674	0.06755	0.02227	0.09106
1336	0.17792	0.000638696	0.000216959	0.000370278	0.06561	0.02149	0.08832
1337	0.17741	0.000634157	0.000215003	0.00036596	0.06375	0.02074	0.0857
1338	0.17585	0.000629666	0.000213074	0.000361716	0.06196	0.02003	0.0832
1339	0.17308	0.000625223	0.000211171	0.000357545	0.06025	0.01935	0.0808
1340	0.17257	0.000620827	0.000209293	0.000353446	0.05861	0.0187	0.07849
1341	0.17223	0.000616476	0.00020744	0.000349417	0.05703	0.01809	0.07629
1342	0.17078	0.000612172	0.000205611	0.000345456	0.05551	0.0175	0.07417
1343	0.1654	0.000607912	0.000203807	0.000341561	0.05406	0.01693	0.07214
1344	0.16768	0.000603696	0.000202026	0.000337732	0.05266	0.01639	0.07019
1345	0.16185	0.000599524	0.000200268	0.000333967	0.05131	0.01587	0.06832
1346	0.1634	0.000595395	0.000198533	0.000330265	0.05001	0.01538	0.06651
1347	0.15722	0.000591308	0.000196821	0.000326623	0.04876	0.01491	0.06478
1348	0.16077	0.000587263	0.00019513	0.000323041	0.04756	0.01445	0.06312
1349	0.15761	0.00058326	0.000193462	0.000319518	0.0464	0.01402	0.06151
1350	0.15137	0.000579297	0.000191814	0.000316051	0.04528	0.01361	0.05997
