# Supplementary material for: Chirality-dependent electrical transport properties of carbon nanotubes obtained by experimental measurement
Source: Nat Commun. 2023 Mar 25;14:1672. doi: 10.1038/s41467-023-37443-7 (PMC10039901; doi:10.1038/s41467-023-37443-7)
Supplement: Supplementary file 3 — Source Data [file 41467_2023_37443_MOESM3_ESM.zip › 7. Source Data/Figure S1/65 purity.xlsx]

## Sheet: Sheet1
Wavelength	Raw data	fitting curve1	fitting curve2	fitting curve3	total fitting curve
800	0.07949	0.03414	0.000286689	0.00546	0.03988
801	0.08042	0.0353	0.000293785	0.00552	0.04111
802	0.08215	0.03651	0.000301146	0.00558	0.04239
803	0.08283	0.03777	0.000308786	0.00564	0.04373
804	0.08447	0.03909	0.000316718	0.00571	0.04511
805	0.08603	0.04045	0.000324958	0.00577	0.04655
806	0.08754	0.04188	0.000333522	0.00584	0.04805
807	0.08894	0.04336	0.000342426	0.0059	0.0496
808	0.08982	0.04489	0.000351689	0.00597	0.05122
809	0.09157	0.04649	0.00036133	0.00604	0.05289
810	0.09258	0.04815	0.00037137	0.00611	0.05463
811	0.09487	0.04986	0.000381831	0.00618	0.05643
812	0.09597	0.05164	0.000392737	0.00626	0.05829
813	0.09735	0.05347	0.000404112	0.00633	0.06021
814	0.0999	0.05537	0.000415986	0.0064	0.06219
815	0.10119	0.05732	0.000428385	0.00648	0.06423
816	0.1024	0.05932	0.000441342	0.00656	0.06632
817	0.10385	0.06137	0.00045489	0.00664	0.06847
818	0.10563	0.06348	0.000469066	0.00672	0.07066
819	0.10779	0.06562	0.000483908	0.0068	0.0729
820	0.10862	0.06779	0.000499459	0.00689	0.07518
821	0.11107	0.06999	0.000515763	0.00697	0.07748
822	0.11274	0.07221	0.00053287	0.00706	0.0798
823	0.114	0.07444	0.000550833	0.00715	0.08213
824	0.11592	0.07666	0.000569708	0.00724	0.08446
825	0.11739	0.07886	0.000589559	0.00733	0.08677
826	0.11926	0.08102	0.000610452	0.00742	0.08905
827	0.12002	0.08313	0.00063246	0.00752	0.09128
828	0.12224	0.08518	0.000655664	0.00762	0.09345
829	0.12299	0.08713	0.00068015	0.00771	0.09553
830	0.12555	0.08898	0.000706014	0.00782	0.0975
831	0.1266	0.0907	0.000733358	0.00792	0.09935
832	0.12739	0.09228	0.000762296	0.00802	0.10106
833	0.12904	0.09369	0.000792952	0.00813	0.10261
834	0.12924	0.09492	0.000825462	0.00824	0.10399
835	0.13101	0.09595	0.000859976	0.00835	0.10516
836	0.13201	0.09677	0.000896659	0.00847	0.10613
837	0.13341	0.09736	0.000935692	0.00858	0.10688
838	0.1339	0.09772	0.000977277	0.0087	0.1074
839	0.13545	0.09784	0.00102	0.00882	0.10769
840	0.13592	0.09773	0.00107	0.00895	0.10774
841	0.13747	0.09737	0.00112	0.00907	0.10757
842	0.1385	0.09679	0.00117	0.0092	0.10716
843	0.13903	0.09597	0.00123	0.00934	0.10654
844	0.13921	0.09495	0.00129	0.00947	0.10571
845	0.14077	0.09373	0.00136	0.00961	0.1047
846	0.13974	0.09232	0.00143	0.00975	0.1035
847	0.13993	0.09075	0.00151	0.00989	0.10215
848	0.13893	0.08903	0.0016	0.01004	0.10067
849	0.13811	0.08718	0.00169	0.01019	0.09906
850	0.13689	0.08523	0.00179	0.01034	0.09736
851	0.13513	0.08319	0.0019	0.0105	0.09559
852	0.13302	0.08108	0.00201	0.01066	0.09375
853	0.13077	0.07892	0.00214	0.01083	0.09188
854	0.12813	0.07672	0.00228	0.011	0.08999
855	0.12558	0.0745	0.00244	0.01117	0.0881
856	0.12265	0.07227	0.0026	0.01134	0.08622
857	0.11984	0.07006	0.00279	0.01152	0.08437
858	0.11718	0.06785	0.003	0.01171	0.08256
859	0.11406	0.06568	0.00322	0.0119	0.0808
860	0.11123	0.06353	0.00347	0.01209	0.0791
861	0.10875	0.06143	0.00375	0.01229	0.07748
862	0.10696	0.05938	0.00406	0.0125	0.07593
863	0.10452	0.05737	0.00441	0.0127	0.07448
864	0.10258	0.05542	0.00479	0.01292	0.07313
865	0.1011	0.05353	0.00522	0.01314	0.07188
866	0.0995	0.05169	0.0057	0.01336	0.07075
867	0.09931	0.04991	0.00624	0.01359	0.06974
868	0.09805	0.04819	0.00683	0.01383	0.06886
869	0.09748	0.04654	0.0075	0.01407	0.06811
870	0.09786	0.04494	0.00824	0.01432	0.0675
871	0.0977	0.0434	0.00905	0.01458	0.06703
872	0.09818	0.04192	0.00993	0.01484	0.0667
873	0.09825	0.04049	0.01089	0.01511	0.06649
874	0.09932	0.03912	0.01189	0.01539	0.0664
875	0.10022	0.03781	0.01292	0.01568	0.0664
876	0.10031	0.03654	0.01393	0.01597	0.06645
877	0.1005	0.03533	0.01489	0.01627	0.06649
878	0.10024	0.03417	0.01572	0.01658	0.06647
879	0.09976	0.03305	0.01636	0.0169	0.06632
880	0.09956	0.03198	0.01676	0.01723	0.06597
881	0.09853	0.03095	0.01688	0.01757	0.0654
882	0.09748	0.02996	0.0167	0.01792	0.06458
883	0.09626	0.02901	0.01624	0.01828	0.06353
884	0.09461	0.0281	0.01555	0.01865	0.0623
885	0.09191	0.02723	0.01469	0.01903	0.06095
886	0.09092	0.02639	0.01371	0.01942	0.05953
887	0.08877	0.02559	0.01269	0.01982	0.05811
888	0.08704	0.02482	0.01167	0.02024	0.05673
889	0.08591	0.02408	0.01067	0.02067	0.05542
890	0.08408	0.02337	0.00974	0.02112	0.05422
891	0.08335	0.02268	0.00887	0.02158	0.05312
892	0.08239	0.02202	0.00807	0.02205	0.05215
893	0.08166	0.02139	0.00735	0.02254	0.05128
894	0.08105	0.02079	0.0067	0.02305	0.05053
895	0.08094	0.0202	0.00611	0.02357	0.04988
896	0.08099	0.01964	0.00559	0.02411	0.04934
897	0.08123	0.0191	0.00512	0.02467	0.04889
898	0.08108	0.01858	0.0047	0.02525	0.04853
899	0.08166	0.01808	0.00433	0.02585	0.04825
900	0.08208	0.0176	0.00399	0.02647	0.04806
901	0.08285	0.01713	0.00369	0.02711	0.04793
902	0.08383	0.01668	0.00342	0.02778	0.04788
903	0.08403	0.01625	0.00317	0.02847	0.0479
904	0.08521	0.01584	0.00295	0.02919	0.04798
905	0.08617	0.01544	0.00275	0.02994	0.04812
906	0.0872	0.01505	0.00257	0.03071	0.04833
907	0.08757	0.01467	0.0024	0.03152	0.04859
908	0.08922	0.01431	0.00225	0.03235	0.04892
909	0.09015	0.01397	0.00211	0.03322	0.0493
910	0.09106	0.01363	0.00199	0.03413	0.04974
911	0.09218	0.0133	0.00187	0.03507	0.05024
912	0.09307	0.01299	0.00177	0.03605	0.0508
913	0.09419	0.01269	0.00167	0.03707	0.05142
914	0.09531	0.01239	0.00158	0.03814	0.05211
915	0.09632	0.01211	0.00149	0.03925	0.05285
916	0.097	0.01184	0.00142	0.04041	0.05366
917	0.09788	0.01157	0.00135	0.04162	0.05454
918	0.09848	0.01131	0.00128	0.04289	0.05548
919	0.09926	0.01106	0.00122	0.04421	0.05649
920	0.09946	0.01082	0.00116	0.0456	0.05758
921	0.10032	0.01059	0.00111	0.04705	0.05874
922	0.10092	0.01036	0.00106	0.04857	0.05999
923	0.10156	0.01014	0.00101	0.05017	0.06132
924	0.10174	0.00993	0.000967987	0.05184	0.06274
925	0.10225	0.00972	0.000926977	0.0536	0.06425
926	0.10222	0.00952	0.000888472	0.05545	0.06585
927	0.10247	0.00933	0.000852277	0.05739	0.06757
928	0.10295	0.00914	0.000818213	0.05943	0.06939
929	0.10312	0.00895	0.000786119	0.06159	0.07133
930	0.10389	0.00877	0.000755848	0.06386	0.07339
931	0.10442	0.0086	0.000727268	0.06626	0.07559
932	0.10507	0.00843	0.000700256	0.06879	0.07792
933	0.1061	0.00827	0.000674701	0.07147	0.08041
934	0.10711	0.00811	0.000650502	0.0743	0.08306
935	0.10859	0.00796	0.000627565	0.0773	0.08588
936	0.11013	0.00781	0.000605807	0.08048	0.08889
937	0.11249	0.00766	0.000585147	0.08386	0.0921
938	0.11479	0.00752	0.000565515	0.08745	0.09553
939	0.11735	0.00738	0.000546843	0.09127	0.09919
940	0.12065	0.00725	0.000529072	0.09533	0.10311
941	0.12327	0.00711	0.000512144	0.09967	0.1073
942	0.12755	0.00699	0.000496008	0.1043	0.11178
943	0.13247	0.00686	0.000480616	0.10925	0.11659
944	0.13574	0.00674	0.000465922	0.11455	0.12175
945	0.14208	0.00662	0.000451886	0.12023	0.1273
946	0.14743	0.00651	0.00043847	0.12632	0.13327
947	0.15395	0.0064	0.000425637	0.13287	0.13969
948	0.16035	0.00629	0.000413355	0.13992	0.14662
949	0.16814	0.00618	0.000401592	0.14753	0.15411
950	0.17631	0.00608	0.000390321	0.15573	0.1622
951	0.18491	0.00597	0.000379514	0.16461	0.17096
952	0.19544	0.00588	0.000369147	0.17422	0.18047
953	0.20515	0.00578	0.000359196	0.18465	0.19079
954	0.21753	0.00568	0.000349639	0.19599	0.20202
955	0.23024	0.00559	0.000340456	0.20833	0.21426
956	0.24394	0.0055	0.000331627	0.22178	0.22762
957	0.25999	0.00541	0.000323136	0.23647	0.24221
958	0.27581	0.00533	0.000314964	0.25255	0.25819
959	0.29532	0.00525	0.000307097	0.27016	0.27571
960	0.31556	0.00516	0.000299519	0.28948	0.29495
961	0.33808	0.00508	0.000292216	0.31072	0.31609
962	0.36375	0.00501	0.000285176	0.33408	0.33937
963	0.38992	0.00493	0.000278386	0.35981	0.36502
964	0.42133	0.00485	0.000271834	0.38817	0.3933
965	0.45191	0.00478	0.00026551	0.41944	0.42448
966	0.49197	0.00471	0.000259403	0.4539	0.45887
967	0.52944	0.00464	0.000253503	0.49185	0.49674
968	0.58032	0.00457	0.000247801	0.53357	0.53839
969	0.62502	0.00451	0.000242288	0.57931	0.58406
970	0.68039	0.00444	0.000236956	0.62923	0.63391
971	0.73749	0.00438	0.000231798	0.68338	0.68799
972	0.80599	0.00431	0.000226806	0.74162	0.74616
973	0.86742	0.00425	0.000221972	0.80354	0.80801
974	0.93568	0.00419	0.000217291	0.86835	0.87276
975	0.99609	0.00413	0.000212755	0.93481	0.93915
976	1.06459	0.00408	0.00020836	1.00111	1.0054
977	1.1168	0.00402	0.000204099	1.06491	1.06913
978	1.1677	0.00396	0.000199966	1.12331	1.12747
979	1.2049	0.00391	0.000195958	1.17313	1.17724
980	1.23529	0.00386	0.000192068	1.2112	1.21525
981	1.24763	0.0038	0.000188293	1.23479	1.23879
982	1.25107	0.00375	0.000184627	1.24209	1.24603
983	1.23449	0.0037	0.000181067	1.23252	1.2364
984	1.21463	0.00365	0.000177609	1.20683	1.21066
985	1.17505	0.00361	0.000174248	1.16699	1.17077
986	1.13479	0.00356	0.000170982	1.11581	1.11954
987	1.09032	0.00351	0.000167806	1.05649	1.06017
988	1.03411	0.00347	0.000164718	0.9922	0.99583
989	0.97425	0.00342	0.000161714	0.92574	0.92933
990	0.91903	0.00338	0.000158791	0.85942	0.86295
991	0.86245	0.00334	0.000155946	0.79494	0.79843
992	0.80415	0.00329	0.000153177	0.73348	0.73693
993	0.74852	0.00325	0.000150481	0.67578	0.67918
994	0.69589	0.00321	0.000147855	0.6222	0.62556
995	0.64389	0.00317	0.000145297	0.57285	0.57617
996	0.5953	0.00313	0.000142805	0.52767	0.53095
997	0.54778	0.0031	0.000140376	0.48648	0.48972
998	0.50532	0.00306	0.000138008	0.44902	0.45222
999	0.46237	0.00302	0.0001357	0.41501	0.41817
1000	0.42511	0.00299	0.000133449	0.38416	0.38727
1001	0.38804	0.00295	0.000131253	0.35617	0.35925
1002	0.3574	0.00291	0.000129111	0.33078	0.33382
1003	0.32756	0.00288	0.000127021	0.30771	0.31072
1004	0.30397	0.00285	0.000124981	0.28675	0.28972
1005	0.28127	0.00281	0.00012299	0.26767	0.2706
1006	0.26295	0.00278	0.000121045	0.25028	0.25318
1007	0.24613	0.00275	0.000119147	0.2344	0.23727
1008	0.23064	0.00272	0.000117292	0.21988	0.22272
1009	0.21664	0.00269	0.000115481	0.20659	0.20939
1010	0.20552	0.00266	0.000113711	0.19439	0.19716
1011	0.19542	0.00263	0.000111981	0.18319	0.18592
1012	0.18673	0.0026	0.000110291	0.17287	0.17558
1013	0.17974	0.00257	0.000108638	0.16336	0.16604
1014	0.17298	0.00254	0.000107022	0.15458	0.15723
1015	0.16771	0.00251	0.000105442	0.14646	0.14907
1016	0.16256	0.00248	0.000103896	0.13893	0.14152
1017	0.15803	0.00246	0.000102385	0.13195	0.13451
1018	0.15445	0.00243	0.000100906	0.12547	0.128
1019	0.14996	0.0024	9.94581e-05	0.11943	0.12193
1020	0.14686	0.00238	9.80416e-05	0.11381	0.11628
1021	0.14304	0.00235	9.66551e-05	0.10856	0.11101
1022	0.14027	0.00233	9.52977e-05	0.10365	0.10607
1023	0.13649	0.0023	9.39687e-05	0.09906	0.10146
1024	0.13276	0.00228	9.26672e-05	0.09477	0.09714
1025	0.12915	0.00225	9.13925e-05	0.09073	0.09308
1026	0.12547	0.00223	9.0144e-05	0.08695	0.08927
1027	0.12172	0.00221	8.89207e-05	0.08339	0.08568
1028	0.11781	0.00218	8.77222e-05	0.08004	0.08231
1029	0.1142	0.00216	8.65477e-05	0.07688	0.07913
1030	0.11053	0.00214	8.53966e-05	0.0739	0.07613
1031	0.10679	0.00212	8.42682e-05	0.07109	0.0733
1032	0.1035	0.0021	8.3162e-05	0.06844	0.07062
1033	0.09993	0.00208	8.20775e-05	0.06592	0.06808
1034	0.09652	0.00205	8.1014e-05	0.06354	0.06568
1035	0.09377	0.00203	7.9971e-05	0.06129	0.0634
1036	0.0904	0.00201	7.89479e-05	0.05915	0.06124
1037	0.08737	0.00199	7.79444e-05	0.05712	0.05919
1038	0.08438	0.00197	7.69598e-05	0.05519	0.05724
1039	0.08245	0.00196	7.59938e-05	0.05335	0.05539
1040	0.07982	0.00194	7.50458e-05	0.05161	0.05362
1041	0.0774	0.00192	7.41153e-05	0.04994	0.05194
1042	0.07551	0.0019	7.32021e-05	0.04836	0.05033
1043	0.07347	0.00188	7.23056e-05	0.04685	0.0488
1044	0.07173	0.00186	7.14255e-05	0.04541	0.04734
1045	0.07026	0.00185	7.05613e-05	0.04403	0.04594
1046	0.06791	0.00183	6.97127e-05	0.04271	0.04461
1047	0.06655	0.00181	6.88793e-05	0.04145	0.04333
1048	0.06474	0.00179	6.80607e-05	0.04025	0.04211
1049	0.06298	0.00178	6.72566e-05	0.03909	0.04094
1050	0.06132	0.00176	6.64666e-05	0.03799	0.03981
1051	0.0599	0.00174	6.56905e-05	0.03693	0.03874
1052	0.05837	0.00173	6.49279e-05	0.03591	0.0377
1053	0.05673	0.00171	6.41784e-05	0.03494	0.03671
1054	0.05553	0.0017	6.34419e-05	0.034	0.03576
1055	0.05417	0.00168	6.27179e-05	0.0331	0.03484
1056	0.05255	0.00167	6.20063e-05	0.03224	0.03396
1057	0.05134	0.00165	6.13066e-05	0.0314	0.03312
1058	0.05001	0.00164	6.06187e-05	0.0306	0.0323
1059	0.04872	0.00162	5.99424e-05	0.02983	0.03152
1060	0.04748	0.00161	5.92772e-05	0.02909	0.03076
1061	0.0466	0.00159	5.86231e-05	0.02838	0.03003
1062	0.04539	0.00158	5.79797e-05	0.02769	0.02933
1063	0.04462	0.00157	5.73469e-05	0.02702	0.02865
1064	0.04328	0.00155	5.67243e-05	0.02638	0.02799
1065	0.04296	0.00154	5.61118e-05	0.02577	0.02736
1066	0.04198	0.00152	5.55092e-05	0.02517	0.02675
1067	0.04106	0.00151	5.49162e-05	0.02459	0.02616
1068	0.04046	0.0015	5.43327e-05	0.02404	0.02559
1069	0.03957	0.00149	5.37584e-05	0.0235	0.02504
1070	0.03858	0.00147	5.31931e-05	0.02298	0.0245
1071	0.03794	0.00146	5.26367e-05	0.02247	0.02399
1072	0.03747	0.00145	5.2089e-05	0.02198	0.02349
1073	0.03656	0.00144	5.15498e-05	0.02151	0.023
1074	0.0361	0.00142	5.10189e-05	0.02106	0.02253
1075	0.03546	0.00141	5.04961e-05	0.02061	0.02208
1076	0.03501	0.0014	4.99814e-05	0.02018	0.02163
1077	0.03464	0.00139	4.94744e-05	0.01977	0.02121
1078	0.0338	0.00138	4.89752e-05	0.01937	0.02079
1079	0.03357	0.00137	4.84834e-05	0.01897	0.02039
1080	0.0332	0.00136	4.7999e-05	0.0186	0.02
1081	0.03272	0.00134	4.75218e-05	0.01823	0.01962
1082	0.03273	0.00133	4.70517e-05	0.01787	0.01925
1083	0.03192	0.00132	4.65885e-05	0.01752	0.01889
1084	0.03145	0.00131	4.61322e-05	0.01719	0.01854
1085	0.03124	0.0013	4.56824e-05	0.01686	0.01821
1086	0.03068	0.00129	4.52393e-05	0.01654	0.01788
1087	0.03056	0.00128	4.48025e-05	0.01623	0.01756
1088	0.03039	0.00127	4.43721e-05	0.01593	0.01725
1089	0.0302	0.00126	4.39478e-05	0.01564	0.01694
1090	0.03002	0.00125	4.35295e-05	0.01535	0.01665
1091	0.02957	0.00124	4.31172e-05	0.01508	0.01636
1092	0.02935	0.00123	4.27107e-05	0.01481	0.01608
1093	0.02909	0.00122	4.23099e-05	0.01455	0.01581
1094	0.02911	0.00121	4.19148e-05	0.01429	0.01554
1095	0.02883	0.0012	4.15251e-05	0.01404	0.01529
1096	0.02881	0.00119	4.11409e-05	0.0138	0.01503
1097	0.02885	0.00118	4.07619e-05	0.01356	0.01479
1098	0.02868	0.00118	4.03882e-05	0.01333	0.01455
1099	0.02836	0.00117	4.00196e-05	0.01311	0.01431
1100	0.02854	0.00116	3.9656e-05	0.01289	0.01409
1101	0.02858	0.00115	3.92973e-05	0.01268	0.01386
1102	0.02861	0.00114	3.89435e-05	0.01247	0.01365
1103	0.0283	0.00113	3.85944e-05	0.01226	0.01343
1104	0.02846	0.00112	3.825e-05	0.01207	0.01323
1105	0.0285	0.00112	3.79102e-05	0.01187	0.01303
1106	0.02878	0.00111	3.75748e-05	0.01168	0.01283
1107	0.02865	0.0011	3.72439e-05	0.0115	0.01264
1108	0.02881	0.00109	3.69174e-05	0.01132	0.01245
1109	0.02903	0.00108	3.65951e-05	0.01114	0.01226
1110	0.02918	0.00107	3.6277e-05	0.01097	0.01208
1111	0.02944	0.00107	3.59631e-05	0.0108	0.01191
1112	0.02953	0.00106	3.56532e-05	0.01064	0.01173
1113	0.02979	0.00105	3.53473e-05	0.01048	0.01157
1114	0.03006	0.00104	3.50453e-05	0.01032	0.0114
1115	0.03018	0.00104	3.47472e-05	0.01017	0.01124
1116	0.03033	0.00103	3.44528e-05	0.01002	0.01108
1117	0.03078	0.00102	3.41622e-05	0.00987	0.01093
1118	0.03093	0.00101	3.38752e-05	0.00973	0.01078
1119	0.03117	0.00101	3.35918e-05	0.00959	0.01063
1120	0.03125	0.001	3.3312e-05	0.00945	0.01049
1121	0.03174	0.000993341	3.30357e-05	0.00932	0.01034
1122	0.03168	0.000986403	3.27627e-05	0.00919	0.0102
1123	0.03179	0.000979538	3.24932e-05	0.00906	0.01007
1124	0.0319	0.000972744	3.22269e-05	0.00893	0.00994
1125	0.03211	0.00096602	3.19639e-05	0.00881	0.00981
1126	0.03247	0.000959366	3.17041e-05	0.00869	0.00968
1127	0.03266	0.000952779	3.14475e-05	0.00857	0.00955
1128	0.03264	0.000946261	3.11939e-05	0.00845	0.00943
1129	0.03291	0.000939808	3.09434e-05	0.00834	0.00931
1130	0.03313	0.000933421	3.0696e-05	0.00823	0.00919
1131	0.03304	0.000927099	3.04514e-05	0.00812	0.00907
1132	0.03314	0.000920841	3.02098e-05	0.00801	0.00896
1133	0.03355	0.000914645	2.99711e-05	0.0079	0.00885
1134	0.03369	0.000908512	2.97351e-05	0.0078	0.00874
1135	0.03343	0.00090244	2.9502e-05	0.0077	0.00863
1136	0.03372	0.000896429	2.92715e-05	0.0076	0.00853
1137	0.03339	0.000890477	2.90438e-05	0.0075	0.00842
1138	0.03399	0.000884584	2.88187e-05	0.00741	0.00832
1139	0.03368	0.000878749	2.85962e-05	0.00732	0.00822
1140	0.03335	0.000872972	2.83762e-05	0.00722	0.00813
1141	0.03318	0.000867251	2.81588e-05	0.00713	0.00803
1142	0.0332	0.000861586	2.79439e-05	0.00705	0.00794
1143	0.03302	0.000855976	2.77315e-05	0.00696	0.00784
1144	0.03243	0.000850421	2.75214e-05	0.00687	0.00775
1145	0.03221	0.000844919	2.73137e-05	0.00679	0.00766
1146	0.03207	0.000839471	2.71084e-05	0.00671	0.00757
1147	0.03215	0.000834075	2.69053e-05	0.00663	0.00749
1148	0.03188	0.00082873	2.67046e-05	0.00655	0.0074
1149	0.0314	0.000823437	2.65061e-05	0.00647	0.00732
1150	0.03122	0.000818194	2.63097e-05	0.00639	0.00724
1151	0.03093	0.000813001	2.61156e-05	0.00632	0.00716
1152	0.0308	0.000807857	2.59236e-05	0.00625	0.00708
1153	0.03047	0.000802761	2.57337e-05	0.00617	0.007
1154	0.03012	0.000797714	2.55459e-05	0.0061	0.00693
1155	0.02977	0.000792714	2.53601e-05	0.00603	0.00685
1156	0.02978	0.00078776	2.51763e-05	0.00596	0.00678
1157	0.02941	0.000782853	2.49946e-05	0.0059	0.0067
1158	0.02898	0.000777991	2.48148e-05	0.00583	0.00663
1159	0.02875	0.000773175	2.46369e-05	0.00576	0.00656
1160	0.02862	0.000768402	2.44609e-05	0.0057	0.00649
1161	0.02821	0.000763674	2.42868e-05	0.00564	0.00642
1162	0.02792	0.000758989	2.41146e-05	0.00557	0.00636
1163	0.02802	0.000754347	2.39442e-05	0.00551	0.00629
1164	0.02758	0.000749747	2.37756e-05	0.00545	0.00623
1165	0.02751	0.00074519	2.36087e-05	0.00539	0.00616
1166	0.02737	0.000740673	2.34436e-05	0.00534	0.0061
1167	0.0271	0.000736197	2.32803e-05	0.00528	0.00604
1168	0.02709	0.000731762	2.31186e-05	0.00522	0.00598
1169	0.02691	0.000727367	2.29586e-05	0.00517	0.00592
1170	0.02655	0.000723011	2.28003e-05	0.00511	0.00586
1171	0.02635	0.000718693	2.26436e-05	0.00506	0.0058
1172	0.02611	0.000714415	2.24885e-05	0.00501	0.00574
1173	0.02599	0.000710174	2.2335e-05	0.00495	0.00569
1174	0.02573	0.000705971	2.2183e-05	0.0049	0.00563
1175	0.02558	0.000701805	2.20326e-05	0.00485	0.00558
1176	0.02537	0.000697675	2.18838e-05	0.0048	0.00552
1177	0.02521	0.000693582	2.17364e-05	0.00475	0.00547
1178	0.02525	0.000689525	2.15905e-05	0.0047	0.00542
1179	0.02519	0.000685503	2.14461e-05	0.00466	0.00536
1180	0.02481	0.000681516	2.13031e-05	0.00461	0.00531
1181	0.02484	0.000677564	2.11616e-05	0.00456	0.00526
1182	0.02486	0.000673646	2.10214e-05	0.00452	0.00521
1183	0.0246	0.000669762	2.08826e-05	0.00447	0.00517
1184	0.02445	0.000665911	2.07453e-05	0.00443	0.00512
1185	0.02448	0.000662093	2.06092e-05	0.00439	0.00507
1186	0.02421	0.000658308	2.04745e-05	0.00434	0.00502
1187	0.02424	0.000654555	2.03411e-05	0.0043	0.00498
1188	0.02387	0.000650834	2.0209e-05	0.00426	0.00493
1189	0.02387	0.000647145	2.00782e-05	0.00422	0.00489
1190	0.02365	0.000643487	1.99487e-05	0.00418	0.00484
1191	0.02351	0.00063986	1.98204e-05	0.00414	0.0048
1192	0.02364	0.000636263	1.96933e-05	0.0041	0.00476
1193	0.02342	0.000632696	1.95674e-05	0.00406	0.00471
1194	0.02348	0.00062916	1.94428e-05	0.00402	0.00467
1195	0.02335	0.000625653	1.93193e-05	0.00399	0.00463
1196	0.02314	0.000622175	1.91971e-05	0.00395	0.00459
1197	0.02301	0.000618725	1.90759e-05	0.00391	0.00455
1198	0.02314	0.000615305	1.89559e-05	0.00388	0.00451
1199	0.02289	0.000611912	1.88371e-05	0.00384	0.00447
1200	0.02259	0.000608548	1.87193e-05	0.00381	0.00443
