# Supplementary material for: Chirality-dependent electrical transport properties of carbon nanotubes obtained by experimental measurement
Source: Nat Commun. 2023 Mar 25;14:1672. doi: 10.1038/s41467-023-37443-7 (PMC10039901; doi:10.1038/s41467-023-37443-7)
Supplement: Supplementary file 3 — Source Data [file 41467_2023_37443_MOESM3_ESM.zip › 7. Source Data/Figure S1/73 purity.xlsx]

## Sheet: Sheet1
Wavelength	Raw data	fitting curve1	fitting curve2	fitting curve3	fitting curve4	fitting curve5	total fitting curve
800	0.10469	0.00425	0.00327	8.88971e-06	2.12768e-06	1.17755e-05	0.00753
801	0.10515	0.00435	0.0033	8.94555e-06	2.14056e-06	1.18342e-05	0.00768
802	0.10624	0.00447	0.00333	9.00193e-06	2.15355e-06	1.18934e-05	0.00782
803	0.10612	0.00458	0.00336	9.05884e-06	2.16667e-06	1.1953e-05	0.00797
804	0.10739	0.0047	0.0034	9.11629e-06	2.1799e-06	1.20131e-05	0.00813
805	0.10747	0.00483	0.00343	9.17429e-06	2.19325e-06	1.20736e-05	0.00829
806	0.10857	0.00496	0.00347	9.23284e-06	2.20673e-06	1.21346e-05	0.00845
807	0.10817	0.0051	0.0035	9.29196e-06	2.22033e-06	1.2196e-05	0.00862
808	0.10849	0.00524	0.00354	9.35164e-06	2.23406e-06	1.22579e-05	0.0088
809	0.10877	0.00538	0.00358	9.41191e-06	2.24792e-06	1.23203e-05	0.00899
810	0.10895	0.00554	0.00361	9.47275e-06	2.2619e-06	1.23831e-05	0.00918
811	0.10879	0.0057	0.00365	9.53419e-06	2.27602e-06	1.24465e-05	0.00938
812	0.10872	0.00587	0.00369	9.59623e-06	2.29027e-06	1.25103e-05	0.00958
813	0.10921	0.00604	0.00373	9.65888e-06	2.30465e-06	1.25746e-05	0.00979
814	0.10876	0.00622	0.00377	9.72214e-06	2.31917e-06	1.26394e-05	0.01002
815	0.10929	0.00641	0.00381	9.78602e-06	2.33383e-06	1.27048e-05	0.01025
816	0.10869	0.00661	0.00385	9.85054e-06	2.34862e-06	1.27706e-05	0.01049
817	0.10971	0.00682	0.00389	9.9157e-06	2.36356e-06	1.28369e-05	0.01074
818	0.10944	0.00704	0.00394	9.9815e-06	2.37864e-06	1.29038e-05	0.011
819	0.10923	0.00727	0.00398	1.0048e-05	2.39386e-06	1.29712e-05	0.01127
820	0.11043	0.00751	0.00402	1.01151e-05	2.40923e-06	1.30391e-05	0.01155
821	0.1102	0.00776	0.00407	1.01829e-05	2.42475e-06	1.31075e-05	0.01185
822	0.11049	0.00802	0.00411	1.02514e-05	2.44042e-06	1.31765e-05	0.01216
823	0.11032	0.0083	0.00416	1.03206e-05	2.45625e-06	1.3246e-05	0.01248
824	0.11091	0.00859	0.0042	1.03904e-05	2.47222e-06	1.33161e-05	0.01282
825	0.11082	0.0089	0.00425	1.0461e-05	2.48836e-06	1.33868e-05	0.01317
826	0.11066	0.00922	0.0043	1.05324e-05	2.50465e-06	1.3458e-05	0.01355
827	0.1115	0.00956	0.00435	1.06044e-05	2.5211e-06	1.35297e-05	0.01394
828	0.11156	0.00992	0.0044	1.06772e-05	2.53772e-06	1.36021e-05	0.01434
829	0.11239	0.0103	0.00445	1.07507e-05	2.5545e-06	1.3675e-05	0.01477
830	0.11235	0.0107	0.0045	1.0825e-05	2.57144e-06	1.37485e-05	0.01523
831	0.11199	0.01112	0.00456	1.09001e-05	2.58856e-06	1.38227e-05	0.0157
832	0.11229	0.01157	0.00461	1.0976e-05	2.60585e-06	1.38974e-05	0.0162
833	0.11218	0.01204	0.00466	1.10526e-05	2.62331e-06	1.39727e-05	0.01673
834	0.11245	0.01254	0.00472	1.11301e-05	2.64094e-06	1.40486e-05	0.01729
835	0.1124	0.01308	0.00478	1.12084e-05	2.65876e-06	1.41252e-05	0.01788
836	0.11342	0.01364	0.00483	1.12875e-05	2.67676e-06	1.42024e-05	0.0185
837	0.11261	0.01424	0.00489	1.13674e-05	2.69494e-06	1.42802e-05	0.01917
838	0.1134	0.01489	0.00495	1.14482e-05	2.7133e-06	1.43586e-05	0.01987
839	0.11386	0.01557	0.00501	1.15299e-05	2.73186e-06	1.44377e-05	0.02061
840	0.11455	0.0163	0.00508	1.16124e-05	2.7506e-06	1.45175e-05	0.0214
841	0.11462	0.01708	0.00514	1.16958e-05	2.76954e-06	1.45979e-05	0.02224
842	0.11504	0.01791	0.0052	1.17802e-05	2.78867e-06	1.4679e-05	0.02314
843	0.11569	0.0188	0.00527	1.18654e-05	2.80801e-06	1.47608e-05	0.02409
844	0.11558	0.01975	0.00533	1.19516e-05	2.82754e-06	1.48433e-05	0.02511
845	0.11682	0.02077	0.0054	1.20387e-05	2.84728e-06	1.49264e-05	0.02621
846	0.11733	0.02187	0.00547	1.21268e-05	2.86723e-06	1.50103e-05	0.02737
847	0.11857	0.02305	0.00554	1.22158e-05	2.88739e-06	1.50948e-05	0.02862
848	0.11925	0.02432	0.00561	1.23058e-05	2.90776e-06	1.51801e-05	0.02996
849	0.1201	0.02569	0.00569	1.23969e-05	2.92835e-06	1.52661e-05	0.03141
850	0.12139	0.02716	0.00576	1.24889e-05	2.94915e-06	1.53528e-05	0.03295
851	0.12272	0.02875	0.00584	1.2582e-05	2.97018e-06	1.54403e-05	0.03462
852	0.12415	0.03047	0.00592	1.26761e-05	2.99144e-06	1.55285e-05	0.03642
853	0.12549	0.03232	0.006	1.27712e-05	3.01292e-06	1.56175e-05	0.03835
854	0.1268	0.03433	0.00608	1.28675e-05	3.03464e-06	1.57073e-05	0.04044
855	0.12874	0.0365	0.00616	1.29648e-05	3.05659e-06	1.57978e-05	0.04269
856	0.13053	0.03885	0.00625	1.30633e-05	3.07878e-06	1.58891e-05	0.04513
857	0.13262	0.04139	0.00633	1.31628e-05	3.10121e-06	1.59812e-05	0.04776
858	0.13423	0.04414	0.00642	1.32636e-05	3.12389e-06	1.60741e-05	0.05059
859	0.13605	0.04711	0.00651	1.33654e-05	3.14682e-06	1.61678e-05	0.05365
860	0.13777	0.05032	0.0066	1.34685e-05	3.17001e-06	1.62624e-05	0.05695
861	0.14023	0.05377	0.00669	1.35727e-05	3.19344e-06	1.63578e-05	0.0605
862	0.14189	0.05749	0.00679	1.36782e-05	3.21715e-06	1.6454e-05	0.06431
863	0.14433	0.06146	0.00689	1.37849e-05	3.24111e-06	1.6551e-05	0.06838
864	0.14603	0.06569	0.00699	1.38928e-05	3.26534e-06	1.6649e-05	0.07272
865	0.14892	0.07018	0.00709	1.4002e-05	3.28985e-06	1.67478e-05	0.07731
866	0.15046	0.0749	0.00719	1.41126e-05	3.31463e-06	1.68474e-05	0.08212
867	0.15306	0.0798	0.0073	1.42244e-05	3.3397e-06	1.6948e-05	0.08714
868	0.15529	0.08485	0.00741	1.43375e-05	3.36505e-06	1.70495e-05	0.09229
869	0.15835	0.08996	0.00752	1.44521e-05	3.39069e-06	1.71519e-05	0.09751
870	0.16168	0.09503	0.00764	1.4568e-05	3.41662e-06	1.72552e-05	0.1027
871	0.16399	0.09994	0.00775	1.46852e-05	3.44286e-06	1.73595e-05	0.10773
872	0.16772	0.10455	0.00787	1.4804e-05	3.46939e-06	1.74646e-05	0.11246
873	0.17074	0.1087	0.00799	1.49241e-05	3.49624e-06	1.75708e-05	0.11673
874	0.17387	0.11223	0.00812	1.50457e-05	3.52339e-06	1.76779e-05	0.12039
875	0.17767	0.11499	0.00825	1.51689e-05	3.55087e-06	1.7786e-05	0.12327
876	0.18017	0.11684	0.00838	1.52935e-05	3.57866e-06	1.78952e-05	0.12525
877	0.18291	0.11768	0.00851	1.54197e-05	3.60679e-06	1.80053e-05	0.12623
878	0.18395	0.11748	0.00865	1.55474e-05	3.63524e-06	1.81164e-05	0.12617
879	0.18491	0.11625	0.00879	1.56768e-05	3.66404e-06	1.82286e-05	0.12508
880	0.18459	0.11405	0.00893	1.58077e-05	3.69318e-06	1.83418e-05	0.12302
881	0.18271	0.11098	0.00908	1.59403e-05	3.72266e-06	1.8456e-05	0.1201
882	0.18032	0.10719	0.00923	1.60746e-05	3.75251e-06	1.85714e-05	0.11646
883	0.17607	0.10285	0.00939	1.62106e-05	3.78271e-06	1.86878e-05	0.11227
884	0.17174	0.09811	0.00954	1.63483e-05	3.81328e-06	1.88053e-05	0.10769
885	0.1654	0.09312	0.00971	1.64878e-05	3.84422e-06	1.89239e-05	0.10286
886	0.15889	0.08802	0.00987	1.66291e-05	3.87554e-06	1.90437e-05	0.09793
887	0.15209	0.08293	0.01005	1.67722e-05	3.90724e-06	1.91646e-05	0.09301
888	0.14598	0.07792	0.01022	1.69171e-05	3.93933e-06	1.92866e-05	0.08819
889	0.14003	0.07308	0.0104	1.70639e-05	3.97182e-06	1.94099e-05	0.08353
890	0.13401	0.06845	0.01059	1.72127e-05	4.00471e-06	1.95343e-05	0.07908
891	0.12837	0.06406	0.01078	1.73634e-05	4.03802e-06	1.96599e-05	0.07488
892	0.12379	0.05992	0.01097	1.75161e-05	4.07174e-06	1.97867e-05	0.07094
893	0.11924	0.05605	0.01117	1.76708e-05	4.10588e-06	1.99148e-05	0.06726
894	0.11561	0.05243	0.01138	1.78276e-05	4.14046e-06	2.00441e-05	0.06386
895	0.11252	0.04908	0.01159	1.79865e-05	4.17548e-06	2.01746e-05	0.06071
896	0.10964	0.04596	0.01181	1.81475e-05	4.21094e-06	2.03065e-05	0.05781
897	0.10734	0.04307	0.01203	1.83106e-05	4.24685e-06	2.04396e-05	0.05515
898	0.10554	0.04041	0.01227	1.8476e-05	4.28323e-06	2.0574e-05	0.05271
899	0.10361	0.03794	0.0125	1.86437e-05	4.32007e-06	2.07098e-05	0.05048
900	0.10277	0.03566	0.01275	1.88136e-05	4.35739e-06	2.0847e-05	0.04845
901	0.10183	0.03355	0.013	1.89858e-05	4.3952e-06	2.09855e-05	0.04659
902	0.10144	0.0316	0.01326	1.91605e-05	4.4335e-06	2.11253e-05	0.0449
903	0.10061	0.0298	0.01352	1.93375e-05	4.47231e-06	2.12666e-05	0.04337
904	0.10107	0.02813	0.0138	1.95171e-05	4.51163e-06	2.14093e-05	0.04198
905	0.10095	0.02659	0.01408	1.96991e-05	4.55146e-06	2.15535e-05	0.04072
906	0.10172	0.02516	0.01437	1.98837e-05	4.59183e-06	2.16991e-05	0.03958
907	0.10216	0.02383	0.01467	2.00709e-05	4.63274e-06	2.18462e-05	0.03855
908	0.1035	0.02259	0.01498	2.02607e-05	4.67419e-06	2.19947e-05	0.03762
909	0.10448	0.02145	0.0153	2.04533e-05	4.71621e-06	2.21449e-05	0.0368
910	0.10562	0.02038	0.01563	2.06486e-05	4.75879e-06	2.22965e-05	0.03606
911	0.10727	0.01938	0.01598	2.08467e-05	4.80195e-06	2.24497e-05	0.0354
912	0.10785	0.01845	0.01633	2.10477e-05	4.84571e-06	2.26045e-05	0.03483
913	0.10873	0.01759	0.01669	2.12516e-05	4.89006e-06	2.27609e-05	0.03433
914	0.10928	0.01677	0.01707	2.14584e-05	4.93502e-06	2.29189e-05	0.03389
915	0.11035	0.01602	0.01746	2.16684e-05	4.98061e-06	2.30786e-05	0.03352
916	0.11037	0.0153	0.01786	2.18814e-05	5.02683e-06	2.324e-05	0.03321
917	0.11108	0.01464	0.01828	2.20975e-05	5.0737e-06	2.3403e-05	0.03296
918	0.11161	0.01401	0.01871	2.23169e-05	5.12123e-06	2.35678e-05	0.03277
919	0.11245	0.01342	0.01915	2.25396e-05	5.16942e-06	2.37343e-05	0.03263
920	0.11311	0.01287	0.01962	2.27656e-05	5.21831e-06	2.39026e-05	0.03254
921	0.11429	0.01235	0.02009	2.2995e-05	5.26788e-06	2.40727e-05	0.0325
922	0.11545	0.01186	0.02059	2.32279e-05	5.31817e-06	2.42446e-05	0.0325
923	0.11664	0.01139	0.02111	2.34644e-05	5.36918e-06	2.44184e-05	0.03255
924	0.11785	0.01096	0.02164	2.37044e-05	5.42093e-06	2.4594e-05	0.03265
925	0.11874	0.01054	0.0222	2.39482e-05	5.47343e-06	2.47716e-05	0.03279
926	0.11918	0.01015	0.02277	2.41958e-05	5.52669e-06	2.4951e-05	0.03298
927	0.11954	0.00978	0.02337	2.44472e-05	5.58074e-06	2.51324e-05	0.03321
928	0.11957	0.00943	0.02399	2.47026e-05	5.63558e-06	2.53158e-05	0.03348
929	0.11974	0.00909	0.02464	2.4962e-05	5.69124e-06	2.55013e-05	0.03379
930	0.11991	0.00878	0.02531	2.52255e-05	5.74772e-06	2.56887e-05	0.03415
931	0.11949	0.00848	0.02602	2.54931e-05	5.80505e-06	2.58783e-05	0.03455
932	0.11957	0.00819	0.02675	2.57651e-05	5.86324e-06	2.60699e-05	0.035
933	0.1196	0.00792	0.02751	2.60414e-05	5.92231e-06	2.62637e-05	0.03549
934	0.11947	0.00766	0.0283	2.63222e-05	5.98228e-06	2.64596e-05	0.03602
935	0.11962	0.00741	0.02913	2.66076e-05	6.04316e-06	2.66578e-05	0.0366
936	0.11976	0.00718	0.02999	2.68976e-05	6.10498e-06	2.68582e-05	0.03723
937	0.1195	0.00695	0.0309	2.71924e-05	6.16775e-06	2.70608e-05	0.03791
938	0.11952	0.00674	0.03184	2.74921e-05	6.23149e-06	2.72657e-05	0.03864
939	0.11918	0.00654	0.03283	2.77967e-05	6.29622e-06	2.7473e-05	0.03942
940	0.11986	0.00634	0.03386	2.81065e-05	6.36197e-06	2.76827e-05	0.04026
941	0.11863	0.00615	0.03494	2.84214e-05	6.42876e-06	2.78948e-05	0.04116
942	0.11961	0.00597	0.03608	2.87417e-05	6.4966e-06	2.81093e-05	0.04211
943	0.11938	0.0058	0.03726	2.90674e-05	6.56552e-06	2.83263e-05	0.04313
944	0.11971	0.00564	0.03851	2.93986e-05	6.63554e-06	2.85458e-05	0.04421
945	0.11924	0.00548	0.03982	2.97356e-05	6.70669e-06	2.87679e-05	0.04536
946	0.12088	0.00533	0.0412	3.00783e-05	6.77899e-06	2.89925e-05	0.04659
947	0.12042	0.00518	0.04264	3.04271e-05	6.85246e-06	2.92199e-05	0.04789
948	0.12124	0.00504	0.04417	3.07819e-05	6.92713e-06	2.94499e-05	0.04928
949	0.1219	0.00491	0.04577	3.1143e-05	7.00304e-06	2.96826e-05	0.05075
950	0.12242	0.00478	0.04746	3.15104e-05	7.08019e-06	2.99181e-05	0.05231
951	0.12396	0.00466	0.04924	3.18844e-05	7.15863e-06	3.01564e-05	0.05397
952	0.12544	0.00454	0.05113	3.22651e-05	7.23838e-06	3.03976e-05	0.05574
953	0.12742	0.00442	0.05312	3.26526e-05	7.31946e-06	3.06416e-05	0.05762
954	0.12874	0.00431	0.05523	3.30472e-05	7.40192e-06	3.08887e-05	0.05961
955	0.13139	0.00421	0.05746	3.34489e-05	7.48578e-06	3.11387e-05	0.06174
956	0.13294	0.0041	0.05982	3.38581e-05	7.57107e-06	3.13918e-05	0.064
957	0.13703	0.00401	0.06233	3.42747e-05	7.65782e-06	3.16479e-05	0.06641
958	0.13899	0.00391	0.065	3.46991e-05	7.74608e-06	3.19072e-05	0.06898
959	0.14288	0.00382	0.06783	3.51314e-05	7.83587e-06	3.21697e-05	0.07173
960	0.14544	0.00373	0.07085	3.55719e-05	7.92723e-06	3.24355e-05	0.07466
961	0.1488	0.00364	0.07407	3.60207e-05	8.02019e-06	3.27046e-05	0.07779
962	0.15241	0.00356	0.0775	3.6478e-05	8.1148e-06	3.2977e-05	0.08113
963	0.15574	0.00348	0.08116	3.6944e-05	8.2111e-06	3.32529e-05	0.08472
964	0.15878	0.0034	0.08508	3.74191e-05	8.30912e-06	3.35322e-05	0.08856
965	0.16271	0.00333	0.08927	3.79034e-05	8.4089e-06	3.3815e-05	0.09268
966	0.1664	0.00326	0.09377	3.83971e-05	8.51049e-06	3.41015e-05	0.09711
967	0.17014	0.00318	0.0986	3.89005e-05	8.61393e-06	3.43916e-05	0.10187
968	0.17489	0.00312	0.10379	3.94139e-05	8.71927e-06	3.46854e-05	0.10699
969	0.17909	0.00305	0.10938	3.99375e-05	8.82655e-06	3.4983e-05	0.11251
970	0.18605	0.00299	0.1154	4.04716e-05	8.93583e-06	3.52844e-05	0.11847
971	0.1912	0.00293	0.1219	4.10165e-05	9.04714e-06	3.55898e-05	0.12491
972	0.19839	0.00287	0.12892	4.15725e-05	9.16055e-06	3.58991e-05	0.13188
973	0.20662	0.00281	0.13653	4.21398e-05	9.2761e-06	3.62125e-05	0.13942
974	0.21582	0.00275	0.14476	4.27188e-05	9.39385e-06	3.653e-05	0.1476
975	0.22519	0.0027	0.1537	4.33098e-05	9.51386e-06	3.68517e-05	0.15649
976	0.23589	0.00264	0.16341	4.39131e-05	9.63618e-06	3.71777e-05	0.16615
977	0.24705	0.00259	0.17398	4.45292e-05	9.76088e-06	3.7508e-05	0.17666
978	0.25986	0.00254	0.18548	4.51583e-05	9.88801e-06	3.78427e-05	0.18812
979	0.27226	0.00249	0.19802	4.58008e-05	1.00176e-05	3.8182e-05	0.20061
980	0.28932	0.00245	0.2117	4.6457e-05	1.01498e-05	3.85258e-05	0.21424
981	0.30366	0.0024	0.22664	4.71275e-05	1.02847e-05	3.88742e-05	0.22914
982	0.3211	0.00235	0.24295	4.78126e-05	1.04222e-05	3.92274e-05	0.2454
983	0.33611	0.00231	0.26076	4.85127e-05	1.05625e-05	3.95855e-05	0.26317
984	0.35525	0.00227	0.28021	4.92283e-05	1.07057e-05	3.99485e-05	0.28258
985	0.37499	0.00223	0.30141	4.99599e-05	1.08517e-05	4.03165e-05	0.30374
986	0.39644	0.00219	0.32449	5.07078e-05	1.10008e-05	4.06895e-05	0.32678
987	0.41911	0.00215	0.34954	5.14726e-05	1.1153e-05	4.10678e-05	0.35179
988	0.44402	0.00211	0.37663	5.22549e-05	1.13084e-05	4.14514e-05	0.37885
989	0.471	0.00207	0.40578	5.30551e-05	1.1467e-05	4.18404e-05	0.40796
990	0.4993	0.00204	0.43693	5.38739e-05	1.1629e-05	4.22349e-05	0.43908
991	0.52767	0.002	0.4699	5.47116e-05	1.17945e-05	4.2635e-05	0.47202
992	0.55883	0.00197	0.5044	5.55691e-05	1.19635e-05	4.30408e-05	0.50648
993	0.59274	0.00194	0.53993	5.64469e-05	1.21361e-05	4.34524e-05	0.54198
994	0.62578	0.0019	0.57581	5.73456e-05	1.23126e-05	4.387e-05	0.57782
995	0.65927	0.00187	0.61111	5.82659e-05	1.24929e-05	4.42936e-05	0.61309
996	0.68911	0.00184	0.6447	5.92085e-05	1.26772e-05	4.47233e-05	0.64665
997	0.71779	0.00181	0.67525	6.01742e-05	1.28656e-05	4.51594e-05	0.67718
998	0.7442	0.00178	0.70135	6.11636e-05	1.30582e-05	4.56018e-05	0.70325
999	0.7666	0.00175	0.72162	6.21776e-05	1.32552e-05	4.60508e-05	0.72349
1000	0.78378	0.00172	0.73486	6.3217e-05	1.34566e-05	4.65064e-05	0.73671
1001	0.79599	0.0017	0.74025	6.42827e-05	1.36627e-05	4.69689e-05	0.74207
1002	0.79888	0.00167	0.73743	6.53755e-05	1.38736e-05	4.74382e-05	0.73923
1003	0.79443	0.00164	0.72659	6.64964e-05	1.40894e-05	4.79146e-05	0.72837
1004	0.78116	0.00162	0.70842	6.76463e-05	1.43102e-05	4.83983e-05	0.71017
1005	0.76233	0.00159	0.68401	6.88262e-05	1.45363e-05	4.88893e-05	0.68574
1006	0.73478	0.00157	0.65471	7.00373e-05	1.47678e-05	4.93878e-05	0.65641
1007	0.70518	0.00155	0.62192	7.12805e-05	1.50048e-05	4.98939e-05	0.6236
1008	0.66945	0.00152	0.58703	7.25571e-05	1.52476e-05	5.04079e-05	0.58869
1009	0.62814	0.0015	0.55122	7.38683e-05	1.54964e-05	5.09298e-05	0.55286
1010	0.5889	0.00148	0.5155	7.52152e-05	1.57512e-05	5.14599e-05	0.51712
1011	0.54929	0.00146	0.48062	7.65993e-05	1.60124e-05	5.19984e-05	0.48222
1012	0.51011	0.00143	0.44712	7.80219e-05	1.62802e-05	5.25453e-05	0.4487
1013	0.47524	0.00141	0.41538	7.94844e-05	1.65547e-05	5.31008e-05	0.41694
1014	0.44231	0.00139	0.38559	8.09884e-05	1.68362e-05	5.36653e-05	0.38713
1015	0.41259	0.00137	0.35784	8.25354e-05	1.7125e-05	5.42387e-05	0.35937
1016	0.38725	0.00135	0.33215	8.41271e-05	1.74212e-05	5.48214e-05	0.33366
1017	0.36157	0.00133	0.30846	8.57651e-05	1.77252e-05	5.54136e-05	0.30996
1018	0.33943	0.00132	0.28668	8.74514e-05	1.80373e-05	5.60154e-05	0.28816
1019	0.3175	0.0013	0.2667	8.91879e-05	1.83576e-05	5.6627e-05	0.26816
1020	0.30089	0.00128	0.24839	9.09765e-05	1.86865e-05	5.72487e-05	0.24984
1021	0.28298	0.00126	0.23162	9.28193e-05	1.90244e-05	5.78807e-05	0.23305
1022	0.26772	0.00124	0.21626	9.47186e-05	1.93714e-05	5.85232e-05	0.21768
1023	0.2532	0.00123	0.2022	9.66766e-05	1.97281e-05	5.91764e-05	0.2036
1024	0.23973	0.00121	0.18931	9.86959e-05	2.00947e-05	5.98407e-05	0.1907
1025	0.22817	0.00119	0.17749	0.000100779	2.04716e-05	6.05162e-05	0.17887
1026	0.21712	0.00118	0.16664	0.000102929	2.08592e-05	6.12032e-05	0.16801
1027	0.2069	0.00116	0.15667	0.000105148	2.12579e-05	6.19019e-05	0.15802
1028	0.19727	0.00115	0.1475	0.000107439	2.16681e-05	6.26127e-05	0.14884
1029	0.18857	0.00113	0.13905	0.000109806	2.20903e-05	6.33358e-05	0.14038
1030	0.18046	0.00112	0.13125	0.000112252	2.2525e-05	6.40714e-05	0.13257
1031	0.17267	0.0011	0.12405	0.00011478	2.29726e-05	6.482e-05	0.12536
1032	0.16576	0.00109	0.11739	0.000117394	2.34336e-05	6.55817e-05	0.11869
1033	0.15916	0.00108	0.11123	0.000120099	2.39087e-05	6.6357e-05	0.11251
1034	0.15253	0.00106	0.10551	0.000122898	2.43984e-05	6.7146e-05	0.10678
1035	0.14636	0.00105	0.10019	0.000125795	2.49032e-05	6.79492e-05	0.10146
1036	0.14086	0.00104	0.09526	0.000128797	2.54239e-05	6.87669e-05	0.09651
1037	0.13561	0.00102	0.09066	0.000131906	2.5961e-05	6.95994e-05	0.09191
1038	0.1301	0.00101	0.08637	0.000135129	2.65154e-05	7.04472e-05	0.08761
1039	0.12608	0.000998688	0.08236	0.000138472	2.70876e-05	7.13105e-05	0.0836
1040	0.12169	0.000986551	0.07862	0.000141939	2.76786e-05	7.21897e-05	0.07985
1041	0.11761	0.000974634	0.07512	0.000145538	2.82891e-05	7.30853e-05	0.07634
1042	0.11396	0.00096293	0.07184	0.000149276	2.892e-05	7.39977e-05	0.07306
1043	0.11078	0.000951436	0.06876	0.000153158	2.95722e-05	7.49273e-05	0.06997
1044	0.10791	0.000940145	0.06587	0.000157194	3.02468e-05	7.58744e-05	0.06708
1045	0.10539	0.000929054	0.06315	0.000161391	3.09446e-05	7.68396e-05	0.06435
1046	0.10289	0.000918157	0.0606	0.000165757	3.16668e-05	7.78234e-05	0.06179
1047	0.10079	0.000907451	0.05819	0.000170303	3.24146e-05	7.88261e-05	0.05938
1048	0.09904	0.00089693	0.05592	0.000175037	3.31892e-05	7.98484e-05	0.0571
1049	0.09736	0.00088659	0.05377	0.000179971	3.39918e-05	8.08906e-05	0.05495
1050	0.09562	0.000876428	0.05174	0.000185116	3.48238e-05	8.19533e-05	0.05292
1051	0.0946	0.000866439	0.04983	0.000190484	3.56868e-05	8.30372e-05	0.051
1052	0.0935	0.00085662	0.04801	0.000196087	3.65821e-05	8.41426e-05	0.04919
1053	0.09205	0.000846966	0.04629	0.000201941	3.75116e-05	8.52703e-05	0.04746
1054	0.09116	0.000837474	0.04466	0.00020806	3.84768e-05	8.64207e-05	0.04583
1055	0.09031	0.000828141	0.04311	0.000214459	3.94798e-05	8.75946e-05	0.04428
1056	0.08924	0.000818962	0.04164	0.000221157	4.05224e-05	8.87925e-05	0.04281
1057	0.08852	0.000809934	0.04025	0.000228173	4.16068e-05	9.00152e-05	0.04142
1058	0.08827	0.000801055	0.03892	0.000235526	4.27353e-05	9.12632e-05	0.04009
1059	0.08762	0.000792321	0.03765	0.000243238	4.39102e-05	9.25374e-05	0.03882
1060	0.08713	0.000783728	0.03644	0.000251334	4.51342e-05	9.38384e-05	0.03762
1061	0.08698	0.000775274	0.03529	0.000259838	4.641e-05	9.5167e-05	0.03647
1062	0.08693	0.000766956	0.0342	0.000268779	4.77405e-05	9.6524e-05	0.03538
1063	0.08681	0.000758771	0.03315	0.000278187	4.9129e-05	9.79102e-05	0.03433
1064	0.0866	0.000750716	0.03215	0.000288094	5.05788e-05	9.93265e-05	0.03334
1065	0.08717	0.000742788	0.03119	0.000298537	5.20937e-05	0.000100774	0.03238
1066	0.08741	0.000734984	0.03027	0.000309555	5.36775e-05	0.000102253	0.03147
1067	0.08729	0.000727303	0.0294	0.00032119	5.53345e-05	0.000103765	0.03061
1068	0.08779	0.000719742	0.02856	0.000333489	5.70692e-05	0.00010531	0.02977
1069	0.08779	0.000712297	0.02775	0.000346503	5.88866e-05	0.00010689	0.02898
1070	0.08822	0.000704967	0.02698	0.000360288	6.07921e-05	0.000108506	0.02822
1071	0.0884	0.00069775	0.02624	0.000374906	6.27913e-05	0.000110159	0.02749
1072	0.08902	0.000690642	0.02553	0.000390424	6.48906e-05	0.00011185	0.02679
1073	0.0891	0.000683642	0.02485	0.000406918	6.70966e-05	0.000113581	0.02612
1074	0.08956	0.000676749	0.02419	0.000424471	6.94168e-05	0.000115351	0.02548
1075	0.08968	0.000669958	0.02356	0.000443173	7.18591e-05	0.000117163	0.02487
1076	0.08982	0.000663269	0.02296	0.000463127	7.44322e-05	0.000119019	0.02428
1077	0.08998	0.00065668	0.02238	0.000484445	7.71456e-05	0.000120918	0.02371
1078	0.08967	0.000650188	0.02181	0.000507255	8.00097e-05	0.000122864	0.02317
1079	0.08962	0.000643792	0.02127	0.000531695	8.30358e-05	0.000124856	0.02266
1080	0.08925	0.000637489	0.02075	0.000557924	8.62363e-05	0.000126898	0.02216
1081	0.08846	0.000631279	0.02025	0.000586118	8.96248e-05	0.00012899	0.02169
1082	0.08805	0.000625158	0.01976	0.000616477	9.32163e-05	0.000131134	0.02123
1083	0.08661	0.000619126	0.0193	0.000649223	9.70273e-05	0.000133332	0.0208
1084	0.08574	0.000613181	0.01885	0.00068461	0.000101076	0.000135585	0.02038
1085	0.0846	0.000607321	0.01841	0.000722926	0.000105382	0.000137896	0.01998
1086	0.08361	0.000601544	0.01799	0.000764497	0.000109969	0.000140267	0.01961
1087	0.08245	0.000595849	0.01758	0.000809695	0.00011486	0.000142699	0.01925
1088	0.08117	0.000590235	0.01719	0.000858948	0.000120083	0.000145195	0.0189
1089	0.07977	0.000584699	0.01681	0.000912743	0.000125669	0.000147757	0.01858
1090	0.07857	0.000579241	0.01644	0.000971646	0.000131652	0.000150387	0.01827
1091	0.07749	0.000573859	0.01608	0.00104	0.000138071	0.000153088	0.01799
1092	0.07619	0.000568551	0.01574	0.00111	0.000144968	0.000155862	0.01772
1093	0.07533	0.000563316	0.01541	0.00119	0.000152391	0.000158712	0.01747
1094	0.07446	0.000558154	0.01508	0.00127	0.000160397	0.000161641	0.01724
1095	0.07382	0.000553061	0.01477	0.00137	0.000169046	0.000164651	0.01703
1096	0.07316	0.000548038	0.01447	0.00148	0.000178408	0.000167747	0.01684
1097	0.07278	0.000543084	0.01417	0.0016	0.000188565	0.00017093	0.01667
1098	0.07238	0.000538195	0.01389	0.00173	0.000199608	0.000174205	0.01653
1099	0.07247	0.000533373	0.01361	0.00189	0.000211641	0.000177574	0.01642
1100	0.07219	0.000528615	0.01334	0.00206	0.000224787	0.000181042	0.01633
1101	0.07246	0.00052392	0.01308	0.00225	0.000239185	0.000184613	0.01628
1102	0.07284	0.000519288	0.01282	0.00248	0.000254997	0.00018829	0.01626
1103	0.07313	0.000514716	0.01258	0.00273	0.000272413	0.000192077	0.01629
1104	0.07358	0.000510204	0.01234	0.00303	0.000291655	0.00019598	0.01636
1105	0.07403	0.000505752	0.01211	0.00337	0.000312984	0.000200003	0.01649
1106	0.07509	0.000501357	0.01188	0.00376	0.000336709	0.000204151	0.01669
1107	0.07558	0.00049702	0.01166	0.00422	0.000363197	0.000208428	0.01695
1108	0.07645	0.000492738	0.01145	0.00476	0.000392886	0.000212842	0.01731
1109	0.07756	0.000488511	0.01124	0.0054	0.000426306	0.000217397	0.01777
1110	0.07844	0.000484339	0.01104	0.00614	0.000464094	0.000222099	0.01835
1111	0.07951	0.000480219	0.01084	0.00701	0.000507031	0.000226955	0.01906
1112	0.08071	0.000476152	0.01065	0.00802	0.000556071	0.000231972	0.01993
1113	0.08166	0.000472137	0.01046	0.00919	0.000612397	0.000237156	0.02097
1114	0.08265	0.000468171	0.01028	0.0105	0.000677481	0.000242516	0.02217
1115	0.0836	0.000464256	0.0101	0.01193	0.000753174	0.00024806	0.0235
1116	0.08406	0.000460389	0.00993	0.0134	0.000841817	0.000253795	0.02489
1117	0.08465	0.00045657	0.00976	0.01479	0.000946405	0.00025973	0.02621
1118	0.08486	0.000452799	0.0096	0.01593	0.00107	0.000265876	0.02731
1119	0.08497	0.000449074	0.00944	0.01662	0.00122	0.000272242	0.02799
1120	0.08469	0.000445395	0.00928	0.01673	0.0014	0.000278839	0.02813
1121	0.08502	0.000441761	0.00913	0.01624	0.00162	0.000285678	0.02772
1122	0.0845	0.000438171	0.00898	0.01526	0.00189	0.000292771	0.02686
1123	0.08425	0.000434624	0.00883	0.01394	0.00223	0.00030013	0.02574
1124	0.08397	0.00043112	0.00869	0.01248	0.00266	0.00030777	0.02457
1125	0.08345	0.000427659	0.00855	0.01102	0.00319	0.000315704	0.02351
1126	0.08283	0.000424239	0.00842	0.00966	0.00386	0.000323948	0.02269
1127	0.08256	0.00042086	0.00829	0.00844	0.00469	0.000332518	0.02217
1128	0.0818	0.000417521	0.00816	0.00737	0.00569	0.000341431	0.02198
1129	0.08127	0.000414221	0.00803	0.00645	0.00681	0.000350707	0.02206
1130	0.08067	0.000410961	0.00791	0.00566	0.00791	0.000360364	0.02225
1131	0.07974	0.000407738	0.00779	0.00499	0.00873	0.000370425	0.02228
1132	0.07921	0.000404554	0.00767	0.00442	0.00899	0.00038091	0.02186
1133	0.07862	0.000401406	0.00756	0.00393	0.00858	0.000391846	0.02086
1134	0.07757	0.000398295	0.00744	0.00351	0.00768	0.000403258	0.01943
1135	0.07653	0.00039522	0.00734	0.00315	0.00655	0.000415173	0.01785
1136	0.07606	0.000392181	0.00723	0.00284	0.00545	0.000427622	0.01634
1137	0.07496	0.000389176	0.00712	0.00257	0.00449	0.000440637	0.01501
1138	0.07427	0.000386206	0.00702	0.00233	0.00369	0.000454253	0.01389
1139	0.07346	0.00038327	0.00692	0.00213	0.00306	0.000468506	0.01296
1140	0.07241	0.000380367	0.00682	0.00195	0.00255	0.000483438	0.01218
1141	0.07154	0.000377496	0.00672	0.00179	0.00215	0.000499092	0.01154
1142	0.07076	0.000374658	0.00663	0.00165	0.00183	0.000515514	0.01099
1143	0.07008	0.000371852	0.00654	0.00152	0.00157	0.000532756	0.01053
1144	0.0692	0.000369078	0.00645	0.00141	0.00136	0.000550873	0.01013
1145	0.06856	0.000366334	0.00636	0.00131	0.00118	0.000569925	0.00979
1146	0.06807	0.000363621	0.00627	0.00122	0.00104	0.000589976	0.00948
1147	0.06753	0.000360937	0.00619	0.00114	0.000921135	0.000611098	0.00922
1148	0.06691	0.000358283	0.0061	0.00106	0.000820461	0.000633367	0.00898
1149	0.06614	0.000355659	0.00602	0.000995072	0.000734988	0.000656868	0.00877
1150	0.06573	0.000353063	0.00594	0.000934101	0.000661883	0.000681693	0.00857
1151	0.06513	0.000350495	0.00586	0.000878469	0.00059893	0.000707941	0.0084
1152	0.06485	0.000347955	0.00579	0.000827582	0.000544371	0.000735724	0.00824
1153	0.06428	0.000345443	0.00571	0.000780923	0.000496808	0.000765162	0.0081
1154	0.06391	0.000342958	0.00564	0.000738044	0.000455115	0.000796388	0.00797
1155	0.06335	0.000340499	0.00557	0.000698554	0.000418378	0.000829549	0.00785
1156	0.06295	0.000338067	0.00549	0.000662109	0.000385855	0.000864806	0.00775
1157	0.06281	0.000335661	0.00542	0.000628408	0.000356934	0.000902339	0.00765
1158	0.06259	0.00033328	0.00536	0.000597186	0.000331108	0.000942345	0.00756
1159	0.06251	0.000330925	0.00529	0.000568209	0.000307955	0.000985045	0.00748
1160	0.06232	0.000328594	0.00522	0.000541268	0.000287124	0.00103	0.00741
1161	0.06203	0.000326288	0.00516	0.000516179	0.000268317	0.00108	0.00735
1162	0.06211	0.000324006	0.00509	0.000492778	0.000251282	0.00113	0.00729
1163	0.06233	0.000321748	0.00503	0.000470919	0.000235806	0.00119	0.00725
1164	0.06233	0.000319514	0.00497	0.000450469	0.000221705	0.00125	0.00721
1165	0.06244	0.000317302	0.00491	0.000431312	0.000208823	0.00131	0.00718
1166	0.06271	0.000315114	0.00485	0.000413342	0.000197024	0.00138	0.00716
1167	0.06293	0.000312948	0.00479	0.000396463	0.000186191	0.00146	0.00715
1168	0.0635	0.000310804	0.00474	0.00038059	0.000176221	0.00154	0.00715
1169	0.06357	0.000308682	0.00468	0.000365644	0.000167027	0.00163	0.00715
1170	0.06389	0.000306582	0.00463	0.000351555	0.00015853	0.00173	0.00717
1171	0.06413	0.000304503	0.00457	0.000338261	0.000150661	0.00183	0.0072
1172	0.06436	0.000302445	0.00452	0.000325701	0.000143361	0.00195	0.00724
1173	0.06475	0.000300408	0.00447	0.000313824	0.000136577	0.00208	0.0073
1174	0.06528	0.000298392	0.00442	0.000302581	0.00013026	0.00222	0.00736
1175	0.06571	0.000296395	0.00437	0.000291928	0.00012437	0.00237	0.00745
1176	0.06625	0.000294419	0.00432	0.000281825	0.000118869	0.00254	0.00755
1177	0.06667	0.000292462	0.00427	0.000272234	0.000113724	0.00273	0.00767
1178	0.06728	0.000290525	0.00422	0.000263123	0.000108904	0.00294	0.00782
1179	0.0677	0.000288607	0.00417	0.000254459	0.000104383	0.00317	0.00799
1180	0.06838	0.000286708	0.00413	0.000246214	0.000100137	0.00343	0.00819
1181	0.06892	0.000284827	0.00408	0.000238361	9.6144e-05	0.00372	0.00842
1182	0.06968	0.000282965	0.00404	0.000230877	9.23842e-05	0.00405	0.0087
1183	0.07021	0.000281121	0.00399	0.000223738	8.88401e-05	0.00443	0.00901
1184	0.07112	0.000279295	0.00395	0.000216924	8.54954e-05	0.00485	0.00938
1185	0.07174	0.000277487	0.00391	0.000210415	8.23356e-05	0.00534	0.00982
1186	0.07246	0.000275696	0.00386	0.000204193	7.93472e-05	0.0059	0.01032
1187	0.07336	0.000273923	0.00382	0.000198243	7.65182e-05	0.00654	0.01091
1188	0.07438	0.000272167	0.00378	0.000192547	7.38374e-05	0.00728	0.0116
1189	0.07502	0.000270427	0.00374	0.000187093	7.12947e-05	0.00814	0.01241
1190	0.07628	0.000268704	0.0037	0.000181867	6.88808e-05	0.00914	0.01337
1191	0.07753	0.000266997	0.00366	0.000176855	6.65872e-05	0.01032	0.01449
1192	0.07873	0.000265307	0.00363	0.000172048	6.4406e-05	0.01169	0.01582
1193	0.0801	0.000263633	0.00359	0.000167433	6.23299e-05	0.0133	0.01738
1194	0.08153	0.000261974	0.00355	0.000163	6.03525e-05	0.01518	0.01921
1195	0.08307	0.000260331	0.00352	0.000158741	5.84675e-05	0.01735	0.02134
1196	0.08435	0.000258703	0.00348	0.000154646	5.66692e-05	0.01982	0.02377
1197	0.08625	0.000257091	0.00344	0.000150708	5.49525e-05	0.02257	0.02648
1198	0.08793	0.000255494	0.00341	0.000146917	5.33125e-05	0.02551	0.02938
1199	0.0892	0.000253911	0.00338	0.000143267	5.17447e-05	0.02845	0.03227
1200	0.09046	0.000252343	0.00334	0.000139751	5.02449e-05	0.03111	0.03489
1201	0.09188	0.00025079	0.00331	0.000136363	4.88092e-05	0.03312	0.03686
1202	0.09261	0.000249251	0.00328	0.000133096	4.74342e-05	0.03414	0.03785
1203	0.09323	0.000247726	0.00324	0.000129944	4.61163e-05	0.03397	0.03764
1204	0.09348	0.000246214	0.00321	0.000126903	4.48525e-05	0.03265	0.03628
1205	0.09277	0.000244717	0.00318	0.000123968	4.36399e-05	0.03042	0.03401
1206	0.09178	0.000243233	0.00315	0.000121132	4.24757e-05	0.02765	0.03121
1207	0.09024	0.000241763	0.00312	0.000118393	4.13574e-05	0.02469	0.02821
1208	0.08849	0.000240306	0.00309	0.000115746	4.02827e-05	0.02179	0.02528
1209	0.08604	0.000238862	0.00306	0.000113186	3.92492e-05	0.01911	0.02256
1210	0.084	0.000237431	0.00303	0.000110709	3.8255e-05	0.01672	0.02014
1211	0.08119	0.000236013	0.003	0.000108313	3.7298e-05	0.01463	0.01801
1212	0.0786	0.000234608	0.00297	0.000105994	3.63764e-05	0.01283	0.01618
1213	0.07619	0.000233215	0.00295	0.000103749	3.54885e-05	0.01129	0.01461
1214	0.07408	0.000231834	0.00292	0.000101573	3.46327e-05	0.00998	0.01326
1215	0.07195	0.000230466	0.00289	9.94659e-05	3.38074e-05	0.00885	0.01211
1216	0.07012	0.00022911	0.00286	9.74231e-05	3.30113e-05	0.00789	0.01111
1217	0.06843	0.000227765	0.00284	9.54425e-05	3.22429e-05	0.00706	0.01026
1218	0.06706	0.000226433	0.00281	9.35215e-05	3.1501e-05	0.00635	0.00951
1219	0.06545	0.000225112	0.00279	9.16579e-05	3.07844e-05	0.00573	0.00887
1220	0.06441	0.000223803	0.00276	8.98493e-05	3.0092e-05	0.0052	0.0083
1221	0.0631	0.000222505	0.00274	8.80937e-05	2.94226e-05	0.00473	0.00781
1222	0.06227	0.000221218	0.00271	8.63889e-05	2.87753e-05	0.00432	0.00737
1223	0.06111	0.000219942	0.00269	8.4733e-05	2.81491e-05	0.00396	0.00698
1224	0.06007	0.000218678	0.00266	8.31242e-05	2.75431e-05	0.00364	0.00663
1225	0.05943	0.000217424	0.00264	8.15608e-05	2.69564e-05	0.00336	0.00632
1226	0.05864	0.000216181	0.00262	8.00409e-05	2.63883e-05	0.0031	0.00604
1227	0.05796	0.000214948	0.00259	7.85631e-05	2.58379e-05	0.00288	0.00579
1228	0.05727	0.000213727	0.00257	7.71258e-05	2.53045e-05	0.00267	0.00556
1229	0.05683	0.000212515	0.00255	7.57275e-05	2.47875e-05	0.00249	0.00535
1230	0.0564	0.000211314	0.00253	7.43668e-05	2.42862e-05	0.00233	0.00516
1231	0.0556	0.000210123	0.0025	7.30425e-05	2.37999e-05	0.00218	0.00499
1232	0.05537	0.000208942	0.00248	7.17531e-05	2.3328e-05	0.00204	0.00483
1233	0.05507	0.000207771	0.00246	7.04975e-05	2.287e-05	0.00192	0.00468
1234	0.05471	0.000206609	0.00244	6.92746e-05	2.24254e-05	0.0018	0.00454
1235	0.05467	0.000205458	0.00242	6.80832e-05	2.19936e-05	0.0017	0.00442
1236	0.05455	0.000204316	0.0024	6.69222e-05	2.15742e-05	0.00161	0.0043
1237	0.05406	0.000203183	0.00238	6.57906e-05	2.11666e-05	0.00152	0.00419
1238	0.05415	0.00020206	0.00236	6.46874e-05	2.07704e-05	0.00144	0.00408
1239	0.05405	0.000200946	0.00234	6.36117e-05	2.03853e-05	0.00136	0.00399
1240	0.05397	0.000199841	0.00232	6.25626e-05	2.00108e-05	0.0013	0.0039
1241	0.05391	0.000198746	0.0023	6.15392e-05	1.96464e-05	0.00123	0.00381
1242	0.05416	0.000197659	0.00228	6.05407e-05	1.9292e-05	0.00117	0.00373
1243	0.05407	0.000196581	0.00226	5.95663e-05	1.8947e-05	0.00112	0.00365
1244	0.05424	0.000195512	0.00224	5.86151e-05	1.86112e-05	0.00107	0.00358
1245	0.05447	0.000194452	0.00223	5.76866e-05	1.82843e-05	0.00102	0.00351
1246	0.05461	0.0001934	0.00221	5.67799e-05	1.79659e-05	0.000972989	0.00345
1247	0.05511	0.000192357	0.00219	5.58944e-05	1.76557e-05	0.000931056	0.00339
1248	0.05532	0.000191323	0.00217	5.50294e-05	1.73535e-05	0.000891752	0.00333
1249	0.05553	0.000190296	0.00215	5.41843e-05	1.70589e-05	0.000854866	0.00327
1250	0.05535	0.000189278	0.00214	5.33586e-05	1.67719e-05	0.000820203	0.00322
1251	0.05573	0.000188268	0.00212	5.25515e-05	1.64919e-05	0.000787591	0.00316
1252	0.05573	0.000187266	0.0021	5.17626e-05	1.6219e-05	0.000756872	0.00312
1253	0.05591	0.000186272	0.00209	5.09913e-05	1.59527e-05	0.000727904	0.00307
1254	0.05595	0.000185286	0.00207	5.02371e-05	1.5693e-05	0.000700556	0.00302
1255	0.05598	0.000184307	0.00205	4.94995e-05	1.54395e-05	0.00067471	0.00298
1256	0.05631	0.000183337	0.00204	4.8778e-05	1.51921e-05	0.00065026	0.00294
1257	0.05624	0.000182374	0.00202	4.80722e-05	1.49506e-05	0.000627108	0.00289
1258	0.05601	0.000181419	0.00201	4.73815e-05	1.47149e-05	0.000605163	0.00286
1259	0.05594	0.000180471	0.00199	4.67056e-05	1.44846e-05	0.000584344	0.00282
1260	0.05596	0.00017953	0.00198	4.60441e-05	1.42597e-05	0.000564575	0.00278
1261	0.05586	0.000178597	0.00196	4.53965e-05	1.40401e-05	0.000545787	0.00274
1262	0.05582	0.000177671	0.00195	4.47625e-05	1.38254e-05	0.000527917	0.00271
1263	0.05575	0.000176752	0.00193	4.41416e-05	1.36156e-05	0.000510907	0.00268
1264	0.05573	0.000175841	0.00192	4.35336e-05	1.34106e-05	0.000494701	0.00264
1265	0.05572	0.000174936	0.0019	4.2938e-05	1.32102e-05	0.000479251	0.00261
1266	0.05571	0.000174038	0.00189	4.23545e-05	1.30142e-05	0.00046451	0.00258
1267	0.05549	0.000173148	0.00187	4.17829e-05	1.28225e-05	0.000450437	0.00255
1268	0.05563	0.000172264	0.00186	4.12227e-05	1.26351e-05	0.00043699	0.00252
1269	0.05529	0.000171386	0.00185	4.06738e-05	1.24517e-05	0.000424135	0.00249
1270	0.05518	0.000170516	0.00183	4.01357e-05	1.22723e-05	0.000411836	0.00247
1271	0.05505	0.000169652	0.00182	3.96082e-05	1.20967e-05	0.000400062	0.00244
1272	0.05479	0.000168795	0.0018	3.9091e-05	1.19249e-05	0.000388784	0.00241
1273	0.05465	0.000167944	0.00179	3.85839e-05	1.17567e-05	0.000377975	0.00239
1274	0.05435	0.000167099	0.00178	3.80866e-05	1.1592e-05	0.000367609	0.00236
1275	0.05408	0.000166261	0.00177	3.75988e-05	1.14308e-05	0.000357662	0.00234
1276	0.05396	0.000165429	0.00175	3.71203e-05	1.12729e-05	0.000348112	0.00231
1277	0.05374	0.000164604	0.00174	3.66509e-05	1.11183e-05	0.000338938	0.00229
1278	0.05356	0.000163784	0.00173	3.61904e-05	1.09668e-05	0.000330121	0.00227
1279	0.05328	0.000162971	0.00172	3.57384e-05	1.08184e-05	0.000321643	0.00225
1280	0.05312	0.000162164	0.0017	3.52949e-05	1.0673e-05	0.000313486	0.00222
1281	0.05257	0.000161362	0.00169	3.48596e-05	1.05305e-05	0.000305635	0.0022
1282	0.05237	0.000160567	0.00168	3.44322e-05	1.03908e-05	0.000298074	0.00218
1283	0.05217	0.000159778	0.00167	3.40127e-05	1.02539e-05	0.000290789	0.00216
1284	0.05173	0.000158994	0.00166	3.36008e-05	1.01197e-05	0.000283767	0.00214
1285	0.05156	0.000158216	0.00164	3.31963e-05	9.98805e-06	0.000276997	0.00212
1286	0.05111	0.000157444	0.00163	3.27991e-05	9.859e-06	0.000270464	0.0021
1287	0.05083	0.000156677	0.00162	3.24089e-05	9.73242e-06	0.00026416	0.00208
1288	0.05084	0.000155916	0.00161	3.20257e-05	9.60827e-06	0.000258073	0.00207
1289	0.04998	0.00015516	0.0016	3.16493e-05	9.48648e-06	0.000252194	0.00205
1290	0.04951	0.00015441	0.00159	3.12794e-05	9.36699e-06	0.000246512	0.00203
1291	0.04912	0.000153666	0.00158	3.09159e-05	9.24974e-06	0.00024102	0.00201
1292	0.04895	0.000152926	0.00157	3.05588e-05	9.13468e-06	0.00023571	0.00199
1293	0.04853	0.000152192	0.00155	3.02078e-05	9.02175e-06	0.000230572	0.00198
1294	0.04845	0.000151464	0.00154	2.98628e-05	8.9109e-06	0.0002256	0.00196
1295	0.04783	0.00015074	0.00153	2.95237e-05	8.80208e-06	0.000220787	0.00194
1296	0.04733	0.000150022	0.00152	2.91904e-05	8.69524e-06	0.000216126	0.00193
1297	0.04707	0.000149309	0.00151	2.88626e-05	8.59034e-06	0.000211611	0.00191
1298	0.04674	0.000148601	0.0015	2.85403e-05	8.48732e-06	0.000207236	0.0019
1299	0.04641	0.000147898	0.00149	2.82234e-05	8.38614e-06	0.000202994	0.00188
1300	0.04597	0.0001472	0.00148	2.79118e-05	8.28676e-06	0.000198881	0.00187
