# Supplementary material for: Chirality-dependent electrical transport properties of carbon nanotubes obtained by experimental measurement
Source: Nat Commun. 2023 Mar 25;14:1672. doi: 10.1038/s41467-023-37443-7 (PMC10039901; doi:10.1038/s41467-023-37443-7)
Supplement: Supplementary file 3 — Source Data [file 41467_2023_37443_MOESM3_ESM.zip › 7. Source Data/Figure S1/75 purity.xlsx]

## Sheet: Sheet1
Wavelength	Raw data	fitting curve1	fitting curve2	fitting curve3	fitting curve4	fitting curve5	total fitting
800	0.06712	0.01649	0.00268	2.14637e-05	1.33348e-05	2.12401e-05	0.01922
801	0.06731	0.01685	0.00271	2.16136e-05	1.34186e-05	2.13688e-05	0.01961
802	0.06829	0.01723	0.00273	2.17651e-05	1.35031e-05	2.14986e-05	0.02002
803	0.06744	0.01762	0.00275	2.19182e-05	1.35885e-05	2.16297e-05	0.02043
804	0.06881	0.01803	0.00278	2.2073e-05	1.36747e-05	2.1762e-05	0.02086
805	0.06829	0.01844	0.0028	2.22293e-05	1.37616e-05	2.18955e-05	0.0213
806	0.06882	0.01887	0.00283	2.23874e-05	1.38495e-05	2.20302e-05	0.02176
807	0.06975	0.01931	0.00285	2.25471e-05	1.39381e-05	2.21661e-05	0.02222
808	0.06933	0.01977	0.00288	2.27085e-05	1.40277e-05	2.23034e-05	0.02271
809	0.06982	0.02024	0.0029	2.28717e-05	1.4118e-05	2.24419e-05	0.0232
810	0.07032	0.02072	0.00293	2.30366e-05	1.42093e-05	2.25817e-05	0.02371
811	0.0698	0.02122	0.00296	2.32034e-05	1.43015e-05	2.27228e-05	0.02424
812	0.06996	0.02174	0.00298	2.33719e-05	1.43945e-05	2.28652e-05	0.02479
813	0.07087	0.02228	0.00301	2.35423e-05	1.44885e-05	2.3009e-05	0.02535
814	0.07018	0.02283	0.00304	2.37146e-05	1.45834e-05	2.31541e-05	0.02593
815	0.06994	0.02339	0.00307	2.38887e-05	1.46792e-05	2.33007e-05	0.02652
816	0.0707	0.02398	0.0031	2.40648e-05	1.47759e-05	2.34486e-05	0.02714
817	0.07002	0.02459	0.00313	2.42429e-05	1.48737e-05	2.35979e-05	0.02777
818	0.07096	0.02521	0.00316	2.44229e-05	1.49724e-05	2.37486e-05	0.02843
819	0.07177	0.02586	0.00319	2.46049e-05	1.5072e-05	2.39008e-05	0.02911
820	0.0721	0.02652	0.00322	2.4789e-05	1.51727e-05	2.40545e-05	0.0298
821	0.07181	0.02721	0.00325	2.49751e-05	1.52744e-05	2.42097e-05	0.03052
822	0.07203	0.02792	0.00328	2.51634e-05	1.53771e-05	2.43663e-05	0.03126
823	0.07345	0.02865	0.00331	2.53538e-05	1.54809e-05	2.45245e-05	0.03203
824	0.0739	0.02941	0.00334	2.55463e-05	1.55857e-05	2.46843e-05	0.03282
825	0.0736	0.03019	0.00337	2.57411e-05	1.56916e-05	2.48456e-05	0.03363
826	0.07419	0.03099	0.00341	2.59381e-05	1.57986e-05	2.50084e-05	0.03447
827	0.07442	0.03182	0.00344	2.61374e-05	1.59066e-05	2.51729e-05	0.03533
828	0.07458	0.03268	0.00347	2.63389e-05	1.60158e-05	2.5339e-05	0.03622
829	0.07615	0.03356	0.00351	2.65428e-05	1.61261e-05	2.55068e-05	0.03714
830	0.07615	0.03447	0.00354	2.67491e-05	1.62375e-05	2.56763e-05	0.03808
831	0.07632	0.03541	0.00358	2.69578e-05	1.63501e-05	2.58474e-05	0.03906
832	0.07758	0.03637	0.00362	2.7169e-05	1.64639e-05	2.60202e-05	0.04006
833	0.07803	0.03736	0.00365	2.73826e-05	1.65789e-05	2.61948e-05	0.04109
834	0.07838	0.03838	0.00369	2.75988e-05	1.66951e-05	2.63712e-05	0.04214
835	0.0795	0.03943	0.00373	2.78175e-05	1.68125e-05	2.65493e-05	0.04323
836	0.08027	0.04051	0.00377	2.80389e-05	1.69311e-05	2.67293e-05	0.04435
837	0.08117	0.04161	0.00381	2.82629e-05	1.7051e-05	2.6911e-05	0.04549
838	0.08163	0.04275	0.00385	2.84896e-05	1.71722e-05	2.70947e-05	0.04666
839	0.08279	0.04391	0.00389	2.8719e-05	1.72947e-05	2.72802e-05	0.04787
840	0.08382	0.0451	0.00393	2.89512e-05	1.74185e-05	2.74677e-05	0.0491
841	0.0847	0.04631	0.00397	2.91863e-05	1.75436e-05	2.7657e-05	0.05035
842	0.08566	0.04755	0.00401	2.94242e-05	1.76701e-05	2.78484e-05	0.05163
843	0.08701	0.04881	0.00405	2.9665e-05	1.77979e-05	2.80417e-05	0.05294
844	0.08776	0.0501	0.0041	2.99088e-05	1.79272e-05	2.82371e-05	0.05427
845	0.08833	0.0514	0.00414	3.01556e-05	1.80578e-05	2.84345e-05	0.05562
846	0.08952	0.05273	0.00419	3.04055e-05	1.81899e-05	2.86339e-05	0.05699
847	0.09119	0.05407	0.00423	3.06585e-05	1.83235e-05	2.88355e-05	0.05838
848	0.09219	0.05542	0.00428	3.09147e-05	1.84585e-05	2.90393e-05	0.05978
849	0.09345	0.05678	0.00433	3.11741e-05	1.8595e-05	2.92451e-05	0.06119
850	0.09439	0.05815	0.00437	3.14368e-05	1.8733e-05	2.94532e-05	0.0626
851	0.09539	0.05952	0.00442	3.17028e-05	1.88726e-05	2.96635e-05	0.06402
852	0.09698	0.06089	0.00447	3.19722e-05	1.90137e-05	2.98761e-05	0.06544
853	0.09764	0.06225	0.00452	3.2245e-05	1.91565e-05	3.0091e-05	0.06685
854	0.0992	0.06359	0.00457	3.25214e-05	1.93008e-05	3.03082e-05	0.06825
855	0.10023	0.06492	0.00463	3.28013e-05	1.94468e-05	3.05277e-05	0.06963
856	0.10155	0.06622	0.00468	3.30848e-05	1.95945e-05	3.07497e-05	0.07098
857	0.10256	0.06749	0.00473	3.33721e-05	1.97438e-05	3.0974e-05	0.07231
858	0.10344	0.06872	0.00479	3.36631e-05	1.98948e-05	3.12009e-05	0.07359
859	0.10513	0.06991	0.00484	3.39579e-05	2.00476e-05	3.14302e-05	0.07484
860	0.10612	0.07104	0.0049	3.42566e-05	2.02022e-05	3.16621e-05	0.07603
861	0.10694	0.07212	0.00496	3.45592e-05	2.03585e-05	3.18965e-05	0.07717
862	0.10824	0.07313	0.00502	3.48659e-05	2.05167e-05	3.21336e-05	0.07823
863	0.11069	0.07406	0.00508	3.51767e-05	2.06767e-05	3.23733e-05	0.07923
864	0.11034	0.07492	0.00514	3.54917e-05	2.08386e-05	3.26157e-05	0.08015
865	0.11244	0.07569	0.0052	3.58109e-05	2.10024e-05	3.28608e-05	0.08098
866	0.11301	0.07637	0.00526	3.61344e-05	2.11681e-05	3.31087e-05	0.08172
867	0.11407	0.07695	0.00533	3.64624e-05	2.13358e-05	3.33595e-05	0.08237
868	0.11544	0.07742	0.0054	3.67948e-05	2.15056e-05	3.3613e-05	0.08291
869	0.11719	0.07779	0.00546	3.71318e-05	2.16773e-05	3.38695e-05	0.08335
870	0.11817	0.07805	0.00553	3.74734e-05	2.18511e-05	3.4129e-05	0.08368
871	0.11929	0.0782	0.0056	3.78198e-05	2.2027e-05	3.43914e-05	0.08389
872	0.1207	0.07823	0.00567	3.81709e-05	2.22051e-05	3.46568e-05	0.084
873	0.12173	0.07816	0.00574	3.8527e-05	2.23853e-05	3.49254e-05	0.08399
874	0.12339	0.07796	0.00582	3.88882e-05	2.25677e-05	3.5197e-05	0.08388
875	0.12418	0.07766	0.00589	3.92544e-05	2.27523e-05	3.54719e-05	0.08365
876	0.1251	0.07725	0.00597	3.96258e-05	2.29392e-05	3.575e-05	0.08331
877	0.12636	0.07673	0.00605	4.00025e-05	2.31285e-05	3.60314e-05	0.08288
878	0.12731	0.07611	0.00612	4.03845e-05	2.332e-05	3.63161e-05	0.08234
879	0.12675	0.0754	0.00621	4.07721e-05	2.3514e-05	3.66041e-05	0.08171
880	0.12787	0.0746	0.00629	4.11653e-05	2.37104e-05	3.68957e-05	0.08099
881	0.12823	0.07371	0.00637	4.15642e-05	2.39093e-05	3.71907e-05	0.08018
882	0.12788	0.07274	0.00646	4.1969e-05	2.41107e-05	3.74893e-05	0.07931
883	0.12686	0.07171	0.00655	4.23796e-05	2.43146e-05	3.77915e-05	0.07836
884	0.12611	0.07061	0.00664	4.27963e-05	2.45211e-05	3.80973e-05	0.07735
885	0.12568	0.06945	0.00673	4.32192e-05	2.47303e-05	3.84069e-05	0.07628
886	0.12376	0.06825	0.00682	4.36484e-05	2.49422e-05	3.87202e-05	0.07517
887	0.122	0.067	0.00692	4.40841e-05	2.51568e-05	3.90375e-05	0.07402
888	0.12041	0.06571	0.00701	4.45262e-05	2.53742e-05	3.93586e-05	0.07284
889	0.11861	0.0644	0.00711	4.49751e-05	2.55944e-05	3.96837e-05	0.07162
890	0.11614	0.06307	0.00721	4.54307e-05	2.58174e-05	4.00128e-05	0.07039
891	0.11374	0.06172	0.00732	4.58934e-05	2.60435e-05	4.03461e-05	0.06915
892	0.11077	0.06035	0.00742	4.63631e-05	2.62724e-05	4.06835e-05	0.06789
893	0.1086	0.05898	0.00753	4.68401e-05	2.65045e-05	4.10252e-05	0.06663
894	0.10514	0.05762	0.00764	4.73244e-05	2.67396e-05	4.13712e-05	0.06537
895	0.10249	0.05625	0.00775	4.78163e-05	2.69778e-05	4.17216e-05	0.06412
896	0.09961	0.05489	0.00787	4.8316e-05	2.72193e-05	4.20765e-05	0.06288
897	0.09678	0.05354	0.00799	4.88234e-05	2.7464e-05	4.24359e-05	0.06165
898	0.09349	0.05221	0.00811	4.9339e-05	2.7712e-05	4.28e-05	0.06044
899	0.09123	0.05089	0.00823	4.98627e-05	2.79634e-05	4.31687e-05	0.05924
900	0.08846	0.04959	0.00836	5.03948e-05	2.82182e-05	4.35422e-05	0.05807
901	0.08589	0.04832	0.00849	5.09355e-05	2.84765e-05	4.39206e-05	0.05693
902	0.08335	0.04706	0.00862	5.14849e-05	2.87384e-05	4.4304e-05	0.05581
903	0.08142	0.04583	0.00876	5.20432e-05	2.90039e-05	4.46923e-05	0.05471
904	0.07901	0.04463	0.00889	5.26107e-05	2.92731e-05	4.50858e-05	0.05365
905	0.07744	0.04345	0.00904	5.31875e-05	2.95461e-05	4.54846e-05	0.05262
906	0.07539	0.0423	0.00918	5.37738e-05	2.98229e-05	4.58886e-05	0.05161
907	0.07367	0.04118	0.00933	5.43699e-05	3.01036e-05	4.62981e-05	0.05064
908	0.07233	0.04008	0.00948	5.49759e-05	3.03883e-05	4.6713e-05	0.0497
909	0.07124	0.03902	0.00964	5.55921e-05	3.06771e-05	4.71335e-05	0.04879
910	0.06998	0.03798	0.0098	5.62187e-05	3.09699e-05	4.75598e-05	0.04791
911	0.06891	0.03697	0.00996	5.6856e-05	3.1267e-05	4.79918e-05	0.04707
912	0.06808	0.03599	0.01013	5.75042e-05	3.15684e-05	4.84298e-05	0.04626
913	0.06774	0.03504	0.0103	5.81635e-05	3.18742e-05	4.88738e-05	0.04548
914	0.06709	0.03411	0.01048	5.88342e-05	3.21844e-05	4.93239e-05	0.04473
915	0.06647	0.03321	0.01066	5.95166e-05	3.24992e-05	4.97803e-05	0.04402
916	0.06605	0.03234	0.01085	6.02109e-05	3.28186e-05	5.0243e-05	0.04333
917	0.06582	0.0315	0.01104	6.09174e-05	3.31427e-05	5.07122e-05	0.04268
918	0.06599	0.03068	0.01124	6.16364e-05	3.34717e-05	5.1188e-05	0.04206
919	0.06609	0.02988	0.01144	6.23682e-05	3.38056e-05	5.16705e-05	0.04147
920	0.06609	0.02911	0.01165	6.31132e-05	3.41445e-05	5.21599e-05	0.04091
921	0.06617	0.02836	0.01186	6.38715e-05	3.44885e-05	5.26562e-05	0.04037
922	0.0664	0.02764	0.01208	6.46436e-05	3.48378e-05	5.31597e-05	0.03987
923	0.06673	0.02694	0.0123	6.54297e-05	3.51923e-05	5.36704e-05	0.03939
924	0.06664	0.02626	0.01253	6.62303e-05	3.55523e-05	5.41885e-05	0.03895
925	0.06699	0.0256	0.01277	6.70456e-05	3.59179e-05	5.47142e-05	0.03853
926	0.06724	0.02496	0.01301	6.78761e-05	3.62891e-05	5.52475e-05	0.03814
927	0.06737	0.02435	0.01327	6.87221e-05	3.66661e-05	5.57886e-05	0.03777
928	0.06724	0.02375	0.01352	6.9584e-05	3.7049e-05	5.63378e-05	0.03744
929	0.06761	0.02317	0.01379	7.04623e-05	3.7438e-05	5.68951e-05	0.03712
930	0.068	0.02261	0.01406	7.13572e-05	3.78331e-05	5.74607e-05	0.03684
931	0.06795	0.02206	0.01435	7.22693e-05	3.82345e-05	5.80347e-05	0.03658
932	0.06853	0.02154	0.01464	7.31989e-05	3.86422e-05	5.86174e-05	0.03635
933	0.06879	0.02103	0.01494	7.41466e-05	3.90566e-05	5.9209e-05	0.03614
934	0.06915	0.02053	0.01525	7.51129e-05	3.94776e-05	5.98095e-05	0.03595
935	0.06961	0.02005	0.01556	7.60981e-05	3.99055e-05	6.04192e-05	0.03579
936	0.0702	0.01959	0.01589	7.71028e-05	4.03404e-05	6.10382e-05	0.03566
937	0.0709	0.01914	0.01623	7.81275e-05	4.07824e-05	6.16669e-05	0.03555
938	0.07222	0.0187	0.01658	7.91728e-05	4.12317e-05	6.23052e-05	0.03547
939	0.0722	0.01828	0.01694	8.02392e-05	4.16885e-05	6.29535e-05	0.03541
940	0.07376	0.01787	0.01732	8.13272e-05	4.21529e-05	6.3612e-05	0.03537
941	0.07411	0.01747	0.0177	8.24375e-05	4.26251e-05	6.42809e-05	0.03536
942	0.07531	0.01708	0.0181	8.35707e-05	4.31053e-05	6.49604e-05	0.03538
943	0.0764	0.01671	0.01852	8.47274e-05	4.35936e-05	6.56507e-05	0.03542
944	0.07698	0.01634	0.01894	8.59083e-05	4.40903e-05	6.6352e-05	0.03548
945	0.0783	0.01599	0.01938	8.7114e-05	4.45955e-05	6.70647e-05	0.03557
946	0.07977	0.01565	0.01984	8.83452e-05	4.51095e-05	6.77889e-05	0.03569
947	0.07995	0.01532	0.02031	8.96027e-05	4.56323e-05	6.85248e-05	0.03583
948	0.08151	0.01499	0.0208	9.08872e-05	4.61643e-05	6.92728e-05	0.036
949	0.08299	0.01468	0.02131	9.21995e-05	4.67057e-05	7.00331e-05	0.0362
950	0.08334	0.01438	0.02184	9.35405e-05	4.72566e-05	7.0806e-05	0.03643
951	0.08409	0.01408	0.02239	9.49108e-05	4.78173e-05	7.15918e-05	0.03668
952	0.0852	0.01379	0.02295	9.63115e-05	4.83881e-05	7.23906e-05	0.03696
953	0.08619	0.01351	0.02354	9.77434e-05	4.89691e-05	7.3203e-05	0.03727
954	0.08631	0.01324	0.02415	9.92074e-05	4.95607e-05	7.4029e-05	0.03762
955	0.08737	0.01298	0.02479	0.000100704	5.0163e-05	7.48692e-05	0.03799
956	0.08832	0.01272	0.02545	0.000102236	5.07764e-05	7.57236e-05	0.0384
957	0.08929	0.01247	0.02614	0.000103802	5.1401e-05	7.65928e-05	0.03884
958	0.08998	0.01223	0.02685	0.000105405	5.20373e-05	7.74771e-05	0.03932
959	0.09037	0.01199	0.0276	0.000107045	5.26855e-05	7.83767e-05	0.03983
960	0.0913	0.01176	0.02837	0.000108723	5.33458e-05	7.9292e-05	0.04038
961	0.09088	0.01154	0.02918	0.000110441	5.40186e-05	8.02235e-05	0.04097
962	0.09153	0.01132	0.03003	0.000112201	5.47042e-05	8.11715e-05	0.04159
963	0.09242	0.01111	0.03091	0.000114002	5.54029e-05	8.21364e-05	0.04227
964	0.09297	0.0109	0.03183	0.000115848	5.61151e-05	8.31185e-05	0.04298
965	0.09287	0.0107	0.03279	0.000117738	5.68411e-05	8.41184e-05	0.04375
966	0.09284	0.01051	0.03379	0.000119675	5.75812e-05	8.51364e-05	0.04456
967	0.09325	0.01032	0.03484	0.00012166	5.83359e-05	8.6173e-05	0.04542
968	0.09388	0.01013	0.03594	0.000123695	5.91056e-05	8.72286e-05	0.04634
969	0.09465	0.00995	0.03709	0.000125781	5.98905e-05	8.83037e-05	0.04732
970	0.09511	0.00977	0.0383	0.000127921	6.06912e-05	8.93988e-05	0.04835
971	0.09522	0.0096	0.03957	0.000130115	6.1508e-05	9.05144e-05	0.04945
972	0.0966	0.00943	0.0409	0.000132367	6.23414e-05	9.1651e-05	0.05062
973	0.09792	0.00927	0.0423	0.000134677	6.31918e-05	9.28091e-05	0.05186
974	0.09857	0.00911	0.04377	0.000137048	6.40598e-05	9.39892e-05	0.05317
975	0.09906	0.00895	0.04532	0.000139482	6.49457e-05	9.5192e-05	0.05457
976	0.10067	0.0088	0.04695	0.000141982	6.58501e-05	9.6418e-05	0.05605
977	0.10168	0.00865	0.04866	0.000144549	6.67736e-05	9.76678e-05	0.05763
978	0.10301	0.00851	0.05048	0.000147187	6.77165e-05	9.89421e-05	0.0593
979	0.10388	0.00837	0.05239	0.000149897	6.86796e-05	0.000100241	0.06108
980	0.10592	0.00823	0.05441	0.000152682	6.96634e-05	0.000101567	0.06297
981	0.10721	0.0081	0.05655	0.000155546	7.06684e-05	0.000102918	0.06498
982	0.10884	0.00797	0.05882	0.000158491	7.16952e-05	0.000104297	0.06712
983	0.11048	0.00784	0.06122	0.000161521	7.27446e-05	0.000105703	0.0694
984	0.11271	0.00771	0.06377	0.000164638	7.38172e-05	0.000107138	0.07183
985	0.11468	0.00759	0.06648	0.000167846	7.49137e-05	0.000108603	0.07442
986	0.11647	0.00747	0.06937	0.000171148	7.60347e-05	0.000110097	0.07719
987	0.11935	0.00735	0.07244	0.000174549	7.71811e-05	0.000111623	0.08015
988	0.12264	0.00724	0.07571	0.000178052	7.83536e-05	0.000113181	0.08332
989	0.12561	0.00713	0.07921	0.000181661	7.95529e-05	0.000114771	0.08671
990	0.12873	0.00702	0.08295	0.000185381	8.078e-05	0.000116395	0.09035
991	0.13194	0.00691	0.08695	0.000189216	8.20356e-05	0.000118054	0.09425
992	0.13694	0.00681	0.09124	0.000193171	8.33208e-05	0.000119749	0.09844
993	0.14075	0.0067	0.09584	0.000197251	8.46363e-05	0.00012148	0.10295
994	0.14546	0.0066	0.10079	0.000201462	8.59831e-05	0.000123249	0.10781
995	0.1503	0.00651	0.10612	0.000205808	8.73624e-05	0.000125057	0.11305
996	0.15554	0.00641	0.11188	0.000210297	8.8775e-05	0.000126904	0.11871
997	0.16142	0.00632	0.11809	0.000214933	9.02222e-05	0.000128794	0.12484
998	0.16781	0.00622	0.12481	0.000219724	9.17049e-05	0.000130725	0.13148
999	0.17506	0.00613	0.13211	0.000224677	9.32245e-05	0.0001327	0.13869
1000	0.18193	0.00605	0.14003	0.000229799	9.47821e-05	0.000134721	0.14653
1001	0.19132	0.00596	0.14864	0.000235098	9.6379e-05	0.000136787	0.15507
1002	0.20017	0.00588	0.15804	0.000240582	9.80166e-05	0.000138902	0.16439
1003	0.21107	0.00579	0.1683	0.000246259	9.96962e-05	0.000141066	0.17458
1004	0.22117	0.00571	0.17954	0.000252139	0.000101419	0.00014328	0.18575
1005	0.23484	0.00563	0.19186	0.000258232	0.000103187	0.000145548	0.198
1006	0.24688	0.00556	0.2054	0.000264548	0.000105002	0.000147869	0.21147
1007	0.26242	0.00548	0.22032	0.000271097	0.000106865	0.000150247	0.22632
1008	0.27975	0.0054	0.23678	0.000277892	0.000108778	0.000152682	0.24272
1009	0.29983	0.00533	0.25497	0.000284946	0.000110742	0.000155176	0.26085
1010	0.32174	0.00526	0.27513	0.00029227	0.00011276	0.000157733	0.28095
1011	0.34591	0.00519	0.2975	0.00029988	0.000114834	0.000160352	0.30326
1012	0.37346	0.00512	0.32236	0.000307789	0.000116965	0.000163038	0.32806
1013	0.4031	0.00505	0.35001	0.000316015	0.000119156	0.000165791	0.35567
1014	0.4354	0.00499	0.38081	0.000324574	0.000121409	0.000168615	0.38641
1015	0.46919	0.00492	0.4151	0.000333485	0.000123727	0.000171511	0.42065
1016	0.5067	0.00486	0.45328	0.000342766	0.000126111	0.000174483	0.45878
1017	0.55032	0.00479	0.49571	0.000352439	0.000128565	0.000177532	0.50116
1018	0.59506	0.00473	0.54272	0.000362525	0.000131091	0.000180661	0.54812
1019	0.65056	0.00467	0.59456	0.000373049	0.000133692	0.000183874	0.59992
1020	0.70041	0.00461	0.65133	0.000384037	0.000136371	0.000187174	0.65665
1021	0.76054	0.00456	0.71285	0.000395515	0.000139132	0.000190562	0.71813
1022	0.82174	0.0045	0.77858	0.000407513	0.000141976	0.000194044	0.78383
1023	0.88569	0.00444	0.84744	0.000420064	0.000144909	0.000197621	0.85265
1024	0.95429	0.00439	0.91765	0.0004332	0.000147934	0.000201299	0.92282
1025	1.01442	0.00433	0.98665	0.00044696	0.000151053	0.000205079	0.99178
1026	1.08019	0.00428	1.05108	0.000461383	0.000154273	0.000208967	1.05619
1027	1.13126	0.00423	1.10699	0.000476512	0.000157596	0.000212966	1.11207
1028	1.17586	0.00418	1.15026	0.000492394	0.000161027	0.000217081	1.15531
1029	1.20645	0.00413	1.17721	0.000509079	0.000164571	0.000221316	1.18223
1030	1.21636	0.00408	1.18534	0.000526622	0.000168234	0.000225676	1.19034
1031	1.21265	0.00403	1.17386	0.000545083	0.00017202	0.000230166	1.17884
1032	1.19357	0.00398	1.14388	0.000564527	0.000175934	0.000234791	1.14884
1033	1.15409	0.00394	1.09815	0.000585023	0.000179984	0.000239556	1.10309
1034	1.10189	0.00389	1.04048	0.000606649	0.000184174	0.000244467	1.0454
1035	1.03656	0.00384	0.97499	0.000629489	0.000188512	0.000249531	0.9799
1036	0.96767	0.0038	0.90556	0.000653635	0.000193005	0.000254753	0.91047
1037	0.8964	0.00376	0.83543	0.000679188	0.000197659	0.000260141	0.84032
1038	0.81913	0.00371	0.767	0.000706258	0.000202484	0.0002657	0.77189
1039	0.74989	0.00367	0.70193	0.000734967	0.000207487	0.00027144	0.70682
1040	0.67991	0.00363	0.6412	0.000765449	0.000212677	0.000277367	0.64609
1041	0.62166	0.00359	0.58528	0.000797851	0.000218064	0.000283489	0.59017
1042	0.5637	0.00355	0.53428	0.000832338	0.000223657	0.000289816	0.53918
1043	0.51882	0.00351	0.48808	0.000869089	0.000229468	0.000296357	0.49299
1044	0.47189	0.00347	0.44641	0.000908307	0.000235507	0.00030312	0.45133
1045	0.43594	0.00343	0.40893	0.000950214	0.000241786	0.000310118	0.41387
1046	0.40048	0.00339	0.37526	0.000995059	0.00024832	0.000317359	0.38022
1047	0.37211	0.00336	0.34504	0.00104	0.00025512	0.000324857	0.35002
1048	0.34403	0.00332	0.31788	0.00109	0.000262203	0.000332622	0.3229
1049	0.32179	0.00329	0.29348	0.00115	0.000269584	0.000340668	0.29852
1050	0.30056	0.00325	0.27151	0.00121	0.000277279	0.000349009	0.2766
1051	0.28141	0.00322	0.25171	0.00127	0.000285307	0.000357658	0.25684
1052	0.26463	0.00318	0.23382	0.00134	0.000293688	0.000366632	0.23901
1053	0.24863	0.00315	0.21764	0.00142	0.000302441	0.000375947	0.22289
1054	0.2334	0.00311	0.20298	0.0015	0.00031159	0.00038562	0.20829
1055	0.22109	0.00308	0.18965	0.00159	0.000321159	0.00039567	0.19504
1056	0.20875	0.00305	0.17753	0.00169	0.000331172	0.000406116	0.183
1057	0.19782	0.00302	0.16647	0.00179	0.000341659	0.000416979	0.17204
1058	0.18796	0.00299	0.15636	0.00191	0.000352649	0.000428283	0.16204
1059	0.17963	0.00296	0.14711	0.00204	0.000364176	0.00044005	0.1529
1060	0.17144	0.00293	0.13861	0.00218	0.000376273	0.000452306	0.14455
1061	0.16443	0.0029	0.13081	0.00233	0.00038898	0.00046508	0.13689
1062	0.15753	0.00287	0.12362	0.00251	0.000402337	0.0004784	0.12987
1063	0.15107	0.00284	0.11698	0.0027	0.00041639	0.000492297	0.12343
1064	0.14623	0.00281	0.11085	0.00291	0.000431187	0.000506806	0.11751
1065	0.1413	0.00278	0.10518	0.00315	0.000446782	0.000521962	0.11208
1066	0.13724	0.00275	0.09991	0.00342	0.000463232	0.000537804	0.10709
1067	0.13343	0.00273	0.09502	0.00372	0.000480601	0.000554375	0.10251
1068	0.12986	0.0027	0.09048	0.00406	0.000498957	0.000571719	0.09831
1069	0.12726	0.00267	0.08624	0.00445	0.000518378	0.000589885	0.09447
1070	0.12451	0.00265	0.08228	0.00489	0.000538945	0.000608926	0.09097
1071	0.12201	0.00262	0.07859	0.0054	0.000560749	0.000628897	0.08781
1072	0.12023	0.0026	0.07513	0.00599	0.000583892	0.000649861	0.08496
1073	0.11898	0.00257	0.07189	0.00667	0.000608485	0.000671884	0.08242
1074	0.11771	0.00255	0.06886	0.00747	0.000634648	0.000695037	0.0802
1075	0.1166	0.00252	0.06601	0.00839	0.000662518	0.000719398	0.07831
1076	0.11621	0.0025	0.06332	0.00948	0.000692245	0.000745054	0.07674
1077	0.1155	0.00248	0.0608	0.01076	0.000723995	0.000772096	0.07553
1078	0.11536	0.00245	0.05842	0.01227	0.000757955	0.000800625	0.0747
1079	0.11544	0.00243	0.05618	0.01404	0.00079433	0.000830751	0.07427
1080	0.11562	0.00241	0.05406	0.01611	0.000833353	0.000862595	0.07427
1081	0.11568	0.00239	0.05205	0.01851	0.000875284	0.000896288	0.07472
1082	0.11603	0.00236	0.05016	0.02122	0.000920413	0.000931975	0.07559
1083	0.11604	0.00234	0.04836	0.02419	0.000969069	0.000969815	0.07683
1084	0.11596	0.00232	0.04666	0.02726	0.00102	0.00101	0.07828
1085	0.11585	0.0023	0.04504	0.03017	0.00108	0.00105	0.07965
1086	0.11507	0.00228	0.04351	0.03253	0.00114	0.0011	0.08056
1087	0.11449	0.00226	0.04205	0.03395	0.00121	0.00115	0.08062
1088	0.11265	0.00224	0.04067	0.03413	0.00128	0.0012	0.07952
1089	0.11101	0.00222	0.03935	0.03304	0.00136	0.00125	0.07722
1090	0.10877	0.0022	0.03809	0.0309	0.00145	0.00131	0.07395
1091	0.10636	0.00218	0.03689	0.02811	0.00154	0.00138	0.07009
1092	0.10362	0.00216	0.03575	0.02505	0.00165	0.00144	0.06605
1093	0.10079	0.00214	0.03466	0.02203	0.00176	0.00152	0.06211
1094	0.09725	0.00212	0.03361	0.01923	0.00189	0.00159	0.05846
1095	0.0948	0.0021	0.03262	0.01675	0.00203	0.00168	0.05518
1096	0.09155	0.00209	0.03166	0.01459	0.00219	0.00177	0.0523
1097	0.0887	0.00207	0.03075	0.01273	0.00237	0.00187	0.04979
1098	0.08657	0.00205	0.02988	0.01116	0.00257	0.00198	0.04763
1099	0.08399	0.00203	0.02904	0.00982	0.00279	0.00209	0.04577
1100	0.08187	0.00201	0.02824	0.00868	0.00304	0.00222	0.04419
1101	0.08033	0.002	0.02747	0.00771	0.00332	0.00236	0.04286
1102	0.07899	0.00198	0.02673	0.00688	0.00365	0.00251	0.04175
1103	0.07783	0.00196	0.02602	0.00617	0.00402	0.00268	0.04085
1104	0.07722	0.00195	0.02533	0.00556	0.00444	0.00286	0.04014
1105	0.07681	0.00193	0.02468	0.00503	0.00493	0.00306	0.03963
1106	0.07695	0.00192	0.02405	0.00457	0.00549	0.00328	0.0393
1107	0.07676	0.0019	0.02344	0.00416	0.00615	0.00353	0.03918
1108	0.07723	0.00188	0.02285	0.00381	0.00691	0.0038	0.03925
1109	0.07742	0.00187	0.02229	0.0035	0.00779	0.00411	0.03955
1110	0.07827	0.00185	0.02175	0.00322	0.00882	0.00445	0.04009
1111	0.07904	0.00184	0.02122	0.00297	0.01001	0.00483	0.04088
1112	0.08015	0.00182	0.02072	0.00275	0.01138	0.00527	0.04194
1113	0.08114	0.00181	0.02023	0.00256	0.01293	0.00576	0.04328
1114	0.08235	0.00179	0.01976	0.00238	0.01465	0.00631	0.04489
1115	0.08366	0.00178	0.01931	0.00222	0.01649	0.00695	0.04674
1116	0.08471	0.00177	0.01887	0.00208	0.01835	0.00767	0.04873
1117	0.08594	0.00175	0.01844	0.00194	0.02008	0.0085	0.05071
1118	0.08726	0.00174	0.01803	0.00182	0.02147	0.00945	0.05251
1119	0.08849	0.00172	0.01764	0.00172	0.02231	0.01055	0.05393
1120	0.0894	0.00171	0.01725	0.00162	0.02245	0.01181	0.05484
1121	0.09087	0.0017	0.01688	0.00153	0.02187	0.01327	0.05525
1122	0.09202	0.00168	0.01652	0.00144	0.02067	0.01495	0.05527
1123	0.09293	0.00167	0.01617	0.00136	0.01905	0.01686	0.05512
1124	0.09365	0.00166	0.01584	0.00129	0.01722	0.01901	0.05502
1125	0.09427	0.00164	0.01551	0.00123	0.01536	0.0214	0.05514
1126	0.09452	0.00163	0.01519	0.00117	0.01358	0.02396	0.05554
1127	0.09486	0.00162	0.01488	0.00111	0.01196	0.02661	0.05619
1128	0.09436	0.00161	0.01459	0.00106	0.01052	0.02917	0.05694
1129	0.0937	0.00159	0.0143	0.00101	0.00926	0.03141	0.05757
1130	0.09291	0.00158	0.01402	0.000962407	0.00817	0.03305	0.05778
1131	0.09132	0.00157	0.01374	0.000919708	0.00724	0.03386	0.05733
1132	0.09019	0.00156	0.01348	0.000879764	0.00643	0.0337	0.05605
1133	0.0881	0.00155	0.01322	0.000842346	0.00574	0.03262	0.05397
1134	0.08614	0.00154	0.01297	0.000807247	0.00514	0.03076	0.05122
1135	0.08371	0.00152	0.01273	0.000774281	0.00462	0.0284	0.04805
1136	0.08168	0.00151	0.01249	0.000743279	0.00418	0.02579	0.04472
1137	0.07895	0.0015	0.01226	0.00071409	0.00379	0.02315	0.04142
1138	0.07661	0.00149	0.01204	0.000686576	0.00345	0.02063	0.03829
1139	0.07455	0.00148	0.01182	0.000660612	0.00315	0.01832	0.03542
1140	0.07193	0.00147	0.01161	0.000636085	0.00288	0.01624	0.03283
1141	0.06986	0.00146	0.0114	0.00061289	0.00265	0.0144	0.03053
1142	0.06808	0.00145	0.0112	0.000590934	0.00244	0.0128	0.02848
1143	0.06605	0.00144	0.01101	0.000570131	0.00226	0.0114	0.02668
1144	0.06455	0.00143	0.01082	0.000550401	0.00209	0.01019	0.02508
1145	0.06305	0.00142	0.01063	0.000531673	0.00195	0.00914	0.02367
1146	0.06103	0.00141	0.01045	0.00051388	0.00181	0.00823	0.02241
1147	0.05991	0.0014	0.01027	0.000496962	0.00169	0.00743	0.02129
1148	0.05825	0.00139	0.0101	0.000480861	0.00158	0.00674	0.02029
1149	0.05758	0.00138	0.00993	0.000465527	0.00148	0.00613	0.01939
1150	0.05604	0.00137	0.00977	0.000450912	0.00139	0.0056	0.01858
1151	0.05501	0.00136	0.00961	0.000436971	0.00131	0.00513	0.01784
1152	0.05392	0.00135	0.00946	0.000423665	0.00123	0.00471	0.01717
1153	0.05303	0.00134	0.0093	0.000410955	0.00117	0.00434	0.01656
1154	0.05217	0.00133	0.00916	0.000398806	0.0011	0.00401	0.016
1155	0.05178	0.00132	0.00901	0.000387186	0.00104	0.00371	0.01548
1156	0.05084	0.00131	0.00887	0.000376064	0.000989146	0.00345	0.01499
1157	0.0499	0.0013	0.00873	0.000365414	0.000939011	0.00321	0.01455
1158	0.04925	0.00129	0.0086	0.000355208	0.000892543	0.00299	0.01413
1159	0.04882	0.00128	0.00847	0.000345422	0.000849398	0.0028	0.01374
1160	0.04836	0.00128	0.00834	0.000336034	0.00080927	0.00262	0.01338
1161	0.04795	0.00127	0.00821	0.000327022	0.000771887	0.00246	0.01304
1162	0.04764	0.00126	0.00809	0.000318367	0.000737009	0.00231	0.01272
1163	0.04704	0.00125	0.00797	0.00031005	0.000704417	0.00218	0.01241
1164	0.04675	0.00124	0.00785	0.000302054	0.00067392	0.00206	0.01212
1165	0.04632	0.00123	0.00774	0.000294362	0.000645342	0.00194	0.01185
1166	0.04624	0.00122	0.00762	0.000286959	0.000618527	0.00184	0.01159
1167	0.04584	0.00122	0.00751	0.000279832	0.000593336	0.00174	0.01134
1168	0.04583	0.00121	0.0074	0.000272966	0.000569639	0.00165	0.01111
1169	0.04537	0.0012	0.0073	0.000266349	0.000547323	0.00157	0.01088
1170	0.04503	0.00119	0.0072	0.000259969	0.000526283	0.00149	0.01067
1171	0.04481	0.00118	0.0071	0.000253816	0.000506425	0.00142	0.01046
1172	0.0448	0.00118	0.007	0.000247877	0.000487661	0.00136	0.01026
1173	0.04451	0.00117	0.0069	0.000242144	0.000469915	0.00129	0.01007
1174	0.04415	0.00116	0.0068	0.000236608	0.000453113	0.00124	0.00989
1175	0.04389	0.00115	0.00671	0.000231258	0.000437191	0.00118	0.00972
1176	0.04356	0.00115	0.00662	0.000226088	0.000422088	0.00113	0.00955
1177	0.04331	0.00114	0.00653	0.000221088	0.00040775	0.00108	0.00938
1178	0.04306	0.00113	0.00644	0.000216253	0.000394126	0.00104	0.00923
1179	0.04279	0.00112	0.00636	0.000211574	0.00038117	0.000997252	0.00907
1180	0.04236	0.00112	0.00627	0.000207045	0.000368839	0.000957827	0.00893
1181	0.04233	0.00111	0.00619	0.000202659	0.000357093	0.000920673	0.00878
1182	0.04172	0.0011	0.00611	0.000198411	0.000345898	0.000885621	0.00864
1183	0.04162	0.0011	0.00603	0.000194295	0.000335217	0.000852517	0.00851
1184	0.04099	0.00109	0.00595	0.000190306	0.000325022	0.00082122	0.00838
1185	0.0409	0.00108	0.00588	0.000186438	0.000315283	0.000791602	0.00825
1186	0.04068	0.00108	0.0058	0.000182686	0.000305973	0.000763546	0.00813
1187	0.04035	0.00107	0.00573	0.000179047	0.000297067	0.000736945	0.00801
1188	0.03992	0.00106	0.00566	0.000175515	0.000288543	0.000711701	0.0079
1189	0.03961	0.00106	0.00559	0.000172086	0.00028038	0.000687723	0.00778
1190	0.03924	0.00105	0.00552	0.000168757	0.000272556	0.000664929	0.00767
1191	0.03903	0.00104	0.00545	0.000165523	0.000265055	0.000643243	0.00757
1192	0.03896	0.00104	0.00538	0.000162381	0.000257857	0.000622594	0.00746
1193	0.03858	0.00103	0.00532	0.000159327	0.000250948	0.000602918	0.00736
1194	0.03824	0.00102	0.00525	0.000156359	0.000244312	0.000584155	0.00726
1195	0.03797	0.00102	0.00519	0.000153473	0.000237934	0.000566249	0.00717
1196	0.03761	0.00101	0.00513	0.000150666	0.000231803	0.00054915	0.00707
1197	0.03745	0.00101	0.00507	0.000147935	0.000225904	0.00053281	0.00698
1198	0.0369	0.000999136	0.00501	0.000145277	0.000220227	0.000517185	0.00689
1199	0.03686	0.000993115	0.00495	0.000142691	0.000214761	0.000502234	0.0068
1200	0.03665	0.000987149	0.00489	0.000140172	0.000209495	0.000487919	0.00672
1201	0.03657	0.000981236	0.00483	0.00013772	0.00020442	0.000474204	0.00663
1202	0.03625	0.000975375	0.00478	0.000135332	0.000199527	0.000461057	0.00655
1203	0.03602	0.000969567	0.00472	0.000133005	0.000194806	0.000448447	0.00647
1204	0.03601	0.00096381	0.00467	0.000130737	0.000190251	0.000436345	0.00639
1205	0.03559	0.000958105	0.00462	0.000128527	0.000185853	0.000424725	0.00631
1206	0.0355	0.000952449	0.00456	0.000126372	0.000181606	0.000413561	0.00624
1207	0.03518	0.000946843	0.00451	0.000124271	0.000177502	0.000402829	0.00617
1208	0.0348	0.000941287	0.00446	0.000122222	0.000173536	0.000392508	0.00609
1209	0.03476	0.000935778	0.00441	0.000120224	0.0001697	0.000382578	0.00602
1210	0.0348	0.000930318	0.00436	0.000118273	0.00016599	0.000373018	0.00595
1211	0.0344	0.000924906	0.00432	0.00011637	0.0001624	0.000363811	0.00588
1212	0.03429	0.00091954	0.00427	0.000114512	0.000158925	0.000354939	0.00582
1213	0.03429	0.000914221	0.00422	0.000112699	0.00015556	0.000346387	0.00575
1214	0.03378	0.000908947	0.00418	0.000110928	0.000152301	0.000338139	0.00569
1215	0.03332	0.000903719	0.00413	0.000109198	0.000149143	0.000330182	0.00563
1216	0.03337	0.000898536	0.00409	0.000107509	0.000146081	0.000322501	0.00556
1217	0.03329	0.000893397	0.00405	0.000105858	0.000143113	0.000315084	0.0055
1218	0.03308	0.000888302	0.004	0.000104245	0.000140234	0.00030792	0.00544
1219	0.03282	0.00088325	0.00396	0.000102669	0.000137442	0.000300996	0.00539
1220	0.03272	0.00087824	0.00392	0.000101128	0.000134731	0.000294303	0.00533
1221	0.03229	0.000873274	0.00388	9.96213e-05	0.0001321	0.000287829	0.00527
1222	0.03217	0.000868349	0.00384	9.81482e-05	0.000129545	0.000281567	0.00522
1223	0.03168	0.000863465	0.0038	9.67074e-05	0.000127063	0.000275506	0.00516
1224	0.03182	0.000858622	0.00376	9.52982e-05	0.000124652	0.000269638	0.00511
1225	0.03167	0.00085382	0.00372	9.39194e-05	0.000122308	0.000263955	0.00506
1226	0.03166	0.000849058	0.00368	9.25704e-05	0.00012003	0.00025845	0.005
1227	0.0314	0.000844336	0.00365	9.12502e-05	0.000117815	0.000253115	0.00495
1228	0.03126	0.000839652	0.00361	8.9958e-05	0.000115661	0.000247942	0.0049
1229	0.03108	0.000835008	0.00357	8.86931e-05	0.000113565	0.000242927	0.00485
1230	0.03112	0.000830401	0.00354	8.74546e-05	0.000111525	0.000238061	0.00481
1231	0.03097	0.000825833	0.0035	8.62418e-05	0.00010954	0.00023334	0.00476
1232	0.03095	0.000821302	0.00347	8.50541e-05	0.000107607	0.000228758	0.00471
1233	0.03098	0.000816808	0.00343	8.38908e-05	0.000105725	0.000224309	0.00467
1234	0.03067	0.00081235	0.0034	8.27511e-05	0.000103892	0.000219988	0.00462
1235	0.03075	0.000807929	0.00337	8.16344e-05	0.000102106	0.000215791	0.00458
1236	0.03082	0.000803544	0.00334	8.05403e-05	0.000100365	0.000211712	0.00453
1237	0.03074	0.000799194	0.0033	7.94679e-05	9.86687e-05	0.000207748	0.00449
1238	0.03075	0.00079488	0.00327	7.84168e-05	9.70148e-05	0.000203894	0.00445
1239	0.03077	0.0007906	0.00324	7.73864e-05	9.54022e-05	0.000200146	0.0044
1240	0.03054	0.000786354	0.00321	7.63762e-05	9.38294e-05	0.0001965	0.00436
1241	0.03065	0.000782143	0.00318	7.53856e-05	9.22951e-05	0.000192953	0.00432
1242	0.03072	0.000777965	0.00315	7.44141e-05	9.0798e-05	0.000189501	0.00428
1243	0.0308	0.00077382	0.00312	7.34613e-05	8.93371e-05	0.00018614	0.00424
1244	0.03075	0.000769709	0.00309	7.25266e-05	8.79111e-05	0.000182868	0.0042
1245	0.03089	0.00076563	0.00306	7.16097e-05	8.65189e-05	0.000179681	0.00417
1246	0.03097	0.000761583	0.00304	7.071e-05	8.51595e-05	0.000176577	0.00413
1247	0.03091	0.000757568	0.00301	6.98272e-05	8.38318e-05	0.000173552	0.00409
1248	0.03108	0.000753584	0.00298	6.89608e-05	8.25349e-05	0.000170604	0.00406
1249	0.03118	0.000749632	0.00295	6.81104e-05	8.12678e-05	0.000167731	0.00402
1250	0.03108	0.000745711	0.00293	6.72756e-05	8.00297e-05	0.000164929	0.00398
1251	0.03123	0.00074182	0.0029	6.64561e-05	7.88196e-05	0.000162197	0.00395
1252	0.03107	0.00073796	0.00287	6.56514e-05	7.76367e-05	0.000159532	0.00391
1253	0.03138	0.000734129	0.00285	6.48613e-05	7.64802e-05	0.000156932	0.00388
1254	0.03112	0.000730328	0.00282	6.40853e-05	7.53494e-05	0.000154395	0.00385
1255	0.03124	0.000726557	0.0028	6.33232e-05	7.42434e-05	0.000151919	0.00381
1256	0.03129	0.000722815	0.00277	6.25746e-05	7.31615e-05	0.000149502	0.00378
1257	0.03138	0.000719101	0.00275	6.18391e-05	7.21031e-05	0.000147143	0.00375
1258	0.03134	0.000715416	0.00272	6.11166e-05	7.10675e-05	0.000144838	0.00372
1259	0.03117	0.000711759	0.0027	6.04066e-05	7.0054e-05	0.000142587	0.00369
1260	0.03132	0.00070813	0.00268	5.97089e-05	6.9062e-05	0.000140388	0.00366
1261	0.03127	0.000704528	0.00265	5.90232e-05	6.80909e-05	0.00013824	0.00362
1262	0.03107	0.000700954	0.00263	5.83493e-05	6.71402e-05	0.000136141	0.00359
1263	0.03123	0.000697407	0.00261	5.76868e-05	6.62092e-05	0.000134088	0.00356
1264	0.03122	0.000693886	0.00259	5.70356e-05	6.52974e-05	0.000132082	0.00354
1265	0.03123	0.000690392	0.00257	5.63953e-05	6.44043e-05	0.000130121	0.00351
1266	0.03096	0.000686925	0.00254	5.57657e-05	6.35293e-05	0.000128203	0.00348
1267	0.03096	0.000683483	0.00252	5.51466e-05	6.26721e-05	0.000126326	0.00345
1268	0.03081	0.000680067	0.0025	5.45378e-05	6.18321e-05	0.000124491	0.00342
1269	0.03093	0.000676677	0.00248	5.3939e-05	6.10088e-05	0.000122695	0.00339
1270	0.0307	0.000673311	0.00246	5.33499e-05	6.02019e-05	0.000120938	0.00337
1271	0.03063	0.000669971	0.00244	5.27705e-05	5.94108e-05	0.000119219	0.00334
1272	0.03057	0.000666656	0.00242	5.22005e-05	5.86353e-05	0.000117535	0.00331
1273	0.03062	0.000663365	0.0024	5.16396e-05	5.78748e-05	0.000115887	0.00329
1274	0.03041	0.000660098	0.00238	5.10877e-05	5.7129e-05	0.000114274	0.00326
1275	0.03023	0.000656855	0.00236	5.05446e-05	5.63975e-05	0.000112694	0.00324
1276	0.02985	0.000653636	0.00234	5.00102e-05	5.56799e-05	0.000111146	0.00321
1277	0.02997	0.00065044	0.00232	4.94841e-05	5.4976e-05	0.00010963	0.00319
1278	0.02947	0.000647268	0.0023	4.89663e-05	5.42853e-05	0.000108145	0.00316
1279	0.02933	0.000644119	0.00229	4.84566e-05	5.36075e-05	0.00010669	0.00314
1280	0.0294	0.000640993	0.00227	4.79548e-05	5.29423e-05	0.000105263	0.00311
1281	0.02912	0.000637889	0.00225	4.74608e-05	5.22895e-05	0.000103866	0.00309
1282	0.02901	0.000634808	0.00223	4.69743e-05	5.16486e-05	0.000102496	0.00307
1283	0.02896	0.000631749	0.00221	4.64953e-05	5.10194e-05	0.000101152	0.00304
1284	0.02844	0.000628712	0.0022	4.60236e-05	5.04017e-05	9.98353e-05	0.00302
1285	0.02839	0.000625697	0.00218	4.5559e-05	4.97951e-05	9.85438e-05	0.003
1286	0.02794	0.000622703	0.00216	4.51014e-05	4.91993e-05	9.72772e-05	0.00298
1287	0.02777	0.000619731	0.00215	4.46507e-05	4.86142e-05	9.60349e-05	0.00295
1288	0.02809	0.00061678	0.00213	4.42066e-05	4.80395e-05	9.48161e-05	0.00293
1289	0.0279	0.00061385	0.00211	4.37692e-05	4.74748e-05	9.36204e-05	0.00291
1290	0.02764	0.000610941	0.0021	4.33382e-05	4.69201e-05	9.24472e-05	0.00289
1291	0.02736	0.000608052	0.00208	4.29136e-05	4.6375e-05	9.12958e-05	0.00287
1292	0.02731	0.000605184	0.00206	4.24952e-05	4.58394e-05	9.01658e-05	0.00285
1293	0.02694	0.000602335	0.00205	4.20828e-05	4.5313e-05	8.90567e-05	0.00283
1294	0.02701	0.000599507	0.00203	4.16765e-05	4.47956e-05	8.79678e-05	0.00281
1295	0.0266	0.000596699	0.00202	4.12759e-05	4.4287e-05	8.68988e-05	0.00279
1296	0.02632	0.00059391	0.002	4.08812e-05	4.3787e-05	8.58492e-05	0.00277
1297	0.0266	0.000591141	0.00199	4.0492e-05	4.32954e-05	8.48184e-05	0.00275
1298	0.02618	0.000588391	0.00197	4.01084e-05	4.28121e-05	8.38061e-05	0.00273
1299	0.02582	0.00058566	0.00196	3.97302e-05	4.23367e-05	8.28117e-05	0.00271
1300	0.02579	0.000582948	0.00194	3.93574e-05	4.18693e-05	8.1835e-05	0.00269
