# Supplementary material for: Chirality-dependent electrical transport properties of carbon nanotubes obtained by experimental measurement
Source: Nat Commun. 2023 Mar 25;14:1672. doi: 10.1038/s41467-023-37443-7 (PMC10039901; doi:10.1038/s41467-023-37443-7)
Supplement: Supplementary file 3 — Source Data [file 41467_2023_37443_MOESM3_ESM.zip › 7. Source Data/Figure S1/76 purity.xlsx]

## Sheet: Sheet1
Wavelength	Raw data	fitting curve1	fitting curve2	fitting curve3	fitting curve4	total fitting
800	0.05093	0.00114	0.00021925	0.0016	0.00031242	0.00328
801	0.05091	0.00116	0.000221135	0.00161	0.000314154	0.0033
802	0.05051	0.00117	0.000223046	0.00162	0.000315903	0.00333
803	0.05154	0.00119	0.000224981	0.00163	0.000317667	0.00336
804	0.05062	0.0012	0.000226941	0.00164	0.000319445	0.00339
805	0.05198	0.00122	0.000228928	0.00165	0.000321238	0.00342
806	0.05157	0.00123	0.00023094	0.00166	0.000323046	0.00345
807	0.05145	0.00125	0.000232979	0.00167	0.00032487	0.00348
808	0.05139	0.00126	0.000235045	0.00168	0.000326709	0.00351
809	0.05136	0.00128	0.000237138	0.00169	0.000328564	0.00354
810	0.05223	0.0013	0.00023926	0.0017	0.000330434	0.00357
811	0.05098	0.00131	0.00024141	0.00171	0.000332321	0.0036
812	0.05192	0.00133	0.000243589	0.00172	0.000334224	0.00363
813	0.05209	0.00135	0.000245798	0.00173	0.000336143	0.00366
814	0.05247	0.00136	0.000248037	0.00175	0.000338078	0.0037
815	0.05265	0.00138	0.000250306	0.00176	0.000340031	0.00373
816	0.05255	0.0014	0.000252607	0.00177	0.000342	0.00376
817	0.05195	0.00142	0.000254939	0.00178	0.000343987	0.0038
818	0.05234	0.00144	0.000257304	0.00179	0.00034599	0.00383
819	0.05384	0.00146	0.000259702	0.0018	0.000348012	0.00387
820	0.05288	0.00148	0.000262134	0.00181	0.000350051	0.00391
821	0.05321	0.0015	0.0002646	0.00183	0.000352108	0.00394
822	0.053	0.00152	0.0002671	0.00184	0.000354183	0.00398
823	0.05391	0.00154	0.000269637	0.00185	0.000356277	0.00402
824	0.05381	0.00156	0.000272209	0.00186	0.000358389	0.00406
825	0.05372	0.00158	0.000274818	0.00188	0.00036052	0.0041
826	0.054	0.00161	0.000277465	0.00189	0.00036267	0.00414
827	0.05434	0.00163	0.000280151	0.0019	0.00036484	0.00418
828	0.05449	0.00165	0.000282875	0.00191	0.000367028	0.00422
829	0.0545	0.00168	0.000285639	0.00193	0.000369237	0.00426
830	0.05495	0.0017	0.000288444	0.00194	0.000371466	0.0043
831	0.05448	0.00173	0.000291291	0.00195	0.000373714	0.00435
832	0.05472	0.00175	0.000294179	0.00196	0.000375984	0.00439
833	0.05478	0.00178	0.000297111	0.00198	0.000378274	0.00443
834	0.05426	0.00181	0.000300086	0.00199	0.000380584	0.00448
835	0.05466	0.00183	0.000303107	0.00201	0.000382917	0.00453
836	0.05482	0.00186	0.000306173	0.00202	0.00038527	0.00457
837	0.05467	0.00189	0.000309286	0.00203	0.000387645	0.00462
838	0.05472	0.00192	0.000312446	0.00205	0.000390043	0.00467
839	0.05438	0.00195	0.000315655	0.00206	0.000392462	0.00472
840	0.05491	0.00198	0.000318914	0.00208	0.000394905	0.00477
841	0.05468	0.00201	0.000322223	0.00209	0.00039737	0.00482
842	0.05455	0.00205	0.000325583	0.0021	0.000399858	0.00488
843	0.05421	0.00208	0.000328997	0.00212	0.000402369	0.00493
844	0.05409	0.00211	0.000332464	0.00213	0.000404905	0.00499
845	0.05424	0.00215	0.000335987	0.00215	0.000407464	0.00504
846	0.05426	0.00218	0.000339565	0.00217	0.000410047	0.0051
847	0.05442	0.00222	0.000343201	0.00218	0.000412656	0.00516
848	0.05468	0.00226	0.000346895	0.0022	0.000415289	0.00522
849	0.05427	0.0023	0.000350649	0.00221	0.000417947	0.00528
850	0.0548	0.00234	0.000354464	0.00223	0.000420631	0.00534
851	0.05463	0.00238	0.000358342	0.00224	0.000423341	0.0054
852	0.05456	0.00242	0.000362283	0.00226	0.000426077	0.00547
853	0.05451	0.00246	0.00036629	0.00228	0.00042884	0.00553
854	0.05506	0.0025	0.000370363	0.00229	0.000431629	0.0056
855	0.05509	0.00255	0.000374505	0.00231	0.000434446	0.00567
856	0.05512	0.0026	0.000378716	0.00233	0.00043729	0.00574
857	0.05494	0.00264	0.000382998	0.00234	0.000440163	0.00581
858	0.05536	0.00269	0.000387353	0.00236	0.000443064	0.00588
859	0.05584	0.00274	0.000391783	0.00238	0.000445993	0.00596
860	0.05551	0.00279	0.000396288	0.0024	0.000448952	0.00603
861	0.05592	0.00284	0.000400872	0.00242	0.00045194	0.00611
862	0.05558	0.0029	0.000405535	0.00243	0.000454958	0.00619
863	0.05689	0.00295	0.00041028	0.00245	0.000458006	0.00628
864	0.05642	0.00301	0.000415109	0.00247	0.000461086	0.00636
865	0.05698	0.00307	0.000420023	0.00249	0.000464196	0.00644
866	0.05684	0.00313	0.000425025	0.00251	0.000467337	0.00653
867	0.05708	0.00319	0.000430116	0.00253	0.000470511	0.00662
868	0.0573	0.00326	0.000435298	0.00255	0.000473717	0.00672
869	0.05793	0.00333	0.000440575	0.00257	0.000476956	0.00681
870	0.05705	0.00339	0.000445948	0.00259	0.000480228	0.00691
871	0.0568	0.00346	0.00045142	0.00261	0.000483534	0.00701
872	0.05781	0.00354	0.000456992	0.00263	0.000486874	0.00711
873	0.0586	0.00361	0.000462668	0.00265	0.000490249	0.00721
874	0.05852	0.00369	0.00046845	0.00267	0.000493658	0.00732
875	0.05885	0.00377	0.00047434	0.00269	0.000497104	0.00743
876	0.0592	0.00385	0.000480342	0.00271	0.000500586	0.00754
877	0.05865	0.00394	0.000486458	0.00273	0.000504104	0.00766
878	0.05928	0.00402	0.000492692	0.00275	0.000507659	0.00778
879	0.05971	0.00411	0.000499045	0.00278	0.000511253	0.0079
880	0.05992	0.00421	0.000505522	0.0028	0.000514884	0.00803
881	0.06034	0.00431	0.000512125	0.00282	0.000518554	0.00816
882	0.05994	0.00441	0.000518857	0.00285	0.000522264	0.00829
883	0.06087	0.00451	0.000525723	0.00287	0.000526013	0.00843
884	0.06088	0.00462	0.000532726	0.00289	0.000529803	0.00857
885	0.06104	0.00473	0.000539869	0.00292	0.000533634	0.00872
886	0.06123	0.00484	0.000547155	0.00294	0.000537506	0.00887
887	0.06204	0.00496	0.00055459	0.00296	0.000541421	0.00902
888	0.0617	0.00509	0.000562176	0.00299	0.000545378	0.00918
889	0.06201	0.00521	0.000569919	0.00301	0.000549379	0.00935
890	0.06241	0.00535	0.000577822	0.00304	0.000553425	0.00952
891	0.06204	0.00549	0.00058589	0.00307	0.000557515	0.00969
892	0.06278	0.00563	0.000594127	0.00309	0.00056165	0.00988
893	0.06312	0.00578	0.000602538	0.00312	0.000565831	0.01006
894	0.06323	0.00593	0.000611128	0.00314	0.00057006	0.01026
895	0.06376	0.00609	0.000619902	0.00317	0.000574335	0.01046
896	0.06397	0.00626	0.000628866	0.0032	0.000578659	0.01067
897	0.06426	0.00644	0.000638025	0.00323	0.000583032	0.01088
898	0.06499	0.00662	0.000647384	0.00325	0.000587455	0.01111
899	0.06506	0.00681	0.00065695	0.00328	0.000591927	0.01134
900	0.06562	0.007	0.000666728	0.00331	0.000596452	0.01158
901	0.06602	0.00721	0.000676725	0.00334	0.000601028	0.01183
902	0.06629	0.00742	0.000686947	0.00337	0.000605656	0.01209
903	0.06696	0.00765	0.000697401	0.0034	0.000610339	0.01235
904	0.06732	0.00788	0.000708095	0.00343	0.000615076	0.01263
905	0.06789	0.00812	0.000719035	0.00346	0.000619868	0.01292
906	0.06857	0.00838	0.000730229	0.00349	0.000624716	0.01323
907	0.06909	0.00864	0.000741685	0.00353	0.000629621	0.01354
908	0.06965	0.00892	0.000753411	0.00356	0.000634584	0.01387
909	0.06992	0.00921	0.000765416	0.00359	0.000639606	0.01421
910	0.07087	0.00952	0.000777708	0.00362	0.000644687	0.01457
911	0.0716	0.00984	0.000790297	0.00366	0.00064983	0.01494
912	0.07204	0.01018	0.000803192	0.00369	0.000655034	0.01533
913	0.07269	0.01053	0.000816403	0.00372	0.0006603	0.01573
914	0.07389	0.0109	0.000829941	0.00376	0.00066563	0.01616
915	0.07438	0.01129	0.000843816	0.00379	0.000671025	0.0166
916	0.07484	0.0117	0.00085804	0.00383	0.000676486	0.01707
917	0.07605	0.01213	0.000872624	0.00387	0.000682013	0.01755
918	0.07665	0.01259	0.000887581	0.0039	0.000687608	0.01806
919	0.07724	0.01306	0.000902922	0.00394	0.000693272	0.0186
920	0.07841	0.01357	0.000918662	0.00398	0.000699007	0.01916
921	0.07896	0.0141	0.000934814	0.00402	0.000704812	0.01976
922	0.08002	0.01466	0.000951393	0.00406	0.00071069	0.02038
923	0.08059	0.01525	0.000968413	0.0041	0.000716642	0.02103
924	0.08185	0.01588	0.000985891	0.00414	0.000722668	0.02172
925	0.0826	0.01654	0.001	0.00418	0.000728771	0.02245
926	0.08331	0.01724	0.00102	0.00422	0.000734951	0.02322
927	0.08448	0.01799	0.00104	0.00426	0.00074121	0.02403
928	0.08554	0.01877	0.00106	0.0043	0.00074755	0.02488
929	0.08615	0.01961	0.00108	0.00435	0.00075397	0.02579
930	0.08686	0.02049	0.0011	0.00439	0.000760474	0.02674
931	0.08765	0.02143	0.00112	0.00444	0.000767061	0.02775
932	0.08861	0.02242	0.00114	0.00448	0.000773735	0.02882
933	0.08963	0.02348	0.00117	0.00453	0.000780496	0.02995
934	0.09057	0.0246	0.00119	0.00457	0.000787345	0.03115
935	0.09163	0.0258	0.00121	0.00462	0.000794285	0.03242
936	0.09276	0.02706	0.00124	0.00467	0.000801317	0.03377
937	0.09395	0.02841	0.00126	0.00472	0.000808442	0.0352
938	0.09516	0.02984	0.00129	0.00477	0.000815663	0.03671
939	0.09656	0.03136	0.00132	0.00482	0.00082298	0.03831
940	0.09805	0.03297	0.00134	0.00487	0.000830397	0.04001
941	0.09986	0.03467	0.00137	0.00492	0.000837913	0.04181
942	0.10099	0.03648	0.0014	0.00497	0.000845532	0.0437
943	0.10316	0.03839	0.00143	0.00503	0.000853255	0.04571
944	0.10449	0.04041	0.00146	0.00508	0.000861084	0.04782
945	0.10621	0.04254	0.0015	0.00514	0.000869021	0.05004
946	0.10832	0.04477	0.00153	0.00519	0.000877068	0.05237
947	0.11012	0.04711	0.00156	0.00525	0.000885227	0.05481
948	0.11232	0.04954	0.0016	0.00531	0.0008935	0.05734
949	0.11408	0.05207	0.00164	0.00537	0.000901889	0.05997
950	0.11673	0.05467	0.00167	0.00543	0.000910396	0.06269
951	0.11951	0.05734	0.00171	0.00549	0.000919024	0.06546
952	0.12167	0.06004	0.00176	0.00555	0.000927775	0.06828
953	0.12423	0.06276	0.0018	0.00562	0.000936651	0.07112
954	0.12693	0.06547	0.00184	0.00568	0.000945655	0.07394
955	0.1299	0.06811	0.00189	0.00575	0.000954789	0.0767
956	0.13327	0.07066	0.00193	0.00581	0.000964055	0.07937
957	0.13601	0.07306	0.00198	0.00588	0.000973456	0.0819
958	0.13879	0.07526	0.00203	0.00595	0.000982996	0.08423
959	0.14177	0.07721	0.00209	0.00602	0.000992675	0.08631
960	0.14398	0.07887	0.00214	0.00609	0.001	0.08811
961	0.14593	0.08018	0.0022	0.00617	0.00101	0.08956
962	0.1473	0.08111	0.00226	0.00624	0.00102	0.09063
963	0.14877	0.08164	0.00232	0.00632	0.00103	0.0913
964	0.14894	0.08173	0.00238	0.00639	0.00104	0.09155
965	0.14878	0.0814	0.00245	0.00647	0.00105	0.09138
966	0.14751	0.08066	0.00252	0.00655	0.00106	0.09079
967	0.14619	0.07951	0.00259	0.00663	0.00108	0.08981
968	0.14397	0.07801	0.00267	0.00672	0.00109	0.08848
969	0.14191	0.07618	0.00275	0.0068	0.0011	0.08683
970	0.13991	0.07409	0.00283	0.00689	0.00111	0.08492
971	0.13727	0.07177	0.00292	0.00697	0.00112	0.08279
972	0.13416	0.06929	0.00301	0.00706	0.00113	0.08049
973	0.13219	0.06668	0.0031	0.00715	0.00114	0.07808
974	0.12978	0.064	0.0032	0.00725	0.00116	0.07561
975	0.12765	0.06129	0.0033	0.00734	0.00117	0.0731
976	0.12563	0.05857	0.00341	0.00744	0.00118	0.0706
977	0.12397	0.05588	0.00353	0.00754	0.00119	0.06814
978	0.12183	0.05325	0.00364	0.00764	0.00121	0.06573
979	0.11985	0.05068	0.00377	0.00774	0.00122	0.06341
980	0.11798	0.04821	0.0039	0.00784	0.00123	0.06118
981	0.11543	0.04582	0.00404	0.00795	0.00125	0.05906
982	0.11385	0.04354	0.00418	0.00806	0.00126	0.05705
983	0.11211	0.04137	0.00434	0.00817	0.00128	0.05515
984	0.11057	0.0393	0.0045	0.00828	0.00129	0.05337
985	0.10856	0.03734	0.00467	0.0084	0.0013	0.05171
986	0.10714	0.03549	0.00485	0.00851	0.00132	0.05017
987	0.10586	0.03373	0.00504	0.00863	0.00133	0.04874
988	0.10408	0.03208	0.00524	0.00876	0.00135	0.04742
989	0.10306	0.03052	0.00545	0.00888	0.00137	0.04622
990	0.10241	0.02905	0.00567	0.00901	0.00138	0.04512
991	0.10129	0.02767	0.00591	0.00914	0.0014	0.04412
992	0.10033	0.02637	0.00616	0.00928	0.00141	0.04322
993	0.09944	0.02514	0.00643	0.00941	0.00143	0.04241
994	0.09891	0.02399	0.00671	0.00955	0.00145	0.0417
995	0.0979	0.0229	0.00702	0.0097	0.00146	0.04108
996	0.09756	0.02188	0.00734	0.00984	0.00148	0.04054
997	0.09733	0.02091	0.00768	0.00999	0.0015	0.04008
998	0.09665	0.02	0.00805	0.01014	0.00152	0.03971
999	0.09654	0.01915	0.00844	0.0103	0.00154	0.03942
1000	0.09589	0.01834	0.00885	0.01046	0.00156	0.03921
1001	0.09578	0.01758	0.0093	0.01063	0.00157	0.03908
1002	0.09539	0.01686	0.00978	0.01079	0.00159	0.03902
1003	0.09557	0.01618	0.01029	0.01096	0.00161	0.03904
1004	0.09546	0.01553	0.01084	0.01114	0.00163	0.03915
1005	0.09519	0.01493	0.01142	0.01132	0.00166	0.03933
1006	0.09553	0.01435	0.01205	0.0115	0.00168	0.03959
1007	0.09492	0.01381	0.01273	0.01169	0.0017	0.03993
1008	0.09552	0.01329	0.01346	0.01189	0.00172	0.04035
1009	0.09567	0.0128	0.01424	0.01208	0.00174	0.04086
1010	0.09653	0.01234	0.01508	0.01229	0.00177	0.04147
1011	0.09693	0.01189	0.01598	0.0125	0.00179	0.04216
1012	0.09742	0.01148	0.01694	0.01271	0.00181	0.04294
1013	0.09818	0.01108	0.01798	0.01293	0.00184	0.04382
1014	0.09926	0.0107	0.01909	0.01315	0.00186	0.04481
1015	0.10024	0.01034	0.02028	0.01338	0.00189	0.04589
1016	0.10153	0.00999	0.02155	0.01362	0.00191	0.04708
1017	0.10334	0.00967	0.0229	0.01386	0.00194	0.04837
1018	0.10479	0.00935	0.02433	0.01411	0.00196	0.04976
1019	0.10593	0.00905	0.02584	0.01437	0.00199	0.05126
1020	0.10801	0.00877	0.02743	0.01463	0.00202	0.05285
1021	0.11	0.0085	0.02907	0.0149	0.00205	0.05452
1022	0.112	0.00824	0.03077	0.01518	0.00208	0.05627
1023	0.11428	0.00799	0.0325	0.01547	0.00211	0.05806
1024	0.11624	0.00775	0.03424	0.01576	0.00214	0.05989
1025	0.1181	0.00752	0.03596	0.01606	0.00217	0.06172
1026	0.12016	0.0073	0.03762	0.01637	0.0022	0.0635
1027	0.12234	0.0071	0.03919	0.01669	0.00223	0.06521
1028	0.12392	0.00689	0.04061	0.01702	0.00227	0.06679
1029	0.12568	0.0067	0.04185	0.01736	0.0023	0.06821
1030	0.12698	0.00652	0.04285	0.01771	0.00233	0.06941
1031	0.12771	0.00634	0.04358	0.01807	0.00237	0.07036
1032	0.12792	0.00617	0.04401	0.01844	0.00241	0.07103
1033	0.1277	0.00601	0.04412	0.01882	0.00244	0.07139
1034	0.12702	0.00585	0.04391	0.01921	0.00248	0.07145
1035	0.12596	0.0057	0.04338	0.01962	0.00252	0.07121
1036	0.12505	0.00555	0.04255	0.02004	0.00256	0.0707
1037	0.12406	0.00541	0.04147	0.02047	0.0026	0.06995
1038	0.12268	0.00528	0.04017	0.02092	0.00264	0.06901
1039	0.12126	0.00514	0.0387	0.02138	0.00268	0.06791
1040	0.11982	0.00502	0.0371	0.02185	0.00273	0.0667
1041	0.1188	0.0049	0.03541	0.02234	0.00277	0.06543
1042	0.11722	0.00478	0.03368	0.02285	0.00282	0.06413
1043	0.11673	0.00467	0.03194	0.02338	0.00286	0.06285
1044	0.11596	0.00456	0.03022	0.02392	0.00291	0.06161
1045	0.11546	0.00445	0.02854	0.02448	0.00296	0.06043
1046	0.11467	0.00435	0.02691	0.02506	0.00301	0.05934
1047	0.11419	0.00425	0.02535	0.02567	0.00306	0.05833
1048	0.11403	0.00416	0.02386	0.02629	0.00312	0.05743
1049	0.11352	0.00407	0.02246	0.02694	0.00317	0.05663
1050	0.11344	0.00398	0.02114	0.02761	0.00323	0.05594
1051	0.11318	0.00389	0.01989	0.0283	0.00328	0.05537
1052	0.11286	0.00381	0.01873	0.02902	0.00334	0.0549
1053	0.113	0.00373	0.01764	0.02977	0.0034	0.05454
1054	0.11302	0.00365	0.01663	0.03055	0.00346	0.05429
1055	0.11296	0.00357	0.01568	0.03136	0.00353	0.05414
1056	0.11289	0.0035	0.0148	0.0322	0.00359	0.05409
1057	0.11267	0.00343	0.01398	0.03307	0.00366	0.05414
1058	0.11278	0.00336	0.01322	0.03398	0.00373	0.05428
1059	0.11311	0.00329	0.01251	0.03492	0.0038	0.05452
1060	0.11345	0.00322	0.01185	0.0359	0.00387	0.05485
1061	0.1141	0.00316	0.01123	0.03693	0.00395	0.05527
1062	0.11426	0.0031	0.01066	0.038	0.00403	0.05578
1063	0.11502	0.00304	0.01012	0.03911	0.00411	0.05638
1064	0.11518	0.00298	0.00962	0.04027	0.00419	0.05706
1065	0.11615	0.00292	0.00915	0.04149	0.00427	0.05784
1066	0.11689	0.00287	0.00872	0.04275	0.00436	0.0587
1067	0.1179	0.00282	0.00831	0.04408	0.00445	0.05965
1068	0.11835	0.00276	0.00793	0.04546	0.00454	0.0607
1069	0.11939	0.00271	0.00757	0.04691	0.00464	0.06183
1070	0.12044	0.00266	0.00723	0.04843	0.00473	0.06306
1071	0.12174	0.00262	0.00692	0.05002	0.00484	0.06439
1072	0.12257	0.00257	0.00662	0.05168	0.00494	0.06581
1073	0.12379	0.00252	0.00634	0.05343	0.00505	0.06735
1074	0.12544	0.00248	0.00608	0.05526	0.00516	0.06898
1075	0.12662	0.00244	0.00583	0.05719	0.00528	0.07073
1076	0.1284	0.0024	0.0056	0.05921	0.00539	0.0726
1077	0.13001	0.00235	0.00538	0.06134	0.00552	0.07459
1078	0.13214	0.00231	0.00517	0.06358	0.00564	0.07671
1079	0.13406	0.00228	0.00497	0.06594	0.00578	0.07897
1080	0.13643	0.00224	0.00479	0.06843	0.00591	0.08136
1081	0.13893	0.0022	0.00461	0.07105	0.00605	0.08391
1082	0.14116	0.00216	0.00444	0.07381	0.0062	0.08662
1083	0.14418	0.00213	0.00429	0.07674	0.00635	0.0895
1084	0.14722	0.0021	0.00414	0.07982	0.00651	0.09256
1085	0.14984	0.00206	0.00399	0.08309	0.00667	0.09581
1086	0.15307	0.00203	0.00386	0.08655	0.00684	0.09927
1087	0.1563	0.002	0.00373	0.09021	0.00701	0.10295
1088	0.15971	0.00197	0.00361	0.0941	0.00719	0.10686
1089	0.16359	0.00194	0.00349	0.09822	0.00738	0.11102
1090	0.16792	0.00191	0.00338	0.10259	0.00757	0.11545
1091	0.17197	0.00188	0.00327	0.10724	0.00778	0.12016
1092	0.1767	0.00185	0.00317	0.11218	0.00799	0.12518
1093	0.18216	0.00182	0.00307	0.11744	0.00821	0.13054
1094	0.18787	0.00179	0.00298	0.12303	0.00844	0.13624
1095	0.19372	0.00177	0.00289	0.129	0.00867	0.14233
1096	0.20073	0.00174	0.0028	0.13535	0.00892	0.14882
1097	0.20723	0.00171	0.00272	0.14213	0.00918	0.15575
1098	0.21503	0.00169	0.00264	0.14937	0.00945	0.16315
1099	0.22355	0.00167	0.00257	0.15709	0.00973	0.17105
1100	0.23172	0.00164	0.0025	0.16533	0.01002	0.17949
1101	0.24129	0.00162	0.00243	0.17413	0.01033	0.1885
1102	0.25079	0.0016	0.00236	0.18352	0.01065	0.19813
1103	0.26126	0.00157	0.0023	0.19355	0.01098	0.2084
1104	0.27246	0.00155	0.00224	0.20425	0.01133	0.21937
1105	0.28499	0.00153	0.00218	0.21565	0.0117	0.23106
1106	0.29803	0.00151	0.00212	0.2278	0.01208	0.24351
1107	0.31243	0.00149	0.00207	0.24072	0.01248	0.25676
1108	0.32705	0.00147	0.00202	0.25444	0.0129	0.27082
1109	0.34323	0.00145	0.00197	0.26896	0.01334	0.28572
1110	0.36107	0.00143	0.00192	0.2843	0.0138	0.30145
1111	0.37944	0.00141	0.00187	0.30043	0.01429	0.318
1112	0.39902	0.00139	0.00183	0.31732	0.0148	0.33534
1113	0.41802	0.00137	0.00178	0.33491	0.01534	0.3534
1114	0.43784	0.00135	0.00174	0.35311	0.0159	0.3721
1115	0.45688	0.00134	0.0017	0.37177	0.01649	0.3913
1116	0.47557	0.00132	0.00166	0.39072	0.01712	0.41083
1117	0.49378	0.0013	0.00162	0.40974	0.01778	0.43045
1118	0.51077	0.00129	0.00159	0.42856	0.01848	0.44991
1119	0.52708	0.00127	0.00155	0.44684	0.01921	0.46887
1120	0.54305	0.00125	0.00152	0.46421	0.01999	0.48698
1121	0.55799	0.00124	0.00149	0.48029	0.02081	0.50382
1122	0.57193	0.00122	0.00145	0.49464	0.02168	0.519
1123	0.58225	0.00121	0.00142	0.50686	0.0226	0.53209
1124	0.59195	0.00119	0.00139	0.51657	0.02357	0.54272
1125	0.59785	0.00118	0.00136	0.52343	0.0246	0.55057
1126	0.60368	0.00116	0.00133	0.52721	0.02569	0.5554
1127	0.60686	0.00115	0.00131	0.52777	0.02685	0.55708
1128	0.60602	0.00114	0.00128	0.5251	0.02808	0.55559
1129	0.60321	0.00112	0.00126	0.51928	0.02938	0.55104
1130	0.59808	0.00111	0.00123	0.51053	0.03076	0.54364
1131	0.58893	0.0011	0.00121	0.49915	0.03223	0.53368
1132	0.57786	0.00108	0.00118	0.48549	0.0338	0.52155
1133	0.56508	0.00107	0.00116	0.46996	0.03545	0.50765
1134	0.54984	0.00106	0.00114	0.45299	0.03722	0.4924
1135	0.5325	0.00105	0.00112	0.43498	0.03909	0.47623
1136	0.51687	0.00103	0.00109	0.41631	0.04107	0.45952
1137	0.50081	0.00102	0.00107	0.39733	0.04318	0.44261
1138	0.4827	0.00101	0.00105	0.37833	0.04541	0.4258
1139	0.4662	0.001	0.00104	0.35954	0.04778	0.40935
1140	0.45012	0.000988983	0.00102	0.34117	0.05028	0.39345
1141	0.43516	0.00097799	0.000998026	0.32335	0.05292	0.37824
1142	0.42114	0.000967178	0.000980228	0.30621	0.05569	0.36385
1143	0.40856	0.000956544	0.000962899	0.28981	0.05861	0.35034
1144	0.39675	0.000946084	0.000946023	0.27419	0.06166	0.33775
1145	0.38658	0.000935793	0.000929583	0.25939	0.06484	0.32609
1146	0.37724	0.000925669	0.000913564	0.24539	0.06814	0.31537
1147	0.36767	0.000915708	0.000897954	0.2322	0.07154	0.30555
1148	0.35935	0.000905906	0.000882737	0.21979	0.07502	0.29659
1149	0.35134	0.00089626	0.000867902	0.20813	0.07855	0.28844
1150	0.34341	0.000886767	0.000853435	0.19719	0.0821	0.28102
1151	0.33623	0.000877423	0.000839324	0.18693	0.08562	0.27427
1152	0.32926	0.000868226	0.000825558	0.17732	0.08907	0.26808
1153	0.32222	0.000859172	0.000812127	0.16832	0.09238	0.26237
1154	0.31527	0.000850258	0.000799018	0.15989	0.09551	0.25704
1155	0.30858	0.000841482	0.000786222	0.15199	0.09837	0.25199
1156	0.30206	0.000832841	0.000773729	0.14459	0.10091	0.24711
1157	0.29568	0.000824332	0.000761531	0.13766	0.10306	0.2423
1158	0.28962	0.000815952	0.000749616	0.13116	0.10476	0.23749
1159	0.28317	0.000807698	0.000737978	0.12506	0.10597	0.23258
1160	0.2768	0.000799569	0.000726607	0.11934	0.10664	0.22751
1161	0.27046	0.000791562	0.000715495	0.11397	0.10676	0.22224
1162	0.26457	0.000783674	0.000704635	0.10892	0.10633	0.21673
1163	0.25886	0.000775902	0.000694019	0.10417	0.10535	0.21099
1164	0.25341	0.000768246	0.00068364	0.0997	0.10385	0.20501
1165	0.24741	0.000760702	0.000673491	0.0955	0.10189	0.19882
1166	0.24176	0.000753268	0.000663565	0.09153	0.09951	0.19246
1167	0.2364	0.000745942	0.000653856	0.0878	0.09677	0.18597
1168	0.23061	0.000738722	0.000644357	0.08427	0.09375	0.17941
1169	0.22577	0.000731607	0.000635063	0.08094	0.09051	0.17282
1170	0.2202	0.000724593	0.000625967	0.07779	0.08711	0.16625
1171	0.21557	0.000717679	0.000617065	0.07481	0.08362	0.15976
1172	0.21018	0.000710864	0.00060835	0.07199	0.08008	0.15339
1173	0.20568	0.000704145	0.000599818	0.06932	0.07653	0.14716
1174	0.20054	0.00069752	0.000591463	0.06679	0.07303	0.14111
1175	0.19627	0.000690989	0.000583281	0.06439	0.06959	0.13525
1176	0.19171	0.000684548	0.000575267	0.06211	0.06625	0.12961
1177	0.18764	0.000678197	0.000567416	0.05994	0.06301	0.1242
1178	0.18315	0.000671933	0.000559724	0.05788	0.05991	0.11902
1179	0.17904	0.000665756	0.000552187	0.05592	0.05693	0.11407
1180	0.17452	0.000659663	0.0005448	0.05406	0.05409	0.10935
1181	0.17056	0.000653653	0.00053756	0.05228	0.05139	0.10487
1182	0.16656	0.000647725	0.000530462	0.05059	0.04884	0.1006
1183	0.1627	0.000641876	0.000523504	0.04897	0.04641	0.09655
1184	0.1589	0.000636107	0.000516682	0.04743	0.04412	0.09271
1185	0.15562	0.000630414	0.000509991	0.04596	0.04196	0.08906
1186	0.15222	0.000624798	0.000503429	0.04455	0.03993	0.08561
1187	0.14872	0.000619256	0.000496992	0.04321	0.03801	0.08233
1188	0.14535	0.000613787	0.000490677	0.04192	0.0362	0.07922
1189	0.14196	0.000608391	0.000484482	0.04069	0.0345	0.07628
1190	0.13876	0.000603065	0.000478403	0.03951	0.03289	0.07349
1191	0.13569	0.000597808	0.000472437	0.03838	0.03139	0.07084
1192	0.13245	0.00059262	0.000466582	0.0373	0.02997	0.06832
1193	0.12973	0.000587498	0.000460834	0.03626	0.02863	0.06593
1194	0.12715	0.000582443	0.000455192	0.03526	0.02737	0.06366
1195	0.12455	0.000577453	0.000449652	0.0343	0.02618	0.06151
1196	0.12183	0.000572526	0.000444212	0.03338	0.02506	0.05946
1197	0.11959	0.000567662	0.000438871	0.0325	0.02401	0.05751
1198	0.11705	0.000562859	0.000433624	0.03164	0.02301	0.05565
1199	0.11446	0.000558117	0.000428471	0.03083	0.02207	0.05388
1200	0.11191	0.000553435	0.000423409	0.03004	0.02118	0.05219
1201	0.10967	0.000548811	0.000418436	0.02928	0.02034	0.05059
1202	0.10753	0.000544244	0.00041355	0.02855	0.01954	0.04905
1203	0.10549	0.000539735	0.000408748	0.02785	0.01879	0.04758
1204	0.10286	0.000535281	0.000404029	0.02717	0.01808	0.04618
1205	0.10078	0.000530882	0.000399392	0.02651	0.0174	0.04484
1206	0.09909	0.000526536	0.000394833	0.02588	0.01676	0.04356
1207	0.09678	0.000522244	0.000390352	0.02527	0.01615	0.04234
1208	0.09506	0.000518004	0.000385947	0.02468	0.01557	0.04116
1209	0.09331	0.000513815	0.000381615	0.02411	0.01503	0.04004
1210	0.09145	0.000509677	0.000377356	0.02356	0.0145	0.03896
1211	0.08955	0.000505588	0.000373167	0.02303	0.01401	0.03792
1212	0.08779	0.000501548	0.000369048	0.02252	0.01354	0.03693
1213	0.08593	0.000497557	0.000364996	0.02202	0.01309	0.03597
1214	0.08456	0.000493613	0.000361011	0.02154	0.01266	0.03505
1215	0.08327	0.000489715	0.00035709	0.02108	0.01225	0.03417
1216	0.08159	0.000485863	0.000353233	0.02062	0.01186	0.03332
1217	0.08011	0.000482057	0.000349437	0.02019	0.01149	0.0325
1218	0.07874	0.000478295	0.000345702	0.01976	0.01113	0.03172
1219	0.07709	0.000474576	0.000342027	0.01935	0.01079	0.03096
1220	0.0758	0.000470901	0.00033841	0.01896	0.01046	0.03023
1221	0.07485	0.000467268	0.00033485	0.01857	0.01015	0.02952
1222	0.07353	0.000463677	0.000331345	0.0182	0.00985	0.02885
1223	0.07189	0.000460128	0.000327895	0.01783	0.00957	0.02819
1224	0.07089	0.000456618	0.000324499	0.01748	0.00929	0.02756
1225	0.06969	0.000453149	0.000321155	0.01714	0.00903	0.02694
1226	0.06864	0.000449719	0.000317862	0.01681	0.00878	0.02635
1227	0.06735	0.000446328	0.000314619	0.01648	0.00854	0.02578
1228	0.06629	0.000442975	0.000311426	0.01617	0.00831	0.02523
1229	0.06506	0.000439659	0.000308281	0.01586	0.00808	0.02469
1230	0.06417	0.000436381	0.000305183	0.01557	0.00787	0.02418
1231	0.06309	0.000433138	0.000302132	0.01528	0.00766	0.02368
1232	0.06236	0.000429932	0.000299126	0.015	0.00746	0.02319
1233	0.06151	0.000426762	0.000296165	0.01473	0.00727	0.02272
1234	0.06059	0.000423626	0.000293247	0.01446	0.00709	0.02226
1235	0.06	0.000420524	0.000290372	0.0142	0.00691	0.02182
1236	0.05895	0.000417457	0.000287539	0.01395	0.00674	0.02139
1237	0.0582	0.000414423	0.000284747	0.0137	0.00657	0.02098
1238	0.05753	0.000411421	0.000281996	0.01347	0.00642	0.02057
1239	0.05691	0.000408452	0.000279284	0.01323	0.00626	0.02018
1240	0.05633	0.000405515	0.000276611	0.01301	0.00611	0.0198
1241	0.0558	0.00040261	0.000273977	0.01279	0.00597	0.01943
1242	0.0552	0.000399736	0.000271379	0.01257	0.00583	0.01907
1243	0.05446	0.000396892	0.000268818	0.01236	0.0057	0.01873
1244	0.05425	0.000394079	0.000266294	0.01215	0.00557	0.01839
1245	0.05403	0.000391295	0.000263804	0.01195	0.00545	0.01806
1246	0.05346	0.00038854	0.000261349	0.01176	0.00533	0.01774
1247	0.05299	0.000385815	0.000258929	0.01157	0.00521	0.01742
1248	0.05253	0.000383118	0.000256541	0.01138	0.0051	0.01712
1249	0.05235	0.000380449	0.000254187	0.0112	0.00499	0.01682
1250	0.05197	0.000377808	0.000251865	0.01102	0.00488	0.01654
1251	0.05149	0.000375194	0.000249574	0.01085	0.00478	0.01625
1252	0.05119	0.000372608	0.000247314	0.01068	0.00468	0.01598
1253	0.05107	0.000370048	0.000245085	0.01052	0.00458	0.01571
1254	0.05085	0.000367514	0.000242886	0.01036	0.00449	0.01545
1255	0.05064	0.000365006	0.000240716	0.0102	0.0044	0.0152
1256	0.05058	0.000362523	0.000238575	0.01004	0.00431	0.01495
1257	0.05023	0.000360066	0.000236463	0.00989	0.00422	0.01471
1258	0.05015	0.000357634	0.000234378	0.00975	0.00414	0.01448
1259	0.05001	0.000355226	0.000232321	0.0096	0.00406	0.01425
1260	0.04981	0.000352843	0.000230291	0.00946	0.00398	0.01403
1261	0.04966	0.000350483	0.000228287	0.00932	0.00391	0.01381
1262	0.04965	0.000348147	0.000226309	0.00919	0.00383	0.01359
1263	0.04956	0.000345834	0.000224357	0.00906	0.00376	0.01339
1264	0.04954	0.000343544	0.00022243	0.00893	0.00369	0.01318
1265	0.04987	0.000341276	0.000220527	0.0088	0.00362	0.01298
1266	0.04966	0.000339031	0.000218649	0.00868	0.00356	0.01279
1267	0.04967	0.000336809	0.000216795	0.00856	0.00349	0.0126
1268	0.05017	0.000334607	0.000214964	0.00844	0.00343	0.01242
1269	0.05037	0.000332428	0.000213156	0.00832	0.00337	0.01223
1270	0.05047	0.000330269	0.000211371	0.00821	0.00331	0.01206
1271	0.05043	0.000328132	0.000209608	0.0081	0.00325	0.01188
1272	0.0507	0.000326015	0.000207867	0.00799	0.00319	0.01171
1273	0.05072	0.000323918	0.000206148	0.00788	0.00314	0.01155
1274	0.05119	0.000321842	0.000204449	0.00777	0.00309	0.01139
1275	0.05138	0.000319785	0.000202772	0.00767	0.00303	0.01123
1276	0.05183	0.000317748	0.000201115	0.00757	0.00298	0.01107
1277	0.05205	0.000315731	0.000199479	0.00747	0.00293	0.01092
1278	0.05223	0.000313732	0.000197862	0.00737	0.00288	0.01077
1279	0.05272	0.000311753	0.000196265	0.00728	0.00284	0.01062
1280	0.05294	0.000309792	0.000194687	0.00719	0.00279	0.01048
1281	0.05363	0.00030785	0.000193128	0.00709	0.00275	0.01034
1282	0.05396	0.000305925	0.000191587	0.007	0.0027	0.0102
1283	0.05429	0.000304019	0.000190065	0.00692	0.00266	0.01007
1284	0.05467	0.000302131	0.000188561	0.00683	0.00262	0.00994
1285	0.05514	0.00030026	0.000187075	0.00674	0.00258	0.00981
1286	0.05547	0.000298406	0.000185606	0.00666	0.00254	0.00968
1287	0.05626	0.000296569	0.000184155	0.00658	0.0025	0.00956
1288	0.05669	0.000294749	0.00018272	0.0065	0.00246	0.00944
1289	0.05723	0.000292946	0.000181302	0.00642	0.00242	0.00932
1290	0.05794	0.00029116	0.0001799	0.00634	0.00238	0.0092
1291	0.05877	0.00028939	0.000178515	0.00627	0.00235	0.00908
1292	0.05918	0.000287635	0.000177146	0.00619	0.00231	0.00897
1293	0.05989	0.000285897	0.000175792	0.00612	0.00228	0.00886
1294	0.0604	0.000284174	0.000174453	0.00605	0.00225	0.00875
1295	0.06092	0.000282467	0.00017313	0.00598	0.00221	0.00865
1296	0.06176	0.000280775	0.000171822	0.00591	0.00218	0.00854
1297	0.0623	0.000279099	0.000170529	0.00584	0.00215	0.00844
1298	0.06294	0.000277437	0.00016925	0.00577	0.00212	0.00834
1299	0.0636	0.00027579	0.000167985	0.0057	0.00209	0.00824
1300	0.06395	0.000274158	0.000166735	0.00564	0.00206	0.00814
