# Supplementary material for: Chirality-dependent electrical transport properties of carbon nanotubes obtained by experimental measurement
Source: Nat Commun. 2023 Mar 25;14:1672. doi: 10.1038/s41467-023-37443-7 (PMC10039901; doi:10.1038/s41467-023-37443-7)
Supplement: Supplementary file 3 — Source Data [file 41467_2023_37443_MOESM3_ESM.zip › 7. Source Data/Figure S1/84 purity.xlsx]

## Sheet: Sheet1
Wavelength	Raw data	fitting curve1	fitting curve2	fitting curve3	fitting curve4	fitting curve5	total fitting curve
800	0.04519	0.000225741	0.000240446	5.8772e-05	0.00147	1.743e-05	0.00201
801	0.04564	0.000229296	0.000243578	5.9286e-05	0.00148	1.75226e-05	0.00203
802	0.04439	0.000232936	0.000246772	5.98068e-05	0.00149	1.76159e-05	0.00204
803	0.04691	0.000236663	0.000250028	6.03345e-05	0.0015	1.771e-05	0.00206
804	0.04756	0.000240479	0.00025335	6.08692e-05	0.0015	1.78049e-05	0.00208
805	0.04331	0.000244389	0.000256738	6.14111e-05	0.00151	1.79005e-05	0.00209
806	0.04502	0.000248394	0.000260194	6.19602e-05	0.00152	1.79968e-05	0.00211
807	0.04488	0.000252498	0.000263721	6.25167e-05	0.00153	1.8094e-05	0.00213
808	0.04545	0.000256704	0.000267319	6.30808e-05	0.00154	1.81919e-05	0.00215
809	0.0434	0.000261016	0.000270992	6.36525e-05	0.00155	1.82907e-05	0.00217
810	0.04511	0.000265437	0.00027474	6.4232e-05	0.00156	1.83902e-05	0.00219
811	0.04754	0.000269971	0.000278567	6.48194e-05	0.00157	1.84906e-05	0.00221
812	0.04492	0.000274622	0.000282474	6.5415e-05	0.00158	1.85917e-05	0.00223
813	0.04417	0.000279393	0.000286463	6.60187e-05	0.00159	1.86937e-05	0.00225
814	0.04502	0.000284289	0.000290538	6.66309e-05	0.00161	1.87966e-05	0.00227
815	0.04437	0.000289314	0.000294699	6.72516e-05	0.00162	1.89003e-05	0.00229
816	0.04378	0.000294474	0.000298951	6.78811e-05	0.00163	1.90049e-05	0.00231
817	0.04352	0.000299772	0.000303295	6.85194e-05	0.00164	1.91103e-05	0.00233
818	0.04291	0.000305213	0.000307734	6.91667e-05	0.00165	1.92166e-05	0.00235
819	0.04419	0.000310804	0.000312271	6.98233e-05	0.00166	1.93238e-05	0.00237
820	0.04437	0.000316548	0.000316908	7.04892e-05	0.00167	1.94319e-05	0.00239
821	0.04237	0.000322453	0.00032165	7.11647e-05	0.00168	1.95409e-05	0.00242
822	0.04296	0.000328523	0.000326498	7.185e-05	0.00169	1.96509e-05	0.00244
823	0.0446	0.000334766	0.000331457	7.25452e-05	0.0017	1.97617e-05	0.00246
824	0.04329	0.000341188	0.000336529	7.32505e-05	0.00172	1.98735e-05	0.00249
825	0.04385	0.000347795	0.000341718	7.39662e-05	0.00173	1.99863e-05	0.00251
826	0.04422	0.000354595	0.000347028	7.46924e-05	0.00174	2.01e-05	0.00254
827	0.04445	0.000361595	0.000352462	7.54294e-05	0.00175	2.02147e-05	0.00256
828	0.043	0.000368804	0.000358024	7.61772e-05	0.00176	2.03304e-05	0.00259
829	0.0437	0.000376229	0.000363718	7.69363e-05	0.00178	2.04471e-05	0.00261
830	0.04229	0.000383879	0.000369549	7.77068e-05	0.00179	2.05647e-05	0.00264
831	0.04285	0.000391763	0.000375521	7.84889e-05	0.0018	2.06834e-05	0.00267
832	0.04437	0.000399892	0.000381639	7.92828e-05	0.00181	2.08032e-05	0.00269
833	0.0408	0.000408274	0.000387906	8.00888e-05	0.00183	2.09239e-05	0.00272
834	0.04289	0.000416922	0.000394329	8.09072e-05	0.00184	2.10457e-05	0.00275
835	0.04421	0.000425845	0.000400912	8.17382e-05	0.00185	2.11686e-05	0.00278
836	0.04351	0.000435056	0.00040766	8.25821e-05	0.00186	2.12926e-05	0.00281
837	0.04322	0.000444567	0.00041458	8.3439e-05	0.00188	2.14177e-05	0.00284
838	0.04507	0.000454391	0.000421677	8.43094e-05	0.00189	2.15438e-05	0.00287
839	0.04392	0.000464542	0.000428957	8.51935e-05	0.0019	2.16711e-05	0.0029
840	0.04301	0.000475035	0.000436426	8.60915e-05	0.00192	2.17995e-05	0.00294
841	0.04337	0.000485885	0.000444092	8.70038e-05	0.00193	2.19291e-05	0.00297
842	0.04268	0.000497108	0.00045196	8.79306e-05	0.00195	2.20598e-05	0.003
843	0.04357	0.000508721	0.000460039	8.88724e-05	0.00196	2.21917e-05	0.00304
844	0.04393	0.000520743	0.000468335	8.98293e-05	0.00197	2.23247e-05	0.00308
845	0.0416	0.000533193	0.000476856	9.08017e-05	0.00199	2.2459e-05	0.00311
846	0.04399	0.000546091	0.000485612	9.17901e-05	0.002	2.25945e-05	0.00315
847	0.04358	0.000559458	0.000494609	9.27946e-05	0.00202	2.27312e-05	0.00319
848	0.04482	0.000573319	0.000503858	9.38157e-05	0.00203	2.28692e-05	0.00323
849	0.04332	0.000587696	0.000513368	9.48537e-05	0.00205	2.30084e-05	0.00327
850	0.04349	0.000602616	0.000523148	9.59091e-05	0.00206	2.31489e-05	0.00331
851	0.04479	0.000618106	0.000533209	9.69821e-05	0.00208	2.32907e-05	0.00335
852	0.04481	0.000634196	0.000543562	9.80732e-05	0.00209	2.34338e-05	0.00339
853	0.04446	0.000650915	0.000554218	9.91829e-05	0.00211	2.35782e-05	0.00344
854	0.04502	0.000668298	0.000565188	0.000100311	0.00213	2.37239e-05	0.00348
855	0.04384	0.00068638	0.000576486	0.000101459	0.00214	2.38711e-05	0.00353
856	0.04505	0.000705197	0.000588124	0.000102627	0.00216	2.40195e-05	0.00358
857	0.04359	0.00072479	0.000600116	0.000103815	0.00217	2.41694e-05	0.00363
858	0.04664	0.000745202	0.000612477	0.000105024	0.00219	2.43207e-05	0.00368
859	0.04518	0.000766479	0.000625222	0.000106254	0.00221	2.44734e-05	0.00373
860	0.04639	0.000788669	0.000638367	0.000107505	0.00223	2.46275e-05	0.00378
861	0.04707	0.000811824	0.000651927	0.000108779	0.00224	2.47831e-05	0.00384
862	0.04644	0.000836002	0.000665923	0.000110076	0.00226	2.49402e-05	0.0039
863	0.04677	0.000861261	0.00068037	0.000111396	0.00228	2.50988e-05	0.00396
864	0.04644	0.000887667	0.000695291	0.000112739	0.0023	2.52589e-05	0.00402
865	0.0468	0.000915289	0.000710704	0.000114108	0.00231	2.54205e-05	0.00408
866	0.04669	0.000944202	0.000726632	0.000115501	0.00233	2.55837e-05	0.00414
867	0.04711	0.000974486	0.000743099	0.00011692	0.00235	2.57485e-05	0.00421
868	0.04704	0.00101	0.000760127	0.000118365	0.00237	2.59148e-05	0.00428
869	0.04714	0.00104	0.000777744	0.000119837	0.00239	2.60828e-05	0.00435
870	0.0479	0.00107	0.000795976	0.000121337	0.00241	2.62524e-05	0.00443
871	0.04777	0.00111	0.000814852	0.000122865	0.00243	2.64237e-05	0.0045
872	0.04738	0.00115	0.000834402	0.000124422	0.00245	2.65966e-05	0.00458
873	0.049	0.00119	0.000854659	0.000126009	0.00247	2.67713e-05	0.00466
874	0.04888	0.00123	0.000875657	0.000127626	0.00249	2.69477e-05	0.00475
875	0.049	0.00128	0.000897432	0.000129274	0.00251	2.71258e-05	0.00484
876	0.04765	0.00133	0.000920023	0.000130955	0.00253	2.73057e-05	0.00493
877	0.04953	0.00138	0.000943471	0.000132669	0.00255	2.74874e-05	0.00503
878	0.05015	0.00143	0.000967818	0.000134416	0.00257	2.76709e-05	0.00513
879	0.04957	0.00148	0.000993112	0.000136198	0.00259	2.78563e-05	0.00523
880	0.0505	0.00154	0.00102	0.000138016	0.00261	2.80435e-05	0.00534
881	0.05134	0.00161	0.00105	0.000139871	0.00263	2.82326e-05	0.00546
882	0.05099	0.00167	0.00108	0.000141763	0.00266	2.84236e-05	0.00558
883	0.05087	0.00174	0.0011	0.000143693	0.00268	2.86166e-05	0.0057
884	0.0516	0.00182	0.00114	0.000145664	0.0027	2.88116e-05	0.00583
885	0.05225	0.0019	0.00117	0.000147675	0.00273	2.90085e-05	0.00597
886	0.0516	0.00198	0.0012	0.000149728	0.00275	2.92075e-05	0.00611
887	0.05303	0.00208	0.00124	0.000151824	0.00277	2.94085e-05	0.00627
888	0.0528	0.00217	0.00127	0.000153964	0.0028	2.96117e-05	0.00643
889	0.05313	0.00228	0.00131	0.000156149	0.00282	2.98169e-05	0.00659
890	0.05356	0.00239	0.00135	0.000158382	0.00285	3.00242e-05	0.00677
891	0.05378	0.00251	0.00139	0.000160663	0.00287	3.02338e-05	0.00696
892	0.05393	0.00263	0.00144	0.000162993	0.0029	3.04455e-05	0.00716
893	0.05484	0.00277	0.00148	0.000165374	0.00292	3.06595e-05	0.00737
894	0.05467	0.00292	0.00153	0.000167808	0.00295	3.08757e-05	0.0076
895	0.05519	0.00308	0.00158	0.000170296	0.00297	3.10942e-05	0.00783
896	0.05613	0.00325	0.00163	0.000172839	0.003	3.13151e-05	0.00809
897	0.05594	0.00344	0.00169	0.00017544	0.00303	3.15383e-05	0.00836
898	0.05627	0.00364	0.00174	0.0001781	0.00306	3.17639e-05	0.00865
899	0.05649	0.00386	0.00181	0.000180821	0.00308	3.19919e-05	0.00896
900	0.05754	0.0041	0.00187	0.000183604	0.00311	3.22224e-05	0.00929
901	0.05797	0.00435	0.00194	0.000186452	0.00314	3.24554e-05	0.00965
902	0.05831	0.00464	0.00201	0.000189367	0.00317	3.26909e-05	0.01004
903	0.05901	0.00494	0.00208	0.00019235	0.0032	3.2929e-05	0.01045
904	0.05981	0.00528	0.00216	0.000195405	0.00323	3.31697e-05	0.0109
905	0.06046	0.00565	0.00225	0.000198532	0.00326	3.34131e-05	0.01138
906	0.06104	0.00605	0.00234	0.000201736	0.00329	3.36591e-05	0.01191
907	0.0617	0.00649	0.00243	0.000205017	0.00332	3.39079e-05	0.01248
908	0.06221	0.00697	0.00253	0.000208379	0.00335	3.41594e-05	0.0131
909	0.0633	0.0075	0.00264	0.000211824	0.00338	3.44137e-05	0.01377
910	0.0639	0.00809	0.00275	0.000215355	0.00342	3.46709e-05	0.0145
911	0.0656	0.00872	0.00287	0.000218975	0.00345	3.4931e-05	0.01529
912	0.06639	0.00943	0.003	0.000222686	0.00348	3.5194e-05	0.01616
913	0.06723	0.01019	0.00313	0.000226493	0.00352	3.546e-05	0.0171
914	0.06827	0.01103	0.00328	0.000230398	0.00355	3.57291e-05	0.01812
915	0.06939	0.01194	0.00343	0.000234405	0.00358	3.60011e-05	0.01922
916	0.07009	0.01292	0.0036	0.000238517	0.00362	3.62764e-05	0.02041
917	0.07166	0.01396	0.00377	0.000242738	0.00366	3.65547e-05	0.02167
918	0.07219	0.01507	0.00396	0.000247071	0.00369	3.68363e-05	0.02301
919	0.0735	0.01623	0.00417	0.000251522	0.00373	3.71212e-05	0.02441
920	0.075	0.01741	0.00439	0.000256093	0.00377	3.74094e-05	0.02586
921	0.07539	0.01859	0.00463	0.00026079	0.0038	3.77009e-05	0.02732
922	0.07673	0.01973	0.00488	0.000265617	0.00384	3.79959e-05	0.02876
923	0.07793	0.02078	0.00516	0.00027058	0.00388	3.82943e-05	0.03013
924	0.07849	0.02168	0.00546	0.000275682	0.00392	3.85963e-05	0.03138
925	0.07916	0.0224	0.00578	0.000280929	0.00396	3.89018e-05	0.03247
926	0.07927	0.02288	0.00614	0.000286328	0.004	3.9211e-05	0.03335
927	0.07954	0.02308	0.00652	0.000291883	0.00405	3.95239e-05	0.03398
928	0.07969	0.023	0.00694	0.000297601	0.00409	3.98405e-05	0.03437
929	0.0801	0.02264	0.0074	0.000303488	0.00413	4.0161e-05	0.03452
930	0.07986	0.02203	0.0079	0.000309551	0.00417	4.04853e-05	0.03445
931	0.08013	0.0212	0.00845	0.000315797	0.00422	4.08136e-05	0.03422
932	0.08006	0.0202	0.00905	0.000322234	0.00426	4.11459e-05	0.03388
933	0.08022	0.0191	0.0097	0.000328868	0.00431	4.14823e-05	0.03348
934	0.0801	0.01793	0.01043	0.00033571	0.00436	4.18228e-05	0.0331
935	0.08088	0.01675	0.01123	0.000342766	0.0044	4.21675e-05	0.03276
936	0.08161	0.01558	0.01211	0.000350046	0.00445	4.25165e-05	0.03253
937	0.08286	0.01445	0.01307	0.000357561	0.0045	4.28698e-05	0.03242
938	0.08303	0.01337	0.01414	0.000365319	0.00455	4.32275e-05	0.03247
939	0.08343	0.01236	0.01531	0.000373331	0.0046	4.35898e-05	0.03269
940	0.08494	0.01142	0.0166	0.000381609	0.00465	4.39566e-05	0.0331
941	0.08586	0.01055	0.01802	0.000390165	0.0047	4.4328e-05	0.03371
942	0.08717	0.00976	0.01956	0.00039901	0.00476	4.47042e-05	0.03451
943	0.08721	0.00903	0.02123	0.000408159	0.00481	4.50852e-05	0.03552
944	0.08833	0.00836	0.02303	0.000417625	0.00487	4.54711e-05	0.03672
945	0.08952	0.00775	0.02494	0.000427423	0.00492	4.58619e-05	0.03809
946	0.08969	0.0072	0.02694	0.000437568	0.00498	4.62579e-05	0.03961
947	0.0908	0.0067	0.029	0.000448078	0.00504	4.66589e-05	0.04123
948	0.09088	0.00624	0.03106	0.000458969	0.0051	4.70652e-05	0.0429
949	0.09085	0.00582	0.03305	0.000470261	0.00516	4.74768e-05	0.04454
950	0.09223	0.00544	0.03488	0.000481972	0.00522	4.78938e-05	0.04606
951	0.09186	0.00509	0.03646	0.000494125	0.00528	4.83164e-05	0.04736
952	0.09174	0.00477	0.03768	0.000506741	0.00534	4.87445e-05	0.04835
953	0.09254	0.00448	0.03847	0.000519845	0.00541	4.91784e-05	0.04892
954	0.0922	0.00421	0.03876	0.000533461	0.00547	4.96181e-05	0.04902
955	0.09263	0.00396	0.03853	0.000547616	0.00554	5.00637e-05	0.04863
956	0.09295	0.00373	0.0378	0.00056234	0.00561	5.05153e-05	0.04776
957	0.09224	0.00353	0.03663	0.000577662	0.00568	5.09731e-05	0.04646
958	0.09289	0.00333	0.03509	0.000593616	0.00575	5.14371e-05	0.04481
959	0.09115	0.00315	0.03328	0.000610237	0.00582	5.19075e-05	0.04292
960	0.09068	0.00299	0.03131	0.000627562	0.00589	5.23843e-05	0.04087
961	0.08967	0.00284	0.02926	0.000645631	0.00596	5.28678e-05	0.03876
962	0.08841	0.00269	0.0272	0.000664487	0.00604	5.33579e-05	0.03665
963	0.08692	0.00256	0.02518	0.000684176	0.00612	5.38549e-05	0.0346
964	0.085	0.00244	0.02326	0.000704748	0.0062	5.43589e-05	0.03265
965	0.08293	0.00232	0.02144	0.000726256	0.00628	5.487e-05	0.03083
966	0.08119	0.00222	0.01976	0.000748758	0.00636	5.53883e-05	0.02914
967	0.0794	0.00212	0.0182	0.000772314	0.00644	5.59139e-05	0.02759
968	0.07795	0.00202	0.01677	0.000796992	0.00653	5.64471e-05	0.02618
969	0.07563	0.00194	0.01547	0.000822864	0.00661	5.6988e-05	0.0249
970	0.07373	0.00185	0.01428	0.000850006	0.0067	5.75366e-05	0.02374
971	0.07132	0.00178	0.0132	0.000878503	0.00679	5.80932e-05	0.02271
972	0.07	0.0017	0.01222	0.000908445	0.00689	5.8658e-05	0.02178
973	0.06872	0.00164	0.01133	0.000939933	0.00698	5.92309e-05	0.02095
974	0.06708	0.00157	0.01052	0.000973071	0.00708	5.98123e-05	0.0202
975	0.06657	0.00151	0.00979	0.00101	0.00717	6.04024e-05	0.01954
976	0.0654	0.00145	0.00912	0.00104	0.00727	6.10011e-05	0.01896
977	0.06434	0.0014	0.00852	0.00108	0.00738	6.16088e-05	0.01844
978	0.06369	0.00135	0.00796	0.00112	0.00748	6.22257e-05	0.01798
979	0.06257	0.0013	0.00746	0.00117	0.00759	6.28518e-05	0.01757
980	0.06173	0.00125	0.007	0.00121	0.0077	6.34874e-05	0.01722
981	0.06157	0.00121	0.00657	0.00126	0.00781	6.41327e-05	0.01691
982	0.06073	0.00117	0.00618	0.00131	0.00792	6.47879e-05	0.01665
983	0.06045	0.00113	0.00583	0.00137	0.00804	6.54531e-05	0.01642
984	0.05969	0.00109	0.0055	0.00143	0.00815	6.61287e-05	0.01624
985	0.05961	0.00105	0.0052	0.00149	0.00828	6.68147e-05	0.01608
986	0.05955	0.00102	0.00492	0.00156	0.0084	6.75115e-05	0.01596
987	0.05908	0.0009883	0.00466	0.00163	0.00853	6.82192e-05	0.01587
988	0.05864	0.000957384	0.00442	0.0017	0.00866	6.89381e-05	0.0158
989	0.05855	0.000927877	0.0042	0.00178	0.00879	6.96684e-05	0.01576
990	0.05895	0.000899695	0.00399	0.00187	0.00892	7.04103e-05	0.01575
991	0.05913	0.000872761	0.0038	0.00196	0.00906	7.11642e-05	0.01576
992	0.05896	0.000847005	0.00362	0.00206	0.0092	7.19302e-05	0.0158
993	0.05925	0.000822358	0.00345	0.00217	0.00935	7.27086e-05	0.01586
994	0.05949	0.000798759	0.00329	0.00228	0.0095	7.34998e-05	0.01595
995	0.0595	0.000776149	0.00315	0.00241	0.00965	7.43038e-05	0.01606
996	0.05945	0.000754476	0.00301	0.00254	0.00981	7.51212e-05	0.01619
997	0.05986	0.000733689	0.00288	0.00269	0.00997	7.59521e-05	0.01635
998	0.06001	0.00071374	0.00276	0.00285	0.01013	7.67968e-05	0.01653
999	0.05994	0.000694585	0.00265	0.00302	0.0103	7.76557e-05	0.01674
1000	0.06084	0.000676184	0.00254	0.00321	0.01047	7.8529e-05	0.01698
1001	0.0605	0.000658498	0.00244	0.00342	0.01065	7.94172e-05	0.01725
1002	0.06104	0.00064149	0.00235	0.00364	0.01083	8.03205e-05	0.01754
1003	0.06164	0.000625126	0.00226	0.00389	0.01101	8.12393e-05	0.01787
1004	0.06219	0.000609376	0.00217	0.00417	0.0112	8.21739e-05	0.01824
1005	0.06287	0.000594208	0.00209	0.00447	0.0114	8.31247e-05	0.01864
1006	0.06391	0.000579594	0.00202	0.00481	0.0116	8.4092e-05	0.01909
1007	0.06458	0.000565509	0.00195	0.00518	0.0118	8.50764e-05	0.01958
1008	0.06552	0.000551927	0.00188	0.0056	0.01202	8.60781e-05	0.02013
1009	0.06683	0.000538825	0.00181	0.00607	0.01223	8.70975e-05	0.02074
1010	0.06774	0.00052618	0.00175	0.00659	0.01245	8.81352e-05	0.02141
1011	0.06882	0.000513972	0.00169	0.00718	0.01268	8.91915e-05	0.02216
1012	0.06992	0.00050218	0.00164	0.00784	0.01292	9.02669e-05	0.02299
1013	0.07175	0.000490787	0.00159	0.00859	0.01316	9.13618e-05	0.02392
1014	0.07305	0.000479775	0.00154	0.00944	0.01341	9.24767e-05	0.02496
1015	0.07499	0.000469127	0.00149	0.01041	0.01366	9.36122e-05	0.02612
1016	0.07699	0.000458827	0.00144	0.01151	0.01393	9.47686e-05	0.02744
1017	0.07888	0.00044886	0.0014	0.01277	0.0142	9.59466e-05	0.02891
1018	0.08129	0.000439213	0.00136	0.01421	0.01447	9.71466e-05	0.03058
1019	0.08328	0.000429871	0.00132	0.01585	0.01476	9.83692e-05	0.03246
1020	0.08579	0.000420822	0.00128	0.01772	0.01506	9.96151e-05	0.03457
1021	0.08824	0.000412055	0.00124	0.01983	0.01536	0.000100885	0.03694
1022	0.09074	0.000403557	0.00121	0.02218	0.01567	0.000102179	0.03956
1023	0.09354	0.000395317	0.00117	0.02477	0.016	0.000103498	0.04243
1024	0.0955	0.000387327	0.00114	0.02754	0.01633	0.000104842	0.0455
1025	0.09787	0.000379574	0.00111	0.0304	0.01667	0.000106213	0.04867
1026	0.1001	0.000372051	0.00108	0.03321	0.01702	0.000107612	0.05179
1027	0.10173	0.000364748	0.00105	0.03574	0.01739	0.000109037	0.05466
1028	0.10291	0.000357657	0.00102	0.03776	0.01777	0.000110492	0.05702
1029	0.10366	0.00035077	0.000996318	0.03901	0.01816	0.000111975	0.05862
1030	0.10396	0.000344078	0.000970903	0.03932	0.01856	0.000113489	0.05931
1031	0.10389	0.000337576	0.000946441	0.03866	0.01897	0.000115033	0.05903
1032	0.10325	0.000331255	0.000922884	0.03711	0.0194	0.000116609	0.05788
1033	0.10209	0.000325109	0.00090019	0.03488	0.01985	0.000118218	0.05606
1034	0.10094	0.000319132	0.000878315	0.03222	0.0203	0.00011986	0.05384
1035	0.09967	0.000313318	0.000857223	0.02937	0.02078	0.000121536	0.05144
1036	0.09811	0.00030766	0.000836876	0.02652	0.02127	0.000123248	0.04906
1037	0.09655	0.000302154	0.00081724	0.02381	0.02178	0.000124996	0.04683
1038	0.09538	0.000296793	0.000798282	0.0213	0.02231	0.000126782	0.04483
1039	0.09357	0.000291573	0.000779972	0.01904	0.02285	0.000128606	0.04309
1040	0.09273	0.000286489	0.00076228	0.01702	0.02342	0.000130469	0.04162
1041	0.09184	0.000281537	0.00074518	0.01524	0.02401	0.000132373	0.0404
1042	0.091	0.000276711	0.000728645	0.01367	0.02462	0.00013432	0.03943
1043	0.09025	0.000272008	0.000712652	0.0123	0.02525	0.000136309	0.03867
1044	0.08971	0.000267423	0.000697175	0.0111	0.02591	0.000138343	0.03811
1045	0.08932	0.000262952	0.000682195	0.01005	0.02659	0.000140422	0.03772
1046	0.08869	0.000258593	0.00066769	0.00912	0.0273	0.000142549	0.03749
1047	0.08833	0.00025434	0.00065364	0.00831	0.02804	0.000144724	0.0374
1048	0.08817	0.000250192	0.000640026	0.00759	0.02881	0.000146949	0.03744
1049	0.08793	0.000246143	0.000626831	0.00696	0.02961	0.000149226	0.03759
1050	0.08789	0.000242192	0.000614037	0.00639	0.03044	0.000151556	0.03784
1051	0.0879	0.000238335	0.000601629	0.00589	0.03131	0.000153941	0.03819
1052	0.0878	0.000234569	0.000589592	0.00544	0.03221	0.000156382	0.03864
1053	0.0878	0.000230891	0.000577911	0.00504	0.03316	0.000158882	0.03917
1054	0.08796	0.000227298	0.000566571	0.00468	0.03414	0.000161443	0.03978
1055	0.08798	0.000223789	0.000555561	0.00436	0.03517	0.000164065	0.04048
1056	0.08841	0.00022036	0.000544867	0.00407	0.03625	0.000166752	0.04125
1057	0.08854	0.000217009	0.000534477	0.0038	0.03737	0.000169505	0.0421
1058	0.08929	0.000213733	0.000524381	0.00356	0.03855	0.000172326	0.04302
1059	0.08964	0.000210531	0.000514566	0.00334	0.03978	0.000175219	0.04403
1060	0.09031	0.000207401	0.000505024	0.00314	0.04108	0.000178184	0.04511
1061	0.09084	0.000204339	0.000495743	0.00296	0.04243	0.000181226	0.04627
1062	0.09144	0.000201344	0.000486714	0.00279	0.04385	0.000184345	0.04751
1063	0.09266	0.000198415	0.00047793	0.00263	0.04534	0.000187546	0.04884
1064	0.09365	0.000195549	0.000469379	0.00249	0.04691	0.00019083	0.05026
1065	0.0944	0.000192744	0.000461056	0.00236	0.04855	0.000194202	0.05176
1066	0.09574	0.000189999	0.000452951	0.00224	0.05029	0.000197663	0.05337
1067	0.0969	0.000187312	0.000445057	0.00213	0.05211	0.000201217	0.05507
1068	0.0981	0.000184682	0.000437366	0.00202	0.05404	0.000204868	0.05689
1069	0.09951	0.000182106	0.000429873	0.00193	0.05606	0.000208618	0.05881
1070	0.10136	0.000179584	0.00042257	0.00184	0.0582	0.000212472	0.06086
1071	0.10293	0.000177114	0.000415451	0.00175	0.06047	0.000216434	0.06303
1072	0.10551	0.000174694	0.000408509	0.00167	0.06286	0.000220507	0.06534
1073	0.10744	0.000172323	0.00040174	0.0016	0.06539	0.000224695	0.06779
1074	0.10976	0.000170001	0.000395137	0.00153	0.06807	0.000229004	0.0704
1075	0.11175	0.000167724	0.000388694	0.00147	0.07091	0.000233438	0.07317
1076	0.11523	0.000165493	0.000382408	0.00141	0.07393	0.000238	0.07612
1077	0.11752	0.000163306	0.000376272	0.00135	0.07714	0.000242698	0.07927
1078	0.12136	0.000161163	0.000370282	0.0013	0.08055	0.000247535	0.08262
1079	0.12425	0.00015906	0.000364434	0.00124	0.08418	0.000252518	0.0862
1080	0.12784	0.000156999	0.000358723	0.0012	0.08805	0.000257652	0.09002
1081	0.13204	0.000154978	0.000353145	0.00115	0.09217	0.000262944	0.09409
1082	0.13674	0.000152995	0.000347695	0.00111	0.09658	0.0002684	0.09846
1083	0.14153	0.00015105	0.00034237	0.00107	0.10129	0.000274026	0.10313
1084	0.14622	0.000149141	0.000337166	0.00103	0.10633	0.000279831	0.10813
1085	0.15096	0.000147269	0.00033208	0.000995162	0.11174	0.000285821	0.1135
1086	0.15685	0.000145431	0.000327107	0.000960907	0.11754	0.000292004	0.11926
1087	0.16332	0.000143628	0.000322245	0.000928378	0.12376	0.00029839	0.12546
1088	0.16953	0.000141858	0.000317491	0.00089746	0.13046	0.000304986	0.13212
1089	0.1767	0.00014012	0.00031284	0.00086805	0.13766	0.000311803	0.13929
1090	0.18435	0.000138414	0.000308291	0.000840053	0.14542	0.000318849	0.14703
1091	0.19291	0.000136739	0.00030384	0.000813379	0.1538	0.000326135	0.15538
1092	0.20184	0.000135094	0.000299484	0.000787947	0.16284	0.000333673	0.16439
1093	0.21218	0.000133478	0.000295222	0.000763682	0.1726	0.000341474	0.17414
1094	0.2231	0.000131892	0.000291049	0.000740514	0.18317	0.00034955	0.18468
1095	0.23527	0.000130333	0.000286964	0.000718378	0.1946	0.000357914	0.19609
1096	0.24832	0.000128802	0.000282964	0.000697215	0.20697	0.00036658	0.20845
1097	0.26244	0.000127297	0.000279047	0.000676967	0.22038	0.000375563	0.22184
1098	0.27811	0.000125819	0.000275211	0.000657584	0.23489	0.000384879	0.23634
1099	0.29506	0.000124366	0.000271453	0.000639017	0.25061	0.000394543	0.25204
1100	0.31355	0.000122938	0.000267771	0.000621222	0.26762	0.000404573	0.26904
1101	0.33257	0.000121535	0.000264163	0.000604156	0.28601	0.000414988	0.28742
1102	0.35354	0.000120156	0.000260628	0.00058778	0.30585	0.000425807	0.30724
1103	0.37648	0.000118799	0.000257163	0.000572058	0.3272	0.000437052	0.32859
1104	0.40051	0.000117466	0.000253767	0.000556956	0.35011	0.000448746	0.35149
1105	0.42696	0.000116155	0.000250437	0.000542441	0.37457	0.000460911	0.37594
1106	0.45497	0.000114865	0.000247172	0.000528483	0.40055	0.000473574	0.40191
1107	0.48395	0.000113597	0.000243971	0.000515055	0.42792	0.000486762	0.42928
1108	0.5145	0.00011235	0.000240831	0.000502131	0.4565	0.000500504	0.45786
1109	0.54456	0.000111123	0.000237751	0.000489684	0.48598	0.000514832	0.48734
1110	0.57649	0.000109917	0.00023473	0.000477693	0.51594	0.000529778	0.51729
1111	0.60882	0.000108729	0.000231766	0.000466136	0.5458	0.000545379	0.54716
1112	0.63657	0.000107561	0.000228858	0.000454991	0.57487	0.000561673	0.57622
1113	0.6654	0.000106412	0.000226004	0.00044424	0.6023	0.000578701	0.60366
1114	0.687	0.00010528	0.000223203	0.000433864	0.62716	0.000596508	0.62852
1115	0.70481	0.000104167	0.000220453	0.000423846	0.64847	0.000615141	0.64983
1116	0.71666	0.000103071	0.000217754	0.000414169	0.66528	0.000634652	0.66665
1117	0.72517	0.000101993	0.000215104	0.00040482	0.67679	0.000655096	0.67817
1118	0.72609	0.000100931	0.000212502	0.000395782	0.6824	0.000676533	0.68379
1119	0.72175	9.98857e-05	0.000209947	0.000387043	0.68181	0.000699027	0.68321
1120	0.71245	9.88565e-05	0.000207438	0.000378589	0.67505	0.000722648	0.67646
1121	0.69764	9.78432e-05	0.000204973	0.000370408	0.66249	0.000747473	0.66391
1122	0.67989	9.68453e-05	0.000202552	0.000362489	0.64476	0.000773582	0.64619
1123	0.6561	9.58626e-05	0.000200174	0.00035482	0.6227	0.000801065	0.62416
1124	0.63363	9.48948e-05	0.000197837	0.000347391	0.59728	0.000830019	0.59875
1125	0.60799	9.39415e-05	0.000195541	0.000340193	0.56948	0.000860549	0.57097
1126	0.58408	9.30025e-05	0.000193284	0.000333215	0.5402	0.000892769	0.54171
1127	0.55587	9.20775e-05	0.000191066	0.000326449	0.51027	0.000926805	0.5118
1128	0.53166	9.11662e-05	0.000188886	0.000319887	0.48036	0.000962794	0.48192
1129	0.50487	9.02683e-05	0.000186743	0.00031352	0.45102	0.001	0.45261
1130	0.48048	8.93836e-05	0.000184637	0.000307341	0.42265	0.00104	0.42427
1131	0.45345	8.85119e-05	0.000182565	0.000301342	0.39553	0.00108	0.39718
1132	0.42983	8.76528e-05	0.000180528	0.000295517	0.36983	0.00113	0.37153
1133	0.40588	8.68061e-05	0.000178526	0.000289858	0.34566	0.00118	0.34739
1134	0.38369	8.59717e-05	0.000176556	0.00028436	0.32305	0.00123	0.32483
1135	0.36166	8.51492e-05	0.000174618	0.000279017	0.30199	0.00128	0.30381
1136	0.34343	8.43384e-05	0.000172713	0.000273823	0.28243	0.00134	0.2843
1137	0.32411	8.35392e-05	0.000170838	0.000268772	0.26431	0.0014	0.26624
1138	0.3068	8.27512e-05	0.000168994	0.000263859	0.24755	0.00147	0.24953
1139	0.29025	8.19744e-05	0.000167179	0.000259079	0.23206	0.00154	0.23411
1140	0.2761	8.12084e-05	0.000165393	0.000254428	0.21776	0.00162	0.21988
1141	0.26238	8.0453e-05	0.000163636	0.000249901	0.20456	0.0017	0.20675
1142	0.25016	7.97082e-05	0.000161906	0.000245493	0.19237	0.00179	0.19464
1143	0.23697	7.89736e-05	0.000160204	0.000241201	0.18111	0.00189	0.18347
1144	0.22726	7.82492e-05	0.000158528	0.00023702	0.1707	0.00199	0.17316
1145	0.2171	7.75346e-05	0.000156879	0.000232946	0.16107	0.0021	0.16364
1146	0.20765	7.68298e-05	0.000155255	0.000228977	0.15217	0.00222	0.15485
1147	0.19806	7.61345e-05	0.000153656	0.000225107	0.14391	0.00235	0.14672
1148	0.19062	7.54487e-05	0.000152082	0.000221335	0.13626	0.00249	0.1392
1149	0.18289	7.4772e-05	0.000150532	0.000217657	0.12915	0.00265	0.13225
1150	0.17602	7.41044e-05	0.000149005	0.00021407	0.12255	0.00282	0.12581
1151	0.16854	7.34457e-05	0.000147501	0.00021057	0.11641	0.003	0.11984
1152	0.16326	7.27957e-05	0.00014602	0.000207155	0.11069	0.00321	0.11432
1153	0.15713	7.21543e-05	0.000144561	0.000203823	0.10535	0.00343	0.1092
1154	0.15265	7.15213e-05	0.000143124	0.00020057	0.10038	0.00367	0.10447
1155	0.14797	7.08966e-05	0.000141708	0.000197394	0.09572	0.00394	0.10008
1156	0.14404	7.02801e-05	0.000140314	0.000194293	0.09137	0.00424	0.09602
1157	0.14009	6.96715e-05	0.000138939	0.000191265	0.08729	0.00457	0.09227
1158	0.13659	6.90709e-05	0.000137585	0.000188306	0.08347	0.00494	0.08881
1159	0.13314	6.84779e-05	0.00013625	0.000185416	0.07989	0.00535	0.08562
1160	0.13061	6.78926e-05	0.000134935	0.000182591	0.07652	0.0058	0.0827
1161	0.12786	6.73147e-05	0.000133638	0.000179831	0.07335	0.0063	0.08003
1162	0.1259	6.67441e-05	0.00013236	0.000177132	0.07036	0.00687	0.07761
1163	0.12432	6.61808e-05	0.0001311	0.000174494	0.06755	0.00749	0.07542
1164	0.12242	6.56245e-05	0.000129859	0.000171914	0.0649	0.00819	0.07346
1165	0.12065	6.50753e-05	0.000128634	0.000169391	0.0624	0.00897	0.07173
1166	0.11898	6.45329e-05	0.000127427	0.000166923	0.06003	0.00984	0.07023
1167	0.11782	6.39972e-05	0.000126237	0.000164508	0.05779	0.01079	0.06894
1168	0.11654	6.34682e-05	0.000125064	0.000162146	0.05567	0.01183	0.06786
1169	0.11561	6.29457e-05	0.000123906	0.000159834	0.05366	0.01297	0.06698
1170	0.11435	6.24296e-05	0.000122765	0.00015757	0.05176	0.01417	0.06628
1171	0.11362	6.19198e-05	0.000121639	0.000155355	0.04995	0.01544	0.06573
1172	0.11257	6.14163e-05	0.000120529	0.000153186	0.04824	0.01672	0.06529
1173	0.1117	6.09189e-05	0.000119434	0.000151062	0.04661	0.01797	0.06491
1174	0.1108	6.04274e-05	0.000118354	0.000148981	0.04505	0.01912	0.0645
1175	0.11002	5.99419e-05	0.000117288	0.000146944	0.04358	0.0201	0.064
1176	0.10883	5.94623e-05	0.000116237	0.000144948	0.04217	0.02084	0.06333
1177	0.10798	5.89883e-05	0.000115199	0.000142992	0.04083	0.02126	0.0624
1178	0.10711	5.852e-05	0.000114176	0.000141075	0.03955	0.02132	0.06118
1179	0.10583	5.80572e-05	0.000113166	0.000139197	0.03833	0.02102	0.05966
1180	0.1047	5.75999e-05	0.000112169	0.000137356	0.03716	0.02039	0.05786
1181	0.10323	5.7148e-05	0.000111186	0.000135551	0.03604	0.01949	0.05584
1182	0.10191	5.67014e-05	0.000110215	0.000133781	0.03498	0.01839	0.05367
1183	0.10026	5.626e-05	0.000109257	0.000132046	0.03395	0.01717	0.05142
1184	0.09873	5.58237e-05	0.000108311	0.000130344	0.03298	0.01589	0.04916
1185	0.09707	5.53924e-05	0.000107378	0.000128675	0.03204	0.01462	0.04695
1186	0.09551	5.49662e-05	0.000106457	0.000127038	0.03114	0.01339	0.04482
1187	0.09328	5.45448e-05	0.000105547	0.000125432	0.03028	0.01223	0.04279
1188	0.09163	5.41283e-05	0.000104649	0.000123856	0.02945	0.01115	0.04089
1189	0.08996	5.37165e-05	0.000103762	0.00012231	0.02866	0.01016	0.0391
1190	0.0881	5.33094e-05	0.000102887	0.000120792	0.0279	0.00927	0.03744
1191	0.08656	5.29069e-05	0.000102023	0.000119302	0.02716	0.00846	0.0359
1192	0.08406	5.25089e-05	0.000101169	0.00011784	0.02646	0.00773	0.03446
1193	0.08263	5.21154e-05	0.000100326	0.000116404	0.02578	0.00708	0.03313
1194	0.08103	5.17263e-05	9.94939e-05	0.000114995	0.02513	0.0065	0.03189
1195	0.08006	5.13416e-05	9.86718e-05	0.000113611	0.0245	0.00597	0.03074
1196	0.07801	5.09611e-05	9.78598e-05	0.000112251	0.02389	0.0055	0.02966
1197	0.07659	5.05848e-05	9.70579e-05	0.000110916	0.02331	0.00508	0.02865
1198	0.07538	5.02127e-05	9.62657e-05	0.000109605	0.02275	0.0047	0.0277
1199	0.07426	4.98446e-05	9.54832e-05	0.000108317	0.02221	0.00436	0.02682
1200	0.07295	4.94806e-05	9.47102e-05	0.000107051	0.02168	0.00405	0.02598
1201	0.07201	4.91206e-05	9.39465e-05	0.000105807	0.02118	0.00377	0.02519
1202	0.07099	4.87645e-05	9.31921e-05	0.000104585	0.02069	0.00351	0.02445
1203	0.06946	4.84122e-05	9.24466e-05	0.000103384	0.02022	0.00328	0.02374
1204	0.06875	4.80637e-05	9.17101e-05	0.000102203	0.01976	0.00307	0.02308
1205	0.06756	4.7719e-05	9.09823e-05	0.000101043	0.01932	0.00288	0.02244
1206	0.06656	4.7378e-05	9.02632e-05	9.99017e-05	0.01889	0.00271	0.02184
1207	0.06573	4.70406e-05	8.95525e-05	9.878e-05	0.01848	0.00255	0.02126
1208	0.06441	4.67068e-05	8.88502e-05	9.76771e-05	0.01808	0.0024	0.02072
1209	0.06367	4.63766e-05	8.81561e-05	9.65926e-05	0.01769	0.00227	0.02019
1210	0.06266	4.60498e-05	8.74701e-05	9.5526e-05	0.01732	0.00214	0.01969
1211	0.06191	4.57264e-05	8.67921e-05	9.44769e-05	0.01696	0.00203	0.01921
1212	0.0613	4.54065e-05	8.61219e-05	9.3445e-05	0.01661	0.00192	0.01875
1213	0.06024	4.50899e-05	8.54595e-05	9.243e-05	0.01626	0.00182	0.01831
1214	0.05961	4.47766e-05	8.48047e-05	9.14313e-05	0.01593	0.00173	0.01789
1215	0.05892	4.44666e-05	8.41573e-05	9.04488e-05	0.01561	0.00165	0.01748
1216	0.05806	4.41597e-05	8.35174e-05	8.9482e-05	0.0153	0.00157	0.01709
1217	0.05751	4.3856e-05	8.28847e-05	8.85306e-05	0.015	0.0015	0.01671
1218	0.05697	4.35555e-05	8.22591e-05	8.75942e-05	0.01471	0.00143	0.01635
1219	0.05668	4.3258e-05	8.16406e-05	8.66727e-05	0.01442	0.00136	0.016
1220	0.05606	4.29636e-05	8.10291e-05	8.57656e-05	0.01415	0.0013	0.01566
1221	0.05537	4.26721e-05	8.04244e-05	8.48726e-05	0.01388	0.00125	0.01533
1222	0.05509	4.23836e-05	7.98264e-05	8.39936e-05	0.01362	0.0012	0.01502
1223	0.05479	4.2098e-05	7.92351e-05	8.31281e-05	0.01336	0.00115	0.01471
1224	0.05452	4.18153e-05	7.86503e-05	8.22759e-05	0.01311	0.0011	0.01442
1225	0.0543	4.15354e-05	7.80719e-05	8.14367e-05	0.01287	0.00106	0.01413
1226	0.05377	4.12584e-05	7.75e-05	8.06103e-05	0.01264	0.00101	0.01385
1227	0.05352	4.09841e-05	7.69342e-05	7.97964e-05	0.01241	0.000976023	0.01359
1228	0.05362	4.07125e-05	7.63747e-05	7.89947e-05	0.01219	0.000939309	0.01333
1229	0.05329	4.04436e-05	7.58212e-05	7.82051e-05	0.01198	0.000904599	0.01307
1230	0.05296	4.01773e-05	7.52737e-05	7.74272e-05	0.01177	0.000871751	0.01283
1231	0.05321	3.99137e-05	7.47321e-05	7.66609e-05	0.01156	0.000840636	0.01259
1232	0.05332	3.96527e-05	7.41963e-05	7.59059e-05	0.01136	0.000811137	0.01236
1233	0.05318	3.93942e-05	7.36663e-05	7.5162e-05	0.01117	0.000783145	0.01214
1234	0.05338	3.91382e-05	7.31419e-05	7.4429e-05	0.01098	0.00075656	0.01192
1235	0.05353	3.88847e-05	7.26231e-05	7.37066e-05	0.01079	0.000731291	0.01171
1236	0.05377	3.86337e-05	7.21098e-05	7.29947e-05	0.01061	0.000707253	0.0115
1237	0.05374	3.83851e-05	7.1602e-05	7.2293e-05	0.01044	0.000684368	0.0113
1238	0.05396	3.81389e-05	7.10994e-05	7.16014e-05	0.01027	0.000662564	0.01111
1239	0.05472	3.7895e-05	7.06022e-05	7.09197e-05	0.0101	0.000641776	0.01092
1240	0.05497	3.76535e-05	7.01101e-05	7.02477e-05	0.00994	0.000621942	0.01074
1241	0.05546	3.74142e-05	6.96231e-05	6.95851e-05	0.00978	0.000603004	0.01056
1242	0.05579	3.71773e-05	6.91412e-05	6.89319e-05	0.00962	0.000584911	0.01038
1243	0.05633	3.69426e-05	6.86643e-05	6.82878e-05	0.00947	0.000567612	0.01021
1244	0.05676	3.67101e-05	6.81923e-05	6.76528e-05	0.00932	0.000551063	0.01005
1245	0.0571	3.64798e-05	6.77252e-05	6.70265e-05	0.00918	0.000535222	0.00988
1246	0.05738	3.62516e-05	6.72628e-05	6.64089e-05	0.00904	0.000520048	0.00973
1247	0.05749	3.60256e-05	6.68051e-05	6.57997e-05	0.0089	0.000505505	0.00957
1248	0.05757	3.58017e-05	6.63521e-05	6.5199e-05	0.00876	0.00049156	0.00942
1249	0.05767	3.55798e-05	6.59037e-05	6.46064e-05	0.00863	0.000478179	0.00928
1250	0.05806	3.53601e-05	6.54598e-05	6.40218e-05	0.0085	0.000465334	0.00913
1251	0.05797	3.51423e-05	6.50204e-05	6.34451e-05	0.00838	0.000452995	0.00899
1252	0.05804	3.49266e-05	6.45854e-05	6.28762e-05	0.00825	0.000441137	0.00886
1253	0.05792	3.47128e-05	6.41547e-05	6.23149e-05	0.00813	0.000429736	0.00872
1254	0.05737	3.4501e-05	6.37284e-05	6.17611e-05	0.00801	0.000418769	0.00859
1255	0.05725	3.42911e-05	6.33062e-05	6.12146e-05	0.0079	0.000408213	0.00847
1256	0.05683	3.40831e-05	6.28883e-05	6.06753e-05	0.00778	0.000398049	0.00834
1257	0.05675	3.3877e-05	6.24744e-05	6.01432e-05	0.00767	0.000388257	0.00822
1258	0.05607	3.36728e-05	6.20647e-05	5.9618e-05	0.00757	0.000378821	0.0081
1259	0.05596	3.34704e-05	6.16589e-05	5.90996e-05	0.00746	0.000369722	0.00798
1260	0.0554	3.32699e-05	6.12571e-05	5.8588e-05	0.00736	0.000360945	0.00787
1261	0.05536	3.30711e-05	6.08593e-05	5.8083e-05	0.00725	0.000352476	0.00776
1262	0.05485	3.28741e-05	6.04653e-05	5.75845e-05	0.00715	0.000344299	0.00765
1263	0.05477	3.26789e-05	6.00751e-05	5.70923e-05	0.00706	0.000336403	0.00754
1264	0.05438	3.24854e-05	5.96886e-05	5.66065e-05	0.00696	0.000328773	0.00744
1265	0.05418	3.22936e-05	5.93059e-05	5.61268e-05	0.00687	0.000321399	0.00734
1266	0.05365	3.21035e-05	5.89268e-05	5.56532e-05	0.00678	0.000314269	0.00724
1267	0.05303	3.1915e-05	5.85514e-05	5.51855e-05	0.00669	0.000307372	0.00714
1268	0.05262	3.17283e-05	5.81795e-05	5.47238e-05	0.0066	0.000300699	0.00704
1269	0.05221	3.15431e-05	5.78112e-05	5.42678e-05	0.00651	0.00029424	0.00695
1270	0.0518	3.13596e-05	5.74464e-05	5.38174e-05	0.00643	0.000287986	0.00686
1271	0.05137	3.11777e-05	5.7085e-05	5.33727e-05	0.00634	0.000281929	0.00677
1272	0.05081	3.09973e-05	5.6727e-05	5.29334e-05	0.00626	0.000276059	0.00668
1273	0.05029	3.08185e-05	5.63723e-05	5.24995e-05	0.00618	0.000270371	0.00659
1274	0.04962	3.06413e-05	5.6021e-05	5.2071e-05	0.0061	0.000264855	0.00651
1275	0.04923	3.04655e-05	5.56729e-05	5.16476e-05	0.00603	0.000259506	0.00642
1276	0.04867	3.02913e-05	5.53281e-05	5.12295e-05	0.00595	0.000254317	0.00634
1277	0.04806	3.01186e-05	5.49864e-05	5.08163e-05	0.00588	0.000249281	0.00626
1278	0.04703	2.99473e-05	5.4648e-05	5.04082e-05	0.0058	0.000244393	0.00618
1279	0.04674	2.97775e-05	5.43126e-05	5.00049e-05	0.00573	0.000239647	0.00611
1280	0.04575	2.96092e-05	5.39803e-05	4.96064e-05	0.00566	0.000235037	0.00603
1281	0.04532	2.94422e-05	5.3651e-05	4.92127e-05	0.00559	0.000230558	0.00596
1282	0.04471	2.92767e-05	5.33248e-05	4.88237e-05	0.00553	0.000226206	0.00588
1283	0.0441	2.91126e-05	5.30015e-05	4.84392e-05	0.00546	0.000221976	0.00581
1284	0.04346	2.89498e-05	5.26811e-05	4.80593e-05	0.00539	0.000217862	0.00574
1285	0.04292	2.87884e-05	5.23637e-05	4.76838e-05	0.00533	0.000213862	0.00567
1286	0.04217	2.86284e-05	5.20491e-05	4.73127e-05	0.00527	0.00020997	0.0056
1287	0.04188	2.84696e-05	5.17373e-05	4.6946e-05	0.00521	0.000206183	0.00554
1288	0.04111	2.83122e-05	5.14283e-05	4.65834e-05	0.00514	0.000202498	0.00547
1289	0.04079	2.81561e-05	5.11221e-05	4.62251e-05	0.00508	0.00019891	0.00541
1290	0.04039	2.80013e-05	5.08186e-05	4.58708e-05	0.00503	0.000195416	0.00535
1291	0.03984	2.78477e-05	5.05178e-05	4.55207e-05	0.00497	0.000192013	0.00528
1292	0.03944	2.76954e-05	5.02196e-05	4.51745e-05	0.00491	0.000188698	0.00522
1293	0.03885	2.75444e-05	4.99241e-05	4.48322e-05	0.00486	0.000185468	0.00516
1294	0.03855	2.73946e-05	4.96312e-05	4.44938e-05	0.0048	0.00018232	0.00511
1295	0.03745	2.7246e-05	4.93408e-05	4.41593e-05	0.00475	0.000179252	0.00505
1296	0.03741	2.70986e-05	4.9053e-05	4.38285e-05	0.00469	0.000176259	0.00499
1297	0.03678	2.69524e-05	4.87677e-05	4.35014e-05	0.00464	0.000173341	0.00493
1298	0.03635	2.68074e-05	4.84849e-05	4.31779e-05	0.00459	0.000170495	0.00488
1299	0.03589	2.66635e-05	4.82045e-05	4.2858e-05	0.00454	0.000167718	0.00483
1300	0.03559	2.65208e-05	4.79266e-05	4.25417e-05	0.00449	0.000165008	0.00477
