# Supplementary material for: Chirality-dependent electrical transport properties of carbon nanotubes obtained by experimental measurement
Source: Nat Commun. 2023 Mar 25;14:1672. doi: 10.1038/s41467-023-37443-7 (PMC10039901; doi:10.1038/s41467-023-37443-7)
Supplement: Supplementary file 3 — Source Data [file 41467_2023_37443_MOESM3_ESM.zip › 7. Source Data/Figure S1/91 purity.xlsx]

## Sheet: Sheet1
Wavelength	Raw data	fitting curve1	fitting curve2	fitting curve3	fitting curve4	total fitting curve
800	0.15639	0.00271	2.26499e-05	2.00822e-05	2.59833e-05	0.00278
801	0.15626	0.00276	2.28811e-05	2.02318e-05	2.6113e-05	0.00283
802	0.15615	0.0028	2.31158e-05	2.03829e-05	2.62437e-05	0.00287
803	0.15469	0.00285	2.33542e-05	2.05358e-05	2.63753e-05	0.00292
804	0.15414	0.0029	2.35963e-05	2.06904e-05	2.6508e-05	0.00297
805	0.15303	0.00295	2.38421e-05	2.08468e-05	2.66417e-05	0.00302
806	0.15018	0.003	2.40918e-05	2.10049e-05	2.67763e-05	0.00307
807	0.14933	0.00305	2.43455e-05	2.11649e-05	2.6912e-05	0.00312
808	0.14645	0.0031	2.46031e-05	2.13267e-05	2.70488e-05	0.00317
809	0.1433	0.00316	2.48649e-05	2.14903e-05	2.71865e-05	0.00323
810	0.14116	0.00321	2.51309e-05	2.16558e-05	2.73254e-05	0.00329
811	0.13833	0.00327	2.54012e-05	2.18233e-05	2.74653e-05	0.00334
812	0.13545	0.00333	2.56758e-05	2.19927e-05	2.76062e-05	0.0034
813	0.13418	0.00339	2.5955e-05	2.21641e-05	2.77483e-05	0.00346
814	0.13116	0.00345	2.62387e-05	2.23375e-05	2.78914e-05	0.00353
815	0.12853	0.00352	2.6527e-05	2.25129e-05	2.80357e-05	0.00359
816	0.12694	0.00358	2.68202e-05	2.26904e-05	2.81811e-05	0.00366
817	0.12469	0.00365	2.71182e-05	2.287e-05	2.83276e-05	0.00373
818	0.12222	0.00372	2.74212e-05	2.30518e-05	2.84753e-05	0.0038
819	0.12092	0.00379	2.77294e-05	2.32357e-05	2.86241e-05	0.00387
820	0.11885	0.00386	2.80427e-05	2.34218e-05	2.87741e-05	0.00394
821	0.11697	0.00394	2.83614e-05	2.36102e-05	2.89253e-05	0.00402
822	0.11569	0.00402	2.86856e-05	2.38009e-05	2.90777e-05	0.0041
823	0.11434	0.0041	2.90153e-05	2.39939e-05	2.92313e-05	0.00418
824	0.11267	0.00418	2.93508e-05	2.41892e-05	2.93861e-05	0.00426
825	0.11016	0.00427	2.96921e-05	2.4387e-05	2.95421e-05	0.00435
826	0.10945	0.00436	3.00394e-05	2.45871e-05	2.96994e-05	0.00444
827	0.10834	0.00445	3.03928e-05	2.47898e-05	2.98579e-05	0.00453
828	0.1063	0.00454	3.07524e-05	2.49949e-05	3.00177e-05	0.00463
829	0.10604	0.00464	3.11185e-05	2.52026e-05	3.01788e-05	0.00472
830	0.10448	0.00474	3.14912e-05	2.54129e-05	3.03412e-05	0.00482
831	0.10349	0.00484	3.18706e-05	2.56259e-05	3.05049e-05	0.00493
832	0.10266	0.00495	3.22569e-05	2.58415e-05	3.06699e-05	0.00503
833	0.10208	0.00506	3.26502e-05	2.60599e-05	3.08363e-05	0.00515
834	0.10169	0.00517	3.30508e-05	2.62811e-05	3.1004e-05	0.00526
835	0.10046	0.00529	3.34588e-05	2.65051e-05	3.11732e-05	0.00538
836	0.09972	0.00541	3.38744e-05	2.67319e-05	3.13436e-05	0.0055
837	0.09946	0.00553	3.42978e-05	2.69617e-05	3.15155e-05	0.00563
838	0.09871	0.00566	3.47291e-05	2.71944e-05	3.16889e-05	0.00576
839	0.09816	0.0058	3.51687e-05	2.74302e-05	3.18636e-05	0.00589
840	0.09855	0.00594	3.56166e-05	2.76691e-05	3.20398e-05	0.00603
841	0.09774	0.00608	3.60732e-05	2.79111e-05	3.22175e-05	0.00618
842	0.09771	0.00623	3.65385e-05	2.81562e-05	3.23966e-05	0.00633
843	0.09759	0.00639	3.70129e-05	2.84047e-05	3.25772e-05	0.00649
844	0.09771	0.00655	3.74967e-05	2.86564e-05	3.27594e-05	0.00665
845	0.09734	0.00672	3.79899e-05	2.89115e-05	3.29431e-05	0.00682
846	0.09746	0.00689	3.84929e-05	2.917e-05	3.31283e-05	0.00699
847	0.09822	0.00708	3.9006e-05	2.9432e-05	3.33151e-05	0.00718
848	0.09832	0.00726	3.95294e-05	2.96975e-05	3.35035e-05	0.00737
849	0.09863	0.00746	4.00634e-05	2.99666e-05	3.36935e-05	0.00756
850	0.09863	0.00766	4.06083e-05	3.02394e-05	3.38851e-05	0.00777
851	0.09847	0.00788	4.11644e-05	3.0516e-05	3.40783e-05	0.00798
852	0.09942	0.0081	4.1732e-05	3.07963e-05	3.42732e-05	0.0082
853	0.09912	0.00833	4.23113e-05	3.10806e-05	3.44698e-05	0.00844
854	0.10002	0.00857	4.29028e-05	3.13688e-05	3.4668e-05	0.00868
855	0.1001	0.00882	4.35068e-05	3.1661e-05	3.4868e-05	0.00893
856	0.10061	0.00908	4.41236e-05	3.19573e-05	3.50697e-05	0.00919
857	0.10116	0.00936	4.47536e-05	3.22578e-05	3.52732e-05	0.00947
858	0.10136	0.00964	4.53972e-05	3.25626e-05	3.54785e-05	0.00976
859	0.10256	0.00994	4.60548e-05	3.28717e-05	3.56855e-05	0.01006
860	0.10212	0.01026	4.67267e-05	3.31852e-05	3.58944e-05	0.01037
861	0.10303	0.01059	4.74135e-05	3.35032e-05	3.61051e-05	0.0107
862	0.10302	0.01093	4.81154e-05	3.38258e-05	3.63176e-05	0.01105
863	0.10383	0.01129	4.88331e-05	3.41531e-05	3.65321e-05	0.01141
864	0.10416	0.01167	4.95669e-05	3.44851e-05	3.67484e-05	0.01179
865	0.10455	0.01207	5.03173e-05	3.48221e-05	3.69667e-05	0.01219
866	0.10434	0.01249	5.1085e-05	3.51639e-05	3.71869e-05	0.01261
867	0.10569	0.01293	5.18702e-05	3.55109e-05	3.74091e-05	0.01306
868	0.10569	0.0134	5.26738e-05	3.5863e-05	3.76333e-05	0.01353
869	0.10627	0.01389	5.34961e-05	3.62203e-05	3.78595e-05	0.01402
870	0.1065	0.01441	5.43378e-05	3.6583e-05	3.80877e-05	0.01454
871	0.10706	0.01496	5.51995e-05	3.69512e-05	3.8318e-05	0.01509
872	0.107	0.01554	5.60818e-05	3.7325e-05	3.85505e-05	0.01567
873	0.10678	0.01615	5.69854e-05	3.77045e-05	3.8785e-05	0.01628
874	0.10799	0.0168	5.7911e-05	3.80898e-05	3.90217e-05	0.01693
875	0.10781	0.01749	5.88594e-05	3.8481e-05	3.92605e-05	0.01762
876	0.10816	0.01822	5.98311e-05	3.88783e-05	3.95016e-05	0.01836
877	0.10944	0.019	6.08271e-05	3.92818e-05	3.97449e-05	0.01914
878	0.10998	0.01982	6.18482e-05	3.96915e-05	3.99904e-05	0.01996
879	0.10966	0.02071	6.28951e-05	4.01077e-05	4.02382e-05	0.02085
880	0.11076	0.02165	6.39688e-05	4.05305e-05	4.04883e-05	0.02179
881	0.1116	0.02265	6.50702e-05	4.09601e-05	4.07408e-05	0.0228
882	0.11193	0.02373	6.62003e-05	4.13964e-05	4.09956e-05	0.02388
883	0.11291	0.02488	6.736e-05	4.18398e-05	4.12528e-05	0.02503
884	0.11362	0.02612	6.85504e-05	4.22903e-05	4.15125e-05	0.02627
885	0.1145	0.02745	6.97726e-05	4.27482e-05	4.17746e-05	0.02761
886	0.11555	0.02889	7.10277e-05	4.32135e-05	4.20392e-05	0.02904
887	0.11639	0.03043	7.23169e-05	4.36864e-05	4.23063e-05	0.03059
888	0.11765	0.0321	7.36415e-05	4.41672e-05	4.2576e-05	0.03226
889	0.11953	0.03391	7.50028e-05	4.46559e-05	4.28482e-05	0.03407
890	0.12111	0.03587	7.64021e-05	4.51528e-05	4.31231e-05	0.03603
891	0.12352	0.038	7.78408e-05	4.5658e-05	4.34006e-05	0.03817
892	0.12572	0.04032	7.93205e-05	4.61718e-05	4.36809e-05	0.04049
893	0.12839	0.04285	8.08427e-05	4.66942e-05	4.39638e-05	0.04302
894	0.13098	0.04562	8.24091e-05	4.72256e-05	4.42495e-05	0.04579
895	0.13513	0.04865	8.40214e-05	4.77661e-05	4.4538e-05	0.04883
896	0.13886	0.05199	8.56813e-05	4.83159e-05	4.48293e-05	0.05216
897	0.14286	0.05566	8.73909e-05	4.88753e-05	4.51234e-05	0.05584
898	0.14733	0.05971	8.9152e-05	4.94444e-05	4.54205e-05	0.0599
899	0.15239	0.06421	9.09667e-05	5.00235e-05	4.57205e-05	0.06439
900	0.15777	0.06919	9.28374e-05	5.06128e-05	4.60235e-05	0.06938
901	0.16374	0.07474	9.47662e-05	5.12126e-05	4.63296e-05	0.07494
902	0.17053	0.08094	9.67556e-05	5.18232e-05	4.66386e-05	0.08114
903	0.17741	0.08789	9.88082e-05	5.24447e-05	4.69508e-05	0.08808
904	0.1866	0.09568	0.000100927	5.30774e-05	4.72662e-05	0.09588
905	0.1964	0.10446	0.000103114	5.37217e-05	4.75847e-05	0.10466
906	0.20755	0.11436	0.000105373	5.43777e-05	4.79064e-05	0.11457
907	0.22073	0.12556	0.000107706	5.50458e-05	4.82314e-05	0.12577
908	0.23597	0.13826	0.000110118	5.57263e-05	4.85597e-05	0.13847
909	0.25287	0.15266	0.000112612	5.64195e-05	4.88914e-05	0.15288
910	0.27161	0.169	0.000115191	5.71258e-05	4.92265e-05	0.16922
911	0.29431	0.18753	0.00011786	5.78453e-05	4.95651e-05	0.18775
912	0.31677	0.20847	0.000120622	5.85785e-05	4.99071e-05	0.2087
913	0.34173	0.23201	0.000123482	5.93257e-05	5.02527e-05	0.23225
914	0.36798	0.25825	0.000126444	6.00873e-05	5.06019e-05	0.25848
915	0.39721	0.28708	0.000129514	6.08637e-05	5.09548e-05	0.28732
916	0.42632	0.31813	0.000132698	6.16552e-05	5.13113e-05	0.31838
917	0.45753	0.35061	0.000135999	6.24622e-05	5.16717e-05	0.35086
918	0.48632	0.38314	0.000139425	6.32852e-05	5.20358e-05	0.3834
919	0.51553	0.41379	0.000142982	6.41245e-05	5.24037e-05	0.41405
920	0.53961	0.44008	0.000146676	6.49806e-05	5.27756e-05	0.44035
921	0.55906	0.45939	0.000150514	6.58539e-05	5.31515e-05	0.45965
922	0.57217	0.46943	0.000154505	6.6745e-05	5.35314e-05	0.4697
923	0.57697	0.46892	0.000158656	6.76543e-05	5.39153e-05	0.4692
924	0.57452	0.45792	0.000162975	6.85822e-05	5.43034e-05	0.4582
925	0.56229	0.43784	0.000167473	6.95294e-05	5.46958e-05	0.43813
926	0.53902	0.41102	0.000172159	7.04963e-05	5.50923e-05	0.41131
927	0.50879	0.38009	0.000177044	7.14835e-05	5.54932e-05	0.38039
928	0.47126	0.34749	0.000182139	7.24915e-05	5.58985e-05	0.3478
929	0.43095	0.3151	0.000187456	7.3521e-05	5.63083e-05	0.31542
930	0.38743	0.28423	0.000193008	7.45726e-05	5.67225e-05	0.28456
931	0.34757	0.25563	0.000198809	7.56469e-05	5.71414e-05	0.25597
932	0.31117	0.22966	0.000204875	7.67445e-05	5.75649e-05	0.23
933	0.27829	0.20637	0.000211221	7.78662e-05	5.79931e-05	0.20671
934	0.25029	0.18567	0.000217865	7.90126e-05	5.84261e-05	0.18602
935	0.22634	0.16736	0.000224826	8.01845e-05	5.8864e-05	0.16772
936	0.20817	0.15121	0.000232124	8.13826e-05	5.93068e-05	0.15158
937	0.18902	0.13698	0.000239781	8.26078e-05	5.97546e-05	0.13736
938	0.17651	0.12443	0.000247822	8.38608e-05	6.02075e-05	0.12483
939	0.16467	0.11336	0.000256271	8.51426e-05	6.06656e-05	0.11377
940	0.15473	0.10357	0.000265157	8.64538e-05	6.11289e-05	0.10399
941	0.1475	0.0949	0.000274511	8.77956e-05	6.15976e-05	0.09532
942	0.14152	0.08719	0.000284365	8.91689e-05	6.20716e-05	0.08763
943	0.13518	0.08032	0.000294756	9.05745e-05	6.25511e-05	0.08077
944	0.13046	0.07419	0.000305723	9.20137e-05	6.30363e-05	0.07465
945	0.12553	0.06869	0.000317308	9.34873e-05	6.3527e-05	0.06917
946	0.1227	0.06376	0.00032956	9.49967e-05	6.40235e-05	0.06425
947	0.11948	0.05931	0.00034253	9.65428e-05	6.45259e-05	0.05981
948	0.11694	0.05529	0.000356274	9.81269e-05	6.50342e-05	0.05581
949	0.11427	0.05165	0.000370855	9.97503e-05	6.55485e-05	0.05219
950	0.11273	0.04835	0.000386342	0.000101414	6.60689e-05	0.0489
951	0.11106	0.04534	0.00040281	0.00010312	6.65956e-05	0.04592
952	0.10989	0.0426	0.000420343	0.000104869	6.71285e-05	0.04319
953	0.10882	0.04009	0.000439035	0.000106663	6.76679e-05	0.0407
954	0.10768	0.03779	0.000458987	0.000108504	6.82138e-05	0.03842
955	0.10648	0.03568	0.000480316	0.000110392	6.87664e-05	0.03634
956	0.10667	0.03373	0.000503149	0.00011233	6.93256e-05	0.03442
957	0.10617	0.03194	0.000527629	0.00011432	6.98917e-05	0.03265
958	0.10556	0.03028	0.000553915	0.000116363	7.04648e-05	0.03102
959	0.10612	0.02875	0.000582189	0.000118461	7.10449e-05	0.02952
960	0.10689	0.02732	0.000612651	0.000120616	7.16322e-05	0.02813
961	0.10563	0.026	0.000645531	0.00012283	7.22269e-05	0.02684
962	0.10551	0.02477	0.000681085	0.000125106	7.28289e-05	0.02565
963	0.10583	0.02362	0.000719609	0.000127445	7.34385e-05	0.02454
964	0.10584	0.02255	0.000761434	0.000129851	7.40558e-05	0.02352
965	0.10498	0.02155	0.000806941	0.000132325	7.46809e-05	0.02257
966	0.10516	0.02062	0.000856566	0.000134871	7.53139e-05	0.02169
967	0.10436	0.01974	0.000910809	0.00013749	7.5955e-05	0.02087
968	0.10461	0.01892	0.000970246	0.000140187	7.66043e-05	0.02011
969	0.10511	0.01815	0.00104	0.000142963	7.7262e-05	0.0194
970	0.10509	0.01742	0.00111	0.000145823	7.79282e-05	0.01875
971	0.10441	0.01673	0.00119	0.000148769	7.8603e-05	0.01815
972	0.10499	0.01609	0.00127	0.000151805	7.92866e-05	0.01759
973	0.10583	0.01548	0.00137	0.000154935	7.99791e-05	0.01709
974	0.10578	0.0149	0.00148	0.000158163	8.06808e-05	0.01662
975	0.10666	0.01436	0.0016	0.000161492	8.13917e-05	0.01621
976	0.10717	0.01384	0.00174	0.000164927	8.2112e-05	0.01583
977	0.10786	0.01335	0.0019	0.000168473	8.2842e-05	0.0155
978	0.1086	0.01289	0.00207	0.000172134	8.35817e-05	0.01522
979	0.10879	0.01245	0.00227	0.000175916	8.43313e-05	0.01498
980	0.10982	0.01203	0.0025	0.000179823	8.50911e-05	0.01479
981	0.11108	0.01163	0.00276	0.000183862	8.58611e-05	0.01466
982	0.1116	0.01126	0.00306	0.000188037	8.66417e-05	0.01459
983	0.11202	0.0109	0.0034	0.000192357	8.74329e-05	0.01458
984	0.11315	0.01055	0.0038	0.000196826	8.8235e-05	0.01464
985	0.11403	0.01023	0.00427	0.000201453	8.90482e-05	0.01478
986	0.11519	0.00991	0.00481	0.000206244	8.98726e-05	0.01502
987	0.11621	0.00961	0.00544	0.000211208	9.07086e-05	0.01536
988	0.11718	0.00933	0.00618	0.000216353	9.15562e-05	0.01582
989	0.11793	0.00906	0.00703	0.000221688	9.24158e-05	0.0164
990	0.11782	0.0088	0.00801	0.000227222	9.32875e-05	0.01712
991	0.11936	0.00855	0.00911	0.000232965	9.41716e-05	0.01798
992	0.11995	0.00831	0.01031	0.000238927	9.50683e-05	0.01895
993	0.12065	0.00808	0.01157	0.000245121	9.59778e-05	0.01999
994	0.12146	0.00786	0.0128	0.000251559	9.69005e-05	0.021
995	0.12192	0.00764	0.01387	0.000258252	9.78365e-05	0.02187
996	0.12237	0.00744	0.01463	0.000265215	9.87861e-05	0.02243
997	0.12226	0.00725	0.01495	0.000272463	9.97496e-05	0.02257
998	0.12157	0.00706	0.01478	0.000280011	0.000100727	0.02222
999	0.12176	0.00688	0.01414	0.000287875	0.000101719	0.0214
1000	0.12069	0.0067	0.01315	0.000296075	0.000102726	0.02025
1001	0.12035	0.00654	0.01195	0.000304628	0.000103748	0.0189
1002	0.11945	0.00637	0.01069	0.000313556	0.000104785	0.01749
1003	0.11805	0.00622	0.00947	0.000322881	0.000105837	0.01611
1004	0.11667	0.00607	0.00833	0.000332626	0.000106906	0.01484
1005	0.11526	0.00593	0.00731	0.000342817	0.000107991	0.01369
1006	0.1139	0.00579	0.00642	0.000353481	0.000109092	0.01267
1007	0.11235	0.00565	0.00565	0.000364649	0.000110211	0.01178
1008	0.11091	0.00552	0.00499	0.000376352	0.000111346	0.011
1009	0.10905	0.0054	0.00442	0.000388625	0.000112499	0.01032
1010	0.10807	0.00528	0.00394	0.000401504	0.00011367	0.00973
1011	0.10643	0.00516	0.00352	0.000415031	0.00011486	0.0092
1012	0.10439	0.00505	0.00316	0.00042925	0.000116068	0.00875
1013	0.10441	0.00494	0.00284	0.000444208	0.000117295	0.00834
1014	0.10268	0.00483	0.00257	0.000459957	0.000118542	0.00798
1015	0.10163	0.00473	0.00234	0.000476553	0.000119809	0.00766
1016	0.10093	0.00463	0.00213	0.000494058	0.000121096	0.00737
1017	0.10011	0.00453	0.00195	0.000512539	0.000122405	0.00711
1018	0.09968	0.00444	0.00179	0.00053207	0.000123734	0.00688
1019	0.09845	0.00435	0.00164	0.000552731	0.000125085	0.00667
1020	0.09853	0.00426	0.00152	0.000574609	0.000126458	0.00648
1021	0.09765	0.00417	0.0014	0.000597803	0.000127854	0.0063
1022	0.09792	0.00409	0.0013	0.000622418	0.000129273	0.00615
1023	0.09742	0.00401	0.00121	0.000648572	0.000130716	0.006
1024	0.09746	0.00393	0.00113	0.000676396	0.000132183	0.00587
1025	0.09709	0.00386	0.00106	0.000706032	0.000133675	0.00575
1026	0.09703	0.00378	0.000989356	0.00073764	0.000135193	0.00565
1027	0.09676	0.00371	0.00092822	0.000771398	0.000136736	0.00555
1028	0.09654	0.00364	0.000872469	0.000807502	0.000138306	0.00546
1029	0.09676	0.00357	0.000821503	0.000846173	0.000139903	0.00538
1030	0.09677	0.00351	0.000774798	0.000887656	0.000141527	0.00531
1031	0.09678	0.00345	0.000731901	0.000932228	0.00014318	0.00525
1032	0.09685	0.00338	0.000692416	0.000980199	0.000144862	0.0052
1033	0.09707	0.00332	0.000655995	0.00103	0.000146574	0.00516
1034	0.09684	0.00326	0.000622335	0.00109	0.000148317	0.00512
1035	0.097	0.00321	0.000591167	0.00115	0.00015009	0.0051
1036	0.0973	0.00315	0.000562253	0.00121	0.000151896	0.00508
1037	0.09742	0.0031	0.000535385	0.00129	0.000153734	0.00507
1038	0.09757	0.00304	0.000510376	0.00136	0.000155605	0.00507
1039	0.09812	0.00299	0.000487061	0.00145	0.000157511	0.00508
1040	0.09811	0.00294	0.000465291	0.00154	0.000159452	0.00511
1041	0.09888	0.00289	0.000444935	0.00164	0.00016143	0.00514
1042	0.09935	0.00284	0.000425873	0.00175	0.000163444	0.00519
1043	0.10001	0.0028	0.000408	0.00188	0.000165496	0.00525
1044	0.10005	0.00275	0.000391218	0.00201	0.000167586	0.00532
1045	0.10095	0.00271	0.000375443	0.00216	0.000169717	0.00542
1046	0.10186	0.00266	0.000360596	0.00233	0.000171888	0.00553
1047	0.10251	0.00262	0.000346605	0.00252	0.000174101	0.00566
1048	0.1037	0.00258	0.000333407	0.00273	0.000176357	0.00582
1049	0.10433	0.00254	0.000320944	0.00297	0.000178657	0.00601
1050	0.10566	0.0025	0.000309161	0.00324	0.000181002	0.00623
1051	0.10661	0.00246	0.000298012	0.00354	0.000183394	0.00649
1052	0.10805	0.00242	0.000287451	0.00389	0.000185833	0.00679
1053	0.10957	0.00239	0.000277439	0.00429	0.000188321	0.00714
1054	0.11085	0.00235	0.000267937	0.00474	0.000190859	0.00755
1055	0.11224	0.00232	0.000258913	0.00527	0.000193449	0.00804
1056	0.1137	0.00228	0.000250334	0.00588	0.000196092	0.00861
1057	0.11546	0.00225	0.000242173	0.0066	0.000198789	0.00929
1058	0.11712	0.00222	0.000234402	0.00743	0.000201541	0.01008
1059	0.11895	0.00218	0.000226998	0.0084	0.000204352	0.01102
1060	0.12074	0.00215	0.000219937	0.00955	0.000207221	0.01213
1061	0.12213	0.00212	0.000213199	0.01089	0.000210151	0.01343
1062	0.12404	0.00209	0.000206765	0.01245	0.000213143	0.01496
1063	0.12515	0.00206	0.000200616	0.01425	0.0002162	0.01673
1064	0.12689	0.00203	0.000194736	0.0163	0.000219322	0.01874
1065	0.12772	0.002	0.00018911	0.01854	0.000222513	0.02096
1066	0.12845	0.00198	0.000183724	0.02089	0.000225773	0.02328
1067	0.12918	0.00195	0.000178563	0.02317	0.000229105	0.02552
1068	0.12901	0.00192	0.000173616	0.0251	0.000232512	0.02743
1069	0.12942	0.0019	0.000168871	0.02641	0.000235994	0.02871
1070	0.12911	0.00187	0.000164317	0.02683	0.000239556	0.02911
1071	0.12819	0.00185	0.000159945	0.02629	0.000243198	0.02854
1072	0.12782	0.00182	0.000155744	0.0249	0.000246923	0.02712
1073	0.12708	0.0018	0.000151705	0.0229	0.000250735	0.0251
1074	0.12587	0.00177	0.000147822	0.02061	0.000254635	0.02279
1075	0.12497	0.00175	0.000144085	0.01827	0.000258627	0.02042
1076	0.12386	0.00173	0.000140487	0.01604	0.000262712	0.01817
1077	0.12278	0.00171	0.000137022	0.01403	0.000266895	0.01614
1078	0.12173	0.00168	0.000133684	0.01225	0.000271179	0.01434
1079	0.12063	0.00166	0.000130466	0.01072	0.000275566	0.01279
1080	0.11946	0.00164	0.000127362	0.0094	0.000280059	0.01145
1081	0.11857	0.00162	0.000124367	0.00828	0.000284663	0.01031
1082	0.11747	0.0016	0.000121477	0.00732	0.000289382	0.00933
1083	0.11638	0.00158	0.000118685	0.0065	0.000294217	0.0085
1084	0.11552	0.00156	0.000115989	0.00581	0.000299175	0.00778
1085	0.11447	0.00154	0.000113383	0.0052	0.000304258	0.00716
1086	0.11374	0.00152	0.000110864	0.00469	0.000309472	0.00663
1087	0.11298	0.00151	0.000108428	0.00424	0.00031482	0.00617
1088	0.11182	0.00149	0.000106071	0.00385	0.000320307	0.00576
1089	0.11112	0.00147	0.00010379	0.0035	0.000325939	0.0054
1090	0.11005	0.00145	0.000101581	0.0032	0.000331719	0.00509
1091	0.10946	0.00144	9.94422e-05	0.00294	0.000337654	0.00481
1092	0.10877	0.00142	9.737e-05	0.00271	0.000343749	0.00457
1093	0.10786	0.0014	9.53617e-05	0.0025	0.000350009	0.00434
1094	0.10688	0.00139	9.34148e-05	0.00231	0.000356441	0.00415
1095	0.10646	0.00137	9.15268e-05	0.00215	0.000363052	0.00397
1096	0.10601	0.00135	8.96954e-05	0.002	0.000369846	0.00381
1097	0.10568	0.00134	8.79183e-05	0.00186	0.000376833	0.00366
1098	0.10515	0.00132	8.61934e-05	0.00174	0.000384018	0.00353
1099	0.10497	0.00131	8.45186e-05	0.00163	0.000391409	0.00341
1100	0.10441	0.00129	8.28921e-05	0.00153	0.000399015	0.0033
1101	0.10431	0.00128	8.1312e-05	0.00144	0.000406843	0.0032
1102	0.10423	0.00127	7.97766e-05	0.00135	0.000414902	0.00311
1103	0.10385	0.00125	7.82842e-05	0.00128	0.000423202	0.00303
1104	0.10428	0.00124	7.68332e-05	0.00121	0.000431752	0.00295
1105	0.10404	0.00122	7.54222e-05	0.00114	0.000440562	0.00288
1106	0.10419	0.00121	7.40495e-05	0.00108	0.000449642	0.00282
1107	0.10408	0.0012	7.2714e-05	0.00103	0.000459005	0.00275
1108	0.10454	0.00118	7.14142e-05	0.000974263	0.000468661	0.0027
1109	0.10436	0.00117	7.01489e-05	0.000926717	0.000478622	0.00265
1110	0.10481	0.00116	6.89169e-05	0.000882531	0.000488903	0.0026
1111	0.10491	0.00115	6.7717e-05	0.000841398	0.000499516	0.00256
1112	0.10516	0.00114	6.65481e-05	0.000803047	0.000510475	0.00252
1113	0.10548	0.00112	6.54092e-05	0.000767235	0.000521797	0.00248
1114	0.10558	0.00111	6.42992e-05	0.000733745	0.000533496	0.00244
1115	0.10578	0.0011	6.32172e-05	0.000702382	0.00054559	0.00241
1116	0.10602	0.00109	6.21622e-05	0.000672971	0.000558097	0.00238
1117	0.10595	0.00108	6.11335e-05	0.000645355	0.000571035	0.00236
1118	0.10585	0.00107	6.013e-05	0.000619391	0.000584425	0.00233
1119	0.10566	0.00106	5.91509e-05	0.000594952	0.000598287	0.00231
1120	0.10582	0.00105	5.81956e-05	0.000571922	0.000612644	0.00229
1121	0.10561	0.00104	5.72632e-05	0.000550194	0.000627519	0.00227
1122	0.10578	0.00102	5.6353e-05	0.000529673	0.000642937	0.00225
1123	0.10601	0.00101	5.54643e-05	0.000510272	0.000658925	0.00224
1124	0.10576	0.001	5.45964e-05	0.000491912	0.000675511	0.00223
1125	0.10564	0.000994684	5.37487e-05	0.000474519	0.000692725	0.00222
1126	0.10567	0.000984955	5.29206e-05	0.000458027	0.000710598	0.00221
1127	0.10516	0.000975367	5.21115e-05	0.000442376	0.000729165	0.0022
1128	0.10534	0.000965919	5.13207e-05	0.000427509	0.000748461	0.00219
1129	0.10524	0.000956608	5.05478e-05	0.000413376	0.000768524	0.00219
1130	0.10504	0.000947431	4.97922e-05	0.000399928	0.000789396	0.00219
1131	0.10471	0.000938384	4.90534e-05	0.000387123	0.000811119	0.00219
1132	0.10479	0.000929467	4.83309e-05	0.000374921	0.00083374	0.00219
1133	0.10469	0.000920676	4.76243e-05	0.000363284	0.000857309	0.00219
1134	0.10411	0.00091201	4.6933e-05	0.000352178	0.000881879	0.00219
1135	0.10389	0.000903465	4.62566e-05	0.000341572	0.000907506	0.0022
1136	0.10353	0.000895039	4.55947e-05	0.000331436	0.00093425	0.00221
1137	0.1034	0.000886731	4.4947e-05	0.000321742	0.000962178	0.00222
1138	0.10276	0.000878537	4.43129e-05	0.000312466	0.000991358	0.00223
1139	0.10299	0.000870457	4.36921e-05	0.000303584	0.00102	0.00224
1140	0.10223	0.000862487	4.30843e-05	0.000295074	0.00105	0.00225
1141	0.10213	0.000854627	4.2489e-05	0.000286916	0.00109	0.00227
1142	0.10151	0.000846873	4.1906e-05	0.00027909	0.00112	0.00229
1143	0.10108	0.000839225	4.13349e-05	0.000271579	0.00116	0.00231
1144	0.10134	0.000831679	4.07754e-05	0.000264367	0.0012	0.00233
1145	0.10077	0.000824235	4.02272e-05	0.000257436	0.00124	0.00236
1146	0.10035	0.00081689	3.96899e-05	0.000250774	0.00128	0.00239
1147	0.10004	0.000809643	3.91633e-05	0.000244367	0.00132	0.00242
1148	0.09986	0.000802492	3.86471e-05	0.000238201	0.00137	0.00245
1149	0.0999	0.000795435	3.81411e-05	0.000232265	0.00142	0.00249
1150	0.09946	0.00078847	3.76449e-05	0.000226548	0.00147	0.00253
1151	0.09969	0.000781597	3.71583e-05	0.000221039	0.00153	0.00257
1152	0.09969	0.000774813	3.66811e-05	0.000215727	0.00159	0.00261
1153	0.09989	0.000768117	3.6213e-05	0.000210605	0.00165	0.00266
1154	0.10021	0.000761508	3.57539e-05	0.000205662	0.00171	0.00272
1155	0.1004	0.000754983	3.53033e-05	0.00020089	0.00178	0.00277
1156	0.10124	0.000748542	3.48613e-05	0.000196283	0.00185	0.00283
1157	0.10095	0.000742182	3.44275e-05	0.000191832	0.00193	0.0029
1158	0.1016	0.000735904	3.40017e-05	0.00018753	0.00201	0.00297
1159	0.10268	0.000729705	3.35838e-05	0.000183371	0.0021	0.00305
1160	0.10301	0.000723583	3.31735e-05	0.000179348	0.00219	0.00313
1161	0.10378	0.000717539	3.27707e-05	0.000175456	0.00229	0.00322
1162	0.10427	0.000711569	3.23752e-05	0.00017169	0.0024	0.00331
1163	0.10489	0.000705674	3.19868e-05	0.000168042	0.00251	0.00341
1164	0.10564	0.000699852	3.16053e-05	0.00016451	0.00263	0.00352
1165	0.10633	0.000694102	3.12306e-05	0.000161088	0.00276	0.00364
1166	0.10715	0.000688422	3.08625e-05	0.000157771	0.00289	0.00377
1167	0.10799	0.000682811	3.05009e-05	0.000154555	0.00304	0.00391
1168	0.1089	0.000677269	3.01456e-05	0.000151437	0.0032	0.00406
1169	0.1095	0.000671794	2.97965e-05	0.000148412	0.00337	0.00422
1170	0.10992	0.000666385	2.94534e-05	0.000145476	0.00355	0.0044
1171	0.11057	0.000661041	2.91162e-05	0.000142626	0.00375	0.00459
1172	0.11082	0.000655761	2.87848e-05	0.00013986	0.00397	0.00479
1173	0.11132	0.000650544	2.84589e-05	0.000137173	0.0042	0.00501
1174	0.11211	0.000645389	2.81386e-05	0.000134562	0.00445	0.00526
1175	0.11221	0.000640295	2.78237e-05	0.000132025	0.00472	0.00552
1176	0.1126	0.000635261	2.7514e-05	0.000129559	0.00502	0.00581
1177	0.11282	0.000630287	2.72094e-05	0.000127162	0.00534	0.00612
1178	0.11357	0.00062537	2.69099e-05	0.00012483	0.00569	0.00647
1179	0.11385	0.000620511	2.66152e-05	0.000122562	0.00607	0.00684
1180	0.11435	0.000615708	2.63254e-05	0.000120354	0.00649	0.00725
1181	0.11477	0.00061096	2.60403e-05	0.000118206	0.00694	0.0077
1182	0.11522	0.000606267	2.57598e-05	0.000116115	0.00744	0.00819
1183	0.11595	0.000601628	2.54838e-05	0.000114079	0.00798	0.00872
1184	0.11599	0.000597043	2.52122e-05	0.000112096	0.00858	0.00931
1185	0.11636	0.000592509	2.4945e-05	0.000110164	0.00923	0.00995
1186	0.11717	0.000588027	2.46819e-05	0.000108281	0.00993	0.01065
1187	0.11751	0.000583595	2.4423e-05	0.000106446	0.0107	0.01142
1188	0.11792	0.000579213	2.41682e-05	0.000104658	0.01154	0.01225
1189	0.11835	0.000574881	2.39173e-05	0.000102914	0.01244	0.01314
1190	0.119	0.000570596	2.36703e-05	0.000101213	0.01341	0.01411
1191	0.11996	0.00056636	2.34271e-05	9.95537e-05	0.01445	0.01514
1192	0.12073	0.000562171	2.31876e-05	9.79351e-05	0.01554	0.01622
1193	0.12121	0.000558027	2.29518e-05	9.63556e-05	0.01667	0.01735
1194	0.12204	0.00055393	2.27195e-05	9.4814e-05	0.01784	0.01851
1195	0.1228	0.000549877	2.24908e-05	9.3309e-05	0.019	0.01967
1196	0.12363	0.000545869	2.22655e-05	9.18395e-05	0.02013	0.02079
1197	0.12456	0.000541904	2.20435e-05	9.04044e-05	0.02119	0.02184
1198	0.12506	0.000537982	2.18249e-05	8.90027e-05	0.02213	0.02277
1199	0.12575	0.000534103	2.16095e-05	8.76333e-05	0.0229	0.02354
1200	0.12618	0.000530266	2.13973e-05	8.62952e-05	0.02346	0.0241
1201	0.12677	0.000526469	2.11881e-05	8.49875e-05	0.02378	0.02441
1202	0.12723	0.000522714	2.09821e-05	8.37093e-05	0.02384	0.02446
1203	0.12732	0.000518998	2.0779e-05	8.24596e-05	0.02362	0.02424
1204	0.12717	0.000515322	2.05788e-05	8.12377e-05	0.02315	0.02377
1205	0.12684	0.000511685	2.03816e-05	8.00428e-05	0.02246	0.02307
1206	0.12642	0.000508086	2.01871e-05	7.8874e-05	0.02158	0.02219
1207	0.1257	0.000504525	1.99954e-05	7.77305e-05	0.02057	0.02117
1208	0.12476	0.000501001	1.98065e-05	7.66118e-05	0.01946	0.02006
1209	0.12392	0.000497514	1.96202e-05	7.5517e-05	0.01831	0.0189
1210	0.12288	0.000494063	1.94365e-05	7.44455e-05	0.01714	0.01773
1211	0.12181	0.000490648	1.92554e-05	7.33966e-05	0.01599	0.01658
1212	0.12044	0.000487268	1.90768e-05	7.23697e-05	0.01488	0.01546
1213	0.11964	0.000483924	1.89006e-05	7.13641e-05	0.01382	0.0144
1214	0.11857	0.000480613	1.87269e-05	7.03794e-05	0.01283	0.0134
1215	0.11731	0.000477336	1.85556e-05	6.94149e-05	0.0119	0.01246
1216	0.11652	0.000474093	1.83866e-05	6.84701e-05	0.01103	0.01159
1217	0.11549	0.000470882	1.82199e-05	6.75444e-05	0.01024	0.01079
1218	0.11488	0.000467704	1.80555e-05	6.66373e-05	0.0095	0.01006
1219	0.11393	0.000464558	1.78933e-05	6.57484e-05	0.00883	0.00938
1220	0.11319	0.000461444	1.77333e-05	6.48772e-05	0.00822	0.00876
1221	0.11222	0.000458361	1.75754e-05	6.40231e-05	0.00765	0.00819
1222	0.11165	0.000455309	1.74196e-05	6.31857e-05	0.00714	0.00767
1223	0.11112	0.000452287	1.72658e-05	6.23647e-05	0.00667	0.0072
1224	0.11049	0.000449295	1.71141e-05	6.15596e-05	0.00623	0.00676
1225	0.10982	0.000446333	1.69644e-05	6.07699e-05	0.00584	0.00636
1226	0.10956	0.000443399	1.68166e-05	5.99954e-05	0.00548	0.006
1227	0.10889	0.000440495	1.66708e-05	5.92355e-05	0.00514	0.00566
1228	0.10877	0.000437619	1.65268e-05	5.849e-05	0.00484	0.00535
1229	0.10823	0.000434771	1.63847e-05	5.77584e-05	0.00456	0.00507
1230	0.10805	0.000431951	1.62444e-05	5.70405e-05	0.0043	0.0048
1231	0.10757	0.000429158	1.61059e-05	5.63358e-05	0.00406	0.00456
1232	0.10739	0.000426393	1.59692e-05	5.56442e-05	0.00384	0.00433
1233	0.10729	0.000423653	1.58342e-05	5.49652e-05	0.00363	0.00413
1234	0.10681	0.00042094	1.5701e-05	5.42985e-05	0.00344	0.00393
1235	0.1069	0.000418254	1.55693e-05	5.36439e-05	0.00327	0.00375
1236	0.10702	0.000415592	1.54394e-05	5.3001e-05	0.0031	0.00359
1237	0.10638	0.000412956	1.5311e-05	5.23696e-05	0.00295	0.00343
1238	0.10662	0.000410345	1.51843e-05	5.17495e-05	0.00281	0.00329
1239	0.10653	0.000407759	1.50591e-05	5.11402e-05	0.00268	0.00315
1240	0.10633	0.000405197	1.49355e-05	5.05417e-05	0.00256	0.00303
1241	0.10613	0.000402659	1.48133e-05	4.99536e-05	0.00244	0.00291
1242	0.10663	0.000400145	1.46927e-05	4.93757e-05	0.00233	0.0028
1243	0.10656	0.000397655	1.45735e-05	4.88078e-05	0.00223	0.00269
1244	0.10645	0.000395187	1.44558e-05	4.82496e-05	0.00214	0.00259
1245	0.10654	0.000392743	1.43395e-05	4.77009e-05	0.00205	0.0025
1246	0.10654	0.000390321	1.42246e-05	4.71615e-05	0.00196	0.00241
1247	0.10652	0.000387921	1.41111e-05	4.66312e-05	0.00188	0.00233
1248	0.10666	0.000385543	1.39989e-05	4.61098e-05	0.00181	0.00226
1249	0.10652	0.000383188	1.38881e-05	4.55971e-05	0.00174	0.00218
1250	0.10649	0.000380853	1.37785e-05	4.50929e-05	0.00167	0.00211
