# Supplementary material for: Chirality-dependent electrical transport properties of carbon nanotubes obtained by experimental measurement
Source: Nat Commun. 2023 Mar 25;14:1672. doi: 10.1038/s41467-023-37443-7 (PMC10039901; doi:10.1038/s41467-023-37443-7)
Supplement: Supplementary file 3 — Source Data [file 41467_2023_37443_MOESM3_ESM.zip › 7. Source Data/Figure S1/92 purity.xlsx]

## Sheet: Sheet1
Wavelength	Raw data	fitting curve1	fitting curve2	fitting curve3	fitting curve4	fitting curve5	fitting curve6	fitting curve7	fitting curve8	total fitting curve
800	0.21075	0.04659	3.52495e-05	0.000787422	0.000175195	0.00122	0.000215198	5.3321e-05	6.51658e-07	0.04908
801	0.21299	0.05074	3.58207e-05	0.000797324	0.000176544	0.00123	0.000216338	5.35826e-05	6.54502e-07	0.05324
802	0.21366	0.05497	3.64059e-05	0.000807414	0.000177908	0.00123	0.000217486	5.38461e-05	6.57364e-07	0.05749
803	0.21175	0.05913	3.70055e-05	0.000817696	0.000179289	0.00124	0.000218644	5.41116e-05	6.60246e-07	0.06168
804	0.21506	0.06302	3.76201e-05	0.000828176	0.000180685	0.00125	0.000219811	5.4379e-05	6.63146e-07	0.06559
805	0.21268	0.06641	3.82501e-05	0.000838858	0.000182098	0.00126	0.000220987	5.46485e-05	6.66066e-07	0.069
806	0.21167	0.06903	3.88961e-05	0.000849748	0.000183527	0.00126	0.000222172	5.49199e-05	6.69004e-07	0.07164
807	0.21481	0.07066	3.95585e-05	0.000860851	0.000184974	0.00127	0.000223368	5.51933e-05	6.71963e-07	0.0733
808	0.21055	0.07116	4.0238e-05	0.000872173	0.000186437	0.00128	0.000224572	5.54688e-05	6.74941e-07	0.07382
809	0.20911	0.07047	4.09352e-05	0.000883719	0.000187918	0.00129	0.000225787	5.57464e-05	6.77939e-07	0.07315
810	0.2069	0.06866	4.16506e-05	0.000895496	0.000189417	0.00129	0.000227012	5.60261e-05	6.80956e-07	0.07136
811	0.20501	0.0659	4.23849e-05	0.000907509	0.000190933	0.0013	0.000228246	5.63078e-05	6.83994e-07	0.06863
812	0.20477	0.06242	4.31388e-05	0.000919766	0.000192468	0.00131	0.000229491	5.65917e-05	6.87053e-07	0.06517
813	0.20506	0.05846	4.3913e-05	0.000932272	0.000194021	0.00132	0.000230745	5.68778e-05	6.90132e-07	0.06124
814	0.2031	0.05428	4.47081e-05	0.000945034	0.000195594	0.00133	0.000232011	5.7166e-05	6.93232e-07	0.05708
815	0.20115	0.05005	4.55251e-05	0.00095806	0.000197185	0.00133	0.000233286	5.74564e-05	6.96352e-07	0.05288
816	0.19953	0.04593	4.63646e-05	0.000971357	0.000198796	0.00134	0.000234572	5.7749e-05	6.99494e-07	0.04878
817	0.19735	0.04202	4.72275e-05	0.000984932	0.000200427	0.00135	0.000235869	5.80439e-05	7.02657e-07	0.04489
818	0.19684	0.03836	4.81148e-05	0.000998793	0.000202078	0.00136	0.000237176	5.83411e-05	7.05842e-07	0.04127
819	0.19356	0.035	4.90272e-05	0.00101	0.000203749	0.00137	0.000238495	5.86405e-05	7.09048e-07	0.03793
820	0.19147	0.03194	4.99659e-05	0.00103	0.000205441	0.00137	0.000239824	5.89422e-05	7.12276e-07	0.0349
821	0.19017	0.02917	5.09317e-05	0.00104	0.000207154	0.00138	0.000241165	5.92463e-05	7.15526e-07	0.03216
822	0.1885	0.02667	5.19257e-05	0.00106	0.000208889	0.00139	0.000242517	5.95527e-05	7.18799e-07	0.02969
823	0.18634	0.02443	5.29491e-05	0.00107	0.000210646	0.0014	0.00024388	5.98615e-05	7.22094e-07	0.02747
824	0.18637	0.02241	5.40031e-05	0.00109	0.000212425	0.00141	0.000245255	6.01727e-05	7.25412e-07	0.02548
825	0.18292	0.0206	5.50888e-05	0.0011	0.000214226	0.00142	0.000246641	6.04864e-05	7.28752e-07	0.0237
826	0.18135	0.01898	5.62075e-05	0.00112	0.000216051	0.00143	0.000248039	6.08025e-05	7.32116e-07	0.02211
827	0.17836	0.01752	5.73606e-05	0.00114	0.000217899	0.00144	0.000249449	6.11211e-05	7.35503e-07	0.02068
828	0.17608	0.0162	5.85495e-05	0.00116	0.000219771	0.00145	0.000250872	6.14422e-05	7.38914e-07	0.01939
829	0.17567	0.01502	5.97758e-05	0.00117	0.000221666	0.00145	0.000252306	6.17658e-05	7.42349e-07	0.01824
830	0.17162	0.01395	6.10409e-05	0.00119	0.000223587	0.00146	0.000253753	6.2092e-05	7.45807e-07	0.01721
831	0.16843	0.01298	6.23466e-05	0.00121	0.000225533	0.00147	0.000255212	6.24208e-05	7.4929e-07	0.01627
832	0.16412	0.01211	6.36945e-05	0.00123	0.000227504	0.00148	0.000256683	6.27522e-05	7.52797e-07	0.01543
833	0.16523	0.01131	6.50866e-05	0.00125	0.000229501	0.00149	0.000258168	6.30862e-05	7.56329e-07	0.01467
834	0.16262	0.01059	6.65247e-05	0.00127	0.000231524	0.0015	0.000259665	6.3423e-05	7.59886e-07	0.01398
835	0.16051	0.00993	6.8011e-05	0.00129	0.000233574	0.00151	0.000261176	6.37624e-05	7.63468e-07	0.01335
836	0.15821	0.00932	6.95476e-05	0.00131	0.000235652	0.00152	0.000262699	6.41046e-05	7.67075e-07	0.01279
837	0.15665	0.00877	7.11368e-05	0.00133	0.000237757	0.00153	0.000264237	6.44495e-05	7.70708e-07	0.01227
838	0.15458	0.00826	7.2781e-05	0.00135	0.000239891	0.00154	0.000265787	6.47972e-05	7.74367e-07	0.0118
839	0.15195	0.0078	7.44828e-05	0.00137	0.000242054	0.00155	0.000267351	6.51477e-05	7.78052e-07	0.01137
840	0.14972	0.00737	7.62449e-05	0.0014	0.000244245	0.00156	0.000268929	6.55011e-05	7.81763e-07	0.01098
841	0.14815	0.00697	7.80702e-05	0.00142	0.000246467	0.00157	0.000270522	6.58573e-05	7.85501e-07	0.01063
842	0.14488	0.00661	7.99617e-05	0.00144	0.000248719	0.00158	0.000272128	6.62165e-05	7.89266e-07	0.0103
843	0.14508	0.00627	8.19227e-05	0.00147	0.000251003	0.00159	0.000273748	6.65786e-05	7.93057e-07	0.01
844	0.14371	0.00595	8.39565e-05	0.00149	0.000253317	0.0016	0.000275384	6.69437e-05	7.96877e-07	0.00973
845	0.14278	0.00566	8.6067e-05	0.00152	0.000255664	0.00161	0.000277033	6.73118e-05	8.00724e-07	0.00948
846	0.142	0.00539	8.82579e-05	0.00155	0.000258044	0.00163	0.000278698	6.7683e-05	8.04599e-07	0.00926
847	0.14046	0.00514	9.05333e-05	0.00157	0.000260457	0.00164	0.000280378	6.80572e-05	8.08502e-07	0.00905
848	0.13896	0.0049	9.28978e-05	0.0016	0.000262904	0.00165	0.000282073	6.84346e-05	8.12433e-07	0.00886
849	0.1404	0.00468	9.53559e-05	0.00163	0.000265385	0.00166	0.000283783	6.8815e-05	8.16393e-07	0.00869
850	0.13856	0.00448	9.79127e-05	0.00166	0.000267902	0.00167	0.000285509	6.91987e-05	8.20383e-07	0.00853
851	0.13658	0.00428	0.000100574	0.00169	0.000270455	0.00168	0.000287251	6.95856e-05	8.24401e-07	0.00838
852	0.13677	0.0041	0.000103344	0.00172	0.000273044	0.00169	0.000289008	6.99757e-05	8.2845e-07	0.00825
853	0.13669	0.00393	0.00010623	0.00175	0.000275671	0.00171	0.000290782	7.03691e-05	8.32528e-07	0.00813
854	0.13641	0.00377	0.000109239	0.00179	0.000278336	0.00172	0.000292572	7.07659e-05	8.36636e-07	0.00803
855	0.13611	0.00362	0.000112377	0.00182	0.000281039	0.00173	0.000294379	7.1166e-05	8.40775e-07	0.00793
856	0.13602	0.00348	0.000115652	0.00186	0.000283782	0.00174	0.000296203	7.15695e-05	8.44944e-07	0.00784
857	0.13646	0.00335	0.000119072	0.00189	0.000286566	0.00175	0.000298043	7.19764e-05	8.49145e-07	0.00777
858	0.13586	0.00322	0.000122646	0.00193	0.00028939	0.00177	0.000299901	7.23869e-05	8.53377e-07	0.0077
859	0.13559	0.0031	0.000126382	0.00197	0.000292257	0.00178	0.000301776	7.28008e-05	8.57641e-07	0.00764
860	0.13553	0.00299	0.000130291	0.00201	0.000295166	0.00179	0.000303669	7.32183e-05	8.61937e-07	0.00759
861	0.13563	0.00288	0.000134384	0.00205	0.000298119	0.0018	0.000305579	7.36394e-05	8.66265e-07	0.00754
862	0.13554	0.00278	0.000138673	0.00209	0.000301116	0.00182	0.000307508	7.40642e-05	8.70626e-07	0.0075
863	0.13436	0.00268	0.000143169	0.00213	0.000304159	0.00183	0.000309455	7.44926e-05	8.75019e-07	0.00747
864	0.1352	0.00259	0.000147887	0.00217	0.000307248	0.00184	0.000311421	7.49248e-05	8.79447e-07	0.00745
865	0.13514	0.00251	0.000152842	0.00222	0.000310384	0.00186	0.000313405	7.53607e-05	8.83907e-07	0.00743
866	0.13526	0.00242	0.000158049	0.00227	0.000313568	0.00187	0.000315408	7.58005e-05	8.88402e-07	0.00742
867	0.13575	0.00234	0.000163525	0.00231	0.000316802	0.00188	0.000317431	7.62441e-05	8.92932e-07	0.00742
868	0.13658	0.00227	0.000169291	0.00237	0.000320086	0.0019	0.000319473	7.66916e-05	8.97496e-07	0.00742
869	0.13555	0.0022	0.000175365	0.00242	0.000323421	0.00191	0.000321535	7.7143e-05	9.02095e-07	0.00742
870	0.1359	0.00213	0.000181771	0.00247	0.000326808	0.00192	0.000323617	7.75985e-05	9.06729e-07	0.00743
871	0.1364	0.00206	0.000188534	0.00253	0.000330249	0.00194	0.000325719	7.8058e-05	9.114e-07	0.00745
872	0.13727	0.002	0.000195679	0.00258	0.000333745	0.00195	0.000327842	7.85215e-05	9.16106e-07	0.00747
873	0.13689	0.00194	0.000203237	0.00264	0.000337296	0.00197	0.000329985	7.89893e-05	9.20849e-07	0.0075
874	0.13784	0.00189	0.000211239	0.0027	0.000340904	0.00198	0.00033215	7.94612e-05	9.25629e-07	0.00753
875	0.1372	0.00183	0.000219722	0.00277	0.00034457	0.002	0.000334335	7.99373e-05	9.30446e-07	0.00757
876	0.13793	0.00178	0.000228723	0.00283	0.000348296	0.00201	0.000336543	8.04178e-05	9.35301e-07	0.00762
877	0.13659	0.00173	0.000238286	0.0029	0.000352082	0.00203	0.000338772	8.09026e-05	9.40194e-07	0.00767
878	0.13683	0.00168	0.000248459	0.00297	0.00035593	0.00204	0.000341024	8.13918e-05	9.45126e-07	0.00772
879	0.13795	0.00164	0.000259293	0.00304	0.000359842	0.00206	0.000343298	8.18854e-05	9.50096e-07	0.00778
880	0.13736	0.00159	0.000270848	0.00312	0.000363819	0.00207	0.000345595	8.23835e-05	9.55106e-07	0.00784
881	0.13728	0.00155	0.000283189	0.0032	0.000367861	0.00209	0.000347915	8.28862e-05	9.60156e-07	0.00792
882	0.13787	0.00151	0.000296387	0.00328	0.000371971	0.0021	0.000350259	8.33935e-05	9.65245e-07	0.00799
883	0.13838	0.00147	0.000310524	0.00336	0.000376151	0.00212	0.000352626	8.39055e-05	9.70376e-07	0.00808
884	0.13803	0.00143	0.00032569	0.00345	0.000380401	0.00214	0.000355017	8.44222e-05	9.75547e-07	0.00816
885	0.13686	0.0014	0.000341987	0.00354	0.000384724	0.00215	0.000357433	8.49437e-05	9.8076e-07	0.00826
886	0.13796	0.00136	0.000359529	0.00363	0.00038912	0.00217	0.000359873	8.547e-05	9.86014e-07	0.00836
887	0.13844	0.00133	0.000378445	0.00373	0.000393592	0.00219	0.000362339	8.60012e-05	9.91311e-07	0.00847
888	0.13732	0.0013	0.000398882	0.00384	0.000398142	0.0022	0.00036483	8.65374e-05	9.96651e-07	0.00858
889	0.13812	0.00126	0.000421005	0.00394	0.000402771	0.00222	0.000367346	8.70786e-05	1.00203e-06	0.00871
890	0.13838	0.00123	0.000445004	0.00405	0.000407481	0.00224	0.000369889	8.7625e-05	1.00746e-06	0.00884
891	0.13903	0.0012	0.000471094	0.00417	0.000412274	0.00226	0.000372458	8.81764e-05	1.01293e-06	0.00898
892	0.14009	0.00118	0.000499523	0.00429	0.000417152	0.00227	0.000375054	8.87331e-05	1.01845e-06	0.00912
893	0.13989	0.00115	0.000530575	0.00442	0.000422117	0.00229	0.000377677	8.92951e-05	1.02401e-06	0.00928
894	0.14045	0.00112	0.000564581	0.00455	0.000427171	0.00231	0.000380328	8.98624e-05	1.02961e-06	0.00945
895	0.14061	0.0011	0.000601921	0.00469	0.000432316	0.00233	0.000383007	9.04352e-05	1.03527e-06	0.00962
896	0.14089	0.00107	0.00064304	0.00483	0.000437554	0.00235	0.000385714	9.10134e-05	1.04097e-06	0.00981
897	0.14118	0.00105	0.000688456	0.00498	0.000442888	0.00237	0.00038845	9.15972e-05	1.04671e-06	0.01001
898	0.1411	0.00103	0.000738782	0.00514	0.00044832	0.00239	0.000391215	9.21866e-05	1.05251e-06	0.01023
899	0.14185	0.00101	0.000794738	0.00531	0.000453853	0.00241	0.00039401	9.27818e-05	1.05835e-06	0.01046
900	0.14258	0.000983959	0.000857178	0.00548	0.000459488	0.00243	0.000396835	9.33827e-05	1.06424e-06	0.0107
901	0.14384	0.000963215	0.000927124	0.00566	0.000465229	0.00245	0.00039969	9.39894e-05	1.07018e-06	0.01096
902	0.14402	0.000943118	0.00101	0.00586	0.000471078	0.00247	0.000402576	9.46021e-05	1.07617e-06	0.01124
903	0.14529	0.00092364	0.00109	0.00606	0.000477037	0.00249	0.000405493	9.52208e-05	1.08221e-06	0.01154
904	0.14669	0.000904757	0.0012	0.00627	0.000483111	0.00251	0.000408443	9.58456e-05	1.0883e-06	0.01187
905	0.14716	0.000886445	0.00131	0.00649	0.000489301	0.00253	0.000411424	9.64766e-05	1.09445e-06	0.01222
906	0.14873	0.000868681	0.00144	0.00673	0.00049561	0.00255	0.000414438	9.71138e-05	1.10064e-06	0.0126
907	0.14916	0.000851443	0.00159	0.00698	0.000502042	0.00257	0.000417486	9.77573e-05	1.10689e-06	0.01301
908	0.15055	0.000834712	0.00177	0.00724	0.0005086	0.00259	0.000420567	9.84072e-05	1.11319e-06	0.01347
909	0.15293	0.000818467	0.00198	0.00751	0.000515286	0.00262	0.000423682	9.90637e-05	1.11955e-06	0.01397
910	0.15368	0.00080269	0.00222	0.00781	0.000522106	0.00264	0.000426832	9.97267e-05	1.12596e-06	0.01452
911	0.15617	0.000787363	0.00251	0.00812	0.000529061	0.00266	0.000430018	0.000100396	1.13242e-06	0.01513
912	0.15785	0.00077247	0.00285	0.00844	0.000536156	0.00268	0.000433239	0.000101073	1.13895e-06	0.01582
913	0.15996	0.000757993	0.00326	0.00879	0.000543394	0.00271	0.000436496	0.000101756	1.14552e-06	0.0166
914	0.16231	0.000743918	0.00376	0.00916	0.00055078	0.00273	0.00043979	0.000102446	1.15216e-06	0.01749
915	0.1649	0.000730231	0.00437	0.00956	0.000558317	0.00276	0.000443122	0.000103144	1.15885e-06	0.01852
916	0.16741	0.000716916	0.00511	0.00998	0.00056601	0.00278	0.000446491	0.000103848	1.1656e-06	0.0197
917	0.16973	0.000703961	0.00603	0.01042	0.000573862	0.0028	0.0004499	0.00010456	1.17241e-06	0.02109
918	0.17223	0.000691353	0.00715	0.0109	0.000581878	0.00283	0.000453347	0.000105279	1.17928e-06	0.02271
919	0.17433	0.00067908	0.00852	0.01141	0.000590064	0.00285	0.000456834	0.000106005	1.18621e-06	0.02461
920	0.1769	0.000667129	0.01014	0.01196	0.000598422	0.00288	0.000460361	0.000106739	1.19321e-06	0.02681
921	0.17838	0.000655491	0.01197	0.01254	0.00060696	0.00291	0.000463929	0.000107481	1.20026e-06	0.02926
922	0.17985	0.000644153	0.01389	0.01317	0.000615681	0.00293	0.000467539	0.00010823	1.20738e-06	0.03182
923	0.1806	0.000633106	0.01558	0.01384	0.00062459	0.00296	0.000471191	0.000108988	1.21456e-06	0.03423
924	0.18074	0.00062234	0.01668	0.01457	0.000633694	0.00299	0.000474886	0.000109753	1.2218e-06	0.03608
925	0.18068	0.000611846	0.01684	0.01535	0.000642999	0.00301	0.000478625	0.000110526	1.22911e-06	0.03705
926	0.18049	0.000601614	0.01601	0.0162	0.000652509	0.00304	0.000482407	0.000111308	1.23649e-06	0.0371
927	0.17986	0.000591635	0.01445	0.01712	0.000662231	0.00307	0.000486235	0.000112098	1.24393e-06	0.03649
928	0.17881	0.000581903	0.01257	0.01811	0.000672172	0.0031	0.000490109	0.000112896	1.25144e-06	0.03564
929	0.178	0.000572408	0.01069	0.0192	0.000682337	0.00313	0.000494029	0.000113703	1.25901e-06	0.03487
930	0.17765	0.000563143	0.00899	0.02037	0.000692735	0.00316	0.000497996	0.000114518	1.26666e-06	0.03439
931	0.17788	0.0005541	0.00755	0.02166	0.000703371	0.00319	0.000502011	0.000115342	1.27438e-06	0.03427
932	0.17751	0.000545273	0.00635	0.02306	0.000714254	0.00322	0.000506074	0.000116176	1.28216e-06	0.03451
933	0.17798	0.000536655	0.00537	0.0246	0.00072539	0.00325	0.000510188	0.000117018	1.29002e-06	0.03512
934	0.17855	0.000528238	0.00458	0.0263	0.000736788	0.00328	0.000514351	0.000117869	1.29795e-06	0.03605
935	0.17957	0.000520018	0.00393	0.02816	0.000748456	0.00331	0.000518566	0.00011873	1.30596e-06	0.03731
936	0.18143	0.000511988	0.0034	0.03022	0.000760403	0.00334	0.000522832	0.0001196	1.31404e-06	0.03888
937	0.18335	0.000504142	0.00297	0.03249	0.000772638	0.00337	0.000527152	0.00012048	1.32219e-06	0.04076
938	0.18672	0.000496475	0.00261	0.03502	0.000785169	0.00341	0.000531525	0.00012137	1.33042e-06	0.04297
939	0.1897	0.00048898	0.0023	0.03783	0.000798007	0.00344	0.000535952	0.000122269	1.33873e-06	0.04552
940	0.19321	0.000481654	0.00205	0.04096	0.000811161	0.00347	0.000540435	0.000123178	1.34711e-06	0.04844
941	0.19738	0.000474491	0.00183	0.04446	0.000824642	0.00351	0.000544975	0.000124098	1.35558e-06	0.05177
942	0.20161	0.000467486	0.00165	0.04839	0.000838461	0.00354	0.000549571	0.000125028	1.36412e-06	0.05556
943	0.20705	0.000460635	0.00149	0.05279	0.00085263	0.00358	0.000554227	0.000125968	1.37275e-06	0.05985
944	0.21266	0.000453932	0.00135	0.05775	0.000867159	0.00361	0.000558941	0.00012692	1.38146e-06	0.06472
945	0.21867	0.000447375	0.00123	0.06334	0.000882062	0.00365	0.000563716	0.000127881	1.39025e-06	0.07024
946	0.2272	0.000440959	0.00112	0.06963	0.000897351	0.00369	0.000568552	0.000128854	1.39912e-06	0.07648
947	0.23565	0.000434679	0.00103	0.07674	0.00091304	0.00372	0.000573451	0.000129838	1.40808e-06	0.08355
948	0.24525	0.000428533	0.000950458	0.08474	0.000929143	0.00376	0.000578413	0.000130834	1.41713e-06	0.09152
949	0.25515	0.000422515	0.000877953	0.09372	0.000945674	0.0038	0.000583439	0.00013184	1.42626e-06	0.10049
950	0.26547	0.000416623	0.00081331	0.10377	0.000962648	0.00384	0.000588532	0.000132859	1.43548e-06	0.11052
951	0.27743	0.000410854	0.000755447	0.1149	0.000980082	0.00388	0.000593691	0.000133889	1.44479e-06	0.12165
952	0.29019	0.000405203	0.000703463	0.12708	0.000997992	0.00392	0.000598918	0.000134931	1.4542e-06	0.13385
953	0.30298	0.000399667	0.000656598	0.14019	0.00102	0.00396	0.000604215	0.000135986	1.46369e-06	0.14697
954	0.3147	0.000394244	0.00061421	0.15393	0.00104	0.004	0.000609582	0.000137053	1.47328e-06	0.16073
955	0.32671	0.000388931	0.000575752	0.16783	0.00105	0.00405	0.000615021	0.000138132	1.48296e-06	0.17465
956	0.33774	0.000383724	0.000540759	0.18118	0.00107	0.00409	0.000620532	0.000139224	1.49274e-06	0.18803
957	0.34464	0.000378621	0.000508831	0.19308	0.0011	0.00413	0.000626118	0.00014033	1.50262e-06	0.19996
958	0.35065	0.000373618	0.000479623	0.2025	0.00112	0.00418	0.00063178	0.000141448	1.51259e-06	0.20943
959	0.35338	0.000368714	0.000452837	0.20851	0.00114	0.00422	0.000637519	0.00014258	1.52266e-06	0.21547
960	0.35352	0.000363906	0.000428216	0.21041	0.00116	0.00427	0.000643336	0.000143726	1.53284e-06	0.21742
961	0.35073	0.000359191	0.000405535	0.20798	0.00118	0.00432	0.000649233	0.000144885	1.54312e-06	0.21504
962	0.34462	0.000354567	0.000384595	0.2015	0.00121	0.00436	0.000655212	0.000146058	1.5535e-06	0.20861
963	0.3376	0.000350032	0.000365225	0.19171	0.00123	0.00441	0.000661273	0.000147246	1.56398e-06	0.19888
964	0.32807	0.000345582	0.000347272	0.17958	0.00126	0.00446	0.000667418	0.000148448	1.57457e-06	0.18681
965	0.31835	0.000341217	0.000330603	0.16611	0.00128	0.00451	0.00067365	0.000149665	1.58527e-06	0.17341
966	0.30677	0.000336934	0.000315099	0.1522	0.00131	0.00456	0.000679969	0.000150897	1.59608e-06	0.15956
967	0.29598	0.000332731	0.000300654	0.13852	0.00134	0.00461	0.000686377	0.000152145	1.607e-06	0.14594
968	0.28508	0.000328607	0.000287175	0.12551	0.00137	0.00467	0.000692876	0.000153408	1.61804e-06	0.13301
969	0.27675	0.000324558	0.000274577	0.11345	0.0014	0.00472	0.000699468	0.000154686	1.62918e-06	0.12102
970	0.26594	0.000320583	0.000262787	0.10246	0.00143	0.00478	0.000706154	0.000155981	1.64045e-06	0.1101
971	0.25729	0.000316681	0.000251736	0.09255	0.00146	0.00483	0.000712936	0.000157292	1.65182e-06	0.10028
972	0.24851	0.00031285	0.000241364	0.08369	0.00149	0.00489	0.000719816	0.000158619	1.66332e-06	0.0915
973	0.24199	0.000309087	0.000231618	0.07581	0.00152	0.00494	0.000726796	0.000159964	1.67494e-06	0.0837
974	0.23469	0.000305392	0.000222448	0.06881	0.00156	0.005	0.000733878	0.000161325	1.68668e-06	0.07679
975	0.22964	0.000301763	0.000213809	0.0626	0.00159	0.00506	0.000741064	0.000162704	1.69855e-06	0.07068
976	0.22372	0.000298198	0.000205663	0.0571	0.00163	0.00512	0.000748355	0.000164101	1.71054e-06	0.06527
977	0.21854	0.000294696	0.000197971	0.05222	0.00167	0.00518	0.000755755	0.000165516	1.72266e-06	0.06049
978	0.21394	0.000291255	0.000190701	0.04787	0.00171	0.00525	0.000763265	0.000166949	1.7349e-06	0.05624
979	0.21093	0.000287874	0.000183823	0.044	0.00175	0.00531	0.000770886	0.0001684	1.74728e-06	0.05248
980	0.20603	0.000284551	0.00017731	0.04055	0.00179	0.00538	0.000778623	0.000169871	1.75979e-06	0.04913
981	0.20175	0.000281285	0.000171135	0.03746	0.00184	0.00544	0.000786476	0.000171361	1.77244e-06	0.04615
982	0.19876	0.000278076	0.000165276	0.03469	0.00188	0.00551	0.000794449	0.000172871	1.78522e-06	0.0435
983	0.19458	0.00027492	0.000159712	0.0322	0.00193	0.00558	0.000802543	0.000174401	1.79814e-06	0.04112
984	0.19083	0.000271819	0.000154424	0.02995	0.00198	0.00565	0.000810761	0.000175951	1.81121e-06	0.03899
985	0.1883	0.000268769	0.000149393	0.02792	0.00203	0.00572	0.000819106	0.000177522	1.82441e-06	0.03709
986	0.18549	0.00026577	0.000144604	0.02608	0.00209	0.00579	0.00082758	0.000179114	1.83776e-06	0.03537
987	0.18315	0.000262821	0.00014004	0.0244	0.00214	0.00587	0.000836186	0.000180727	1.85126e-06	0.03384
988	0.18017	0.000259921	0.000135689	0.02288	0.0022	0.00594	0.000844926	0.000182363	1.8649e-06	0.03245
989	0.17763	0.000257068	0.000131537	0.02149	0.00226	0.00602	0.000853805	0.000184021	1.8787e-06	0.0312
990	0.17544	0.000254263	0.000127572	0.02022	0.00232	0.0061	0.000862823	0.000185701	1.89265e-06	0.03007
991	0.17419	0.000251502	0.000123783	0.01906	0.00239	0.00618	0.000871985	0.000187404	1.90676e-06	0.02906
992	0.172	0.000248787	0.00012016	0.01799	0.00246	0.00626	0.000881293	0.000189131	1.92103e-06	0.02814
993	0.16942	0.000246115	0.000116694	0.017	0.00253	0.00634	0.000890751	0.000190882	1.93545e-06	0.02732
994	0.16714	0.000243486	0.000113375	0.01609	0.0026	0.00643	0.000900362	0.000192657	1.95004e-06	0.02657
995	0.16596	0.000240899	0.000110195	0.01525	0.00268	0.00651	0.000910128	0.000194457	1.9648e-06	0.0259
996	0.16518	0.000238352	0.000107147	0.01448	0.00276	0.0066	0.000920054	0.000196283	1.97972e-06	0.0253
997	0.16311	0.000235846	0.000104224	0.01376	0.00285	0.00669	0.000930143	0.000198134	1.99481e-06	0.02476
998	0.16131	0.000233379	0.000101418	0.01309	0.00293	0.00678	0.000940398	0.000200012	2.01008e-06	0.02428
999	0.15981	0.000230951	9.87241e-05	0.01247	0.00303	0.00688	0.000950824	0.000201916	2.02552e-06	0.02385
1000	0.15871	0.00022856	9.61358e-05	0.01189	0.00312	0.00697	0.000961423	0.000203848	2.04115e-06	0.02347
1001	0.15802	0.000226206	9.36477e-05	0.01134	0.00323	0.00707	0.0009722	0.000205807	2.05695e-06	0.02314
1002	0.15645	0.000223889	9.12548e-05	0.01084	0.00333	0.00717	0.00098316	0.000207795	2.07294e-06	0.02285
1003	0.15457	0.000221606	8.89523e-05	0.01037	0.00344	0.00727	0.000994305	0.000209811	2.08911e-06	0.0226
1004	0.15388	0.000219359	8.67357e-05	0.00992	0.00356	0.00738	0.00101	0.000211857	2.10547e-06	0.02239
1005	0.15286	0.000217145	8.46008e-05	0.00951	0.00369	0.00748	0.00102	0.000213934	2.12203e-06	0.02221
1006	0.1517	0.000214965	8.25436e-05	0.00912	0.00382	0.00759	0.00103	0.00021604	2.13879e-06	0.02207
1007	0.15161	0.000212817	8.05605e-05	0.00875	0.00395	0.0077	0.00104	0.000218178	2.15574e-06	0.02196
1008	0.15029	0.000210701	7.86479e-05	0.0084	0.0041	0.00782	0.00105	0.000220348	2.17289e-06	0.02188
1009	0.1496	0.000208617	7.68025e-05	0.00808	0.00425	0.00793	0.00107	0.00022255	2.19025e-06	0.02184
1010	0.14897	0.000206563	7.50211e-05	0.00777	0.00441	0.00805	0.00108	0.000224786	2.20782e-06	0.02182
1011	0.14876	0.00020454	7.3301e-05	0.00748	0.00458	0.00817	0.00109	0.000227055	2.2256e-06	0.02183
1012	0.14879	0.000202546	7.16393e-05	0.0072	0.00476	0.0083	0.0011	0.000229359	2.2436e-06	0.02187
1013	0.14812	0.000200581	7.00333e-05	0.00694	0.00495	0.00842	0.00112	0.000231698	2.26182e-06	0.02194
1014	0.14831	0.000198645	6.84807e-05	0.0067	0.00516	0.00855	0.00113	0.000234073	2.28026e-06	0.02204
1015	0.14824	0.000196736	6.69791e-05	0.00646	0.00537	0.00869	0.00114	0.000236484	2.29892e-06	0.02217
1016	0.14827	0.000194855	6.55263e-05	0.00624	0.0056	0.00882	0.00116	0.000238933	2.31782e-06	0.02232
1017	0.14827	0.000193	6.41202e-05	0.00603	0.00584	0.00896	0.00117	0.00024142	2.33695e-06	0.02251
1018	0.14895	0.000191172	6.27588e-05	0.00583	0.0061	0.0091	0.00119	0.000243946	2.35631e-06	0.02272
1019	0.14936	0.00018937	6.14402e-05	0.00564	0.00638	0.00925	0.0012	0.000246512	2.37592e-06	0.02297
1020	0.14978	0.000187593	6.01628e-05	0.00546	0.00667	0.0094	0.00122	0.000249119	2.39578e-06	0.02324
1021	0.15001	0.000185841	5.89247e-05	0.00529	0.00699	0.00955	0.00123	0.000251767	2.41588e-06	0.02355
1022	0.15106	0.000184113	5.77244e-05	0.00512	0.00732	0.00971	0.00125	0.000254457	2.43624e-06	0.0239
1023	0.15152	0.00018241	5.65603e-05	0.00496	0.00768	0.00987	0.00126	0.00025719	2.45686e-06	0.02428
1024	0.15275	0.00018073	5.54311e-05	0.00481	0.00807	0.01003	0.00128	0.000259968	2.47774e-06	0.0247
1025	0.15423	0.000179072	5.43354e-05	0.00467	0.00849	0.0102	0.0013	0.000262791	2.49889e-06	0.02516
1026	0.15471	0.000177438	5.32717e-05	0.00453	0.00894	0.01038	0.00131	0.00026566	2.52031e-06	0.02566
1027	0.15581	0.000175826	5.2239e-05	0.0044	0.00942	0.01055	0.00133	0.000268577	2.542e-06	0.0262
1028	0.15754	0.000174236	5.1236e-05	0.00428	0.00994	0.01074	0.00135	0.000271541	2.56398e-06	0.0268
1029	0.15973	0.000172667	5.02616e-05	0.00416	0.01051	0.01092	0.00137	0.000274555	2.58624e-06	0.02745
1030	0.16062	0.000171119	4.93146e-05	0.00404	0.01112	0.01111	0.00138	0.000277619	2.6088e-06	0.02816
1031	0.16217	0.000169592	4.83942e-05	0.00393	0.01178	0.01131	0.0014	0.000280735	2.63165e-06	0.02893
1032	0.1641	0.000168085	4.74993e-05	0.00382	0.01251	0.01151	0.00142	0.000283903	2.6548e-06	0.02977
1033	0.16552	0.000166599	4.66289e-05	0.00372	0.0133	0.01172	0.00144	0.000287125	2.67826e-06	0.03068
1034	0.16773	0.000165131	4.57822e-05	0.00362	0.01416	0.01193	0.00146	0.000290403	2.70203e-06	0.03168
1035	0.16977	0.000163684	4.49584e-05	0.00353	0.0151	0.01215	0.00148	0.000293736	2.72612e-06	0.03277
1036	0.17242	0.000162255	4.41566e-05	0.00344	0.01613	0.01238	0.0015	0.000297127	2.75053e-06	0.03395
1037	0.17482	0.000160844	4.3376e-05	0.00335	0.01726	0.01261	0.00152	0.000300577	2.77527e-06	0.03525
1038	0.17764	0.000159452	4.26159e-05	0.00327	0.01851	0.01285	0.00154	0.000304088	2.80035e-06	0.03668
1039	0.18104	0.000158078	4.18756e-05	0.00319	0.01989	0.01309	0.00157	0.00030766	2.82577e-06	0.03824
1040	0.18359	0.000156722	4.11544e-05	0.00311	0.02141	0.01334	0.00159	0.000311295	2.85153e-06	0.03996
1041	0.18756	0.000155383	4.04517e-05	0.00303	0.02309	0.0136	0.00161	0.000314995	2.87765e-06	0.04185
1042	0.19093	0.000154061	3.97668e-05	0.00296	0.02495	0.01387	0.00164	0.000318761	2.90413e-06	0.04393
1043	0.19468	0.000152756	3.90992e-05	0.00289	0.02701	0.01414	0.00166	0.000322595	2.93098e-06	0.04622
1044	0.1989	0.000151467	3.84482e-05	0.00282	0.02931	0.01443	0.00168	0.000326499	2.9582e-06	0.04876
1045	0.20307	0.000150195	3.78133e-05	0.00276	0.03186	0.01472	0.00171	0.000330474	2.98581e-06	0.05156
1046	0.20727	0.000148939	3.7194e-05	0.00269	0.03469	0.01502	0.00173	0.000334521	3.0138e-06	0.05466
1047	0.21227	0.000147698	3.65898e-05	0.00263	0.03783	0.01533	0.00176	0.000338643	3.04218e-06	0.05808
1048	0.21681	0.000146473	3.60001e-05	0.00258	0.04131	0.01564	0.00179	0.000342842	3.07097e-06	0.06185
1049	0.2213	0.000145263	3.54246e-05	0.00252	0.04516	0.01597	0.00181	0.000347119	3.10017e-06	0.06599
1050	0.22629	0.000144067	3.48628e-05	0.00246	0.04938	0.01631	0.00184	0.000351476	3.12979e-06	0.07053
1051	0.23113	0.000142887	3.43143e-05	0.00241	0.05397	0.01666	0.00187	0.000355916	3.15983e-06	0.07545
1052	0.23591	0.000141721	3.37785e-05	0.00236	0.05893	0.01702	0.0019	0.00036044	3.19031e-06	0.08075
1053	0.24019	0.000140569	3.32552e-05	0.00231	0.06418	0.0174	0.00193	0.000365051	3.22124e-06	0.08636
1054	0.24447	0.000139431	3.2744e-05	0.00226	0.06965	0.01778	0.00196	0.000369751	3.25261e-06	0.09219
1055	0.24835	0.000138307	3.22445e-05	0.00221	0.07517	0.01818	0.00199	0.000374541	3.28444e-06	0.0981
1056	0.25148	0.000137196	3.17563e-05	0.00217	0.08054	0.01859	0.00202	0.000379426	3.31675e-06	0.10388
1057	0.25478	0.000136099	3.12791e-05	0.00212	0.0855	0.01902	0.00206	0.000384406	3.34953e-06	0.10925
1058	0.25645	0.000135015	3.08125e-05	0.00208	0.08973	0.01946	0.00209	0.000389485	3.3828e-06	0.11392
1059	0.25778	0.000133943	3.03564e-05	0.00204	0.09294	0.01991	0.00213	0.000394664	3.41657e-06	0.11758
1060	0.25857	0.000132885	2.99102e-05	0.002	0.09486	0.02038	0.00216	0.000399948	3.45085e-06	0.11997
1061	0.2592	0.000131839	2.94739e-05	0.00196	0.0953	0.02087	0.0022	0.000405338	3.48564e-06	0.1209
1062	0.25836	0.000130805	2.9047e-05	0.00192	0.09424	0.02138	0.00223	0.000410837	3.52097e-06	0.12035
1063	0.25704	0.000129783	2.86293e-05	0.00189	0.09178	0.0219	0.00227	0.000416449	3.55683e-06	0.11841
1064	0.25546	0.000128773	2.82205e-05	0.00185	0.08811	0.02244	0.00231	0.000422176	3.59324e-06	0.1153
1065	0.25323	0.000127775	2.78205e-05	0.00182	0.08354	0.02301	0.00235	0.000428022	3.63022e-06	0.11131
1066	0.2504	0.000126789	2.74288e-05	0.00178	0.07838	0.02359	0.00239	0.00043399	3.66777e-06	0.10674
1067	0.24781	0.000125814	2.70454e-05	0.00175	0.07292	0.0242	0.00244	0.000440083	3.70591e-06	0.1019
1068	0.24464	0.00012485	2.667e-05	0.00172	0.0674	0.02483	0.00248	0.000446305	3.74464e-06	0.09703
1069	0.24122	0.000123897	2.63023e-05	0.00169	0.06201	0.02549	0.00252	0.000452659	3.78398e-06	0.09231
1070	0.23766	0.000122955	2.59422e-05	0.00166	0.05686	0.02617	0.00257	0.00045915	3.82395e-06	0.08787
1071	0.23472	0.000122023	2.55894e-05	0.00163	0.05205	0.02688	0.00262	0.000465781	3.86455e-06	0.08379
1072	0.23145	0.000121102	2.52437e-05	0.0016	0.04761	0.02762	0.00266	0.000472556	3.90581e-06	0.08011
1073	0.22865	0.000120192	2.49051e-05	0.00157	0.04354	0.02839	0.00271	0.00047948	3.94773e-06	0.07684
1074	0.22571	0.000119292	2.45731e-05	0.00154	0.03985	0.02919	0.00276	0.000486556	3.99032e-06	0.07398
1075	0.22414	0.000118402	2.42478e-05	0.00152	0.03651	0.03002	0.00282	0.00049379	4.03361e-06	0.07151
1076	0.22198	0.000117521	2.39289e-05	0.00149	0.0335	0.0309	0.00287	0.000501185	4.07761e-06	0.0694
1077	0.22	0.000116651	2.36162e-05	0.00147	0.03078	0.0318	0.00293	0.000508748	4.12233e-06	0.06763
1078	0.21851	0.00011579	2.33096e-05	0.00144	0.02834	0.03275	0.00298	0.000516482	4.16779e-06	0.06618
1079	0.21693	0.000114939	2.3009e-05	0.00142	0.02614	0.03375	0.00304	0.000524394	4.214e-06	0.06502
1080	0.21552	0.000114097	2.27141e-05	0.00139	0.02416	0.03478	0.0031	0.000532488	4.26099e-06	0.06412
1081	0.21457	0.000113264	2.24248e-05	0.00137	0.02238	0.03587	0.00317	0.00054077	4.30877e-06	0.06346
1082	0.21341	0.00011244	2.21411e-05	0.00135	0.02077	0.037	0.00323	0.000549247	4.35736e-06	0.06304
1083	0.21262	0.000111626	2.18627e-05	0.00133	0.01931	0.03819	0.0033	0.000557923	4.40677e-06	0.06282
1084	0.21193	0.00011082	2.15895e-05	0.00131	0.01799	0.03944	0.00337	0.000566806	4.45703e-06	0.0628
1085	0.21162	0.000110023	2.13214e-05	0.00128	0.01679	0.04074	0.00344	0.000575902	4.50815e-06	0.06297
1086	0.21115	0.000109234	2.10582e-05	0.00126	0.0157	0.04212	0.00351	0.000585218	4.56016e-06	0.06331
1087	0.21137	0.000108454	2.07999e-05	0.00124	0.0147	0.04356	0.00358	0.000594761	4.61307e-06	0.06382
1088	0.2115	0.000107682	2.05463e-05	0.00123	0.0138	0.04507	0.00366	0.000604539	4.66691e-06	0.06449
1089	0.21176	0.000106918	2.02973e-05	0.00121	0.01297	0.04667	0.00374	0.000614558	4.7217e-06	0.06533
1090	0.21199	0.000106163	2.00529e-05	0.00119	0.01221	0.04835	0.00382	0.000624828	4.77745e-06	0.06632
1091	0.21236	0.000105415	1.98128e-05	0.00117	0.01151	0.05012	0.00391	0.000635356	4.8342e-06	0.06747
1092	0.21336	0.000104675	1.9577e-05	0.00115	0.01086	0.05198	0.004	0.000646151	4.89197e-06	0.06877
1093	0.21446	0.000103943	1.93453e-05	0.00114	0.01027	0.05395	0.00409	0.000657223	4.95077e-06	0.07023
1094	0.21548	0.000103219	1.91178e-05	0.00112	0.00972	0.05603	0.00418	0.00066858	5.01065e-06	0.07185
1095	0.21746	0.000102502	1.88942e-05	0.0011	0.00922	0.05823	0.00428	0.000680233	5.07161e-06	0.07364
1096	0.21906	0.000101793	1.86746e-05	0.00109	0.00875	0.06056	0.00438	0.000692192	5.1337e-06	0.07559
1097	0.22135	0.000101091	1.84587e-05	0.00107	0.00831	0.06303	0.00448	0.000704468	5.19693e-06	0.07773
1098	0.22345	0.000100396	1.82466e-05	0.00106	0.00791	0.06564	0.00459	0.000717072	5.26134e-06	0.08004
1099	0.22579	9.97081e-05	1.80381e-05	0.00104	0.00753	0.06842	0.0047	0.000730015	5.32695e-06	0.08255
1100	0.2286	9.90275e-05	1.78332e-05	0.00103	0.00718	0.07138	0.00482	0.00074331	5.3938e-06	0.08527
1101	0.2321	9.83538e-05	1.76317e-05	0.00101	0.00685	0.07452	0.00494	0.00075697	5.46191e-06	0.0882
1102	0.23493	9.7687e-05	1.74336e-05	0.000997051	0.00655	0.07787	0.00507	0.000771008	5.53132e-06	0.09137
1103	0.23843	9.70269e-05	1.72389e-05	0.000983226	0.00626	0.08144	0.0052	0.000785438	5.60206e-06	0.09478
1104	0.24263	9.63735e-05	1.70474e-05	0.000969686	0.00599	0.08525	0.00533	0.000800275	5.67417e-06	0.09846
1105	0.24647	9.57267e-05	1.6859e-05	0.000956424	0.00574	0.08932	0.00547	0.000815534	5.74768e-06	0.10242
1106	0.25084	9.50863e-05	1.66738e-05	0.000943431	0.0055	0.09368	0.00562	0.000831232	5.82263e-06	0.1067
1107	0.25536	9.44524e-05	1.64916e-05	0.000930701	0.00528	0.09835	0.00577	0.000847384	5.89905e-06	0.1113
1108	0.26076	9.38247e-05	1.63124e-05	0.000918226	0.00507	0.10337	0.00593	0.000864009	5.97698e-06	0.11627
1109	0.26586	9.32033e-05	1.6136e-05	0.000906	0.00487	0.10876	0.00609	0.000881126	6.05647e-06	0.12163
1110	0.27258	9.25881e-05	1.59625e-05	0.000894017	0.00469	0.11456	0.00626	0.000898753	6.13755e-06	0.12741
1111	0.27863	9.19789e-05	1.57918e-05	0.000882269	0.00451	0.12081	0.00644	0.000916911	6.22027e-06	0.13367
1112	0.28547	9.13757e-05	1.56239e-05	0.000870751	0.00435	0.12755	0.00662	0.000935622	6.30468e-06	0.14044
1113	0.29297	9.07784e-05	1.54585e-05	0.000859457	0.00419	0.13483	0.00682	0.000954907	6.39082e-06	0.14777
1114	0.30086	9.0187e-05	1.52958e-05	0.00084838	0.00404	0.14272	0.00702	0.000974792	6.47873e-06	0.15571
1115	0.31054	8.96013e-05	1.51357e-05	0.000837517	0.0039	0.15126	0.00723	0.000995299	6.56846e-06	0.16433
1116	0.31874	8.90213e-05	1.4978e-05	0.00082686	0.00376	0.16054	0.00745	0.00102	6.66008e-06	0.1737
1117	0.32937	8.84469e-05	1.48228e-05	0.000816405	0.00363	0.17061	0.00768	0.00104	6.75362e-06	0.18389
1118	0.33992	8.7878e-05	1.467e-05	0.000806147	0.00351	0.18158	0.00792	0.00106	6.84915e-06	0.19499
1119	0.35241	8.73147e-05	1.45196e-05	0.000796081	0.0034	0.19353	0.00817	0.00108	6.94672e-06	0.20709
1120	0.36484	8.67567e-05	1.43714e-05	0.000786202	0.00329	0.20657	0.00844	0.00111	7.04639e-06	0.2203
1121	0.38049	8.6204e-05	1.42255e-05	0.000776505	0.00318	0.22081	0.00871	0.00113	7.14821e-06	0.23473
1122	0.39573	8.56566e-05	1.40819e-05	0.000766987	0.00308	0.23639	0.009	0.00116	7.25226e-06	0.2505
1123	0.41334	8.51144e-05	1.39403e-05	0.000757642	0.00299	0.25342	0.00931	0.00119	7.3586e-06	0.26777
1124	0.4319	8.45774e-05	1.38009e-05	0.000748467	0.0029	0.27207	0.00963	0.00121	7.46729e-06	0.28666
1125	0.45185	8.40454e-05	1.36636e-05	0.000739458	0.00281	0.29248	0.00996	0.00124	7.57841e-06	0.30734
1126	0.47354	8.35184e-05	1.35284e-05	0.000730609	0.00273	0.31482	0.01032	0.00127	7.69202e-06	0.32997
1127	0.49835	8.29963e-05	1.33951e-05	0.000721919	0.00265	0.33924	0.01069	0.0013	7.80821e-06	0.3547
1128	0.52278	8.24791e-05	1.32638e-05	0.000713382	0.00257	0.36589	0.01108	0.00133	7.92705e-06	0.3817
1129	0.55209	8.19667e-05	1.31344e-05	0.000704996	0.0025	0.39491	0.0115	0.00137	8.04862e-06	0.41108
1130	0.58246	8.14591e-05	1.30068e-05	0.000696757	0.00243	0.42638	0.01193	0.0014	8.17301e-06	0.44294
1131	0.61892	8.09562e-05	1.28812e-05	0.000688661	0.00236	0.46032	0.01239	0.00143	8.3003e-06	0.4773
1132	0.65357	8.0458e-05	1.27573e-05	0.000680705	0.0023	0.49668	0.01288	0.00147	8.43059e-06	0.51411
1133	0.69436	7.99643e-05	1.26352e-05	0.000672887	0.00224	0.53526	0.0134	0.00151	8.56397e-06	0.55317
1134	0.73421	7.94751e-05	1.25149e-05	0.000665202	0.00218	0.57568	0.01394	0.00155	8.70054e-06	0.59411
1135	0.77902	7.89904e-05	1.23963e-05	0.000657647	0.00212	0.61734	0.01452	0.00159	8.8404e-06	0.63633
1136	0.8186	7.85102e-05	1.22793e-05	0.000650221	0.00207	0.6594	0.01514	0.00163	8.98366e-06	0.67899
1137	0.86325	7.80343e-05	1.2164e-05	0.00064292	0.00201	0.70071	0.01579	0.00168	9.13043e-06	0.72093
1138	0.90225	7.75627e-05	1.20504e-05	0.00063574	0.00196	0.73983	0.01648	0.00172	9.28082e-06	0.76073
1139	0.94464	7.70953e-05	1.19383e-05	0.000628681	0.00191	0.77512	0.01722	0.00177	9.43495e-06	0.79675
1140	0.974	7.66322e-05	1.18277e-05	0.000621738	0.00187	0.80482	0.01801	0.00182	9.59296e-06	0.82723
1141	0.99922	7.61733e-05	1.17187e-05	0.000614909	0.00182	0.82725	0.01884	0.00187	9.75497e-06	0.8505
1142	1.01597	7.57184e-05	1.16112e-05	0.000608192	0.00178	0.84099	0.01974	0.00193	9.92111e-06	0.86514
1143	1.02404	7.52676e-05	1.15052e-05	0.000601584	0.00173	0.84513	0.0207	0.00198	1.00915e-05	0.87025
1144	1.02021	7.48209e-05	1.14006e-05	0.000595084	0.00169	0.83939	0.02172	0.00204	1.02664e-05	0.86553
1145	1.00474	7.4378e-05	1.12974e-05	0.000588688	0.00165	0.82415	0.02281	0.00211	1.04458e-05	0.85141
1146	0.9819	7.39392e-05	1.11956e-05	0.000582395	0.00162	0.80043	0.02399	0.00217	1.063e-05	0.82889
1147	0.94801	7.35041e-05	1.10952e-05	0.000576202	0.00158	0.7697	0.02525	0.00224	1.08191e-05	0.79944
1148	0.91221	7.30729e-05	1.09961e-05	0.000570107	0.00154	0.73367	0.02661	0.00231	1.10132e-05	0.76479
1149	0.86922	7.26455e-05	1.08984e-05	0.000564108	0.00151	0.69408	0.02806	0.00238	1.12127e-05	0.7267
1150	0.82577	7.22219e-05	1.08019e-05	0.000558203	0.00148	0.65257	0.02964	0.00246	1.14176e-05	0.68679
1151	0.77919	7.18019e-05	1.07067e-05	0.000552391	0.00144	0.6105	0.03133	0.00254	1.16282e-05	0.64646
1152	0.73957	7.13855e-05	1.06128e-05	0.000546668	0.00141	0.56899	0.03316	0.00263	1.18446e-05	0.60682
1153	0.69663	7.09728e-05	1.05201e-05	0.000541034	0.00138	0.52883	0.03513	0.00272	1.20671e-05	0.5687
1154	0.66195	7.05637e-05	1.04286e-05	0.000535487	0.00135	0.4906	0.03726	0.00281	1.2296e-05	0.53266
1155	0.62925	7.0158e-05	1.03384e-05	0.000530024	0.00133	0.45462	0.03957	0.00291	1.25314e-05	0.49905
1156	0.59932	6.97559e-05	1.02492e-05	0.000524645	0.0013	0.42108	0.04206	0.00302	1.27737e-05	0.46808
1157	0.57386	6.93572e-05	1.01612e-05	0.000519347	0.00127	0.39001	0.04477	0.00313	1.30231e-05	0.4398
1158	0.55156	6.89619e-05	1.00744e-05	0.000514129	0.00125	0.36139	0.04769	0.00325	1.32798e-05	0.41418
1159	0.53134	6.857e-05	9.98864e-06	0.000508989	0.00122	0.33511	0.05086	0.00337	1.35441e-05	0.39116
1160	0.51353	6.81814e-05	9.90399e-06	0.000503925	0.0012	0.31104	0.05429	0.0035	1.38165e-05	0.37062
1161	0.49954	6.77961e-05	9.82041e-06	0.000498937	0.00117	0.28903	0.05799	0.00364	1.40971e-05	0.35242
1162	0.48639	6.74141e-05	9.73788e-06	0.000494022	0.00115	0.26891	0.06199	0.00378	1.43864e-05	0.33642
1163	0.47575	6.70353e-05	9.65638e-06	0.00048918	0.00113	0.25054	0.06629	0.00394	1.46847e-05	0.32248
1164	0.46567	6.66596e-05	9.57591e-06	0.000484408	0.00111	0.23375	0.0709	0.0041	1.49923e-05	0.31044
1165	0.45684	6.62872e-05	9.49643e-06	0.000479706	0.00109	0.21841	0.07584	0.00428	1.53097e-05	0.30018
1166	0.44936	6.59178e-05	9.41794e-06	0.000475072	0.00107	0.20437	0.08108	0.00446	1.56372e-05	0.29155
1167	0.44211	6.55515e-05	9.34042e-06	0.000470504	0.00105	0.19151	0.08662	0.00466	1.59754e-05	0.2844
1168	0.43603	6.51882e-05	9.26385e-06	0.000466002	0.00103	0.17973	0.09241	0.00487	1.63246e-05	0.27859
1169	0.42991	6.4828e-05	9.18823e-06	0.000461565	0.00101	0.16891	0.0984	0.00509	1.66855e-05	0.27396
1170	0.4245	6.44707e-05	9.11352e-06	0.00045719	0.000990623	0.15897	0.1045	0.00533	1.70584e-05	0.27035
1171	0.42053	6.41164e-05	9.03972e-06	0.000452878	0.000972909	0.14982	0.11062	0.00559	1.74439e-05	0.26755
1172	0.41552	6.3765e-05	8.96681e-06	0.000448626	0.000955665	0.14139	0.11661	0.00586	1.78427e-05	0.26536
1173	0.41067	6.34165e-05	8.89478e-06	0.000444433	0.000938873	0.13361	0.12232	0.00615	1.82552e-05	0.26355
1174	0.40673	6.30708e-05	8.82362e-06	0.000440299	0.000922519	0.12641	0.12755	0.00647	1.86822e-05	0.26188
1175	0.40338	6.27279e-05	8.7533e-06	0.000436222	0.000906587	0.11976	0.1321	0.00681	1.91244e-05	0.2601
1176	0.39915	6.23878e-05	8.68382e-06	0.000432202	0.000891063	0.11358	0.13579	0.00717	1.95824e-05	0.25796
1177	0.39614	6.20505e-05	8.61517e-06	0.000428237	0.000875933	0.10785	0.13844	0.00756	2.00571e-05	0.25525
1178	0.39167	6.17159e-05	8.54733e-06	0.000424326	0.000861184	0.10253	0.13992	0.00799	2.05492e-05	0.25181
1179	0.38802	6.1384e-05	8.48028e-06	0.000420469	0.000846803	0.09757	0.14014	0.00845	2.10597e-05	0.24752
1180	0.38239	6.10548e-05	8.41403e-06	0.000416664	0.000832779	0.09295	0.13911	0.00894	2.15893e-05	0.24234
1181	0.37722	6.07282e-05	8.34854e-06	0.00041291	0.000819099	0.08864	0.13686	0.00948	2.21392e-05	0.2363
1182	0.37092	6.04043e-05	8.28382e-06	0.000409207	0.000805753	0.08461	0.13353	0.01006	2.27104e-05	0.2295
1183	0.36519	6.00829e-05	8.21984e-06	0.000405553	0.000792729	0.08084	0.12926	0.01069	2.33039e-05	0.22208
1184	0.35786	5.9764e-05	8.1566e-06	0.000401948	0.000780017	0.07731	0.12425	0.01138	2.39209e-05	0.21421
1185	0.35122	5.94477e-05	8.09409e-06	0.000398391	0.000767608	0.07399	0.11869	0.01213	2.45627e-05	0.20608
1186	0.34359	5.9134e-05	8.0323e-06	0.000394881	0.000755492	0.07088	0.11278	0.01295	2.52307e-05	0.19786
1187	0.33609	5.88226e-05	7.97121e-06	0.000391417	0.00074366	0.06796	0.10669	0.01385	2.59263e-05	0.18973
1188	0.32847	5.85138e-05	7.91082e-06	0.000387998	0.000732103	0.06521	0.10057	0.01483	2.6651e-05	0.18182
1189	0.32134	5.82073e-05	7.85111e-06	0.000384624	0.000720813	0.06262	0.09453	0.0159	2.74064e-05	0.17424
1190	0.3146	5.79033e-05	7.79207e-06	0.000381293	0.000709781	0.06017	0.08866	0.01707	2.81944e-05	0.16708
1191	0.30808	5.76016e-05	7.73369e-06	0.000378006	0.000699	0.05786	0.08303	0.01835	2.90168e-05	0.16041
1192	0.30181	5.73023e-05	7.67597e-06	0.000374761	0.000688462	0.05568	0.07768	0.01976	2.98757e-05	0.15427
1193	0.29716	5.70053e-05	7.6189e-06	0.000371558	0.00067816	0.05362	0.07263	0.02129	3.07732e-05	0.14868
1194	0.29206	5.67106e-05	7.56245e-06	0.000368395	0.000668087	0.05167	0.0679	0.02296	3.17117e-05	0.14366
1195	0.28809	5.64182e-05	7.50663e-06	0.000365273	0.000658237	0.04982	0.06349	0.02478	3.26937e-05	0.1392
1196	0.28406	5.61281e-05	7.45143e-06	0.00036219	0.000648602	0.04807	0.05938	0.02675	3.3722e-05	0.1353
1197	0.28077	5.58402e-05	7.39684e-06	0.000359146	0.000639176	0.0464	0.05558	0.02887	3.47994e-05	0.13194
1198	0.27762	5.55545e-05	7.34284e-06	0.00035614	0.000629954	0.04482	0.05205	0.03114	3.59292e-05	0.1291
1199	0.27512	5.52709e-05	7.28943e-06	0.000353172	0.00062093	0.04332	0.04879	0.03354	3.71149e-05	0.12672
1200	0.27254	5.49896e-05	7.2366e-06	0.000350241	0.000612098	0.04189	0.04578	0.03604	3.836e-05	0.12478
1201	0.27009	5.47104e-05	7.18434e-06	0.000347346	0.000603453	0.04053	0.043	0.03862	3.96688e-05	0.1232
1202	0.268	5.44333e-05	7.13265e-06	0.000344486	0.000594989	0.03923	0.04044	0.04121	4.10455e-05	0.12192
1203	0.26584	5.41583e-05	7.08151e-06	0.000341662	0.000586702	0.03799	0.03806	0.04373	4.2495e-05	0.12082
1204	0.26418	5.38853e-05	7.03092e-06	0.000338873	0.000578586	0.03681	0.03587	0.04611	4.40225e-05	0.11981
1205	0.26271	5.36145e-05	6.98087e-06	0.000336117	0.000570637	0.03569	0.03384	0.04823	4.56336e-05	0.11877
1206	0.26099	5.33457e-05	6.93136e-06	0.000333395	0.000562851	0.03461	0.03196	0.04998	4.73346e-05	0.11756
1207	0.25947	5.30789e-05	6.88237e-06	0.000330706	0.000555222	0.03358	0.03023	0.05128	4.91322e-05	0.11608
1208	0.25716	5.2814e-05	6.83389e-06	0.000328049	0.000547747	0.0326	0.02861	0.05203	5.10339e-05	0.11422
1209	0.25523	5.25512e-05	6.78593e-06	0.000325424	0.000540422	0.03165	0.02712	0.05218	5.30478e-05	0.11193
1210	0.25318	5.22903e-05	6.73847e-06	0.000322831	0.000533243	0.03075	0.02572	0.05172	5.5183e-05	0.10917
1211	0.25028	5.20314e-05	6.6915e-06	0.000320268	0.000526205	0.02989	0.02443	0.0507	5.74493e-05	0.10597
1212	0.24704	5.17744e-05	6.64503e-06	0.000317736	0.000519306	0.02906	0.02322	0.04916	5.98577e-05	0.1024
1213	0.24404	5.15192e-05	6.59904e-06	0.000315233	0.000512541	0.02826	0.0221	0.04721	6.24202e-05	0.09852
1214	0.24043	5.1266e-05	6.55352e-06	0.00031276	0.000505907	0.0275	0.02105	0.04495	6.51502e-05	0.09444
1215	0.23672	5.10146e-05	6.50847e-06	0.000310316	0.000499401	0.02676	0.02007	0.04248	6.80626e-05	0.09026
1216	0.23316	5.07651e-05	6.46389e-06	0.000307901	0.00049302	0.02606	0.01916	0.03992	7.1174e-05	0.08606
1217	0.22919	5.05174e-05	6.41976e-06	0.000305513	0.00048676	0.02538	0.0183	0.03733	7.45027e-05	0.08193
1218	0.22511	5.02715e-05	6.37608e-06	0.000303153	0.000480618	0.02473	0.01749	0.03478	7.80696e-05	0.07792
1219	0.22175	5.00274e-05	6.33285e-06	0.000300821	0.000474591	0.0241	0.01674	0.03232	8.18976e-05	0.07408
1220	0.2182	4.9785e-05	6.29005e-06	0.000298515	0.000468677	0.0235	0.01603	0.02999	8.60128e-05	0.07042
1221	0.21464	4.95444e-05	6.24769e-06	0.000296236	0.000462873	0.02292	0.01536	0.02779	9.04445e-05	0.06697
1222	0.21101	4.93056e-05	6.20575e-06	0.000293983	0.000457175	0.02235	0.01474	0.02574	9.52259e-05	0.06374
1223	0.20783	4.90685e-05	6.16423e-06	0.000291755	0.000451582	0.02181	0.01415	0.02385	0.000100395	0.06071
1224	0.20453	4.88331e-05	6.12313e-06	0.000289552	0.000446091	0.02129	0.01359	0.02211	0.000105993	0.05788
1225	0.20189	4.85993e-05	6.08244e-06	0.000287375	0.000440699	0.02079	0.01306	0.02051	0.00011207	0.05525
1226	0.19919	4.83673e-05	6.04215e-06	0.000285221	0.000435404	0.0203	0.01256	0.01904	0.000118682	0.0528
1227	0.19635	4.81369e-05	6.00226e-06	0.000283092	0.000430204	0.01984	0.01209	0.0177	0.000125892	0.05052
1228	0.19428	4.79081e-05	5.96277e-06	0.000280987	0.000425097	0.01938	0.01165	0.01647	0.000133774	0.0484
1229	0.19183	4.7681e-05	5.92366e-06	0.000278905	0.000420079	0.01895	0.01123	0.01535	0.000142414	0.04642
1230	0.18955	4.74555e-05	5.88494e-06	0.000276846	0.00041515	0.01852	0.01083	0.01433	0.000151912	0.04458
1231	0.18791	4.72316e-05	5.8466e-06	0.00027481	0.000410307	0.01811	0.01045	0.01339	0.000162383	0.04285
1232	0.18596	4.70092e-05	5.80863e-06	0.000272796	0.000405548	0.01772	0.01009	0.01254	0.000173964	0.04125
1233	0.18437	4.67885e-05	5.77102e-06	0.000270804	0.000400872	0.01733	0.00975	0.01175	0.000186815	0.03974
1234	0.18307	4.65692e-05	5.73379e-06	0.000268834	0.000396275	0.01696	0.00942	0.01103	0.000201128	0.03833
1235	0.18149	4.63516e-05	5.69691e-06	0.000266885	0.000391758	0.0166	0.00911	0.01037	0.00021713	0.03701
1236	0.18005	4.61354e-05	5.66038e-06	0.000264958	0.000387316	0.01626	0.00881	0.00976	0.000235092	0.03577
1237	0.17859	4.59207e-05	5.62421e-06	0.000263051	0.00038295	0.01592	0.00853	0.0092	0.000255344	0.03461
1238	0.17771	4.57076e-05	5.58838e-06	0.000261165	0.000378657	0.01559	0.00826	0.00869	0.000278285	0.03351
1239	0.17672	4.54959e-05	5.55289e-06	0.000259298	0.000374436	0.01527	0.00801	0.00821	0.000304404	0.03248
1240	0.1755	4.52857e-05	5.51774e-06	0.000257452	0.000370285	0.01497	0.00776	0.00777	0.000334303	0.03152
1241	0.17486	4.50769e-05	5.48292e-06	0.000255626	0.000366203	0.01467	0.00753	0.00736	0.00036873	0.0306
1242	0.17416	4.48696e-05	5.44843e-06	0.000253819	0.000362187	0.01438	0.00731	0.00699	0.000408624	0.02975
1243	0.17328	4.46637e-05	5.41427e-06	0.000252031	0.000358238	0.0141	0.00709	0.00664	0.000455169	0.02894
1244	0.17297	4.44592e-05	5.38042e-06	0.000250261	0.000354352	0.01382	0.00689	0.00631	0.000509878	0.02819
1245	0.17236	4.42562e-05	5.3469e-06	0.000248511	0.000350529	0.01356	0.00669	0.00601	0.000574699	0.02748
1246	0.1718	4.40545e-05	5.31368e-06	0.000246778	0.000346768	0.0133	0.0065	0.00572	0.000652168	0.02682
1247	0.17137	4.38542e-05	5.28077e-06	0.000245064	0.000343067	0.01305	0.00632	0.00546	0.000745616	0.02621
1248	0.17154	4.36552e-05	5.24817e-06	0.000243367	0.000339424	0.01281	0.00615	0.00521	0.000859462	0.02566
1249	0.17111	4.34576e-05	5.21587e-06	0.000241688	0.000335839	0.01257	0.00598	0.00498	0.000999617	0.02516
1250	0.17068	4.32613e-05	5.18386e-06	0.000240027	0.000332311	0.01234	0.00582	0.00476	0.00117	0.02472
1251	0.17052	4.30664e-05	5.15215e-06	0.000238382	0.000328838	0.01212	0.00567	0.00456	0.00139	0.02436
1252	0.17047	4.28728e-05	5.12073e-06	0.000236754	0.000325419	0.0119	0.00552	0.00437	0.00167	0.02407
1253	0.16998	4.26805e-05	5.0896e-06	0.000235143	0.000322053	0.01169	0.00538	0.00419	0.00203	0.02389
1254	0.16985	4.24894e-05	5.05875e-06	0.000233548	0.000318739	0.01148	0.00524	0.00402	0.00248	0.02383
1255	0.16983	4.22997e-05	5.02818e-06	0.00023197	0.000315476	0.01128	0.00511	0.00386	0.00306	0.02391
1256	0.16959	4.21112e-05	4.99788e-06	0.000230407	0.000312262	0.01108	0.00499	0.00371	0.00377	0.02414
1257	0.1692	4.1924e-05	4.96786e-06	0.00022886	0.000309098	0.01089	0.00486	0.00357	0.00459	0.0245
1258	0.16912	4.1738e-05	4.9381e-06	0.000227329	0.000305981	0.01071	0.00475	0.00343	0.00539	0.02486
1259	0.16902	4.15533e-05	4.90862e-06	0.000225813	0.000302911	0.01052	0.00463	0.00331	0.00597	0.02501
1260	0.16896	4.13697e-05	4.8794e-06	0.000224312	0.000299887	0.01035	0.00452	0.00319	0.00609	0.02472
1261	0.16872	4.11874e-05	4.85043e-06	0.000222826	0.000296908	0.01018	0.00442	0.00307	0.00571	0.02394
1262	0.1685	4.10063e-05	4.82173e-06	0.000221354	0.000293973	0.01001	0.00431	0.00297	0.00498	0.02283
1263	0.16803	4.08264e-05	4.79328e-06	0.000219897	0.000291081	0.00984	0.00422	0.00286	0.00415	0.02163
1264	0.16822	4.06477e-05	4.76508e-06	0.000218455	0.000288232	0.00968	0.00412	0.00277	0.00338	0.0205
1265	0.16755	4.04701e-05	4.73712e-06	0.000217026	0.000285425	0.00953	0.00403	0.00267	0.00274	0.01952
1266	0.16664	4.02937e-05	4.70942e-06	0.000215612	0.000282658	0.00937	0.00394	0.00259	0.00223	0.01867
1267	0.1663	4.01185e-05	4.68195e-06	0.000214211	0.000279931	0.00923	0.00385	0.0025	0.00183	0.01795
1268	0.16555	3.99444e-05	4.65473e-06	0.000212824	0.000277243	0.00908	0.00377	0.00242	0.00152	0.01732
1269	0.16482	3.97714e-05	4.62774e-06	0.000211451	0.000274594	0.00894	0.00369	0.00235	0.00127	0.01677
1270	0.16409	3.95995e-05	4.60098e-06	0.00021009	0.000271983	0.0088	0.00361	0.00227	0.00108	0.01629
1271	0.16284	3.94288e-05	4.57446e-06	0.000208743	0.000269408	0.00866	0.00353	0.0022	0.000921832	0.01585
1272	0.16191	3.92591e-05	4.54816e-06	0.000207409	0.00026687	0.00853	0.00346	0.00214	0.000796428	0.01545
1273	0.16081	3.90906e-05	4.5221e-06	0.000206087	0.000264368	0.0084	0.00339	0.00207	0.000693994	0.01507
1274	0.15966	3.89231e-05	4.49625e-06	0.000204778	0.000261901	0.00828	0.00332	0.00201	0.000609465	0.01473
1275	0.15873	3.87567e-05	4.47063e-06	0.000203481	0.000259468	0.00815	0.00325	0.00196	0.00053904	0.01441
1276	0.15749	3.85914e-05	4.44522e-06	0.000202197	0.000257068	0.00803	0.00319	0.0019	0.000479838	0.0141
1277	0.15634	3.84271e-05	4.42003e-06	0.000200925	0.000254702	0.00791	0.00313	0.00185	0.000429656	0.01381
1278	0.15549	3.82639e-05	4.39505e-06	0.000199665	0.000252369	0.0078	0.00306	0.0018	0.000386792	0.01354
1279	0.15438	3.81017e-05	4.37029e-06	0.000198416	0.000250067	0.00768	0.00301	0.00175	0.000349918	0.01328
1280	0.15305	3.79405e-05	4.34573e-06	0.000197179	0.000247796	0.00757	0.00295	0.0017	0.000317987	0.01303
1281	0.15204	3.77804e-05	4.32138e-06	0.000195954	0.000245557	0.00747	0.00289	0.00165	0.000290169	0.01278
1282	0.15099	3.76212e-05	4.29724e-06	0.00019474	0.000243347	0.00736	0.00284	0.00161	0.000265797	0.01255
1283	0.14984	3.74631e-05	4.27329e-06	0.000193538	0.000241167	0.00726	0.00278	0.00157	0.000244332	0.01233
1284	0.14913	3.7306e-05	4.24955e-06	0.000192346	0.000239017	0.00715	0.00273	0.00153	0.000225335	0.01211
1285	0.1478	3.71498e-05	4.226e-06	0.000191166	0.000236894	0.00705	0.00268	0.00149	0.000208447	0.0119
1286	0.14711	3.69947e-05	4.20265e-06	0.000189996	0.0002348	0.00696	0.00263	0.00145	0.000193368	0.0117
1287	0.14619	3.68405e-05	4.17949e-06	0.000188837	0.000232734	0.00686	0.00259	0.00142	0.000179854	0.01151
1288	0.14523	3.66872e-05	4.15652e-06	0.000187688	0.000230695	0.00677	0.00254	0.00138	0.000167695	0.01132
1289	0.14457	3.65349e-05	4.13374e-06	0.00018655	0.000228682	0.00668	0.00249	0.00135	0.000156719	0.01113
1290	0.14342	3.63836e-05	4.11115e-06	0.000185423	0.000226696	0.00659	0.00245	0.00132	0.000146778	0.01095
1291	0.14278	3.62332e-05	4.08874e-06	0.000184305	0.000224735	0.0065	0.00241	0.00129	0.000137747	0.01078
1292	0.14163	3.60837e-05	4.06652e-06	0.000183198	0.0002228	0.00641	0.00237	0.00126	0.000129519	0.01061
1293	0.14083	3.59352e-05	4.04447e-06	0.0001821	0.00022089	0.00633	0.00233	0.00123	0.000122002	0.01045
1294	0.14007	3.57876e-05	4.0226e-06	0.000181013	0.000219004	0.00624	0.00229	0.0012	0.000115117	0.01028
1295	0.13889	3.56408e-05	4.00092e-06	0.000179935	0.000217142	0.00616	0.00225	0.00117	0.000108795	0.01013
1296	0.13825	3.5495e-05	3.9794e-06	0.000178866	0.000215303	0.00608	0.00221	0.00115	0.000102978	0.00998
1297	0.13723	3.53501e-05	3.95806e-06	0.000177808	0.000213488	0.00601	0.00217	0.00112	9.7612e-05	0.00983
1298	0.13631	3.5206e-05	3.93689e-06	0.000176758	0.000211696	0.00593	0.00214	0.0011	9.26531e-05	0.00968
1299	0.13558	3.50629e-05	3.91589e-06	0.000175718	0.000209926	0.00585	0.0021	0.00107	8.80608e-05	0.00954
1300	0.13522	3.49206e-05	3.89506e-06	0.000174687	0.000208178	0.00578	0.00207	0.00105	8.38003e-05	0.0094
								--
								--
								--
								--
								--
								--
