# Supplementary material for: Chirality-dependent electrical transport properties of carbon nanotubes obtained by experimental measurement
Source: Nat Commun. 2023 Mar 25;14:1672. doi: 10.1038/s41467-023-37443-7 (PMC10039901; doi:10.1038/s41467-023-37443-7)
Supplement: Supplementary file 3 — Source Data [file 41467_2023_37443_MOESM3_ESM.zip › 7. Source Data/Figure S1/94 purity.xlsx]

## Sheet: Sheet1
Wavelength	Raw data	fitting curve1	fitting curve2	fitting curve3	fitting curve4	fitting curve5	fitting curve6	fitting curve7	total fitting curve
800	0.09025	0.000244216	2.27361e-05	0.000926652	0.000234502	5.87327e-05	3.35121e-05	1.61634e-05	0.00154
801	0.08976	0.000247537	2.29347e-05	0.000932589	0.000235721	5.89942e-05	3.36557e-05	1.62307e-05	0.00155
802	0.09028	0.000250926	2.3136e-05	0.000938584	0.00023695	5.92575e-05	3.38002e-05	1.62984e-05	0.00156
803	0.08977	0.000254385	2.33399e-05	0.000944636	0.000238188	5.95225e-05	3.39457e-05	1.63665e-05	0.00157
804	0.08972	0.000257916	2.35465e-05	0.000950747	0.000239436	5.97894e-05	3.40921e-05	1.64351e-05	0.00158
805	0.08962	0.00026152	2.37559e-05	0.000956918	0.000240694	6.0058e-05	3.42394e-05	1.6504e-05	0.00159
806	0.0896	0.0002652	2.3968e-05	0.000963148	0.000241961	6.03285e-05	3.43877e-05	1.65735e-05	0.00161
807	0.08892	0.000268958	2.41831e-05	0.00096944	0.000243239	6.06008e-05	3.4537e-05	1.66433e-05	0.00162
808	0.08883	0.000272796	2.4401e-05	0.000975794	0.000244527	6.08749e-05	3.46872e-05	1.67136e-05	0.00163
809	0.08869	0.000276716	2.46219e-05	0.00098221	0.000245825	6.11509e-05	3.48384e-05	1.67844e-05	0.00164
810	0.08829	0.000280721	2.48458e-05	0.000988689	0.000247133	6.14288e-05	3.49906e-05	1.68556e-05	0.00165
811	0.08802	0.000284813	2.50728e-05	0.000995233	0.000248452	6.17085e-05	3.51438e-05	1.69272e-05	0.00167
812	0.08696	0.000288995	2.53029e-05	0.001	0.000249782	6.19902e-05	3.5298e-05	1.69993e-05	0.00168
813	0.08721	0.000293269	2.55362e-05	0.00101	0.000251122	6.22738e-05	3.54533e-05	1.70719e-05	0.00169
814	0.08623	0.000297638	2.57727e-05	0.00102	0.000252473	6.25594e-05	3.56095e-05	1.71449e-05	0.00171
815	0.08677	0.000302105	2.60125e-05	0.00102	0.000253835	6.2847e-05	3.57668e-05	1.72184e-05	0.00172
816	0.08628	0.000306672	2.62557e-05	0.00103	0.000255208	6.31365e-05	3.59252e-05	1.72924e-05	0.00173
817	0.08649	0.000311344	2.65023e-05	0.00104	0.000256592	6.3428e-05	3.60846e-05	1.73669e-05	0.00175
818	0.08503	0.000316122	2.67524e-05	0.00104	0.000257987	6.37216e-05	3.6245e-05	1.74418e-05	0.00176
819	0.08469	0.00032101	2.70061e-05	0.00105	0.000259394	6.40172e-05	3.64065e-05	1.75172e-05	0.00178
820	0.08403	0.000326013	2.72634e-05	0.00106	0.000260812	6.43148e-05	3.65691e-05	1.75932e-05	0.00179
821	0.0839	0.000331132	2.75243e-05	0.00106	0.000262242	6.46146e-05	3.67328e-05	1.76696e-05	0.0018
822	0.08303	0.000336372	2.77891e-05	0.00107	0.000263684	6.49164e-05	3.68976e-05	1.77465e-05	0.00182
823	0.08328	0.000341736	2.80576e-05	0.00108	0.000265137	6.52203e-05	3.70636e-05	1.78239e-05	0.00183
824	0.08325	0.00034723	2.83301e-05	0.00109	0.000266603	6.55264e-05	3.72306e-05	1.79018e-05	0.00185
825	0.08292	0.000352856	2.86066e-05	0.00109	0.000268081	6.58347e-05	3.73987e-05	1.79802e-05	0.00186
826	0.08193	0.000358618	2.88871e-05	0.0011	0.000269571	6.61451e-05	3.75681e-05	1.80592e-05	0.00188
827	0.08192	0.000364523	2.91718e-05	0.00111	0.000271074	6.64578e-05	3.77385e-05	1.81387e-05	0.0019
828	0.08114	0.000370573	2.94607e-05	0.00112	0.000272589	6.67726e-05	3.79101e-05	1.82186e-05	0.00191
829	0.0805	0.000376774	2.97539e-05	0.00113	0.000274117	6.70897e-05	3.80829e-05	1.82992e-05	0.00193
830	0.08048	0.000383131	3.00515e-05	0.00113	0.000275657	6.74091e-05	3.82569e-05	1.83802e-05	0.00195
831	0.08025	0.000389649	3.03536e-05	0.00114	0.000277211	6.77307e-05	3.84321e-05	1.84618e-05	0.00196
832	0.07997	0.000396334	3.06603e-05	0.00115	0.000278778	6.80547e-05	3.86085e-05	1.8544e-05	0.00198
833	0.0793	0.00040319	3.09716e-05	0.00116	0.000280358	6.83809e-05	3.8786e-05	1.86267e-05	0.002
834	0.0796	0.000410225	3.12877e-05	0.00117	0.000281952	6.87096e-05	3.89649e-05	1.87099e-05	0.00202
835	0.07877	0.000417445	3.16087e-05	0.00117	0.000283559	6.90406e-05	3.91449e-05	1.87937e-05	0.00203
836	0.07899	0.000424855	3.19346e-05	0.00118	0.00028518	6.9374e-05	3.93262e-05	1.88781e-05	0.00205
837	0.07903	0.000432462	3.22656e-05	0.00119	0.000286815	6.97098e-05	3.95088e-05	1.8963e-05	0.00207
838	0.07891	0.000440275	3.26018e-05	0.0012	0.000288464	7.00481e-05	3.96927e-05	1.90485e-05	0.00209
839	0.07954	0.000448299	3.29432e-05	0.00121	0.000290127	7.03888e-05	3.98778e-05	1.91346e-05	0.00211
840	0.07966	0.000456542	3.32901e-05	0.00122	0.000291805	7.0732e-05	4.00642e-05	1.92213e-05	0.00213
841	0.07891	0.000465013	3.36424e-05	0.00123	0.000293497	7.10778e-05	4.0252e-05	1.93086e-05	0.00215
842	0.0792	0.00047372	3.40004e-05	0.00124	0.000295204	7.14261e-05	4.0441e-05	1.93964e-05	0.00217
843	0.07931	0.000482672	3.43641e-05	0.00124	0.000296926	7.17769e-05	4.06314e-05	1.94849e-05	0.00219
844	0.07969	0.000491877	3.47336e-05	0.00125	0.000298663	7.21303e-05	4.08232e-05	1.9574e-05	0.00221
845	0.07943	0.000501346	3.51092e-05	0.00126	0.000300416	7.24864e-05	4.10163e-05	1.96637e-05	0.00223
846	0.07996	0.000511089	3.54909e-05	0.00127	0.000302183	7.28451e-05	4.12108e-05	1.9754e-05	0.00226
847	0.08053	0.000521115	3.58788e-05	0.00128	0.000303967	7.32065e-05	4.14066e-05	1.98449e-05	0.00228
848	0.08099	0.000531437	3.62731e-05	0.00129	0.000305766	7.35705e-05	4.16039e-05	1.99364e-05	0.0023
849	0.08131	0.000542065	3.6674e-05	0.0013	0.000307581	7.39373e-05	4.18026e-05	2.00286e-05	0.00232
850	0.08131	0.000553012	3.70815e-05	0.00131	0.000309412	7.43068e-05	4.20027e-05	2.01215e-05	0.00235
851	0.08279	0.000564291	3.74959e-05	0.00132	0.00031126	7.46791e-05	4.22042e-05	2.02149e-05	0.00237
852	0.08318	0.000575914	3.79172e-05	0.00133	0.000313124	7.50542e-05	4.24072e-05	2.03091e-05	0.0024
853	0.08324	0.000587897	3.83457e-05	0.00134	0.000315005	7.54322e-05	4.26117e-05	2.04038e-05	0.00242
854	0.08443	0.000600253	3.87815e-05	0.00135	0.000316903	7.5813e-05	4.28176e-05	2.04993e-05	0.00245
855	0.08441	0.000612998	3.92247e-05	0.00136	0.000318818	7.61967e-05	4.3025e-05	2.05954e-05	0.00247
856	0.08474	0.000626149	3.96756e-05	0.00137	0.000320751	7.65833e-05	4.3234e-05	2.06922e-05	0.0025
857	0.08382	0.000639722	4.01343e-05	0.00138	0.000322701	7.69728e-05	4.34445e-05	2.07897e-05	0.00253
858	0.08596	0.000653737	4.0601e-05	0.00139	0.000324669	7.73654e-05	4.36565e-05	2.08879e-05	0.00256
859	0.08595	0.000668211	4.10758e-05	0.00141	0.000326655	7.77609e-05	4.38701e-05	2.09867e-05	0.00258
860	0.08585	0.000683165	4.15591e-05	0.00142	0.00032866	7.81595e-05	4.40852e-05	2.10863e-05	0.00261
861	0.0859	0.000698621	4.20509e-05	0.00143	0.000330682	7.85612e-05	4.43019e-05	2.11866e-05	0.00264
862	0.08544	0.0007146	4.25515e-05	0.00144	0.000332724	7.89659e-05	4.45203e-05	2.12876e-05	0.00267
863	0.08586	0.000731125	4.30611e-05	0.00145	0.000334784	7.93738e-05	4.47402e-05	2.13893e-05	0.00271
864	0.08719	0.000748223	4.35799e-05	0.00146	0.000336864	7.97849e-05	4.49618e-05	2.14918e-05	0.00274
865	0.08643	0.000765919	4.41081e-05	0.00147	0.000338963	8.01992e-05	4.5185e-05	2.1595e-05	0.00277
866	0.0858	0.000784241	4.4646e-05	0.00149	0.000341081	8.06167e-05	4.54099e-05	2.16989e-05	0.0028
867	0.08765	0.000803219	4.51937e-05	0.0015	0.00034322	8.10374e-05	4.56365e-05	2.18036e-05	0.00284
868	0.08779	0.000822883	4.57516e-05	0.00151	0.000345378	8.14615e-05	4.58648e-05	2.19091e-05	0.00287
869	0.086	0.000843266	4.63199e-05	0.00152	0.000347557	8.18889e-05	4.60948e-05	2.20153e-05	0.00291
870	0.08692	0.000864404	4.68988e-05	0.00154	0.000349757	8.23197e-05	4.63265e-05	2.21223e-05	0.00295
871	0.08485	0.000886334	4.74887e-05	0.00155	0.000351978	8.27539e-05	4.656e-05	2.223e-05	0.00299
872	0.08814	0.000909094	4.80897e-05	0.00156	0.000354219	8.31915e-05	4.67952e-05	2.23386e-05	0.00302
873	0.08862	0.000932727	4.87022e-05	0.00157	0.000356483	8.36326e-05	4.70323e-05	2.2448e-05	0.00306
874	0.08631	0.000957277	4.93265e-05	0.00159	0.000358768	8.40772e-05	4.72711e-05	2.25581e-05	0.00311
875	0.08652	0.00098279	4.99628e-05	0.0016	0.000361075	8.45254e-05	4.75118e-05	2.26691e-05	0.00315
876	0.08643	0.00101	5.06116e-05	0.00161	0.000363404	8.49771e-05	4.77543e-05	2.27809e-05	0.00319
877	0.08722	0.00104	5.1273e-05	0.00163	0.000365756	8.54325e-05	4.79986e-05	2.28935e-05	0.00324
878	0.0886	0.00107	5.19475e-05	0.00164	0.00036813	8.58916e-05	4.82449e-05	2.3007e-05	0.00328
879	0.0879	0.0011	5.26354e-05	0.00166	0.000370528	8.63544e-05	4.8493e-05	2.31213e-05	0.00333
880	0.09009	0.00113	5.3337e-05	0.00167	0.000372949	8.68209e-05	4.87431e-05	2.32364e-05	0.00338
881	0.08657	0.00116	5.40527e-05	0.00168	0.000375394	8.72912e-05	4.89951e-05	2.33525e-05	0.00343
882	0.08579	0.00119	5.47829e-05	0.0017	0.000377864	8.77653e-05	4.92491e-05	2.34694e-05	0.00348
883	0.08614	0.00123	5.5528e-05	0.00171	0.000380357	8.82434e-05	4.9505e-05	2.35871e-05	0.00354
884	0.08506	0.00127	5.62884e-05	0.00173	0.000382875	8.87253e-05	4.9763e-05	2.37058e-05	0.00359
885	0.08535	0.0013	5.70645e-05	0.00174	0.000385419	8.92112e-05	5.00229e-05	2.38254e-05	0.00365
886	0.08579	0.00134	5.78568e-05	0.00176	0.000387987	8.9701e-05	5.02849e-05	2.39458e-05	0.00371
887	0.08567	0.00139	5.86656e-05	0.00177	0.000390582	9.0195e-05	5.0549e-05	2.40672e-05	0.00377
888	0.08436	0.00143	5.94915e-05	0.00179	0.000393202	9.0693e-05	5.08151e-05	2.41895e-05	0.00384
889	0.08493	0.00148	6.0335e-05	0.00181	0.000395849	9.11951e-05	5.10834e-05	2.43127e-05	0.0039
890	0.08544	0.00152	6.11965e-05	0.00182	0.000398523	9.17015e-05	5.13538e-05	2.44369e-05	0.00397
891	0.0852	0.00158	6.20766e-05	0.00184	0.000401223	9.2212e-05	5.16263e-05	2.45621e-05	0.00405
892	0.08429	0.00163	6.29758e-05	0.00185	0.000403952	9.27269e-05	5.1901e-05	2.46882e-05	0.00412
893	0.08469	0.00168	6.38946e-05	0.00187	0.000406708	9.3246e-05	5.21779e-05	2.48152e-05	0.0042
894	0.08556	0.00174	6.48337e-05	0.00189	0.000409492	9.37696e-05	5.24571e-05	2.49433e-05	0.00428
895	0.08523	0.0018	6.57936e-05	0.00191	0.000412305	9.42975e-05	5.27384e-05	2.50724e-05	0.00436
896	0.08536	0.00187	6.6775e-05	0.00192	0.000415147	9.48299e-05	5.30221e-05	2.52024e-05	0.00445
897	0.08505	0.00194	6.77785e-05	0.00194	0.000418018	9.53668e-05	5.3308e-05	2.53335e-05	0.00454
898	0.0859	0.00201	6.88047e-05	0.00196	0.00042092	9.59083e-05	5.35963e-05	2.54656e-05	0.00463
899	0.0855	0.00209	6.98544e-05	0.00198	0.000423851	9.64545e-05	5.38869e-05	2.55987e-05	0.00473
900	0.0864	0.00217	7.09283e-05	0.002	0.000426813	9.70053e-05	5.41798e-05	2.57329e-05	0.00484
901	0.08668	0.00225	7.20271e-05	0.00202	0.000429807	9.75608e-05	5.44752e-05	2.58681e-05	0.00495
902	0.08656	0.00234	7.31516e-05	0.00203	0.000432831	9.81211e-05	5.4773e-05	2.60044e-05	0.00506
903	0.08695	0.00243	7.43026e-05	0.00205	0.000435888	9.86863e-05	5.50732e-05	2.61418e-05	0.00518
904	0.08738	0.00253	7.5481e-05	0.00207	0.000438977	9.92563e-05	5.53759e-05	2.62803e-05	0.0053
905	0.08835	0.00264	7.66876e-05	0.00209	0.0004421	9.98313e-05	5.56811e-05	2.64198e-05	0.00543
906	0.08866	0.00275	7.79233e-05	0.00211	0.000445255	0.000100411	5.59889e-05	2.65605e-05	0.00557
907	0.08958	0.00287	7.91891e-05	0.00213	0.000448444	0.000100996	5.62992e-05	2.67023e-05	0.00572
908	0.08971	0.003	8.0486e-05	0.00215	0.000451668	0.000101587	5.6612e-05	2.68453e-05	0.00587
909	0.09047	0.00313	8.18149e-05	0.00218	0.000454926	0.000102182	5.69275e-05	2.69894e-05	0.00603
910	0.09081	0.00328	8.3177e-05	0.0022	0.00045822	0.000102783	5.72457e-05	2.71347e-05	0.0062
911	0.09166	0.00343	8.45733e-05	0.00222	0.000461549	0.000103389	5.75665e-05	2.72811e-05	0.00638
912	0.0929	0.00359	8.60051e-05	0.00224	0.000464915	0.000104	5.789e-05	2.74287e-05	0.00657
913	0.09348	0.00377	8.74735e-05	0.00226	0.000468318	0.000104617	5.82162e-05	2.75776e-05	0.00677
914	0.09418	0.00395	8.89797e-05	0.00229	0.000471758	0.000105239	5.85452e-05	2.77276e-05	0.00699
915	0.0949	0.00415	9.05251e-05	0.00231	0.000475236	0.000105867	5.8877e-05	2.78789e-05	0.00722
916	0.09632	0.00436	9.21111e-05	0.00233	0.000478753	0.0001065	5.92117e-05	2.80314e-05	0.00746
917	0.09678	0.00459	9.37391e-05	0.00236	0.000482309	0.000107139	5.95492e-05	2.81852e-05	0.00771
918	0.09787	0.00483	9.54106e-05	0.00238	0.000485904	0.000107784	5.98896e-05	2.83402e-05	0.00799
919	0.09829	0.00509	9.71271e-05	0.0024	0.00048954	0.000108435	6.02329e-05	2.84965e-05	0.00828
920	0.09911	0.00537	9.88902e-05	0.00243	0.000493216	0.000109092	6.05791e-05	2.86542e-05	0.00859
921	0.09942	0.00567	0.000100702	0.00245	0.000496934	0.000109754	6.09284e-05	2.88131e-05	0.00892
922	0.09978	0.00599	0.000102564	0.00248	0.000500694	0.000110423	6.12807e-05	2.89733e-05	0.00927
923	0.10061	0.00633	0.000104477	0.00251	0.000504497	0.000111098	6.1636e-05	2.91349e-05	0.00965
924	0.1008	0.0067	0.000106445	0.00253	0.000508343	0.000111779	6.19945e-05	2.92979e-05	0.01005
925	0.10125	0.0071	0.000108469	0.00256	0.000512233	0.000112466	6.23561e-05	2.94622e-05	0.01048
926	0.10123	0.00752	0.000110551	0.00259	0.000516168	0.00011316	6.27208e-05	2.96279e-05	0.01094
927	0.10144	0.00798	0.000112693	0.00261	0.000520148	0.00011386	6.30888e-05	2.9795e-05	0.01143
928	0.10161	0.00846	0.000114898	0.00264	0.000524175	0.000114566	6.346e-05	2.99635e-05	0.01195
929	0.10191	0.00898	0.000117168	0.00267	0.000528248	0.00011528	6.38345e-05	3.01335e-05	0.0125
930	0.10185	0.00953	0.000119506	0.0027	0.000532369	0.000116	6.42123e-05	3.03049e-05	0.01309
931	0.10134	0.01011	0.000121915	0.00273	0.000536538	0.000116726	6.45935e-05	3.04777e-05	0.01371
932	0.10212	0.01073	0.000124397	0.00276	0.000540756	0.00011746	6.49781e-05	3.06521e-05	0.01437
933	0.10236	0.01138	0.000126956	0.00279	0.000545024	0.0001182	6.53661e-05	3.0828e-05	0.01506
934	0.10255	0.01206	0.000129594	0.00282	0.000549342	0.000118948	6.57576e-05	3.10053e-05	0.01577
935	0.10269	0.01276	0.000132315	0.00285	0.000553712	0.000119702	6.61527e-05	3.11842e-05	0.01652
936	0.10342	0.01348	0.000135123	0.00289	0.000558134	0.000120464	6.65513e-05	3.13647e-05	0.01728
937	0.10321	0.01421	0.000138021	0.00292	0.000562609	0.000121233	6.69535e-05	3.15467e-05	0.01805
938	0.10472	0.01494	0.000141012	0.00295	0.000567138	0.000122009	6.73594e-05	3.17303e-05	0.01882
939	0.10466	0.01565	0.000144102	0.00298	0.000571722	0.000122793	6.77689e-05	3.19155e-05	0.01958
940	0.10491	0.01634	0.000147294	0.00302	0.000576361	0.000123585	6.81823e-05	3.21024e-05	0.02031
941	0.10424	0.01698	0.000150594	0.00305	0.000581057	0.000124384	6.85994e-05	3.22909e-05	0.02099
942	0.10531	0.01755	0.000154005	0.00309	0.000585811	0.000125191	6.90203e-05	3.2481e-05	0.02161
943	0.10579	0.01805	0.000157533	0.00313	0.000590623	0.000126005	6.94452e-05	3.26729e-05	0.02215
944	0.10639	0.01844	0.000161183	0.00316	0.000595494	0.000126828	6.98739e-05	3.28664e-05	0.02259
945	0.10597	0.01872	0.000164961	0.0032	0.000600425	0.000127659	7.03067e-05	3.30617e-05	0.02291
946	0.10664	0.01887	0.000168874	0.00324	0.000605418	0.000128498	7.07434e-05	3.32587e-05	0.02311
947	0.10602	0.01888	0.000172927	0.00328	0.000610473	0.000129345	7.11843e-05	3.34575e-05	0.02318
948	0.10623	0.01877	0.000177127	0.00332	0.000615592	0.000130201	7.16293e-05	3.36581e-05	0.02311
949	0.10621	0.01852	0.000181482	0.00336	0.000620775	0.000131065	7.20784e-05	3.38604e-05	0.02292
950	0.10625	0.01816	0.000185999	0.0034	0.000626023	0.000131938	7.25319e-05	3.40646e-05	0.02261
951	0.10642	0.01769	0.000190686	0.00344	0.000631338	0.00013282	7.29895e-05	3.42707e-05	0.0222
952	0.10605	0.01714	0.000195552	0.00348	0.000636721	0.00013371	7.34516e-05	3.44786e-05	0.0217
953	0.10686	0.01651	0.000200606	0.00353	0.000642173	0.00013461	7.3918e-05	3.46884e-05	0.02113
954	0.10685	0.01584	0.000205858	0.00357	0.000647695	0.000135518	7.43889e-05	3.49002e-05	0.02051
955	0.10681	0.01513	0.000211318	0.00362	0.000653288	0.000136436	7.48643e-05	3.51139e-05	0.01986
956	0.1074	0.0144	0.000216998	0.00366	0.000658954	0.000137363	7.53443e-05	3.53295e-05	0.01919
957	0.10681	0.01367	0.000222909	0.00371	0.000664694	0.0001383	7.58289e-05	3.55472e-05	0.01852
958	0.10664	0.01295	0.000229064	0.00376	0.000670508	0.000139246	7.63182e-05	3.57669e-05	0.01786
959	0.10661	0.01224	0.000235477	0.0038	0.000676399	0.000140202	7.68122e-05	3.59886e-05	0.01721
960	0.10588	0.01156	0.000242161	0.00385	0.000682368	0.000141168	7.73111e-05	3.62123e-05	0.01659
961	0.10561	0.0109	0.000249133	0.0039	0.000688416	0.000142143	7.78148e-05	3.64382e-05	0.016
962	0.1051	0.01028	0.00025641	0.00395	0.000694544	0.000143129	7.83234e-05	3.66662e-05	0.01544
963	0.10435	0.00968	0.000264009	0.00401	0.000700754	0.000144126	7.88371e-05	3.68963e-05	0.01491
964	0.10339	0.00912	0.000271949	0.00406	0.000707048	0.000145132	7.93558e-05	3.71286e-05	0.01442
965	0.10205	0.0086	0.000280251	0.00412	0.000713427	0.000146149	7.98796e-05	3.73631e-05	0.01397
966	0.10172	0.0081	0.000288937	0.00417	0.000719891	0.000147177	8.04087e-05	3.75999e-05	0.01355
967	0.10009	0.00764	0.000298032	0.00423	0.000726444	0.000148216	8.0943e-05	3.78388e-05	0.01316
968	0.09878	0.00721	0.000307561	0.00429	0.000733087	0.000149266	8.14827e-05	3.80801e-05	0.0128
969	0.09812	0.0068	0.000317552	0.00435	0.00073982	0.000150327	8.20278e-05	3.83237e-05	0.01248
970	0.09792	0.00643	0.000328036	0.00441	0.000746647	0.0001514	8.25783e-05	3.85696e-05	0.01218
971	0.09663	0.00608	0.000339045	0.00447	0.000753568	0.000152484	8.31344e-05	3.88179e-05	0.01191
972	0.09625	0.00575	0.000350614	0.00453	0.000760585	0.000153579	8.36962e-05	3.90686e-05	0.01167
973	0.0968	0.00545	0.000362782	0.00459	0.0007677	0.000154687	8.42637e-05	3.93218e-05	0.01145
974	0.09543	0.00516	0.000375591	0.00466	0.000774916	0.000155806	8.48369e-05	3.95774e-05	0.01125
975	0.09508	0.0049	0.000389086	0.00473	0.000782233	0.000156938	8.5416e-05	3.98355e-05	0.01108
976	0.09571	0.00465	0.000403317	0.0048	0.000789654	0.000158082	8.60011e-05	4.00961e-05	0.01092
977	0.09503	0.00442	0.000418339	0.00487	0.00079718	0.000159238	8.65922e-05	4.03593e-05	0.01079
978	0.09509	0.0042	0.000434209	0.00494	0.000804815	0.000160408	8.71894e-05	4.06251e-05	0.01067
979	0.09521	0.004	0.000450994	0.00501	0.000812559	0.00016159	8.77928e-05	4.08936e-05	0.01057
980	0.09492	0.00381	0.000468764	0.00509	0.000820415	0.000162785	8.84024e-05	4.11647e-05	0.01048
981	0.09474	0.00364	0.000487597	0.00516	0.000828385	0.000163994	8.90185e-05	4.14385e-05	0.01041
982	0.09497	0.00347	0.000507578	0.00524	0.000836471	0.000165216	8.9641e-05	4.1715e-05	0.01035
983	0.09493	0.00332	0.000528804	0.00532	0.000844675	0.000166452	9.027e-05	4.19943e-05	0.01031
984	0.09531	0.00317	0.000551377	0.0054	0.000853001	0.000167701	9.09057e-05	4.22765e-05	0.01028
985	0.0951	0.00303	0.000575413	0.00549	0.000861449	0.000168965	9.15481e-05	4.25614e-05	0.01026
986	0.09461	0.0029	0.000601041	0.00557	0.000870023	0.000170243	9.21974e-05	4.28493e-05	0.01025
987	0.0947	0.00278	0.000628403	0.00566	0.000878726	0.000171536	9.28535e-05	4.31401e-05	0.01026
988	0.09467	0.00267	0.000657657	0.00575	0.000887559	0.000172843	9.35168e-05	4.34339e-05	0.01027
989	0.0944	0.00256	0.000688979	0.00584	0.000896525	0.000174166	9.41871e-05	4.37307e-05	0.0103
990	0.09447	0.00246	0.000722566	0.00593	0.000905627	0.000175503	9.48646e-05	4.40305e-05	0.01034
991	0.09429	0.00236	0.000758641	0.00603	0.000914868	0.000176857	9.55495e-05	4.43334e-05	0.01039
992	0.09441	0.00227	0.00079745	0.00613	0.00092425	0.000178225	9.62418e-05	4.46395e-05	0.01044
993	0.09437	0.00219	0.000839275	0.00623	0.000933777	0.00017961	9.69417e-05	4.49487e-05	0.01051
994	0.09473	0.00211	0.000884431	0.00633	0.000943451	0.000181011	9.76492e-05	4.52612e-05	0.01059
995	0.09421	0.00203	0.000933274	0.00644	0.000953276	0.000182429	9.83645e-05	4.55769e-05	0.01068
996	0.09484	0.00196	0.000986213	0.00655	0.000963254	0.000183863	9.90877e-05	4.58959e-05	0.01079
997	0.09485	0.00189	0.00104	0.00666	0.000973389	0.000185314	9.98189e-05	4.62183e-05	0.0109
998	0.09514	0.00182	0.00111	0.00678	0.000983683	0.000186782	0.000100558	4.65441e-05	0.01102
999	0.09483	0.00176	0.00117	0.00689	0.000994142	0.000188268	0.000101306	4.68734e-05	0.01116
1000	0.09517	0.0017	0.00125	0.00701	0.001	0.000189771	0.000102062	4.72061e-05	0.01131
1001	0.09492	0.00164	0.00133	0.00714	0.00102	0.000191293	0.000102826	4.75425e-05	0.01147
1002	0.09517	0.00159	0.00142	0.00727	0.00103	0.000192833	0.000103599	4.78824e-05	0.01165
1003	0.09519	0.00154	0.00152	0.0074	0.00104	0.000194392	0.000104381	4.8226e-05	0.01184
1004	0.09557	0.00149	0.00163	0.00753	0.00105	0.000195969	0.000105171	4.85732e-05	0.01205
1005	0.09528	0.00144	0.00175	0.00767	0.00106	0.000197566	0.000105971	4.89243e-05	0.01228
1006	0.09589	0.0014	0.00189	0.00781	0.00107	0.000199183	0.00010678	4.92792e-05	0.01252
1007	0.09587	0.00136	0.00204	0.00796	0.00108	0.000200819	0.000107598	4.96379e-05	0.01279
1008	0.09648	0.00131	0.00221	0.00811	0.0011	0.000202476	0.000108425	5.00006e-05	0.01308
1009	0.09703	0.00128	0.0024	0.00826	0.00111	0.000204153	0.000109262	5.03672e-05	0.0134
1010	0.09786	0.00124	0.00261	0.00842	0.00112	0.000205851	0.000110109	5.07379e-05	0.01375
1011	0.09826	0.0012	0.00285	0.00858	0.00113	0.00020757	0.000110966	5.11127e-05	0.01414
1012	0.09906	0.00117	0.00313	0.00875	0.00115	0.000209311	0.000111832	5.14917e-05	0.01457
1013	0.09968	0.00114	0.00345	0.00892	0.00116	0.000211074	0.000112709	5.18749e-05	0.01504
1014	0.10079	0.0011	0.00381	0.0091	0.00117	0.000212859	0.000113596	5.22623e-05	0.01557
1015	0.10201	0.00107	0.00423	0.00928	0.00119	0.000214667	0.000114494	5.26542e-05	0.01615
1016	0.1029	0.00104	0.00472	0.00947	0.0012	0.000216498	0.000115402	5.30504e-05	0.01682
1017	0.10477	0.00102	0.00528	0.00966	0.00121	0.000218353	0.000116322	5.34512e-05	0.01757
1018	0.10581	0.000989742	0.00594	0.00986	0.00123	0.000220231	0.000117252	5.38565e-05	0.01842
1019	0.1073	0.000963963	0.00672	0.01007	0.00124	0.000222134	0.000118193	5.42664e-05	0.01939
1020	0.10891	0.000939162	0.00762	0.01028	0.00126	0.000224062	0.000119146	5.4681e-05	0.0205
1021	0.11	0.00091529	0.00869	0.0105	0.00127	0.000226014	0.00012011	5.51004e-05	0.02178
1022	0.11144	0.000892302	0.00993	0.01073	0.00129	0.000227993	0.000121087	5.55246e-05	0.02324
1023	0.11347	0.000870155	0.01136	0.01096	0.0013	0.000229997	0.000122075	5.59537e-05	0.02491
1024	0.11426	0.00084881	0.013	0.0112	0.00132	0.000232028	0.000123075	5.63879e-05	0.02679
1025	0.11637	0.00082823	0.01481	0.01145	0.00134	0.000234086	0.000124087	5.6827e-05	0.02885
1026	0.11735	0.000808378	0.01674	0.01171	0.00135	0.000236171	0.000125112	5.72714e-05	0.03103
1027	0.11867	0.000789221	0.01864	0.01198	0.00137	0.000238285	0.00012615	5.7721e-05	0.0332
1028	0.12	0.000770728	0.02032	0.01226	0.00139	0.000240426	0.000127201	5.81758e-05	0.03516
1029	0.12034	0.000752868	0.02154	0.01254	0.00141	0.000242597	0.000128265	5.86361e-05	0.03667
1030	0.12063	0.000735614	0.02208	0.01284	0.00142	0.000244797	0.000129342	5.91018e-05	0.0375
1031	0.12082	0.000718939	0.02182	0.01314	0.00144	0.000247028	0.000130433	5.95732e-05	0.03756
1032	0.12107	0.000702817	0.02082	0.01346	0.00146	0.000249288	0.000131538	6.00501e-05	0.03689
1033	0.12035	0.000687224	0.01928	0.01379	0.00148	0.00025158	0.000132656	6.05329e-05	0.03567
1034	0.12015	0.000672139	0.01743	0.01413	0.0015	0.000253904	0.00013379	6.10214e-05	0.03417
1035	0.1196	0.000657539	0.01549	0.01448	0.00152	0.00025626	0.000134937	6.15159e-05	0.0326
1036	0.11912	0.000643404	0.01363	0.01485	0.00154	0.000258649	0.0001361	6.20164e-05	0.03111
1037	0.11814	0.000629715	0.01192	0.01523	0.00156	0.000261072	0.000137277	6.25231e-05	0.0298
1038	0.11721	0.000616454	0.01041	0.01562	0.00158	0.000263528	0.00013847	6.30359e-05	0.0287
1039	0.11647	0.000603602	0.00911	0.01603	0.0016	0.00026602	0.000139679	6.35551e-05	0.02781
1040	0.11563	0.000591144	0.00798	0.01646	0.00162	0.000268546	0.000140903	6.40808e-05	0.02713
1041	0.11465	0.000579064	0.00702	0.0169	0.00164	0.000271109	0.000142144	6.4613e-05	0.02663
1042	0.11442	0.000567347	0.0062	0.01737	0.00167	0.000273709	0.000143401	6.51518e-05	0.02629
1043	0.11367	0.000555978	0.00551	0.01785	0.00169	0.000276346	0.000144675	6.56974e-05	0.02608
1044	0.11342	0.000544944	0.00491	0.01835	0.00171	0.000279022	0.000145965	6.62499e-05	0.026
1045	0.11316	0.000534232	0.0044	0.01887	0.00174	0.000281737	0.000147273	6.68093e-05	0.02603
1046	0.11274	0.00052383	0.00395	0.01941	0.00176	0.000284491	0.000148599	6.73759e-05	0.02615
1047	0.1129	0.000513726	0.00357	0.01998	0.00179	0.000287286	0.000149943	6.79497e-05	0.02636
1048	0.1127	0.000503909	0.00324	0.02057	0.00181	0.000290122	0.000151305	6.85308e-05	0.02664
1049	0.11305	0.000494369	0.00295	0.02119	0.00184	0.000293	0.000152685	6.91195e-05	0.02699
1050	0.11308	0.000485094	0.00269	0.02184	0.00186	0.000295922	0.000154085	6.97157e-05	0.0274
1051	0.1133	0.000476076	0.00247	0.02251	0.00189	0.000298887	0.000155504	7.03197e-05	0.02787
1052	0.11376	0.000467305	0.00227	0.02322	0.00192	0.000301897	0.000156942	7.09316e-05	0.02841
1053	0.114	0.000458772	0.0021	0.02396	0.00195	0.000304952	0.000158401	7.15514e-05	0.029
1054	0.11423	0.000450468	0.00194	0.02474	0.00198	0.000308054	0.00015988	7.21795e-05	0.02964
1055	0.11476	0.000442387	0.0018	0.02555	0.00201	0.000311204	0.00016138	7.28158e-05	0.03034
1056	0.11551	0.000434519	0.00167	0.0264	0.00204	0.000314402	0.0001629	7.34606e-05	0.03109
1057	0.11626	0.000426858	0.00156	0.0273	0.00207	0.000317649	0.000164443	7.41139e-05	0.03191
1058	0.11681	0.000419396	0.00146	0.02824	0.0021	0.000320947	0.000166007	7.4776e-05	0.03277
1059	0.11763	0.000412126	0.00136	0.02923	0.00213	0.000324297	0.000167594	7.5447e-05	0.0337
1060	0.11808	0.000405043	0.00128	0.03027	0.00216	0.000327699	0.000169204	7.61271e-05	0.03469
1061	0.11922	0.000398139	0.0012	0.03137	0.0022	0.000331155	0.000170837	7.68164e-05	0.03574
1062	0.11991	0.00039141	0.00113	0.03252	0.00223	0.000334666	0.000172494	7.75151e-05	0.03686
1063	0.12038	0.000384848	0.00107	0.03374	0.00227	0.000338233	0.000174174	7.82233e-05	0.03805
1064	0.12096	0.000378448	0.00101	0.03503	0.00231	0.000341857	0.00017588	7.89413e-05	0.03931
1065	0.12202	0.000372206	0.000951583	0.03639	0.00234	0.000345539	0.000177611	7.96692e-05	0.04066
1066	0.12257	0.000366117	0.000901334	0.03782	0.00238	0.000349282	0.000179367	8.04072e-05	0.04208
1067	0.12335	0.000360174	0.000854912	0.03935	0.00242	0.000353085	0.000181149	8.11555e-05	0.0436
1068	0.12427	0.000354374	0.000811943	0.04096	0.00246	0.00035695	0.000182959	8.19143e-05	0.04521
1069	0.12502	0.000348712	0.000772096	0.04267	0.0025	0.00036088	0.000184795	8.26838e-05	0.04692
1070	0.12582	0.000343184	0.00073508	0.04449	0.00254	0.000364874	0.000186659	8.34641e-05	0.04874
1071	0.12677	0.000337786	0.000700636	0.04642	0.00259	0.000368935	0.000188551	8.42555e-05	0.05068
1072	0.12798	0.000332513	0.000668533	0.04847	0.00263	0.000373064	0.000190472	8.50583e-05	0.05275
1073	0.12938	0.000327362	0.000638566	0.05066	0.00268	0.000377263	0.000192423	8.58725e-05	0.05496
1074	0.13113	0.000322329	0.000610552	0.05299	0.00272	0.000381533	0.000194404	8.66985e-05	0.05731
1075	0.13273	0.000317411	0.000584325	0.05548	0.00277	0.000385876	0.000196415	8.75364e-05	0.05983
1076	0.13477	0.000312603	0.000559739	0.05815	0.00282	0.000390293	0.000198458	8.83865e-05	0.06251
1077	0.13694	0.000307904	0.00053666	0.06099	0.00287	0.000394786	0.000200533	8.92491e-05	0.06539
1078	0.13962	0.000303309	0.000514968	0.06405	0.00292	0.000399357	0.00020264	9.01243e-05	0.06848
1079	0.142	0.000298816	0.000494556	0.06732	0.00297	0.000404008	0.000204781	9.10124e-05	0.07179
1080	0.14575	0.000294421	0.000475326	0.07083	0.00303	0.00040874	0.000206956	9.19137e-05	0.07534
1081	0.14905	0.000290122	0.000457188	0.07461	0.00308	0.000413556	0.000209166	9.28285e-05	0.07916
1082	0.15353	0.000285916	0.000440062	0.07868	0.00314	0.000418457	0.000211411	9.3757e-05	0.08327
1083	0.15787	0.0002818	0.000423874	0.08307	0.0032	0.000423446	0.000213692	9.46994e-05	0.08771
1084	0.16271	0.000277773	0.000408558	0.0878	0.00326	0.000428524	0.000216011	9.56561e-05	0.09249
1085	0.16788	0.00027383	0.000394053	0.09292	0.00332	0.000433694	0.000218367	9.66273e-05	0.09766
1086	0.17418	0.00026997	0.000380302	0.09846	0.00339	0.000438958	0.000220762	9.76134e-05	0.10326
1087	0.18035	0.000266191	0.000367255	0.10446	0.00345	0.000444318	0.000223197	9.86147e-05	0.10931
1088	0.18681	0.000262491	0.000354864	0.11096	0.00352	0.000449776	0.000225672	9.96314e-05	0.11588
1089	0.19475	0.000258867	0.000343087	0.11803	0.00359	0.000455336	0.000228188	0.000100664	0.12301
1090	0.20317	0.000255317	0.000331883	0.1257	0.00366	0.000460999	0.000230747	0.000101712	0.13075
1091	0.21259	0.000251839	0.000321217	0.13405	0.00374	0.000466768	0.000233348	0.000102778	0.13917
1092	0.22313	0.000248431	0.000311055	0.14313	0.00382	0.000472646	0.000235994	0.000103859	0.14832
1093	0.23458	0.000245092	0.000301365	0.15302	0.00389	0.000478636	0.000238685	0.000104958	0.15828
1094	0.24755	0.00024182	0.000292119	0.16378	0.00398	0.00048474	0.000241423	0.000106075	0.16912
1095	0.2621	0.000238612	0.00028329	0.17549	0.00406	0.00049096	0.000244207	0.000107209	0.18091
1096	0.27797	0.000235467	0.000274854	0.18822	0.00415	0.000497302	0.00024704	0.000108362	0.19373
1097	0.29486	0.000232384	0.000266788	0.20204	0.00423	0.000503766	0.000249923	0.000109533	0.20764
1098	0.31276	0.000229361	0.000259071	0.21701	0.00433	0.000510357	0.000252856	0.000110723	0.2227
1099	0.33338	0.000226396	0.000251682	0.23318	0.00442	0.000517078	0.000255841	0.000111933	0.23896
1100	0.35319	0.000223488	0.000244603	0.25056	0.00452	0.000523933	0.000258879	0.000113163	0.25644
1101	0.37477	0.000220636	0.000237819	0.26914	0.00462	0.000530924	0.000261971	0.000114413	0.27513
1102	0.39627	0.000217838	0.000231311	0.28885	0.00472	0.000538055	0.000265119	0.000115684	0.29494
1103	0.41831	0.000215092	0.000225066	0.30956	0.00483	0.000545331	0.000268324	0.000116976	0.31576
1104	0.44067	0.000212397	0.00021907	0.33103	0.00494	0.000552755	0.000271587	0.00011829	0.33735
1105	0.46133	0.000209753	0.00021331	0.35295	0.00506	0.000560332	0.00027491	0.000119626	0.35939
1106	0.48079	0.000207158	0.000207773	0.37486	0.00518	0.000568065	0.000278294	0.000120985	0.38142
1107	0.49834	0.00020461	0.000202448	0.39619	0.0053	0.000575958	0.000281741	0.000122367	0.40288
1108	0.51491	0.000202109	0.000197325	0.41625	0.00543	0.000584017	0.000285252	0.000123773	0.42307
1109	0.52794	0.000199654	0.000192393	0.43426	0.00556	0.000592245	0.00028883	0.000125203	0.44122
1110	0.53916	0.000197242	0.000187643	0.44942	0.0057	0.000600649	0.000292474	0.000126658	0.45653
1111	0.54683	0.000194874	0.000183067	0.46096	0.00584	0.000609231	0.000296188	0.000128138	0.46821
1112	0.55171	0.000192549	0.000178656	0.46823	0.00599	0.000617999	0.000299973	0.000129645	0.47564
1113	0.5522	0.000190264	0.000174401	0.47082	0.00614	0.000626956	0.000303831	0.000131178	0.47839
1114	0.55044	0.00018802	0.000170297	0.46856	0.0063	0.000636109	0.000307763	0.000132739	0.47629
1115	0.54479	0.000185815	0.000166335	0.46158	0.00647	0.000645464	0.000311773	0.000134327	0.46949
1116	0.53607	0.000183648	0.00016251	0.45031	0.00664	0.000655026	0.00031586	0.000135944	0.4584
1117	0.52327	0.000181519	0.000158815	0.43537	0.00681	0.000664801	0.000320029	0.000137591	0.44365
1118	0.50886	0.000179427	0.000155244	0.41753	0.007	0.000674795	0.00032428	0.000139267	0.426
1119	0.48995	0.000177371	0.000151792	0.39758	0.00719	0.000685016	0.000328617	0.000140974	0.40625
1120	0.47104	0.000175349	0.000148453	0.37631	0.00739	0.000695471	0.000333041	0.000142713	0.38519
1121	0.44943	0.000173362	0.000145224	0.35442	0.0076	0.000706165	0.000337554	0.000144484	0.36352
1122	0.42941	0.000171409	0.000142098	0.33249	0.00781	0.000717107	0.00034216	0.000146288	0.34182
1123	0.40728	0.000169488	0.000139072	0.31097	0.00804	0.000728305	0.00034686	0.000148126	0.32054
1124	0.38861	0.000167599	0.000136141	0.29021	0.00827	0.000739766	0.000351658	0.000149999	0.30002
1125	0.36836	0.000165741	0.000133302	0.27043	0.00851	0.000751499	0.000356555	0.000151908	0.2805
1126	0.35208	0.000163915	0.000130551	0.25177	0.00877	0.000763512	0.000361555	0.000153853	0.26211
1127	0.33475	0.000162118	0.000127884	0.2343	0.00903	0.000775815	0.000366661	0.000155835	0.24493
1128	0.32102	0.00016035	0.000125297	0.21806	0.00931	0.000788416	0.000371875	0.000157857	0.22897
1129	0.30627	0.000158611	0.000122788	0.20301	0.0096	0.000801325	0.000377202	0.000159917	0.21423
1130	0.29392	0.0001569	0.000120354	0.18911	0.0099	0.000814553	0.000382643	0.000162018	0.20065
1131	0.28078	0.000155216	0.000117991	0.17631	0.01022	0.000828109	0.000388202	0.000164161	0.18818
1132	0.2704	0.00015356	0.000115697	0.16453	0.01055	0.000842006	0.000393883	0.000166346	0.17675
1133	0.25933	0.00015193	0.000113469	0.15371	0.0109	0.000856254	0.000399689	0.000168575	0.1663
1134	0.25032	0.000150325	0.000111304	0.14377	0.01126	0.000870865	0.000405624	0.000170849	0.15673
1135	0.24074	0.000148746	0.000109201	0.13463	0.01164	0.000885851	0.000411691	0.00017317	0.148
1136	0.23367	0.000147191	0.000107157	0.12624	0.01203	0.000901227	0.000417896	0.000175538	0.14002
1137	0.22588	0.000145661	0.00010517	0.11852	0.01245	0.000917004	0.000424241	0.000177954	0.13274
1138	0.2193	0.000144154	0.000103237	0.11142	0.01288	0.000933197	0.000430731	0.000180421	0.1261
1139	0.21237	0.00014267	0.000101357	0.10488	0.01334	0.000949821	0.000437371	0.000182939	0.12003
1140	0.2068	0.00014121	9.95279e-05	0.09885	0.01382	0.000966891	0.000444165	0.00018551	0.11451
1141	0.20057	0.000139771	9.77478e-05	0.09328	0.01433	0.000984423	0.000451119	0.000188136	0.10947
1142	0.19598	0.000138354	9.60149e-05	0.08813	0.01486	0.001	0.000458236	0.000190818	0.10488
1143	0.19005	0.000136959	9.43276e-05	0.08337	0.01541	0.00102	0.000465522	0.000193557	0.1007
1144	0.18618	0.000135584	9.26844e-05	0.07897	0.016	0.00104	0.000472982	0.000196355	0.0969
1145	0.18168	0.000134231	9.10836e-05	0.07488	0.01662	0.00106	0.000480623	0.000199215	0.09346
1146	0.17771	0.000132897	8.9524e-05	0.07108	0.01726	0.00108	0.00048845	0.000202137	0.09033
1147	0.17472	0.000131583	8.8004e-05	0.06755	0.01795	0.0011	0.000496469	0.000205123	0.08751
1148	0.17113	0.000130288	8.65223e-05	0.06426	0.01867	0.00112	0.000504686	0.000208176	0.08497
1149	0.16801	0.000129012	8.50777e-05	0.06119	0.01942	0.00114	0.000513107	0.000211298	0.0827
1150	0.16583	0.000127755	8.36689e-05	0.05833	0.02022	0.00117	0.000521741	0.00021449	0.08067
1151	0.16342	0.000126517	8.22948e-05	0.05566	0.02106	0.00119	0.000530593	0.000217755	0.07886
1152	0.16126	0.000125296	8.09542e-05	0.05315	0.02195	0.00121	0.000539672	0.000221095	0.07728
1153	0.1594	0.000124092	7.9646e-05	0.05081	0.02288	0.00124	0.000548984	0.000224511	0.07591
1154	0.15773	0.000122906	7.83693e-05	0.04861	0.02386	0.00126	0.000558539	0.000228008	0.07473
1155	0.15664	0.000121737	7.7123e-05	0.04655	0.0249	0.00129	0.000568344	0.000231586	0.07374
1156	0.15585	0.000120584	7.59062e-05	0.04461	0.02599	0.00132	0.000578408	0.000235249	0.07293
1157	0.15494	0.000119448	7.47179e-05	0.04279	0.02714	0.00134	0.000588741	0.000238999	0.0723
1158	0.15446	0.000118327	7.35573e-05	0.04107	0.02835	0.00137	0.000599352	0.00024284	0.07183
1159	0.15426	0.000117222	7.24234e-05	0.03945	0.02963	0.0014	0.000610251	0.000246773	0.07153
1160	0.15439	0.000116133	7.13156e-05	0.03792	0.03096	0.00143	0.000621448	0.000250802	0.07138
1161	0.15425	0.000115058	7.02329e-05	0.03648	0.03236	0.00146	0.000632955	0.000254931	0.07138
1162	0.15484	0.000113999	6.91747e-05	0.03511	0.03384	0.0015	0.000644782	0.000259161	0.07153
1163	0.15503	0.000112954	6.81403e-05	0.03382	0.03537	0.00153	0.000656943	0.000263498	0.07183
1164	0.15599	0.000111923	6.71288e-05	0.0326	0.03698	0.00157	0.000669449	0.000267944	0.07226
1165	0.15668	0.000110906	6.61396e-05	0.03144	0.03865	0.0016	0.000682313	0.000272503	0.07283
1166	0.15771	0.000109903	6.51722e-05	0.03034	0.04039	0.00164	0.00069555	0.000277178	0.07352
1167	0.15885	0.000108914	6.42257e-05	0.0293	0.04219	0.00168	0.000709174	0.000281975	0.07433
1168	0.15975	0.000107938	6.32998e-05	0.0283	0.04405	0.00172	0.000723199	0.000286897	0.07525
1169	0.16133	0.000106975	6.23937e-05	0.02736	0.04595	0.00176	0.000737642	0.000291948	0.07627
1170	0.16287	0.000106024	6.15069e-05	0.02646	0.04789	0.0018	0.00075252	0.000297133	0.07737
1171	0.16435	0.000105086	6.06388e-05	0.0256	0.04987	0.00185	0.000767849	0.000302457	0.07856
1172	0.16547	0.000104161	5.9789e-05	0.02479	0.05186	0.00189	0.000783649	0.000307924	0.07979
1173	0.16744	0.000103248	5.89569e-05	0.02401	0.05384	0.00194	0.000799938	0.000313541	0.08107
1174	0.16885	0.000102347	5.81421e-05	0.02327	0.05581	0.00199	0.000816737	0.000319311	0.08236
1175	0.17054	0.000101457	5.7344e-05	0.02256	0.05773	0.00204	0.000834067	0.000325242	0.08365
1176	0.17186	0.000100579	5.65622e-05	0.02188	0.05959	0.0021	0.00085195	0.000331339	0.08491
1177	0.17335	9.97122e-05	5.57963e-05	0.02123	0.06135	0.00215	0.000870411	0.000337608	0.0861
1178	0.17452	9.88566e-05	5.50458e-05	0.02061	0.06299	0.00221	0.000889474	0.000344055	0.0872
1179	0.17533	9.8012e-05	5.43103e-05	0.02002	0.06448	0.00227	0.000909166	0.000350688	0.08819
1180	0.17636	9.71781e-05	5.35895e-05	0.01945	0.0658	0.00233	0.000929514	0.000357514	0.08902
1181	0.17686	9.63548e-05	5.28829e-05	0.0189	0.06691	0.0024	0.000950548	0.00036454	0.08968
1182	0.17697	9.55419e-05	5.21902e-05	0.01838	0.0678	0.00247	0.000972297	0.000371774	0.09014
1183	0.17674	9.47393e-05	5.1511e-05	0.01788	0.06843	0.00254	0.000994796	0.000379224	0.09037
1184	0.17624	9.39467e-05	5.0845e-05	0.0174	0.06881	0.00261	0.00102	0.000386899	0.09038
1185	0.17563	9.31639e-05	5.01918e-05	0.01693	0.06892	0.00269	0.00104	0.000394808	0.09013
1186	0.17449	9.2391e-05	4.95511e-05	0.01649	0.06876	0.00277	0.00107	0.00040296	0.08964
1187	0.17358	9.16275e-05	4.89225e-05	0.01606	0.06833	0.00286	0.00109	0.000411366	0.08889
1188	0.17182	9.08735e-05	4.83059e-05	0.01565	0.06764	0.00295	0.00112	0.000420037	0.08792
1189	0.17032	9.01287e-05	4.77008e-05	0.01525	0.06671	0.00304	0.00115	0.000428982	0.08672
1190	0.16886	8.93931e-05	4.7107e-05	0.01487	0.06556	0.00314	0.00118	0.000438214	0.08532
1191	0.16729	8.86664e-05	4.65243e-05	0.01451	0.0642	0.00324	0.00121	0.000447746	0.08374
1192	0.16526	8.79485e-05	4.59522e-05	0.01415	0.06268	0.00334	0.00124	0.00045759	0.08201
1193	0.16412	8.72393e-05	4.53907e-05	0.01381	0.06101	0.00346	0.00127	0.000467759	0.08015
1194	0.16175	8.65386e-05	4.48393e-05	0.01348	0.05923	0.00357	0.0013	0.00047827	0.0782
1195	0.16057	8.58463e-05	4.4298e-05	0.01316	0.05736	0.0037	0.00134	0.000489135	0.07618
1196	0.15876	8.51622e-05	4.37664e-05	0.01286	0.05543	0.00383	0.00137	0.000500373	0.07412
1197	0.15724	8.44863e-05	4.32443e-05	0.01256	0.05346	0.00396	0.00141	0.000511999	0.07203
1198	0.15581	8.38184e-05	4.27314e-05	0.01227	0.05147	0.00411	0.00145	0.000524031	0.06995
1199	0.1539	8.31584e-05	4.22277e-05	0.012	0.04948	0.00426	0.00149	0.00053649	0.06789
1200	0.15249	8.25061e-05	4.17327e-05	0.01173	0.04751	0.00442	0.00153	0.000549394	0.06587
1201	0.15076	8.18615e-05	4.12465e-05	0.01147	0.04557	0.00459	0.00158	0.000562766	0.0639
1202	0.14917	8.12244e-05	4.07687e-05	0.01122	0.04368	0.00477	0.00163	0.000576627	0.06199
1203	0.14736	8.05946e-05	4.02991e-05	0.01098	0.04183	0.00496	0.00167	0.000591002	0.06016
1204	0.14589	7.99722e-05	3.98376e-05	0.01074	0.04005	0.00516	0.00173	0.000605917	0.0584
1205	0.14444	7.93569e-05	3.93839e-05	0.01052	0.03832	0.00537	0.00178	0.000621398	0.05673
1206	0.14271	7.87487e-05	3.8938e-05	0.0103	0.03666	0.0056	0.00183	0.000637474	0.05515
1207	0.14123	7.81475e-05	3.84996e-05	0.01008	0.03507	0.00584	0.00189	0.000654176	0.05365
1208	0.14008	7.75531e-05	3.80685e-05	0.00988	0.03354	0.0061	0.00195	0.000671536	0.05225
1209	0.13839	7.69654e-05	3.76447e-05	0.00968	0.03209	0.00637	0.00202	0.000689589	0.05095
1210	0.13687	7.63844e-05	3.72279e-05	0.00948	0.0307	0.00666	0.00208	0.000708372	0.04974
1211	0.13563	7.581e-05	3.68179e-05	0.00929	0.02937	0.00697	0.00215	0.000727924	0.04862
1212	0.13439	7.5242e-05	3.64147e-05	0.00911	0.02811	0.0073	0.00223	0.000748288	0.0476
1213	0.13311	7.46803e-05	3.60181e-05	0.00893	0.02691	0.00765	0.0023	0.000769508	0.04668
1214	0.13189	7.41249e-05	3.56279e-05	0.00876	0.02578	0.00803	0.00239	0.000791632	0.04585
1215	0.13126	7.35757e-05	3.5244e-05	0.00859	0.02469	0.00844	0.00247	0.000814713	0.04512
1216	0.13024	7.30325e-05	3.48663e-05	0.00843	0.02367	0.00887	0.00256	0.000838804	0.04448
1217	0.12946	7.24953e-05	3.44946e-05	0.00827	0.02269	0.00934	0.00266	0.000863966	0.04393
1218	0.12903	7.19641e-05	3.41289e-05	0.00812	0.02177	0.00985	0.00276	0.000890261	0.04349
1219	0.12798	7.14386e-05	3.37689e-05	0.00797	0.02089	0.01039	0.00286	0.000917757	0.04314
1220	0.12781	7.09188e-05	3.34146e-05	0.00782	0.02006	0.01098	0.00298	0.000946529	0.04289
1221	0.12736	7.04047e-05	3.30658e-05	0.00768	0.01927	0.01162	0.00309	0.000976655	0.04274
1222	0.12739	6.98962e-05	3.27224e-05	0.00754	0.01852	0.01231	0.00322	0.00101	0.0427
1223	0.12699	6.93932e-05	3.23844e-05	0.00741	0.01781	0.01306	0.00335	0.00104	0.04277
1224	0.12739	6.88955e-05	3.20516e-05	0.00727	0.01714	0.01387	0.0035	0.00108	0.04295
1225	0.12751	6.84032e-05	3.17239e-05	0.00715	0.01649	0.01475	0.00365	0.00111	0.04325
1226	0.12776	6.79161e-05	3.14012e-05	0.00702	0.01588	0.01572	0.00381	0.00115	0.04368
1227	0.12862	6.74342e-05	3.10833e-05	0.0069	0.0153	0.01677	0.00398	0.00119	0.04424
1228	0.12928	6.69574e-05	3.07703e-05	0.00678	0.01475	0.01791	0.00416	0.00123	0.04494
1229	0.13011	6.64857e-05	3.0462e-05	0.00667	0.01423	0.01917	0.00435	0.00128	0.04579
1230	0.13144	6.60189e-05	3.01583e-05	0.00656	0.01373	0.02054	0.00456	0.00133	0.04681
1231	0.13278	6.5557e-05	2.98591e-05	0.00645	0.01325	0.02204	0.00478	0.00137	0.04799
1232	0.13415	6.50999e-05	2.95643e-05	0.00634	0.0128	0.02368	0.00502	0.00143	0.04936
1233	0.13619	6.46476e-05	2.92739e-05	0.00624	0.01237	0.02548	0.00528	0.00148	0.05093
1234	0.1381	6.42e-05	2.89877e-05	0.00614	0.01195	0.02744	0.00555	0.00154	0.05272
1235	0.14034	6.3757e-05	2.87057e-05	0.00604	0.01156	0.02959	0.00585	0.0016	0.05473
1236	0.14289	6.33186e-05	2.84278e-05	0.00594	0.01118	0.03193	0.00617	0.00167	0.05698
1237	0.14548	6.28846e-05	2.81539e-05	0.00585	0.01083	0.03446	0.00651	0.00174	0.05948
1238	0.14862	6.24552e-05	2.7884e-05	0.00575	0.01048	0.03721	0.00688	0.00181	0.06223
1239	0.15165	6.20301e-05	2.76179e-05	0.00566	0.01016	0.04015	0.00728	0.00189	0.06524
1240	0.15518	6.16093e-05	2.73556e-05	0.00558	0.00984	0.04329	0.00772	0.00198	0.06849
1241	0.15892	6.11927e-05	2.7097e-05	0.00549	0.00954	0.04659	0.00819	0.00207	0.07196
1242	0.16204	6.07804e-05	2.68421e-05	0.00541	0.00926	0.05	0.0087	0.00216	0.07562
1243	0.16614	6.03723e-05	2.65907e-05	0.00533	0.00898	0.05348	0.00926	0.00226	0.07939
1244	0.16949	5.99682e-05	2.63429e-05	0.00525	0.00872	0.05693	0.00986	0.00237	0.08321
1245	0.17277	5.95681e-05	2.60985e-05	0.00517	0.00847	0.06024	0.01052	0.00249	0.08697
1246	0.17568	5.91721e-05	2.58575e-05	0.00509	0.00822	0.06327	0.01125	0.00261	0.09053
1247	0.17902	5.878e-05	2.56198e-05	0.00502	0.00799	0.06589	0.01203	0.00275	0.09377
1248	0.18152	5.83917e-05	2.53854e-05	0.00494	0.00777	0.06795	0.0129	0.00289	0.09654
1249	0.18336	5.80073e-05	2.51542e-05	0.00487	0.00755	0.06934	0.01384	0.00305	0.09873
1250	0.18476	5.76267e-05	2.49261e-05	0.0048	0.00735	0.06994	0.01487	0.00322	0.10026
1251	0.18563	5.72498e-05	2.47011e-05	0.00473	0.00715	0.06973	0.016	0.0034	0.1011
1252	0.18619	5.68766e-05	2.44791e-05	0.00466	0.00696	0.06872	0.01723	0.0036	0.10126
1253	0.18604	5.6507e-05	2.42601e-05	0.0046	0.00678	0.06698	0.01857	0.00381	0.10082
1254	0.18534	5.6141e-05	2.40441e-05	0.00453	0.0066	0.06462	0.02003	0.00404	0.09991
1255	0.18442	5.57786e-05	2.38309e-05	0.00447	0.00643	0.06177	0.02161	0.00429	0.09865
1256	0.18357	5.54196e-05	2.36205e-05	0.00441	0.00627	0.05858	0.02331	0.00456	0.09721
1257	0.18216	5.50641e-05	2.34129e-05	0.00435	0.00611	0.05518	0.02513	0.00486	0.09571
1258	0.18071	5.4712e-05	2.32081e-05	0.00429	0.00596	0.05171	0.02706	0.00519	0.09428
1259	0.17961	5.43632e-05	2.30059e-05	0.00423	0.00581	0.04825	0.02907	0.00554	0.09298
1260	0.17828	5.40178e-05	2.28063e-05	0.00417	0.00567	0.04489	0.03114	0.00593	0.09188
1261	0.17698	5.36757e-05	2.26093e-05	0.00412	0.00554	0.04167	0.03322	0.00635	0.09097
1262	0.17611	5.33368e-05	2.24149e-05	0.00406	0.0054	0.03863	0.03526	0.00682	0.09025
1263	0.17525	5.30011e-05	2.22229e-05	0.00401	0.00528	0.03579	0.03719	0.00732	0.08967
1264	0.17434	5.26685e-05	2.20335e-05	0.00396	0.00516	0.03315	0.03893	0.00788	0.08914
1265	0.17384	5.23391e-05	2.18464e-05	0.00391	0.00504	0.03071	0.04038	0.00849	0.0886
1266	0.17258	5.20127e-05	2.16617e-05	0.00386	0.00492	0.02847	0.04147	0.00916	0.08796
1267	0.17184	5.16894e-05	2.14793e-05	0.00381	0.00481	0.02642	0.04214	0.0099	0.08715
1268	0.17084	5.13691e-05	2.12992e-05	0.00376	0.0047	0.02454	0.04233	0.01069	0.0861
1269	0.16975	5.10518e-05	2.11214e-05	0.00371	0.0046	0.02283	0.04204	0.01156	0.08481
1270	0.1685	5.07374e-05	2.09458e-05	0.00366	0.0045	0.02126	0.04128	0.01249	0.08327
1271	0.16718	5.04258e-05	2.07724e-05	0.00362	0.0044	0.01983	0.04011	0.01349	0.08152
1272	0.16545	5.01172e-05	2.06011e-05	0.00357	0.00431	0.01852	0.03859	0.01455	0.07961
1273	0.16383	4.98113e-05	2.04319e-05	0.00353	0.00422	0.01732	0.03681	0.01567	0.07761
1274	0.16215	4.95083e-05	2.02648e-05	0.00349	0.00413	0.01622	0.03485	0.01681	0.07556
1275	0.15996	4.9208e-05	2.00997e-05	0.00344	0.00404	0.01522	0.0328	0.01796	0.07352
1276	0.15795	4.89104e-05	1.99367e-05	0.0034	0.00396	0.01429	0.03071	0.01908	0.07151
1277	0.15555	4.86155e-05	1.97756e-05	0.00336	0.00388	0.01345	0.02865	0.02013	0.06953
1278	0.15339	4.83233e-05	1.96165e-05	0.00332	0.0038	0.01267	0.02665	0.02106	0.06757
1279	0.15132	4.80337e-05	1.94593e-05	0.00328	0.00372	0.01195	0.02475	0.02183	0.0656
1280	0.14878	4.77467e-05	1.93039e-05	0.00324	0.00365	0.01129	0.02295	0.02239	0.06359
1281	0.14628	4.74622e-05	1.91504e-05	0.0032	0.00358	0.01068	0.02127	0.0227	0.0615
1282	0.14385	4.71803e-05	1.89988e-05	0.00317	0.00351	0.01011	0.01972	0.02274	0.05931
1283	0.14147	4.69009e-05	1.88489e-05	0.00313	0.00344	0.00959	0.01829	0.0225	0.05701
1284	0.13945	4.66239e-05	1.87008e-05	0.00309	0.00338	0.0091	0.01697	0.02201	0.05461
1285	0.13711	4.63494e-05	1.85545e-05	0.00306	0.00331	0.00865	0.01576	0.02129	0.05213
1286	0.13495	4.60773e-05	1.84098e-05	0.00302	0.00325	0.00823	0.01465	0.0204	0.04961
1287	0.13283	4.58076e-05	1.82668e-05	0.00299	0.00319	0.00783	0.01364	0.01938	0.04709
1288	0.13055	4.55403e-05	1.81255e-05	0.00295	0.00313	0.00747	0.01271	0.01827	0.0446
1289	0.12847	4.52753e-05	1.79858e-05	0.00292	0.00307	0.00713	0.01187	0.01712	0.04217
1290	0.12665	4.50126e-05	1.78478e-05	0.00289	0.00302	0.00681	0.01109	0.01598	0.03984
1291	0.1246	4.47522e-05	1.77113e-05	0.00286	0.00296	0.00651	0.01038	0.01486	0.03763
1292	0.12195	4.4494e-05	1.75764e-05	0.00282	0.00291	0.00623	0.00973	0.01378	0.03554
1293	0.12012	4.42381e-05	1.7443e-05	0.00279	0.00286	0.00596	0.00914	0.01276	0.03358
1294	0.11805	4.39843e-05	1.73111e-05	0.00276	0.00281	0.00572	0.00859	0.01181	0.03175
1295	0.1159	4.37327e-05	1.71807e-05	0.00273	0.00276	0.00548	0.00809	0.01092	0.03005
1296	0.11428	4.34833e-05	1.70518e-05	0.0027	0.00271	0.00526	0.00762	0.01011	0.02847
1297	0.11226	4.3236e-05	1.69243e-05	0.00267	0.00267	0.00506	0.0072	0.00936	0.02701
1298	0.11	4.29908e-05	1.67983e-05	0.00264	0.00262	0.00486	0.0068	0.00867	0.02566
1299	0.10867	4.27477e-05	1.66736e-05	0.00262	0.00258	0.00468	0.00644	0.00805	0.02441
1300	0.02326	4.6069e-05	1.68722e-05	0.00262	0.00258	0.00468	0.00644	0.00805	0.02326
