# Supplementary material for: Chirality-dependent electrical transport properties of carbon nanotubes obtained by experimental measurement
Source: Nat Commun. 2023 Mar 25;14:1672. doi: 10.1038/s41467-023-37443-7 (PMC10039901; doi:10.1038/s41467-023-37443-7)
Supplement: Supplementary file 3 — Source Data [file 41467_2023_37443_MOESM3_ESM.zip › 7. Source Data/Figure S11/76.xlsx]

## Sheet: Sheet1
GateV	sample1	sample2	sample3	sample4	sample5	sample6	sample7	sample8	sample9	sample10	sample11	sample12	sample13	sample14
-3	3.14387e-08	4.31978e-08	1.61785e-08	3.93287e-08	4.14374e-08	2.72671e-08	1.87714e-08	2.98604e-08	8.16486e-06	1.69519e-08	1.79208e-08	3.43917e-08	2.4259e-08	2.78153e-08
-2.97	3.14032e-08	4.29637e-08	1.61441e-08	3.95032e-08	4.12707e-08	2.78593e-08	1.89874e-08	2.97298e-08	1.03265e-08	1.96476e-08	1.78316e-08	3.42423e-08	2.65486e-08	2.85948e-08
-2.94	3.14052e-08	4.27093e-08	1.62025e-08	3.94831e-08	4.11241e-08	2.81695e-08	1.91035e-08	2.96258e-08	1.04042e-08	2.01265e-08	1.78449e-08	3.41139e-08	2.68199e-08	2.84095e-08
-2.91	3.14415e-08	4.54569e-08	1.62302e-08	3.95259e-08	4.08538e-08	2.85488e-08	1.93033e-08	2.94982e-08	1.05256e-08	2.05306e-08	1.78558e-08	3.5873e-08	2.69873e-08	2.9114e-08
-2.88	3.13894e-08	4.48705e-08	1.6254e-08	3.94075e-08	4.05658e-08	2.88595e-08	1.93148e-08	3.11617e-08	1.05734e-08	2.08645e-08	1.77258e-08	3.58629e-08	2.72125e-08	2.86962e-08
-2.85	3.13012e-08	4.43634e-08	1.61889e-08	3.91908e-08	4.02697e-08	2.91109e-08	1.93343e-08	3.11193e-08	1.06555e-08	2.11575e-08	1.76766e-08	3.58275e-08	2.73146e-08	2.84581e-08
-2.82	3.11352e-08	4.38426e-08	1.60909e-08	3.9008e-08	3.99036e-08	2.93603e-08	1.93103e-08	3.09291e-08	1.07271e-08	2.13539e-08	1.7629e-08	3.5756e-08	2.75137e-08	2.81708e-08
-2.79	3.09645e-08	4.33071e-08	1.72536e-08	3.87507e-08	3.94786e-08	2.94896e-08	1.92882e-08	3.08059e-08	1.07321e-08	2.15192e-08	1.75457e-08	3.56616e-08	2.76072e-08	2.88788e-08
-2.76	3.07399e-08	4.40051e-08	1.78759e-08	3.85038e-08	3.90195e-08	2.96469e-08	1.92171e-08	3.0611e-08	1.07885e-08	2.16389e-08	1.75488e-08	3.55399e-08	2.77032e-08	2.84485e-08
-2.73	3.05158e-08	4.34798e-08	1.75666e-08	3.8144e-08	3.83894e-08	2.96714e-08	1.91143e-08	3.03535e-08	1.08021e-08	2.19133e-08	1.74268e-08	3.53482e-08	2.76811e-08	2.81004e-08
-2.7	3.02387e-08	4.27803e-08	1.72909e-08	3.77776e-08	3.7908e-08	2.96226e-08	1.89226e-08	3.00778e-08	1.07618e-08	2.20916e-08	1.7206e-08	3.51388e-08	2.7788e-08	2.76789e-08
-2.67	2.99647e-08	4.20268e-08	1.70266e-08	3.73956e-08	3.7283e-08	2.95835e-08	1.87878e-08	2.96953e-08	1.07386e-08	2.2182e-08	1.7017e-08	3.49125e-08	2.7715e-08	2.73168e-08
-2.64	2.96301e-08	4.12522e-08	1.67515e-08	3.69823e-08	3.66206e-08	2.95057e-08	1.85766e-08	2.93885e-08	1.07788e-08	2.21853e-08	1.69179e-08	3.45136e-08	2.75888e-08	2.68744e-08
-2.61	3.22684e-08	4.04329e-08	1.64279e-08	3.65071e-08	3.59694e-08	2.93025e-08	1.84642e-08	2.90098e-08	1.07548e-08	2.22433e-08	1.75123e-08	3.41722e-08	2.75273e-08	2.64586e-08
-2.58	3.20683e-08	4.1436e-08	1.61523e-08	3.59656e-08	3.52065e-08	2.90864e-08	1.82386e-08	2.8625e-08	1.06812e-08	2.22283e-08	1.72475e-08	3.38441e-08	2.73398e-08	2.60696e-08
-2.55	3.18573e-08	4.12581e-08	1.58512e-08	3.53824e-08	3.44831e-08	2.89147e-08	1.7936e-08	2.80885e-08	1.06427e-08	2.22413e-08	1.69815e-08	3.34711e-08	2.72396e-08	2.56196e-08
-2.52	3.14723e-08	4.03206e-08	1.54739e-08	3.47559e-08	3.37809e-08	2.85024e-08	1.76671e-08	2.75699e-08	1.06267e-08	2.21303e-08	1.6761e-08	3.30181e-08	2.70253e-08	2.50882e-08
-2.49	3.11312e-08	3.94481e-08	1.51508e-08	3.41063e-08	3.29635e-08	2.82464e-08	1.73223e-08	2.69821e-08	1.06385e-08	2.19541e-08	1.64502e-08	3.25465e-08	2.68813e-08	2.46058e-08
-2.46	3.07495e-08	3.85952e-08	1.47593e-08	3.33858e-08	3.21716e-08	2.79526e-08	1.69595e-08	2.6398e-08	1.05794e-08	2.1826e-08	1.62443e-08	3.20021e-08	2.66696e-08	2.40973e-08
-2.43	3.03291e-08	3.7726e-08	1.44121e-08	3.26175e-08	3.13073e-08	2.75491e-08	1.65922e-08	2.57776e-08	1.04889e-08	2.16793e-08	1.60149e-08	3.14944e-08	2.63886e-08	2.35473e-08
-2.4	2.97983e-08	3.67709e-08	1.40411e-08	3.18305e-08	3.04793e-08	2.71001e-08	1.62563e-08	2.51981e-08	1.04058e-08	2.15156e-08	1.57567e-08	3.09085e-08	2.60928e-08	2.30195e-08
-2.37	2.92378e-08	3.57818e-08	1.36368e-08	3.10444e-08	2.95632e-08	2.66131e-08	1.58138e-08	2.44536e-08	1.03392e-08	2.11808e-08	1.54784e-08	3.02988e-08	2.57597e-08	2.24571e-08
-2.34	2.86023e-08	3.47795e-08	1.31969e-08	3.01692e-08	2.86492e-08	2.60677e-08	1.5411e-08	2.37096e-08	1.02229e-08	2.09986e-08	1.51532e-08	2.96141e-08	2.53363e-08	2.18603e-08
-2.31	2.79541e-08	3.37011e-08	1.27552e-08	2.92997e-08	2.7679e-08	2.54447e-08	1.49818e-08	2.29231e-08	1.0113e-08	2.05619e-08	1.48258e-08	2.89397e-08	2.49781e-08	2.12698e-08
-2.28	2.72188e-08	3.26304e-08	1.22685e-08	2.83684e-08	2.67404e-08	2.4829e-08	1.44911e-08	2.21983e-08	1.00775e-08	2.02805e-08	1.44827e-08	2.82381e-08	2.4453e-08	2.06177e-08
-2.25	2.64884e-08	3.1613e-08	1.17897e-08	2.74491e-08	2.57643e-08	2.41474e-08	1.39905e-08	2.13794e-08	9.91638e-09	1.98792e-08	1.41488e-08	2.74532e-08	2.39968e-08	1.99679e-08
-2.22	2.5692e-08	3.04864e-08	1.12727e-08	2.64044e-08	2.47654e-08	2.34349e-08	1.34721e-08	2.05554e-08	9.74421e-09	1.93843e-08	1.37119e-08	2.66587e-08	2.34291e-08	1.92409e-08
-2.19	2.48573e-08	2.93506e-08	1.07893e-08	2.53842e-08	2.37573e-08	2.27123e-08	1.29386e-08	1.97077e-08	9.57988e-09	1.89217e-08	1.33191e-08	2.5803e-08	2.2894e-08	1.85298e-08
-2.16	2.39865e-08	2.80737e-08	1.02857e-08	2.43336e-08	2.27534e-08	2.1884e-08	1.24244e-08	1.87783e-08	9.4016e-09	1.83858e-08	1.28793e-08	2.48905e-08	2.22818e-08	1.78314e-08
-2.13	2.30124e-08	2.70077e-08	9.74903e-09	2.32347e-08	2.17182e-08	2.42149e-08	1.18816e-08	1.78681e-08	9.20405e-09	1.78383e-08	1.24603e-08	2.40369e-08	2.17123e-08	1.71337e-08
-2.1	2.2078e-08	2.58504e-08	9.24224e-09	2.21647e-08	2.45954e-08	2.36183e-08	1.28931e-08	1.697e-08	9.01297e-09	2.01808e-08	1.20126e-08	2.30656e-08	2.39956e-08	1.6397e-08
-2.07	2.10992e-08	2.4576e-08	8.68943e-09	2.36845e-08	2.37616e-08	2.29393e-08	1.24844e-08	1.59886e-08	8.94905e-09	1.97503e-08	1.15877e-08	2.21131e-08	2.35889e-08	1.56101e-08
-2.04	2.00782e-08	2.33648e-08	8.17974e-09	2.27609e-08	2.297e-08	2.21941e-08	1.20126e-08	1.50581e-08	8.74372e-09	1.92988e-08	1.11363e-08	2.10922e-08	2.31304e-08	1.4873e-08
-2.01	1.90677e-08	2.20944e-08	7.67929e-09	2.18639e-08	2.21875e-08	2.13907e-08	1.15065e-08	1.412e-08	8.51341e-09	1.86728e-08	1.06664e-08	2.33841e-08	2.2536e-08	1.40903e-08
-1.98	1.79668e-08	2.08623e-08	7.15076e-09	2.08101e-08	2.135e-08	2.0537e-08	1.09518e-08	1.32118e-08	8.28037e-09	1.80332e-08	1.01994e-08	2.26583e-08	2.19164e-08	1.33373e-08
-1.95	1.69039e-08	1.95785e-08	6.6415e-09	1.9803e-08	2.05157e-08	1.96523e-08	1.04461e-08	1.43345e-08	7.99863e-09	1.73669e-08	9.76564e-09	2.18235e-08	2.12068e-08	1.25688e-08
-1.92	1.58189e-08	1.83572e-08	6.11932e-09	1.88165e-08	1.96518e-08	1.87318e-08	9.91309e-09	1.35951e-08	7.69761e-09	1.66705e-08	9.28413e-09	2.10333e-08	2.0486e-08	1.1999e-08
-1.89	1.47588e-08	1.71423e-08	5.64326e-09	1.77892e-08	1.87765e-08	1.77514e-08	9.37428e-09	1.27887e-08	7.429e-09	1.58466e-08	8.76839e-09	2.01604e-08	1.96943e-08	1.13142e-08
-1.86	1.36401e-08	1.5959e-08	5.17707e-09	1.67641e-08	1.78725e-08	1.68187e-08	8.79744e-09	1.19885e-08	7.0973e-09	1.50558e-08	8.31246e-09	1.92293e-08	1.88661e-08	1.05798e-08
-1.83	1.26765e-08	1.47432e-08	4.708e-09	1.57193e-08	1.6954e-08	1.58891e-08	8.24238e-09	1.12269e-08	6.77379e-09	1.41983e-08	7.80765e-09	1.83481e-08	1.80414e-08	9.85359e-09
-1.8	1.16159e-08	1.35651e-08	4.27126e-09	1.46839e-08	1.6102e-08	1.48896e-08	7.70782e-09	1.04351e-08	6.43061e-09	1.33185e-08	7.33934e-09	1.73545e-08	1.7147e-08	9.11213e-09
-1.77	1.30545e-08	1.24647e-08	3.75127e-09	1.36979e-08	1.52042e-08	1.39246e-08	7.16296e-09	9.6251e-09	6.08337e-09	1.24398e-08	6.86015e-09	1.63817e-08	1.62644e-08	8.42565e-09
-1.74	1.23965e-08	1.14375e-08	3.43069e-09	1.26835e-08	1.43439e-08	1.29577e-08	6.62491e-09	8.85654e-09	5.74073e-09	1.15616e-08	6.41164e-09	1.54037e-08	1.5313e-08	7.75441e-09
-1.71	1.16524e-08	1.03829e-08	3.07683e-09	1.16978e-08	1.34787e-08	1.20217e-08	6.11394e-09	8.09883e-09	5.376e-09	1.06763e-08	5.96915e-09	1.4428e-08	1.43817e-08	7.09339e-09
-1.68	1.08235e-08	9.38857e-09	2.73422e-09	1.07426e-08	1.26437e-08	1.113e-08	5.61404e-09	7.34613e-09	5.00336e-09	9.79152e-09	5.54334e-09	1.34644e-08	1.34251e-08	6.47206e-09
-1.65	1.00279e-08	8.46702e-09	2.41989e-09	9.82451e-09	1.17809e-08	1.01734e-08	5.12216e-09	6.64942e-09	4.6298e-09	8.97287e-09	5.10329e-09	1.25005e-08	1.25081e-08	5.82558e-09
-1.62	9.27558e-09	7.58547e-09	2.12741e-09	8.93598e-09	1.09236e-08	9.29229e-09	4.62722e-09	5.92276e-09	4.26194e-09	8.14282e-09	4.67521e-09	1.15632e-08	1.15841e-08	5.25646e-09
-1.59	8.47936e-09	6.72353e-09	1.86809e-09	8.07952e-09	1.02029e-08	8.47784e-09	4.17664e-09	5.30575e-09	3.78138e-09	7.37867e-09	4.27207e-09	1.06188e-08	1.06942e-08	4.73331e-09
-1.56	7.78962e-09	5.9593e-09	1.63775e-09	7.25862e-09	9.43519e-09	7.67112e-09	3.7365e-09	4.7027e-09	3.47482e-09	6.62117e-09	3.66729e-09	9.69844e-09	9.78251e-09	4.22216e-09
-1.53	7.07373e-09	5.25527e-09	1.42686e-09	6.4847e-09	8.70434e-09	6.89877e-09	3.34051e-09	4.09721e-09	3.15543e-09	5.88161e-09	3.35709e-09	8.88005e-09	8.95565e-09	3.65776e-09
-1.5	6.40959e-09	4.59357e-09	1.23586e-09	5.78239e-09	7.99919e-09	6.17135e-09	2.94903e-09	3.59649e-09	2.83898e-09	5.21828e-09	3.02578e-09	8.07055e-09	8.13482e-09	3.30668e-09
-1.47	5.7558e-09	3.96942e-09	1.06244e-09	5.11032e-09	7.30439e-09	5.48251e-09	2.61113e-09	3.13242e-09	2.54568e-09	4.60674e-09	2.72382e-09	7.31091e-09	7.32995e-09	2.9208e-09
-1.44	5.1468e-09	3.46985e-09	7.82154e-10	4.48219e-09	6.62807e-09	4.85505e-09	2.25155e-09	2.70613e-09	2.25501e-09	4.02629e-09	2.43293e-09	6.59922e-09	6.58781e-09	2.54983e-09
-1.41	4.61423e-09	2.99215e-09	6.70389e-10	3.94263e-09	6.00078e-09	4.23788e-09	1.94807e-09	2.30222e-09	1.85395e-09	3.4692e-09	2.16237e-09	5.88664e-09	5.87715e-09	2.22731e-09
-1.38	4.07552e-09	2.55679e-09	5.66342e-10	3.42219e-09	5.38854e-09	3.70343e-09	1.6732e-09	1.94773e-09	1.62368e-09	3.01309e-09	1.92081e-09	5.23941e-09	5.22161e-09	2.8234e-09
-1.35	3.63338e-09	2.17752e-09	4.77594e-10	2.94464e-09	4.84305e-09	3.21403e-09	1.42888e-09	1.62593e-09	1.4081e-09	2.58468e-09	1.68866e-09	4.66418e-09	4.61334e-09	2.63548e-09
-1.32	3.22817e-09	1.84348e-09	4.00516e-10	2.50946e-09	4.28891e-09	2.77048e-09	1.20811e-09	1.35275e-09	1.21306e-09	2.19956e-09	1.4752e-09	4.10454e-09	4.04111e-09	2.4093e-09
-1.29	2.83575e-09	1.56606e-09	3.25504e-10	2.1425e-09	3.83344e-09	2.36133e-09	1.01188e-09	1.10732e-09	1.03519e-09	1.84915e-09	1.27837e-09	3.58483e-09	3.5083e-09	2.20129e-09
-1.26	2.53453e-09	1.32426e-09	2.76335e-10	1.80561e-09	3.39253e-09	1.99503e-09	8.42956e-10	9.04228e-10	8.77971e-10	1.5419e-09	1.10704e-09	3.14045e-09	3.04947e-09	1.98017e-09
-1.23	2.2067e-09	1.10896e-09	2.29998e-10	1.5005e-09	2.97089e-09	1.68655e-09	6.88439e-10	7.34951e-10	7.41184e-10	1.29259e-09	9.58748e-10	2.71392e-09	2.66378e-09	1.78518e-09
-1.2	1.92277e-09	9.33593e-10	1.94039e-10	1.24631e-09	2.57099e-09	1.412e-09	5.75943e-10	5.92305e-10	6.18022e-10	1.06098e-09	8.18229e-10	2.34174e-09	2.27536e-09	1.57736e-09
-1.17	1.68964e-09	7.75432e-10	1.58426e-10	1.02868e-09	2.25584e-09	1.17852e-09	4.70527e-10	4.70533e-10	5.12367e-10	8.69281e-10	6.96508e-10	2.02844e-09	1.95834e-09	1.39029e-09
-1.14	1.46859e-09	6.44707e-10	1.31735e-10	8.44759e-10	1.94722e-09	9.81089e-10	3.9018e-10	3.69628e-10	4.24552e-10	7.06556e-10	5.88468e-10	1.72656e-09	1.67165e-09	1.2374e-09
-1.11	1.27984e-09	5.36492e-10	1.11306e-10	6.95635e-10	1.66725e-09	8.03105e-10	3.14652e-10	2.95023e-10	3.599e-10	5.75716e-10	4.96059e-10	1.47445e-09	1.42781e-09	1.09119e-09
-1.08	1.10691e-09	4.43673e-10	9.44581e-11	5.6747e-10	1.43543e-09	6.65964e-10	2.56716e-10	2.28693e-10	3.01463e-10	4.68475e-10	4.1914e-10	1.23623e-09	1.19547e-09	9.60843e-10
-1.05	9.64034e-10	3.61616e-10	7.77966e-11	4.56033e-10	1.21966e-09	5.47242e-10	2.04396e-10	1.83087e-10	2.47063e-10	3.75827e-10	2.8447e-10	1.03845e-09	1.01318e-09	8.44796e-10
-1.02	8.27196e-10	3.00118e-10	6.49716e-11	3.69765e-10	1.03352e-09	4.42883e-10	1.63192e-10	1.4069e-10	2.01706e-10	2.95967e-10	2.37386e-10	8.82022e-10	8.61508e-10	7.34813e-10
-0.99	7.09726e-10	2.43833e-10	5.33936e-11	2.95012e-10	8.72687e-10	3.55918e-10	1.30592e-10	1.08957e-10	1.65881e-10	2.35291e-10	1.96944e-10	7.37332e-10	7.24514e-10	6.39365e-10
-0.96	6.14556e-10	1.96958e-10	4.42616e-11	2.38589e-10	7.33013e-10	2.85637e-10	1.01151e-10	8.46445e-11	1.32623e-10	1.84318e-10	1.60225e-10	6.11193e-10	6.05188e-10	5.55259e-10
-0.93	5.32467e-10	1.83072e-10	3.44764e-11	1.87137e-10	6.13802e-10	2.33848e-10	7.93951e-11	6.59698e-11	1.05991e-10	1.46866e-10	1.31631e-10	4.98755e-10	5.02024e-10	4.77772e-10
-0.9	4.47851e-10	1.49813e-10	2.83207e-11	1.46741e-10	5.13368e-10	1.87799e-10	6.41579e-11	4.92615e-11	8.6177e-11	1.14891e-10	1.05801e-10	4.07821e-10	4.13395e-10	4.09244e-10
-0.87	4.00039e-10	1.28513e-10	2.4086e-11	1.17947e-10	4.24251e-10	1.46796e-10	5.01707e-11	4.04085e-11	7.11746e-11	8.98433e-11	8.50567e-11	3.40064e-10	3.53641e-10	3.58307e-10
-0.84	3.33581e-10	1.10731e-10	1.94273e-11	9.18274e-11	3.54273e-10	1.17746e-10	4.00408e-11	3.01254e-11	5.48977e-11	7.05162e-11	6.87333e-11	2.79379e-10	2.85584e-10	3.05018e-10
-0.81	2.85142e-10	9.65578e-11	1.6721e-11	7.15918e-11	2.92113e-10	9.51092e-11	2.94136e-11	2.21243e-11	4.31917e-11	5.48718e-11	5.41193e-11	2.25264e-10	2.37459e-10	2.59593e-10
-0.78	2.45313e-10	8.09461e-11	1.30229e-11	5.68516e-11	2.31352e-10	7.44192e-11	2.28187e-11	1.74884e-11	3.25149e-11	4.1942e-11	4.28575e-11	1.83751e-10	1.96193e-10	2.22466e-10
-0.75	2.07683e-10	7.05693e-11	1.12156e-11	4.48724e-11	1.91908e-10	5.98036e-11	1.7622e-11	1.25716e-11	2.51029e-11	3.46228e-11	2.56383e-11	1.47463e-10	1.63956e-10	1.87447e-10
-0.72	1.76632e-10	5.92359e-11	9.0975e-12	3.49435e-11	1.57278e-10	4.66085e-11	1.31567e-11	9.57621e-12	1.96244e-11	2.58357e-11	1.98648e-11	1.15865e-10	1.31963e-10	1.58917e-10
-0.69	1.49874e-10	5.1392e-11	7.34215e-12	2.68434e-11	1.28258e-10	3.75238e-11	1.02123e-11	7.30549e-12	1.5366e-11	1.93896e-11	1.44755e-11	9.31609e-11	1.10493e-10	1.39251e-10
-0.66	1.3028e-10	4.46362e-11	5.89714e-12	2.17427e-11	1.04653e-10	2.95791e-11	8.07573e-12	5.24866e-12	1.20668e-11	1.48184e-11	9.62274e-12	7.36116e-11	8.90587e-11	1.16533e-10
-0.63	1.08612e-10	3.94074e-11	4.14469e-12	1.6866e-11	8.30717e-11	2.26833e-11	6.43994e-12	4.02551e-12	9.28472e-12	1.14904e-11	7.25429e-12	5.92309e-11	7.39171e-11	1.00614e-10
-0.6	9.39501e-11	3.35835e-11	3.41055e-12	1.27229e-11	6.68212e-11	1.8464e-11	4.92429e-12	3.02125e-12	7.22976e-12	8.41825e-12	5.44433e-12	4.72378e-11	5.86875e-11	8.07412e-11
-0.57	7.66058e-11	3.03984e-11	2.61176e-12	9.9309e-12	5.3632e-11	1.47208e-11	3.88705e-12	2.25088e-12	5.59565e-12	6.23864e-12	4.08887e-12	3.8419e-11	4.88217e-11	6.98832e-11
-0.54	6.70637e-11	2.54301e-11	2.04218e-12	7.66172e-12	4.31979e-11	1.1803e-11	2.96674e-12	1.5593e-12	4.32082e-12	4.69379e-12	2.88657e-12	3.01598e-11	3.96653e-11	5.65472e-11
-0.51	5.49907e-11	2.24536e-11	1.47428e-12	6.06263e-12	3.37497e-11	9.05413e-12	2.27006e-12	1.15171e-12	3.31023e-12	3.50858e-12	2.13762e-12	2.34244e-11	3.26812e-11	4.6797e-11
-0.48	4.71037e-11	1.94405e-11	1.30863e-12	4.66286e-12	2.72162e-11	7.11911e-12	1.71461e-12	9.1662e-13	2.80247e-12	2.67708e-12	1.57785e-12	1.83811e-11	2.55357e-11	3.99346e-11
-0.45	3.97063e-11	1.72686e-11	1.08173e-12	3.65634e-12	2.18465e-11	5.81573e-12	1.32466e-12	6.22771e-13	3.57429e-12	2.21033e-12	1.1428e-12	1.47285e-11	2.04627e-11	3.33962e-11
-0.42	3.29338e-11	1.4447e-11	7.98369e-13	2.78228e-12	1.65388e-11	4.52084e-12	1.18465e-12	4.65842e-13	2.69823e-12	1.65192e-12	9.04149e-13	1.19369e-11	1.72425e-11	2.76093e-11
-0.39	2.73433e-11	1.24204e-11	6.25995e-13	2.12732e-12	1.38147e-11	3.98567e-12	9.27954e-13	3.56097e-13	2.12764e-12	1.27214e-12	7.13643e-13	9.13221e-12	1.42679e-11	2.32575e-11
-0.36	2.21678e-11	1.11534e-11	5.39189e-13	1.61699e-12	1.0099e-11	3.18591e-12	6.64128e-13	2.52312e-13	1.78027e-12	9.72678e-13	5.56916e-13	6.97385e-12	1.15428e-11	1.97225e-11
-0.33	1.88485e-11	9.57409e-12	4.61957e-13	1.21345e-12	8.12451e-12	2.39113e-12	5.98132e-13	2.11558e-13	1.57217e-12	7.65734e-13	4.41479e-13	5.44132e-12	1.01611e-11	1.58872e-11
-0.3	1.52823e-11	8.48781e-12	4.27269e-13	9.61516e-13	6.43428e-12	1.77623e-12	4.48201e-13	1.52895e-13	1.40446e-12	5.28904e-13	3.21417e-13	4.26289e-12	7.72219e-12	1.33592e-11
-0.27	1.22842e-11	7.24564e-12	3.50907e-13	7.24673e-13	4.89429e-12	1.48209e-12	3.64045e-13	1.37729e-13	1.3766e-12	5.2119e-13	2.53648e-13	3.40726e-12	6.1603e-12	1.08038e-11
-0.24	9.55658e-12	5.94237e-12	2.73048e-13	6.09872e-13	4.03954e-12	1.15726e-12	2.70616e-13	1.24357e-13	1.39446e-12	4.62239e-13	2.24573e-13	2.61732e-12	5.11239e-12	8.96399e-12
-0.21	8.5874e-12	5.63158e-12	2.50595e-13	4.59445e-13	2.91028e-12	9.73643e-13	2.12733e-13	1.11699e-13	1.40783e-12	4.04692e-13	1.78425e-13	2.14703e-12	4.14252e-12	6.67095e-12
-0.18	6.77728e-12	4.74746e-12	2.31427e-13	4.12874e-13	2.22071e-12	7.38722e-13	1.93386e-13	9.7319e-14	1.4819e-12	3.23025e-13	1.6807e-13	1.78265e-12	3.20711e-12	6.05582e-12
-0.15	5.12298e-12	4.21442e-12	2.35889e-13	3.15178e-13	1.7897e-12	7.0667e-13	1.40694e-13	9.87309e-14	1.69889e-12	2.7979e-13	1.57465e-13	1.32982e-12	2.80249e-12	5.10233e-12
-0.12	4.36773e-12	3.56199e-12	2.18231e-13	2.65754e-13	1.42747e-12	5.55411e-13	9.69775e-14	1.01145e-13	1.77523e-12	2.6255e-13	1.52035e-13	1.11668e-12	2.16712e-12	3.98604e-12
-0.09	3.61097e-12	3.14689e-12	2.26718e-13	2.15088e-13	1.17757e-12	4.0094e-13	9.38481e-14	1.03966e-13	2.01964e-12	2.73034e-13	1.61903e-13	9.38049e-13	1.81846e-12	3.53018e-12
-0.06	2.82889e-12	2.68066e-12	2.69018e-13	2.02426e-13	8.71316e-13	3.48531e-13	7.59212e-14	1.08265e-13	2.16943e-12	3.09231e-13	1.76645e-13	7.71053e-13	1.3802e-12	2.78965e-12
-0.03	2.26212e-12	2.0947e-12	2.83429e-13	1.88239e-13	6.94386e-13	2.59342e-13	7.09963e-14	1.18443e-13	2.14193e-12	3.21365e-13	1.85962e-13	6.78704e-13	1.12736e-12	2.32983e-12
0	1.82802e-12	1.80283e-12	3.40043e-13	1.82855e-13	5.40344e-13	2.39602e-13	7.12256e-14	1.30689e-13	2.46918e-12	3.71619e-13	2.22823e-13	5.88371e-13	8.72469e-13	1.75027e-12
0.03	1.51e-12	1.8694e-12	3.90856e-13	1.70872e-13	4.16428e-13	1.65567e-13	7.66144e-14	1.48563e-13	2.69526e-12	4.24127e-13	2.92681e-13	5.03747e-13	7.55851e-13	1.33211e-12
0.06	1.36314e-12	1.41845e-12	4.64134e-13	1.77811e-13	3.80634e-13	2.03077e-13	8.32337e-14	1.70007e-13	2.98008e-12	4.91315e-13	3.26365e-13	4.22127e-13	6.23056e-13	1.15198e-12
0.09	1.09734e-12	1.23219e-12	5.03875e-13	1.97001e-13	2.97115e-13	1.80977e-13	9.6434e-14	1.96342e-13	3.25382e-12	6.17851e-13	3.92711e-13	4.10534e-13	5.8365e-13	9.95113e-13
0.12	1.00519e-12	1.05713e-12	5.95595e-13	2.18252e-13	2.45092e-13	1.68148e-13	1.10693e-13	2.1651e-13	3.61948e-12	7.40019e-13	4.4279e-13	3.85944e-13	5.47564e-13	8.85998e-13
0.15	1.02002e-12	9.35169e-13	6.7473e-13	2.3557e-13	2.03976e-13	1.59907e-13	1.31792e-13	2.5451e-13	3.75487e-12	8.81285e-13	4.69976e-13	3.92976e-13	5.39117e-13	6.48997e-13
0.18	9.46553e-13	7.10307e-13	8.1765e-13	2.65586e-13	1.81816e-13	1.74538e-13	1.5462e-13	2.94899e-13	4.12821e-12	1.08385e-12	6.4653e-13	4.15498e-13	5.59362e-13	6.03675e-13
0.21	8.85015e-13	6.08972e-13	8.73476e-13	3.00704e-13	1.61068e-13	1.98123e-13	1.70768e-13	3.43427e-13	4.49642e-12	1.22452e-12	8.51263e-13	4.18496e-13	5.31704e-13	4.88583e-13
0.24	9.22073e-13	5.03913e-13	9.97441e-13	3.37566e-13	1.45083e-13	2.14399e-13	2.03799e-13	3.97937e-13	4.8153e-12	1.42814e-12	1.0327e-12	4.79193e-13	5.61466e-13	4.42802e-13
0.27	9.89553e-13	4.28028e-13	1.0724e-12	3.73987e-13	1.38508e-13	2.35792e-13	2.32819e-13	4.40068e-13	5.23077e-12	1.70177e-12	1.24011e-12	5.14517e-13	6.14925e-13	3.99503e-13
0.3	1.12434e-12	3.9448e-13	1.30229e-12	4.71308e-13	1.49331e-13	2.56863e-13	2.76772e-13	5.02151e-13	6.03838e-12	2.00841e-12	1.41131e-12	5.48843e-13	6.96475e-13	3.24008e-13
0.33	1.41728e-12	3.06082e-13	1.55038e-12	5.40453e-13	1.59607e-13	3.05947e-13	3.60584e-13	6.07863e-13	6.16796e-12	2.39737e-12	1.6286e-12	6.22737e-13	7.80863e-13	3.35495e-13
0.36	1.54785e-12	2.81293e-13	1.67547e-12	6.69628e-13	1.83568e-13	3.29578e-13	4.24298e-13	7.13056e-13	6.81505e-12	2.79026e-12	1.79678e-12	7.29122e-13	8.659e-13	2.87155e-13
0.39	1.80504e-12	2.37396e-13	1.82294e-12	7.95233e-13	2.02309e-13	4.08153e-13	4.83463e-13	8.46265e-13	7.54167e-12	3.18613e-12	2.03805e-12	8.3637e-13	1.01632e-12	3.06031e-13
0.42	1.91197e-12	2.08576e-13	2.08025e-12	9.45628e-13	2.24803e-13	4.64219e-13	5.79364e-13	9.69474e-13	8.09385e-12	3.68262e-12	2.29953e-12	9.41665e-13	1.20271e-12	3.12708e-13
0.45	2.39904e-12	1.86938e-13	2.5765e-12	1.14568e-12	2.70173e-13	5.07133e-13	6.79994e-13	1.09971e-12	8.79422e-12	4.06541e-12	2.51541e-12	1.09858e-12	1.47855e-12	2.51468e-13
0.48	2.75708e-12	1.73195e-13	2.9349e-12	1.3204e-12	3.08179e-13	6.00091e-13	8.80957e-13	1.27851e-12	9.59792e-12	4.38933e-12	2.75756e-12	1.26451e-12	1.75046e-12	2.86779e-13
0.51	3.07356e-12	1.7042e-13	3.232e-12	1.57962e-12	3.48404e-13	6.89653e-13	9.63105e-13	1.35421e-12	1.05155e-11	4.9098e-12	3.12241e-12	1.47141e-12	2.05669e-12	3.05264e-13
0.54	3.45608e-12	1.92252e-13	3.90111e-12	1.84251e-12	4.00453e-13	7.98983e-13	1.18441e-12	1.6399e-12	1.11327e-11	5.47701e-12	3.52181e-12	1.82722e-12	2.39656e-12	3.62357e-13
0.57	3.8429e-12	2.13975e-13	4.53507e-12	2.11228e-12	4.84336e-13	8.88348e-13	1.44064e-12	1.75356e-12	1.15125e-11	6.42019e-12	3.9066e-12	2.1068e-12	2.82098e-12	3.88935e-13
0.6	4.51489e-12	2.64188e-13	4.96029e-12	2.5498e-12	5.17941e-13	1.11021e-12	1.73636e-12	2.07998e-12	1.28759e-11	7.56988e-12	4.37685e-12	2.34352e-12	3.5656e-12	4.48348e-13
0.63	5.56247e-12	3.15012e-13	6.07744e-12	2.86287e-12	6.23326e-13	1.19319e-12	2.00404e-12	2.44046e-12	1.51003e-11	8.30372e-12	4.82773e-12	2.70399e-12	4.00091e-12	4.62961e-13
0.66	6.18844e-12	3.87645e-13	6.88695e-12	3.3375e-12	7.14924e-13	1.34106e-12	2.39053e-12	2.65779e-12	1.44121e-11	9.09655e-12	4.79079e-12	2.94585e-12	4.63639e-12	5.39508e-13
0.69	7.17546e-12	4.96895e-13	7.80694e-12	4.1005e-12	8.46213e-13	1.54039e-12	2.71102e-12	2.9969e-12	1.49371e-11	9.78178e-12	6.09216e-12	3.19534e-12	4.48474e-12	6.50039e-13
0.72	7.95588e-12	6.26705e-13	8.80094e-12	4.81857e-12	9.70412e-13	1.69637e-12	3.1699e-12	3.47606e-12	1.66068e-11	1.02418e-11	7.0921e-12	3.62236e-12	5.44986e-12	6.69053e-13
0.75	8.41142e-12	8.09392e-13	9.72666e-12	5.61135e-12	1.10009e-12	2.01964e-12	3.74239e-12	3.74546e-12	1.72176e-11	1.12105e-11	8.01899e-12	4.07645e-12	6.08686e-12	8.21074e-13
0.78	9.24796e-12	1.01202e-12	1.04199e-11	6.85384e-12	1.24791e-12	2.19397e-12	4.2113e-12	4.37255e-12	1.86269e-11	1.20907e-11	9.00863e-12	4.4628e-12	7.08979e-12	3.94686e-12
0.81	1.0412e-11	1.26359e-12	1.27379e-11	7.80251e-12	1.49902e-12	2.72754e-12	4.95792e-12	5.09828e-12	2.02849e-11	1.28741e-11	1.00292e-11	5.20954e-12	7.79935e-12	1.36797e-11
0.84	1.15614e-11	1.62514e-12	1.37955e-11	9.57984e-12	1.7508e-12	3.042e-12	6.08603e-12	5.95765e-12	2.24321e-11	1.43574e-11	1.16812e-11	6.10629e-12	8.735e-12	1.55046e-11
0.87	1.27162e-11	2.01223e-12	1.54251e-11	1.08655e-11	1.91522e-12	3.68488e-12	7.32664e-12	6.54037e-12	2.43498e-11	1.55347e-11	1.32916e-11	6.72405e-12	9.59845e-12	1.36005e-11
0.9	1.35842e-11	2.32463e-12	1.75439e-11	1.22131e-11	2.17547e-12	4.45079e-12	8.45797e-12	7.67777e-12	2.8998e-11	1.65572e-11	1.48107e-11	7.47598e-12	1.06818e-11	4.73996e-11
0.93	1.43003e-11	2.662e-12	1.85888e-11	1.34018e-11	2.3371e-12	4.94272e-12	9.44389e-12	8.22225e-12	4.77195e-11	1.76199e-11	1.59256e-11	8.61857e-12	1.19297e-11	1.96127e-12
0.96	1.56946e-11	2.96692e-12	1.98653e-11	1.43956e-11	2.56532e-12	5.76554e-12	1.0652e-11	8.92899e-12	3.28955e-11	1.88641e-11	1.75519e-11	9.5536e-12	1.36146e-11	2.81447e-12
0.99	1.70744e-11	3.31567e-12	2.35829e-11	1.56483e-11	2.79209e-12	6.7332e-12	1.11596e-11	1.00357e-11	4.3307e-11	2.02791e-11	1.93866e-11	1.06626e-11	1.51355e-11	3.42197e-12
1.02	1.77546e-11	3.61813e-12	2.61947e-11	1.66143e-11	3.11681e-12	7.15161e-12	1.2565e-11	1.03227e-11	6.71857e-11	2.13649e-11	2.06867e-11	1.18685e-11	1.70554e-11	4.15947e-12
1.05	2.10442e-11	3.97731e-12	2.98526e-11	1.85514e-11	3.52599e-12	7.95321e-12	1.36157e-11	1.10934e-11	5.09142e-11	2.3527e-11	2.23847e-11	1.35333e-11	1.86039e-11	4.74787e-12
1.08	2.12874e-11	4.54619e-12	3.24798e-11	1.94756e-11	3.79788e-12	8.47729e-12	1.50788e-11	1.217e-11	5.5351e-11	2.56276e-11	2.4531e-11	1.51648e-11	2.12055e-11	8.14442e-12
1.11	2.23737e-11	5.16098e-12	3.59533e-11	2.15611e-11	4.15787e-12	9.28531e-12	1.61694e-11	1.27481e-11	5.79411e-11	2.69425e-11	2.65098e-11	1.69474e-11	2.34445e-11	9.81708e-12
1.14	2.37428e-11	6.32245e-12	4.09283e-11	2.3707e-11	4.52755e-12	1.03425e-11	1.71189e-11	1.32161e-11	6.59856e-11	2.90032e-11	2.87081e-11	1.89423e-11	2.54061e-11	1.159e-11
1.17	2.56664e-11	6.99019e-12	4.31616e-11	2.57256e-11	4.93179e-12	1.09817e-11	1.86282e-11	1.52776e-11	8.57509e-11	3.11942e-11	3.05334e-11	2.12334e-11	2.78825e-11	1.4363e-11
1.2	2.69222e-11	7.8667e-12	4.62611e-11	2.82811e-11	5.72775e-12	1.17595e-11	2.14929e-11	1.58762e-11	7.16855e-11	3.29348e-11	3.35783e-11	2.38315e-11	3.16995e-11	1.6829e-11
1.23	3.05651e-11	9.11318e-12	5.26822e-11	3.02429e-11	6.58499e-12	1.30166e-11	2.24029e-11	1.68744e-11	6.39345e-11	3.69857e-11	3.59047e-11	2.63362e-11	3.42912e-11	1.88851e-11
1.26	3.31668e-11	1.04498e-11	5.82648e-11	3.25547e-11	7.21839e-12	1.44731e-11	2.43823e-11	1.78205e-11	7.18892e-11	4.1199e-11	3.89381e-11	3.15462e-11	3.92623e-11	2.05001e-11
1.29	3.43393e-11	1.1461e-11	6.64155e-11	3.56096e-11	8.03327e-12	1.48289e-11	2.68549e-11	1.92257e-11	7.80386e-11	4.66434e-11	4.21525e-11	3.49893e-11	4.36718e-11	2.27522e-11
1.32	4.0313e-11	1.34786e-11	6.98002e-11	3.89229e-11	9.08275e-12	1.68085e-11	3.02748e-11	2.15841e-11	8.02084e-11	5.18482e-11	4.58295e-11	3.79564e-11	5.75465e-11	2.40112e-11
1.35	4.42392e-11	1.59177e-11	7.53962e-11	4.35535e-11	9.80342e-12	1.91398e-11	3.34766e-11	2.28478e-11	1.03614e-10	5.70625e-11	4.97155e-11	3.96245e-11	6.18454e-11	2.64344e-11
1.38	4.85221e-11	1.78428e-11	8.3032e-11	4.63452e-11	1.09144e-11	2.12157e-11	3.591e-11	2.52603e-11	1.09647e-10	6.13089e-11	6.43142e-11	4.30737e-11	6.71615e-11	2.87688e-11
1.41	6.05007e-11	1.9311e-11	8.41501e-11	4.99222e-11	1.35768e-11	2.35364e-11	4.10878e-11	2.74391e-11	1.14527e-10	6.44951e-11	7.19689e-11	4.52245e-11	7.22589e-11	3.17945e-11
1.44	6.53212e-11	2.28713e-11	8.72662e-11	5.89365e-11	1.46808e-11	2.62471e-11	4.5844e-11	2.96245e-11	1.2066e-10	7.02209e-11	7.67984e-11	4.90018e-11	7.50885e-11	3.59193e-11
1.47	7.42313e-11	2.62574e-11	9.20823e-11	6.59881e-11	1.63117e-11	2.98123e-11	4.74703e-11	3.3008e-11	1.25381e-10	7.40535e-11	8.23662e-11	5.59853e-11	8.08586e-11	3.90402e-11
1.5	7.99617e-11	2.95244e-11	9.66991e-11	7.42591e-11	1.82421e-11	3.25858e-11	4.99286e-11	3.52689e-11	1.29933e-10	7.83558e-11	9.01416e-11	6.12742e-11	8.34593e-11	4.21912e-11
1.53	8.48501e-11	3.4007e-11	9.81499e-11	8.15106e-11	2.08056e-11	3.84632e-11	5.6206e-11	3.85752e-11	1.32289e-10	8.33674e-11	9.59053e-11	6.53501e-11	9.21005e-11	4.57201e-11
1.56	9.63815e-11	3.99242e-11	1.07345e-10	8.88319e-11	2.62607e-11	4.38766e-11	6.08779e-11	4.57839e-11	1.35096e-10	8.67197e-11	1.03787e-10	7.13749e-11	9.56542e-11	6.33028e-11
1.59	1.0579e-10	4.66693e-11	1.10482e-10	9.57876e-11	2.9401e-11	4.80842e-11	6.95603e-11	5.10834e-11	1.32227e-10	9.0773e-11	1.11237e-10	7.74347e-11	1.02422e-10	7.00728e-11
1.62	1.22444e-10	5.77233e-11	1.15809e-10	1.1579e-10	3.16844e-11	6.12096e-11	7.86834e-11	5.60579e-11	1.37618e-10	9.553e-11	1.20073e-10	8.0696e-11	1.08635e-10	7.91304e-11
1.65	1.34687e-10	6.57974e-11	1.2102e-10	1.24141e-10	3.4406e-11	6.83738e-11	8.48161e-11	5.93029e-11	1.28916e-10	1.0238e-10	1.29203e-10	8.67589e-11	1.15069e-10	8.32673e-11
1.68	1.49919e-10	6.93151e-11	1.3249e-10	1.29782e-10	3.56264e-11	7.793e-11	9.09417e-11	6.18942e-11	1.11044e-10	1.11052e-10	1.38534e-10	9.5068e-11	1.21522e-10	1.23907e-10
1.71	1.61281e-10	7.51026e-11	1.35037e-10	1.40269e-10	3.54588e-11	8.60754e-11	1.01178e-10	6.44231e-11	1.15043e-10	1.16943e-10	1.47724e-10	1.01264e-10	1.27777e-10	1.2994e-10
1.74	1.65074e-10	7.89703e-11	1.4214e-10	1.47486e-10	3.75905e-11	1.07254e-10	1.09379e-10	6.77934e-11	1.26199e-10	1.21738e-10	1.56226e-10	1.09148e-10	1.37084e-10	1.39697e-10
1.77	1.68733e-10	8.39959e-11	1.47618e-10	1.55766e-10	4.35802e-11	1.16465e-10	1.26713e-10	7.05361e-11	1.18325e-10	1.32221e-10	1.6964e-10	1.17491e-10	1.47995e-10	1.40034e-10
1.8	1.75778e-10	9.1625e-11	1.55541e-10	1.65804e-10	4.49322e-11	1.23232e-10	1.34473e-10	7.20362e-11	1.23199e-10	1.42987e-10	1.84567e-10	1.27617e-10	1.58614e-10	1.49076e-10
1.83	1.75279e-10	9.93197e-11	1.55585e-10	1.74356e-10	4.71681e-11	1.29384e-10	1.44601e-10	7.97575e-11	1.28591e-10	1.54832e-10	2.0191e-10	1.38223e-10	1.67737e-10	1.65451e-10
1.86	1.81977e-10	1.06556e-10	1.62701e-10	1.76812e-10	5.86957e-11	1.36918e-10	1.48503e-10	8.3747e-11	1.36656e-10	1.67308e-10	2.12517e-10	1.49244e-10	1.78787e-10	1.74376e-10
1.89	1.83659e-10	1.13e-10	1.64741e-10	1.81074e-10	6.31551e-11	1.46029e-10	1.54042e-10	8.84247e-11	1.41299e-10	1.8899e-10	2.2363e-10	1.58703e-10	1.91991e-10	1.97192e-10
1.92	1.93509e-10	1.22409e-10	1.70021e-10	1.93225e-10	6.74797e-11	1.54941e-10	1.58391e-10	9.15257e-11	1.43931e-10	2.01329e-10	2.3799e-10	1.73013e-10	2.08936e-10	2.19388e-10
1.95	2.05434e-10	1.36308e-10	1.7141e-10	2.08786e-10	6.9807e-11	1.66211e-10	1.68953e-10	9.83241e-11	1.47392e-10	2.16393e-10	2.55609e-10	1.85323e-10	2.2224e-10	2.27263e-10
1.98	2.10261e-10	1.43836e-10	1.76939e-10	2.15949e-10	7.39708e-11	1.79453e-10	1.73964e-10	1.03179e-10	1.53006e-10	2.3434e-10	2.71844e-10	2.01072e-10	2.34583e-10	2.39942e-10
2.01	2.12548e-10	1.55144e-10	1.79457e-10	2.34015e-10	7.76396e-11	1.91717e-10	1.84133e-10	1.09569e-10	1.4706e-10	2.58093e-10	2.91586e-10	2.15606e-10	2.52363e-10	2.65471e-10
2.04	2.18604e-10	1.65721e-10	1.85816e-10	2.47749e-10	8.28375e-11	2.00912e-10	1.91557e-10	1.17087e-10	1.50755e-10	2.79105e-10	3.1308e-10	2.35587e-10	2.70212e-10	2.89988e-10
2.07	2.33846e-10	1.747e-10	1.92951e-10	2.49315e-10	8.63054e-11	2.18588e-10	1.9774e-10	1.2352e-10	1.53077e-10	2.94311e-10	3.31029e-10	2.4919e-10	2.85792e-10	3.27047e-10
2.1	2.28381e-10	1.91198e-10	1.97217e-10	2.73491e-10	9.45842e-11	2.1863e-10	2.05672e-10	1.31685e-10	1.53272e-10	3.17922e-10	3.49443e-10	2.69836e-10	3.07344e-10	3.46368e-10
2.13	2.45028e-10	2.06608e-10	1.99279e-10	2.77239e-10	9.74583e-11	2.25224e-10	2.1474e-10	1.39422e-10	1.5016e-10	3.42903e-10	3.74957e-10	2.92167e-10	3.32728e-10	3.72007e-10
2.16	2.57767e-10	2.19485e-10	2.06707e-10	2.89917e-10	1.01928e-10	2.32876e-10	2.15904e-10	1.46351e-10	1.51889e-10	3.6403e-10	3.96859e-10	3.10626e-10	3.55621e-10	3.98715e-10
2.19	2.76557e-10	2.44095e-10	2.38229e-10	3.0121e-10	1.05084e-10	2.44021e-10	2.21088e-10	1.50961e-10	1.57843e-10	3.82999e-10	4.1489e-10	3.354e-10	3.75088e-10	4.41629e-10
2.22	2.87721e-10	2.63424e-10	2.70781e-10	3.10183e-10	1.06019e-10	2.49484e-10	2.25019e-10	1.64508e-10	1.56488e-10	3.98961e-10	4.34477e-10	3.58079e-10	3.97338e-10	4.60357e-10
2.25	3.20189e-10	2.86638e-10	2.82165e-10	3.08379e-10	1.08486e-10	2.64372e-10	2.29413e-10	1.66833e-10	1.6398e-10	4.1682e-10	4.58303e-10	3.69836e-10	4.10644e-10	4.93315e-10
2.28	3.40886e-10	3.04842e-10	2.95195e-10	3.18919e-10	1.11822e-10	2.69121e-10	2.35222e-10	1.79147e-10	1.87817e-10	4.28609e-10	4.76506e-10	3.97183e-10	4.27862e-10	6.74513e-10
2.31	3.63e-10	3.20028e-10	3.00916e-10	3.26122e-10	1.12596e-10	2.7123e-10	2.37195e-10	1.85453e-10	1.91344e-10	4.31094e-10	4.95321e-10	3.9082e-10	4.37846e-10	6.74203e-10
2.34	3.76488e-10	3.29308e-10	3.14809e-10	3.32995e-10	1.17273e-10	2.73609e-10	2.42462e-10	1.93331e-10	1.76299e-10	4.46411e-10	5.69102e-10	3.84455e-10	4.391e-10	6.81162e-10
2.37	4.05595e-10	3.41706e-10	3.23266e-10	3.17116e-10	1.17759e-10	2.8738e-10	2.46225e-10	2.00766e-10	1.828e-10	4.53845e-10	5.7527e-10	3.77172e-10	4.4235e-10	7.15691e-10
2.4	4.61552e-10	3.51415e-10	3.28522e-10	3.33643e-10	1.21088e-10	2.98351e-10	2.4608e-10	2.13342e-10	1.96831e-10	4.39706e-10	6.02002e-10	3.65623e-10	4.42719e-10	7.18678e-10
2.43	5.45166e-10	3.55247e-10	3.34483e-10	3.40408e-10	1.26728e-10	3.12393e-10	2.56588e-10	2.20989e-10	2.04155e-10	4.31079e-10	6.17039e-10	3.56824e-10	4.47953e-10	7.26091e-10
2.46	6.62784e-10	3.70946e-10	3.42021e-10	3.3956e-10	1.24428e-10	3.28185e-10	2.68609e-10	2.17887e-10	2.41556e-10	4.20168e-10	6.38e-10	3.47866e-10	4.46733e-10	7.5067e-10
2.49	6.83375e-10	3.79617e-10	3.52004e-10	3.38407e-10	1.35749e-10	3.49302e-10	2.68079e-10	2.27658e-10	2.52311e-10	4.23844e-10	6.57494e-10	3.32189e-10	4.63574e-10	7.54034e-10
2.52	7.12198e-10	3.98829e-10	3.53149e-10	3.48137e-10	1.29438e-10	3.80467e-10	2.52262e-10	2.384e-10	2.9284e-10	4.9306e-10	6.87988e-10	3.25761e-10	4.60476e-10	7.85149e-10
2.55	7.34426e-10	4.1477e-10	3.64904e-10	3.59299e-10	1.27318e-10	4.11738e-10	2.636e-10	2.52862e-10	2.98979e-10	4.85978e-10	8.43352e-10	3.19729e-10	4.66097e-10	8.01287e-10
2.58	7.2489e-10	4.43642e-10	3.76594e-10	3.48429e-10	1.30417e-10	4.32905e-10	2.90739e-10	2.46219e-10	3.53511e-10	5.08633e-10	8.72706e-10	3.03496e-10	4.84163e-10	8.27816e-10
2.61	7.5643e-10	4.74005e-10	3.86602e-10	3.47693e-10	1.35021e-10	4.77532e-10	3.13663e-10	2.6061e-10	3.60088e-10	5.13058e-10	8.87436e-10	2.96666e-10	4.7296e-10	8.18918e-10
2.64	8.17944e-10	6.91584e-10	3.94129e-10	3.53249e-10	1.39607e-10	6.03825e-10	3.34186e-10	2.76384e-10	3.79446e-10	5.17882e-10	9.11639e-10	2.94998e-10	5.24478e-10	7.75469e-10
2.67	8.41254e-10	8.2798e-10	4.02268e-10	3.5605e-10	1.45932e-10	6.18788e-10	3.4435e-10	3.03286e-10	4.32208e-10	4.96087e-10	9.75545e-10	2.90796e-10	5.3761e-10	7.91698e-10
2.7	8.92234e-10	8.50837e-10	4.22258e-10	3.59096e-10	1.5094e-10	6.53308e-10	3.69841e-10	3.06781e-10	4.40766e-10	4.96368e-10	1.05956e-09	2.70549e-10	5.43429e-10	8.08477e-10
2.73	9.55862e-10	8.71254e-10	4.31786e-10	3.89425e-10	1.58331e-10	6.65896e-10	3.94102e-10	3.28592e-10	4.67737e-10	5.03077e-10	1.13093e-09	2.54162e-10	5.5835e-10	8.21531e-10
2.76	9.80907e-10	8.82909e-10	5.72e-10	4.08507e-10	1.55428e-10	6.96134e-10	4.20283e-10	3.3536e-10	4.43473e-10	5.01171e-10	1.1442e-09	2.46325e-10	5.7886e-10	7.92107e-10
2.79	1.00964e-09	9.29229e-10	5.68796e-10	4.41405e-10	1.61634e-10	7.29234e-10	4.1854e-10	3.51499e-10	6.85878e-10	5.12615e-10	1.17521e-09	2.41598e-10	5.92374e-10	7.96994e-10
2.82	1.06774e-09	9.57093e-10	5.87093e-10	4.90106e-10	1.50125e-10	7.49172e-10	4.22681e-10	3.66823e-10	6.25946e-10	5.30218e-10	1.17564e-09	2.40396e-10	5.82861e-10	8.0955e-10
2.85	1.09642e-09	9.62803e-10	6.25186e-10	5.8834e-10	1.58332e-10	8.13703e-10	4.3965e-10	3.71701e-10	7.34156e-10	5.23004e-10	1.22661e-09	2.32637e-10	5.97755e-10	9.20083e-10
2.88	1.15134e-09	1.00346e-09	6.31698e-10	6.36701e-10	1.58617e-10	8.20948e-10	4.47411e-10	4.03548e-10	7.70574e-10	5.21163e-10	1.20711e-09	2.43351e-10	6.02064e-10	6.86827e-10
2.91	1.25082e-09	1.02393e-09	6.73978e-10	6.34617e-10	1.72454e-10	8.69978e-10	4.6141e-10	4.20558e-10	8.65489e-10	5.2362e-10	1.20442e-09	2.48472e-10	6.17184e-10	6.57753e-10
2.94	1.24959e-09	1.02096e-09	6.84916e-10	6.41391e-10	1.91388e-10	9.02927e-10	4.88732e-10	4.22377e-10	1.00489e-09	5.23326e-10	1.21396e-09	2.62326e-10	6.13605e-10	6.20426e-10
2.97	1.26259e-09	1.05989e-09	6.92385e-10	6.7719e-10	1.93257e-10	9.44527e-10	4.90807e-10	4.58511e-10	5.54441e-10	5.13166e-10	1.24558e-09	2.57161e-10	6.27778e-10	6.20512e-10
3	1.29157e-09	1.0593e-09	7.16647e-10	6.96741e-10	2.01031e-10	9.29697e-10	4.77725e-10	4.92586e-10	5.80479e-10	5.03032e-10	1.23211e-09	2.79472e-10	6.24633e-10	6.28002e-10
3	1.29175e-09	1.07008e-09	7.07883e-10	7.33112e-10	1.95633e-10	9.71771e-10	4.88368e-10	4.87038e-10	6.22235e-10	5.18103e-10	1.24744e-09	2.90623e-10	6.42187e-10	6.4589e-10
2.97	1.31588e-09	1.08803e-09	7.01311e-10	7.58733e-10	2.0032e-10	9.57885e-10	4.57786e-10	4.69901e-10	5.88302e-10	5.0529e-10	1.27995e-09	2.86553e-10	6.40503e-10	6.06624e-10
2.94	1.34191e-09	1.09541e-09	7.00022e-10	7.31989e-10	1.98667e-10	9.69583e-10	4.66123e-10	4.68787e-10	5.68533e-10	5.05795e-10	1.25498e-09	2.80427e-10	6.42027e-10	5.90195e-10
2.91	1.31749e-09	1.10854e-09	7.22981e-10	7.26064e-10	1.95312e-10	9.26061e-10	4.7148e-10	4.79905e-10	5.5909e-10	4.98819e-10	1.24117e-09	2.74968e-10	6.31992e-10	5.72961e-10
2.88	1.3283e-09	1.08933e-09	7.47299e-10	6.96033e-10	1.94776e-10	9.23355e-10	4.61027e-10	4.84362e-10	5.73083e-10	4.84047e-10	1.21685e-09	2.75753e-10	6.33847e-10	5.75691e-10
2.85	1.38294e-09	1.03809e-09	7.25773e-10	7.09039e-10	1.92684e-10	9.09496e-10	4.47894e-10	4.61522e-10	5.28173e-10	4.74274e-10	1.21253e-09	2.73163e-10	6.3544e-10	5.74926e-10
2.82	1.33971e-09	1.02163e-09	7.00292e-10	7.0621e-10	1.82447e-10	9.14135e-10	4.39804e-10	4.56597e-10	5.88537e-10	4.77378e-10	1.19546e-09	2.83534e-10	6.36639e-10	5.22268e-10
2.79	1.31342e-09	1.01912e-09	7.14901e-10	6.97039e-10	1.78755e-10	9.03931e-10	4.23307e-10	4.78768e-10	6.45908e-10	4.62871e-10	1.19989e-09	2.75423e-10	6.4273e-10	4.97961e-10
2.76	1.31538e-09	1.02695e-09	7.20369e-10	6.78331e-10	1.85346e-10	9.26424e-10	4.14556e-10	4.73422e-10	6.12576e-10	4.37241e-10	1.1785e-09	2.79217e-10	6.3647e-10	5.01645e-10
2.73	1.27979e-09	1.0076e-09	7.1078e-10	6.71006e-10	1.84657e-10	9.07991e-10	4.17546e-10	4.63471e-10	6.03315e-10	4.59885e-10	1.15653e-09	2.9219e-10	6.28982e-10	4.76307e-10
2.7	1.27566e-09	9.56624e-10	7.05777e-10	6.50453e-10	1.93856e-10	9.14049e-10	4.02822e-10	4.65944e-10	5.81732e-10	4.50781e-10	1.16736e-09	2.86997e-10	6.31313e-10	4.72585e-10
2.67	1.25193e-09	9.27065e-10	7.1684e-10	6.3724e-10	2.00742e-10	9.17759e-10	4.11322e-10	4.7099e-10	5.80905e-10	4.34466e-10	1.12255e-09	3.01298e-10	6.28756e-10	4.81017e-10
2.64	1.24073e-09	8.67713e-10	6.83151e-10	6.12438e-10	1.98618e-10	8.91667e-10	4.06697e-10	4.65353e-10	5.58369e-10	4.22237e-10	1.06699e-09	2.93177e-10	6.08091e-10	4.71703e-10
2.61	1.21832e-09	8.0476e-10	6.70177e-10	6.25452e-10	1.96729e-10	8.87516e-10	3.85803e-10	4.49442e-10	5.79002e-10	4.06309e-10	1.03646e-09	2.91941e-10	6.01032e-10	4.60595e-10
2.58	1.17423e-09	8.0815e-10	6.61344e-10	6.11969e-10	2.07551e-10	8.77856e-10	3.88605e-10	4.29257e-10	6.11493e-10	4.12147e-10	1.01862e-09	2.89397e-10	6.09476e-10	4.53395e-10
2.55	1.15583e-09	7.97009e-10	6.50181e-10	6.14244e-10	2.22139e-10	8.58268e-10	3.80227e-10	4.27142e-10	6.41555e-10	4.0038e-10	1.00735e-09	2.90677e-10	5.96953e-10	4.47055e-10
2.52	1.14275e-09	7.73654e-10	6.56739e-10	5.85207e-10	2.20541e-10	8.56972e-10	3.61506e-10	4.21657e-10	5.68903e-10	4.11759e-10	9.94973e-10	2.80231e-10	5.96096e-10	4.29111e-10
2.49	1.10536e-09	7.64993e-10	6.36059e-10	5.4754e-10	2.12245e-10	8.52892e-10	3.52556e-10	4.01814e-10	5.62549e-10	4.02475e-10	9.89918e-10	2.75186e-10	5.89529e-10	4.15829e-10
2.46	1.08572e-09	7.54671e-10	6.15621e-10	5.49887e-10	2.12874e-10	8.28673e-10	3.38445e-10	4.04511e-10	5.73894e-10	3.90313e-10	9.75216e-10	2.72967e-10	5.73102e-10	4.07716e-10
2.43	1.04903e-09	7.46038e-10	5.97423e-10	5.23445e-10	2.01602e-10	8.10301e-10	3.37858e-10	4.07262e-10	5.48778e-10	3.88087e-10	9.61533e-10	2.77959e-10	5.61094e-10	4.10595e-10
2.4	1.01186e-09	7.44036e-10	5.76298e-10	5.24354e-10	2.02071e-10	8.07953e-10	3.27665e-10	3.93848e-10	5.04913e-10	3.75167e-10	9.32431e-10	2.79324e-10	5.60046e-10	3.71986e-10
2.37	1.01248e-09	7.12308e-10	5.59884e-10	5.19669e-10	1.96769e-10	7.98657e-10	3.17081e-10	4.00291e-10	4.88795e-10	3.87364e-10	9.35179e-10	2.7134e-10	5.54468e-10	3.681e-10
2.34	9.65227e-10	6.76644e-10	5.50192e-10	4.9425e-10	1.92001e-10	7.93093e-10	3.18551e-10	3.99246e-10	5.01476e-10	3.8165e-10	9.27407e-10	2.68634e-10	5.44515e-10	3.31314e-10
2.31	9.38254e-10	6.35028e-10	5.08957e-10	4.981e-10	1.96776e-10	7.67128e-10	3.13563e-10	3.97489e-10	4.69449e-10	3.64225e-10	8.7038e-10	2.72606e-10	5.46292e-10	3.2055e-10
2.28	9.08237e-10	6.23057e-10	4.92246e-10	4.91882e-10	1.98512e-10	7.64045e-10	3.09398e-10	3.73306e-10	4.55385e-10	3.69053e-10	8.66901e-10	2.68351e-10	5.28043e-10	3.12966e-10
2.25	8.74967e-10	6.11164e-10	4.88262e-10	4.71748e-10	1.99943e-10	7.42249e-10	2.93205e-10	3.87233e-10	4.24045e-10	3.53304e-10	8.5478e-10	2.62464e-10	5.28087e-10	2.98599e-10
2.22	8.43967e-10	5.94864e-10	4.63688e-10	4.53598e-10	1.91296e-10	7.25171e-10	2.80557e-10	3.77865e-10	4.09238e-10	3.25079e-10	8.37972e-10	2.56229e-10	5.17662e-10	2.89071e-10
2.19	8.24186e-10	5.86885e-10	4.45884e-10	4.4456e-10	1.90155e-10	6.84945e-10	2.79137e-10	3.80564e-10	4.42258e-10	3.16981e-10	8.5305e-10	2.44312e-10	5.12054e-10	2.72887e-10
2.16	7.89285e-10	5.6767e-10	4.4195e-10	4.3511e-10	1.83785e-10	6.78808e-10	2.64836e-10	3.57434e-10	4.57154e-10	3.06399e-10	8.33932e-10	2.5321e-10	4.99595e-10	2.63369e-10
2.13	7.47162e-10	4.87199e-10	4.18717e-10	4.27468e-10	1.89484e-10	6.66091e-10	2.66804e-10	3.57114e-10	4.38305e-10	3.00694e-10	8.26562e-10	2.51031e-10	4.81852e-10	2.59098e-10
2.1	7.29172e-10	4.4375e-10	4.08651e-10	4.14973e-10	1.86814e-10	6.63024e-10	2.61925e-10	3.34474e-10	4.15514e-10	2.89629e-10	7.79706e-10	2.49889e-10	4.68212e-10	2.51149e-10
2.07	7.16554e-10	4.27806e-10	3.78991e-10	3.94331e-10	1.80389e-10	6.53591e-10	2.58609e-10	3.30693e-10	4.1061e-10	2.81137e-10	7.78666e-10	2.43705e-10	4.60562e-10	2.3278e-10
2.04	6.77901e-10	4.00379e-10	3.66253e-10	3.84648e-10	1.75409e-10	6.34931e-10	2.49309e-10	3.17216e-10	3.72614e-10	2.71196e-10	7.53019e-10	2.50137e-10	4.42393e-10	2.23882e-10
2.01	6.44809e-10	3.74755e-10	3.49495e-10	3.58191e-10	1.77388e-10	6.06567e-10	2.3652e-10	3.07488e-10	3.51088e-10	2.63725e-10	7.53131e-10	2.46218e-10	4.37631e-10	2.12217e-10
1.98	6.14551e-10	3.65658e-10	3.38064e-10	3.49259e-10	1.71088e-10	5.90802e-10	2.3528e-10	2.9797e-10	3.36231e-10	2.48367e-10	7.29527e-10	2.40238e-10	4.28544e-10	2.00009e-10
1.95	5.88828e-10	3.44154e-10	3.14632e-10	3.38806e-10	1.6512e-10	5.70034e-10	2.18791e-10	2.92256e-10	3.29553e-10	2.53746e-10	7.24471e-10	2.35931e-10	4.16376e-10	1.94234e-10
1.92	5.51902e-10	3.30652e-10	3.12647e-10	3.24004e-10	1.50624e-10	5.58344e-10	2.10713e-10	2.92824e-10	3.1659e-10	2.45645e-10	6.97526e-10	2.34607e-10	4.09812e-10	1.86646e-10
1.89	5.37524e-10	2.8589e-10	2.96676e-10	3.05781e-10	1.46477e-10	5.35083e-10	1.96761e-10	2.7555e-10	3.25756e-10	2.35938e-10	6.97631e-10	2.3797e-10	3.94878e-10	1.81121e-10
1.86	5.10139e-10	2.74699e-10	2.83576e-10	2.87361e-10	1.41328e-10	5.31821e-10	1.95073e-10	2.66904e-10	3.10987e-10	2.42463e-10	6.5686e-10	2.35398e-10	3.91619e-10	1.69629e-10
1.83	4.72391e-10	2.55935e-10	2.7109e-10	2.78668e-10	1.37766e-10	5.10985e-10	1.88216e-10	2.768e-10	2.97082e-10	2.34371e-10	6.35306e-10	2.25731e-10	3.79538e-10	1.62941e-10
1.8	4.52436e-10	2.42338e-10	2.55287e-10	2.60769e-10	1.33164e-10	4.91712e-10	1.85278e-10	2.65721e-10	2.9824e-10	2.15986e-10	6.11104e-10	2.2591e-10	3.59212e-10	1.50842e-10
1.77	4.26648e-10	2.33451e-10	2.52751e-10	2.50069e-10	1.26624e-10	4.73303e-10	1.67611e-10	2.61922e-10	2.90494e-10	2.12639e-10	5.82667e-10	2.16092e-10	3.44473e-10	1.44319e-10
1.74	3.15326e-10	2.19543e-10	2.36598e-10	2.38585e-10	1.16747e-10	4.54661e-10	1.66306e-10	2.59426e-10	2.84704e-10	2.07407e-10	5.56482e-10	2.11785e-10	3.38645e-10	1.35134e-10
1.71	3.01607e-10	2.0343e-10	2.24425e-10	2.26456e-10	1.09329e-10	4.5093e-10	1.54319e-10	2.34453e-10	2.73434e-10	2.0204e-10	5.34227e-10	2.12573e-10	3.30701e-10	1.26496e-10
1.68	2.89443e-10	1.89314e-10	2.12515e-10	2.1488e-10	1.06431e-10	4.26603e-10	1.47928e-10	2.29001e-10	2.67646e-10	1.97468e-10	5.15886e-10	2.03282e-10	3.23008e-10	1.22074e-10
1.65	2.54059e-10	1.80188e-10	1.9971e-10	1.75527e-10	9.97722e-11	3.36969e-10	1.39866e-10	2.1713e-10	2.62649e-10	1.92683e-10	4.8643e-10	1.9246e-10	3.19309e-10	1.1351e-10
1.62	2.43537e-10	1.64563e-10	1.85978e-10	1.67487e-10	9.95072e-11	3.16197e-10	1.35383e-10	1.62682e-10	2.48666e-10	1.85963e-10	4.63173e-10	1.84885e-10	3.10329e-10	1.051e-10
1.59	2.15783e-10	1.54949e-10	1.73484e-10	1.54484e-10	7.80062e-11	2.91751e-10	1.25717e-10	1.63903e-10	2.43244e-10	1.63371e-10	4.43944e-10	1.81606e-10	2.96888e-10	9.96109e-11
1.56	2.03028e-10	1.45531e-10	1.6279e-10	1.39432e-10	7.88321e-11	2.91601e-10	1.09386e-10	1.55249e-10	2.40975e-10	1.50818e-10	4.23889e-10	1.74934e-10	2.87085e-10	9.53717e-11
1.53	1.81357e-10	1.35794e-10	1.52612e-10	1.35926e-10	7.47073e-11	2.64767e-10	1.01194e-10	1.40428e-10	2.2972e-10	1.44057e-10	4.11984e-10	1.69008e-10	2.82051e-10	8.91158e-11
1.5	1.61444e-10	1.27428e-10	1.47182e-10	1.29424e-10	7.31275e-11	2.47209e-10	9.77451e-11	1.32353e-10	2.21946e-10	1.36663e-10	3.69852e-10	1.56279e-10	2.66167e-10	8.26534e-11
1.47	1.42521e-10	1.18228e-10	1.40862e-10	1.20149e-10	7.68369e-11	2.33138e-10	9.40862e-11	1.19769e-10	2.09079e-10	1.26524e-10	3.52924e-10	1.55786e-10	2.61906e-10	5.71299e-11
1.44	1.33776e-10	1.08594e-10	1.31554e-10	1.07682e-10	7.8437e-11	2.26446e-10	8.50655e-11	1.10192e-10	2.02246e-10	1.25163e-10	3.33207e-10	1.5092e-10	2.45557e-10	5.24294e-11
1.41	1.17876e-10	1.0227e-10	1.19592e-10	1.03359e-10	5.67472e-11	2.05561e-10	8.00949e-11	9.56362e-11	1.85687e-10	1.17712e-10	3.19151e-10	1.39134e-10	2.07723e-10	5.06422e-11
1.38	1.08314e-10	9.88623e-11	1.10879e-10	9.78652e-11	5.57594e-11	1.92714e-10	7.59327e-11	9.20245e-11	1.81993e-10	1.05857e-10	3.04524e-10	1.32089e-10	1.96855e-10	4.55184e-11
1.35	9.57271e-11	9.05656e-11	1.0237e-10	8.82845e-11	5.09661e-11	1.87642e-10	7.12005e-11	8.45702e-11	1.74284e-10	1.03199e-10	2.92677e-10	1.26388e-10	1.9683e-10	4.16881e-11
1.32	8.72347e-11	8.38618e-11	9.79547e-11	7.93714e-11	4.53381e-11	1.74252e-10	6.6561e-11	8.0274e-11	1.69526e-10	9.60727e-11	2.84772e-10	1.18078e-10	1.86224e-10	3.81207e-11
1.29	7.89689e-11	7.67251e-11	9.1232e-11	7.57857e-11	4.32681e-11	1.63628e-10	6.02174e-11	7.52517e-11	1.61357e-10	8.83808e-11	2.66685e-10	1.13565e-10	1.74938e-10	3.27473e-11
1.26	6.78358e-11	7.22981e-11	8.49313e-11	7.17507e-11	3.81594e-11	1.50274e-10	5.58118e-11	7.05019e-11	1.60629e-10	8.42678e-11	2.55693e-10	1.04687e-10	1.69116e-10	2.98357e-11
1.23	6.34251e-11	6.59109e-11	7.84961e-11	6.57577e-11	3.66494e-11	1.39606e-10	5.2375e-11	6.73855e-11	1.49484e-10	7.64166e-11	2.44053e-10	9.62849e-11	1.56303e-10	2.61996e-11
1.2	5.46063e-11	6.11349e-11	7.06981e-11	6.28842e-11	3.97102e-11	1.27595e-10	4.93373e-11	6.18304e-11	1.44399e-10	7.08301e-11	2.27754e-10	9.19424e-11	1.48007e-10	2.34223e-11
1.17	4.78036e-11	5.59816e-11	6.69158e-11	5.6203e-11	3.85918e-11	1.16665e-10	4.46444e-11	5.29347e-11	1.35185e-10	6.77902e-11	2.13486e-10	8.3951e-11	1.41958e-10	2.07863e-11
1.14	4.40177e-11	5.22466e-11	6.11931e-11	5.22123e-11	3.72686e-11	1.11131e-10	4.19113e-11	4.7968e-11	1.31831e-10	6.15007e-11	2.03467e-10	8.21479e-11	1.35804e-10	1.82583e-11
1.11	3.82408e-11	4.86943e-11	5.50625e-11	4.72597e-11	3.57874e-11	1.02785e-10	3.7942e-11	4.33082e-11	1.25906e-10	5.70245e-11	1.90258e-10	7.34778e-11	1.25486e-10	1.63687e-11
1.08	3.24202e-11	4.41352e-11	4.96741e-11	4.41469e-11	3.19258e-11	9.33714e-11	3.3581e-11	3.86264e-11	1.2328e-10	5.20898e-11	1.78477e-10	7.00926e-11	1.1867e-10	1.44543e-11
1.05	2.74295e-11	3.49814e-11	4.49007e-11	4.03571e-11	2.98344e-11	8.58362e-11	3.11176e-11	3.49084e-11	1.19225e-10	4.55668e-11	1.76752e-10	6.53799e-11	1.10336e-10	1.24334e-11
1.02	2.4466e-11	3.18222e-11	4.04077e-11	3.40882e-11	2.62078e-11	7.91724e-11	2.84526e-11	3.09574e-11	1.13778e-10	4.26609e-11	1.74566e-10	6.23776e-11	1.07006e-10	1.07388e-11
0.99	2.17661e-11	2.81909e-11	3.17092e-11	3.32292e-11	2.3068e-11	7.29642e-11	2.63244e-11	2.63976e-11	1.04909e-10	3.72882e-11	1.58324e-10	5.47066e-11	9.9839e-11	9.74484e-12
0.96	1.89371e-11	2.55896e-11	2.93206e-11	3.13498e-11	1.97833e-11	6.6788e-11	2.36756e-11	2.36429e-11	1.00009e-10	3.44238e-11	1.50137e-10	4.92518e-11	9.28442e-11	8.40453e-12
0.93	1.56047e-11	2.32233e-11	2.63291e-11	2.66767e-11	1.58928e-11	6.0534e-11	2.05118e-11	2.07095e-11	9.54428e-11	3.2328e-11	1.40167e-10	4.64921e-11	8.55305e-11	7.30474e-12
0.9	1.27812e-11	2.05675e-11	2.37248e-11	2.43876e-11	1.42952e-11	5.64865e-11	1.82971e-11	1.78025e-11	9.07245e-11	2.79418e-11	1.3069e-10	4.25157e-11	7.69359e-11	6.33127e-12
0.87	1.13653e-11	1.85742e-11	2.18304e-11	2.23203e-11	1.30558e-11	4.80336e-11	1.62443e-11	1.49479e-11	8.5263e-11	2.52175e-11	1.17024e-10	3.86302e-11	7.3891e-11	5.57025e-12
0.84	8.91614e-12	1.63237e-11	2.13624e-11	1.93066e-11	1.01328e-11	4.43849e-11	1.44688e-11	1.20035e-11	7.86747e-11	2.312e-11	1.10704e-10	3.50228e-11	6.54373e-11	4.92956e-12
0.81	7.80787e-12	9.81145e-12	1.3024e-11	1.72664e-11	9.89412e-12	3.82114e-11	1.29601e-11	1.03532e-11	7.30456e-11	2.04324e-11	1.03086e-10	3.01035e-11	5.98194e-11	4.28198e-12
0.78	6.46561e-12	7.59348e-12	1.20012e-11	1.5222e-11	8.81826e-12	3.44256e-11	1.16622e-11	8.30496e-12	6.65841e-11	1.80721e-11	8.10581e-11	2.68961e-11	5.59621e-11	3.38425e-12
0.75	5.28994e-12	6.725e-12	1.10535e-11	1.28562e-11	6.3007e-12	3.10668e-11	1.101e-11	7.0074e-12	6.2691e-11	1.5874e-11	7.38172e-11	2.37663e-11	4.99464e-11	2.89023e-12
0.72	4.58069e-12	3.7451e-12	1.02501e-11	1.13579e-11	5.85207e-12	2.82867e-11	9.34295e-12	6.06578e-12	5.84938e-11	1.43244e-11	6.75589e-11	2.05652e-11	4.4754e-11	2.54657e-12
0.69	4.03483e-12	3.13835e-12	9.42961e-12	9.31842e-12	5.00465e-12	2.50246e-11	7.63476e-12	5.66915e-12	5.41789e-11	1.27854e-11	6.21924e-11	1.74217e-11	3.87359e-11	2.2179e-12
0.66	3.26813e-12	2.63851e-12	8.57297e-12	7.87952e-12	4.23954e-12	2.23979e-11	6.71561e-12	4.42199e-12	4.93764e-11	1.18638e-11	5.59767e-11	1.62185e-11	3.51058e-11	2.07958e-12
0.63	2.736e-12	2.08133e-12	7.78054e-12	6.44452e-12	3.57243e-12	1.95153e-11	5.94299e-12	3.75905e-12	4.59765e-11	1.00815e-11	5.22759e-11	1.38655e-11	3.1266e-11	1.87876e-12
0.6	2.41155e-12	1.93813e-12	5.71976e-12	5.75365e-12	2.90717e-12	1.7051e-11	5.18874e-12	3.22404e-12	4.13026e-11	8.47077e-12	4.58204e-11	1.17359e-11	2.75837e-11	1.70328e-12
0.57	1.95541e-12	1.58744e-12	5.46114e-12	4.6541e-12	2.4067e-12	1.48232e-11	4.62898e-12	2.85995e-12	3.19519e-11	7.74169e-12	4.04853e-11	1.02303e-11	2.38188e-11	1.37052e-12
0.54	1.65909e-12	1.43302e-12	4.62445e-12	4.10868e-12	1.97923e-12	1.28184e-11	3.80979e-12	2.4738e-12	2.93101e-11	6.55676e-12	3.15057e-11	9.2805e-12	2.00053e-11	1.27169e-12
0.51	1.44368e-12	1.19436e-12	3.80644e-12	3.31588e-12	1.70324e-12	1.12358e-11	3.18307e-12	2.10983e-12	2.72903e-11	5.86572e-12	2.93339e-11	8.39381e-12	1.83195e-11	1.15313e-12
0.48	1.24502e-12	1.07221e-12	3.32808e-12	2.86319e-12	1.35511e-12	9.64076e-12	2.81654e-12	1.96577e-12	2.47089e-11	4.98619e-12	2.57517e-11	6.82425e-12	1.56445e-11	9.71039e-13
0.45	1.06608e-12	9.44291e-13	2.90358e-12	2.49009e-12	1.1166e-12	8.08171e-12	2.44114e-12	1.67638e-12	2.25954e-11	4.38919e-12	2.24423e-11	6.09295e-12	1.39892e-11	9.44777e-13
0.42	9.26472e-13	8.26749e-13	2.6545e-12	2.09461e-12	9.58897e-13	7.24534e-12	2.1932e-12	1.47328e-12	1.98361e-11	3.67332e-12	1.95333e-11	5.16356e-12	1.1886e-11	8.13654e-13
0.39	8.04631e-13	7.26029e-13	2.34218e-12	1.78518e-12	7.84138e-13	6.06185e-12	1.96441e-12	1.27581e-12	1.78438e-11	3.27329e-12	1.72349e-11	4.42645e-12	1.0387e-11	7.06023e-13
0.36	6.91822e-13	6.71455e-13	2.13029e-12	1.6708e-12	6.58992e-13	4.90187e-12	1.69031e-12	1.15249e-12	1.38632e-11	2.66687e-12	1.46042e-11	3.59401e-12	9.21238e-12	6.4751e-13
0.33	6.29395e-13	5.67357e-13	1.88671e-12	1.44846e-12	5.87801e-13	4.28191e-12	1.50604e-12	9.52134e-13	1.21258e-11	2.33926e-12	1.24964e-11	3.32564e-12	7.95592e-12	5.95511e-13
0.3	5.41498e-13	5.28796e-13	1.58149e-12	1.30073e-12	5.15058e-13	3.51906e-12	1.28359e-12	8.3343e-13	1.09785e-11	2.0948e-12	1.07267e-11	2.85858e-12	6.74149e-12	5.59758e-13
0.27	4.71072e-13	4.6455e-13	1.40036e-12	1.16477e-12	4.56927e-13	3.02803e-12	1.12416e-12	7.13934e-13	9.58106e-12	1.83042e-12	8.99253e-12	2.4961e-12	5.78709e-12	5.1204e-13
0.24	4.14724e-13	4.58852e-13	1.10185e-12	1.03635e-12	3.80724e-13	2.55637e-12	1.04208e-12	6.22551e-13	8.54446e-12	1.6466e-12	7.64265e-12	2.04039e-12	4.92214e-12	4.52556e-13
0.21	3.89959e-13	4.01184e-13	9.64482e-13	9.30175e-13	3.38473e-13	2.20497e-12	9.1659e-13	5.19242e-13	7.28086e-12	1.43573e-12	4.43618e-12	1.76846e-12	4.13236e-12	4.28782e-13
0.18	3.37609e-13	3.46222e-13	8.87978e-13	8.29028e-13	3.04241e-13	1.84008e-12	7.40803e-13	4.51586e-13	6.33361e-12	1.25569e-12	3.2166e-12	1.52612e-12	3.26039e-12	4.04051e-13
0.15	3.19674e-13	3.12661e-13	7.96263e-13	7.31124e-13	2.72292e-13	1.59041e-12	6.73965e-13	3.81232e-13	5.44478e-12	1.12351e-12	2.70507e-12	1.37641e-12	2.82061e-12	3.64897e-13
0.12	3.01304e-13	2.9552e-13	6.94382e-13	6.498e-13	2.48288e-13	1.33905e-12	6.27697e-13	3.16411e-13	5.0815e-12	9.8436e-13	2.18805e-12	1.1537e-12	2.36073e-12	3.32355e-13
0.09	2.69521e-13	2.60083e-13	6.36892e-13	5.97732e-13	2.29745e-13	1.16671e-12	5.53419e-13	2.7597e-13	4.38524e-12	8.61189e-13	1.772e-12	1.00984e-12	2.00759e-12	3.18097e-13
0.06	2.67811e-13	2.40852e-13	5.87868e-13	5.24964e-13	2.15862e-13	1.02424e-12	4.66191e-13	2.47358e-13	4.55307e-12	7.22038e-13	1.44053e-12	8.3329e-13	1.69542e-12	3.07502e-13
0.03	2.49815e-13	2.31409e-13	5.21468e-13	4.97623e-13	2.04536e-13	8.85853e-13	4.28828e-13	2.15467e-13	2.20679e-12	6.46011e-13	1.15053e-12	7.55406e-13	1.40007e-12	2.91517e-13
0	2.38867e-13	2.3936e-13	4.71965e-13	4.61686e-13	1.98594e-13	7.444e-13	3.59357e-13	1.91689e-13	1.93894e-12	5.75659e-13	4.85582e-13	6.50653e-13	1.2191e-12	3.00935e-13
-0.03	2.39056e-13	2.59203e-13	3.55072e-13	4.40341e-13	2.01254e-13	6.34835e-13	3.30837e-13	1.83346e-13	1.637e-12	5.19178e-13	4.07662e-13	6.01589e-13	1.03623e-12	3.09174e-13
-0.06	2.35458e-13	2.9467e-13	4.5635e-13	4.27226e-13	2.03476e-13	5.54436e-13	3.05565e-13	1.83246e-13	1.35251e-12	4.40862e-13	3.36007e-13	5.35124e-13	9.2161e-13	3.18336e-13
-0.09	2.26794e-13	3.37569e-13	5.48104e-13	4.07617e-13	2.15877e-13	4.75283e-13	2.62683e-13	1.81878e-13	1.14169e-12	4.19704e-13	3.34723e-13	4.8354e-13	8.02329e-13	3.6351e-13
-0.12	2.29582e-13	4.02742e-13	6.65579e-13	4.09983e-13	2.29994e-13	4.05545e-13	2.54685e-13	1.82208e-13	1.05711e-12	3.8047e-13	3.31894e-13	4.6639e-13	7.41822e-13	4.12358e-13
-0.15	2.31538e-13	4.73936e-13	8.27516e-13	4.08434e-13	2.51789e-13	3.56973e-13	2.4304e-13	1.99215e-13	8.72118e-13	3.56713e-13	3.38481e-13	4.61483e-13	6.7485e-13	4.63247e-13
-0.18	2.4111e-13	5.9481e-13	1.06708e-12	4.39149e-13	2.83001e-13	3.44653e-13	2.39756e-13	2.26065e-13	8.11854e-13	3.41309e-13	3.42069e-13	4.94638e-13	6.58245e-13	5.27476e-13
-0.21	2.80092e-13	7.15361e-13	1.25905e-12	4.69343e-13	3.21648e-13	3.37256e-13	2.31293e-13	2.48353e-13	5.82324e-13	3.47599e-13	3.57847e-13	5.20415e-13	6.21364e-13	6.28259e-13
-0.24	3.16505e-13	8.52628e-13	1.50361e-12	5.19252e-13	3.75473e-13	3.35103e-13	2.31528e-13	2.95626e-13	4.35274e-13	3.68934e-13	3.84112e-13	5.78006e-13	6.34552e-13	7.60372e-13
-0.27	4.00015e-13	1.12283e-12	1.78085e-12	5.7495e-13	4.37736e-13	3.49519e-13	2.47046e-13	3.47704e-13	4.39005e-13	3.85176e-13	3.90162e-13	6.55696e-13	6.50681e-13	9.24224e-13
-0.3	4.97243e-13	1.34421e-12	2.1038e-12	6.41224e-13	5.04264e-13	3.83437e-13	2.71723e-13	4.19304e-13	4.77472e-13	4.14784e-13	4.83706e-13	7.5821e-13	7.14022e-13	1.06781e-12
-0.33	7.0718e-13	1.68652e-12	2.59066e-12	7.38945e-13	6.14146e-13	4.0245e-13	2.9828e-13	4.92322e-13	4.77411e-13	4.564e-13	5.58508e-13	9.12857e-13	8.10026e-13	1.25663e-12
-0.36	9.69941e-13	2.03319e-12	3.05214e-12	8.60841e-13	7.33137e-13	4.60003e-13	3.28226e-13	5.91251e-13	5.18603e-13	5.25999e-13	7.10091e-13	1.10556e-12	9.41486e-13	1.45244e-12
-0.39	1.33338e-12	2.50282e-12	3.75274e-12	9.92811e-13	8.80333e-13	5.35164e-13	3.72589e-13	7.20324e-13	6.0098e-13	6.30593e-13	8.63951e-13	1.35092e-12	1.06211e-12	1.71672e-12
-0.42	1.63907e-12	2.94643e-12	4.43744e-12	1.20372e-12	1.03678e-12	6.51924e-13	4.11549e-13	9.05824e-13	6.82443e-13	7.54128e-13	1.02983e-12	1.58387e-12	1.29904e-12	2.04724e-12
-0.45	2.13551e-12	3.4716e-12	5.15923e-12	1.40425e-12	1.25288e-12	7.83371e-13	4.79424e-13	1.08462e-12	1.43412e-12	9.30669e-13	1.20422e-12	1.93017e-12	1.55178e-12	2.38437e-12
-0.48	2.82147e-12	4.44851e-12	6.17132e-12	1.63417e-12	1.47246e-12	9.37134e-13	5.56864e-13	1.31863e-12	1.82921e-12	1.0855e-12	1.41876e-12	2.27478e-12	1.86842e-12	2.80599e-12
-0.51	3.7155e-12	5.11246e-12	7.24594e-12	1.88867e-12	1.75136e-12	1.12351e-12	6.66488e-13	1.61192e-12	2.26356e-12	1.35933e-12	1.64168e-12	2.70453e-12	2.21017e-12	3.23031e-12
-0.54	4.6072e-12	6.05259e-12	8.60249e-12	2.27018e-12	2.08738e-12	1.31184e-12	8.31526e-13	1.92597e-12	2.80796e-12	1.63888e-12	1.87758e-12	3.22084e-12	2.59608e-12	3.73182e-12
-0.57	5.96605e-12	7.38673e-12	1.01713e-11	2.68672e-12	2.47103e-12	1.59045e-12	1.01864e-12	2.33337e-12	3.36465e-12	1.96767e-12	2.11469e-12	3.89571e-12	3.10141e-12	4.30426e-12
-0.6	7.48055e-12	8.75187e-12	1.18833e-11	3.07185e-12	2.88388e-12	1.87815e-12	1.15965e-12	2.69093e-12	4.05181e-12	2.42163e-12	2.44358e-12	4.59903e-12	3.60662e-12	4.85589e-12
-0.63	9.363e-12	1.03126e-11	1.37185e-11	3.62249e-12	3.38839e-12	2.31235e-12	1.37519e-12	3.18278e-12	6.17087e-12	2.89752e-12	2.74698e-12	5.54029e-12	4.20104e-12	5.49087e-12
-0.66	1.15875e-11	1.20018e-11	1.56604e-11	4.21295e-12	3.93516e-12	2.68136e-12	1.59303e-12	3.7693e-12	7.20019e-12	3.43388e-12	3.10472e-12	6.59454e-12	4.94394e-12	6.41952e-12
-0.69	1.43026e-11	1.38767e-11	1.82865e-11	4.9211e-12	4.69668e-12	3.21256e-12	1.84289e-12	4.3625e-12	1.02831e-11	4.03756e-12	3.54724e-12	7.66128e-12	5.6209e-12	7.42682e-12
-0.72	1.73678e-11	1.65328e-11	2.05046e-11	5.62094e-12	5.29586e-12	3.83282e-12	2.21893e-12	5.00118e-12	1.25852e-11	4.78731e-12	4.03582e-12	9.15201e-12	6.73203e-12	8.28874e-12
-0.75	2.12196e-11	1.90381e-11	2.35668e-11	6.63332e-12	6.3243e-12	4.41813e-12	2.58102e-12	6.08599e-12	1.54067e-11	5.64765e-12	4.465e-12	1.06634e-11	7.80324e-12	9.52125e-12
-0.78	2.4413e-11	2.147e-11	2.70723e-11	7.82795e-12	7.37474e-12	5.16455e-12	3.09349e-12	7.40972e-12	1.81085e-11	6.85375e-12	4.82481e-12	1.24559e-11	9.31608e-12	1.0816e-11
-0.81	2.91698e-11	2.52776e-11	3.12006e-11	8.78627e-12	8.49143e-12	6.31607e-12	3.41155e-12	8.48885e-12	2.07229e-11	7.88963e-12	5.80524e-12	1.4358e-11	1.07123e-11	1.21063e-11
-0.84	3.42859e-11	2.8176e-11	3.60128e-11	1.00772e-11	9.66671e-12	7.34549e-12	3.94499e-12	9.74149e-12	2.56412e-11	9.36295e-12	6.8898e-12	1.64451e-11	1.21277e-11	1.36305e-11
-0.87	3.98191e-11	3.26752e-11	4.05434e-11	1.1431e-11	1.12069e-11	8.58325e-12	4.6892e-12	1.12488e-11	3.03177e-11	1.07997e-11	8.02856e-12	1.91751e-11	1.41262e-11	1.49273e-11
-0.9	4.66631e-11	3.73841e-11	4.53286e-11	1.30771e-11	1.2931e-11	1.00386e-11	5.3219e-12	1.31361e-11	3.59878e-11	1.28497e-11	9.11298e-12	2.22025e-11	1.61643e-11	1.68935e-11
-0.93	5.47096e-11	4.33881e-11	5.05343e-11	1.4868e-11	1.45242e-11	1.15669e-11	6.62864e-12	1.46112e-11	4.38956e-11	1.5014e-11	1.03457e-11	2.53208e-11	1.89172e-11	1.85883e-11
-0.96	6.49065e-11	4.991e-11	5.7141e-11	1.701e-11	1.67498e-11	1.3656e-11	7.59901e-12	1.65564e-11	5.1687e-11	1.7311e-11	1.16073e-11	2.86826e-11	2.19647e-11	2.08082e-11
-0.99	7.64173e-11	5.66838e-11	6.53726e-11	1.92471e-11	1.92097e-11	1.54993e-11	8.91848e-12	1.94904e-11	6.14562e-11	1.98262e-11	1.28172e-11	3.28936e-11	2.49517e-11	2.29479e-11
-1.02	8.73449e-11	6.4357e-11	7.27466e-11	2.20963e-11	2.17907e-11	1.80414e-11	9.94748e-12	2.26117e-11	6.94713e-11	2.31949e-11	1.41163e-11	3.76137e-11	2.8993e-11	2.56868e-11
-1.05	9.96399e-11	7.4139e-11	8.15968e-11	2.49329e-11	2.44502e-11	2.11006e-11	1.15668e-11	2.515e-11	8.14323e-11	2.64748e-11	1.56119e-11	4.23713e-11	3.31289e-11	2.9118e-11
-1.08	1.14489e-10	8.23971e-11	8.98222e-11	2.8216e-11	2.78426e-11	2.38833e-11	1.26915e-11	2.88604e-11	9.34563e-11	3.11798e-11	1.72589e-11	4.8377e-11	3.70602e-11	3.27176e-11
-1.11	1.31299e-10	9.22187e-11	1.0297e-10	3.17862e-11	3.17333e-11	2.75047e-11	1.47248e-11	3.2682e-11	1.06668e-10	3.61219e-11	1.90067e-11	5.58765e-11	4.22689e-11	3.62871e-11
-1.14	1.49192e-10	1.05439e-10	1.15791e-10	3.65442e-11	3.66014e-11	3.13281e-11	1.73549e-11	3.75828e-11	1.24897e-10	4.18237e-11	2.08311e-11	6.3397e-11	4.80003e-11	4.09564e-11
-1.17	1.70406e-10	1.19977e-10	1.30996e-10	4.0505e-11	4.18676e-11	3.69758e-11	1.93448e-11	4.27912e-11	1.46501e-10	4.72894e-11	2.27708e-11	7.26845e-11	5.54614e-11	4.63548e-11
-1.2	1.93219e-10	1.34838e-10	1.44806e-10	4.62764e-11	4.7026e-11	4.17162e-11	2.17727e-11	4.94168e-11	1.69142e-10	5.48789e-11	2.4843e-11	8.3404e-11	6.32339e-11	5.08642e-11
-1.23	2.24499e-10	1.52075e-10	1.62338e-10	5.12032e-11	5.42493e-11	4.79045e-11	2.46225e-11	5.76644e-11	1.87578e-10	6.28104e-11	2.75033e-11	9.54241e-11	7.24341e-11	5.7023e-11
-1.26	2.5446e-10	1.73189e-10	1.81106e-10	5.85846e-11	6.1656e-11	5.55645e-11	2.91934e-11	6.62506e-11	2.08633e-10	7.27912e-11	3.01607e-11	1.08696e-10	8.19146e-11	6.32743e-11
-1.29	2.86593e-10	2.21016e-10	2.03705e-10	6.6254e-11	7.04085e-11	6.4864e-11	3.19017e-11	7.63819e-11	2.28093e-10	8.39422e-11	3.31775e-11	1.21722e-10	9.30878e-11	7.23069e-11
-1.32	3.30297e-10	2.57179e-10	2.28844e-10	7.40347e-11	7.97583e-11	7.44212e-11	3.66757e-11	8.72946e-11	2.47603e-10	9.80453e-11	3.69181e-11	1.38403e-10	1.04639e-10	8.21136e-11
-1.35	3.76553e-10	2.89687e-10	2.53449e-10	8.32969e-11	9.0263e-11	8.41131e-11	4.19628e-11	9.99925e-11	2.64727e-10	1.10721e-10	4.00555e-11	1.55707e-10	1.1979e-10	9.1391e-11
-1.38	4.29671e-10	3.26579e-10	2.86978e-10	9.45757e-11	1.02594e-10	9.81484e-11	4.74779e-11	1.1332e-10	2.81314e-10	1.28003e-10	4.38387e-11	1.78299e-10	1.37089e-10	1.02454e-10
-1.41	4.88943e-10	3.66284e-10	3.19573e-10	1.07122e-10	1.17543e-10	1.12345e-10	5.33283e-11	1.3176e-10	3.02409e-10	1.45012e-10	4.81393e-11	2.00736e-10	1.5426e-10	1.16103e-10
-1.44	5.75503e-10	4.13517e-10	3.5874e-10	1.19452e-10	1.33816e-10	1.29137e-10	6.19266e-11	1.50403e-10	3.23765e-10	1.64746e-10	6.55699e-11	2.28979e-10	1.74336e-10	1.28675e-10
-1.47	6.58705e-10	4.66208e-10	4.0267e-10	1.36692e-10	1.51986e-10	1.48606e-10	7.15193e-11	1.73883e-10	3.42774e-10	1.87912e-10	7.51612e-11	2.5863e-10	1.95551e-10	1.46705e-10
-1.5	7.53536e-10	5.33599e-10	4.52016e-10	1.54317e-10	1.74849e-10	1.71078e-10	8.20343e-11	2.02046e-10	3.74003e-10	2.14126e-10	8.41126e-11	2.958e-10	2.23965e-10	1.64153e-10
-1.53	8.60886e-10	6.16831e-10	5.24602e-10	1.75649e-10	1.99869e-10	1.96691e-10	9.13175e-11	2.31883e-10	4.00081e-10	2.45776e-10	9.35084e-11	3.34515e-10	2.48311e-10	1.84924e-10
-1.56	9.83887e-10	6.9818e-10	5.92932e-10	2.00547e-10	2.30434e-10	2.23093e-10	1.06539e-10	2.69522e-10	4.22523e-10	2.78e-10	1.02468e-10	3.7982e-10	2.84269e-10	2.08595e-10
-1.59	1.13605e-09	7.84515e-10	6.702e-10	2.31064e-10	2.67956e-10	2.5816e-10	1.20546e-10	3.12538e-10	4.51234e-10	3.16278e-10	1.11949e-10	4.32977e-10	3.21637e-10	2.39748e-10
-1.62	1.30704e-09	9.2226e-10	7.58552e-10	2.58179e-10	3.10548e-10	2.95648e-10	1.39477e-10	3.54143e-10	4.79486e-10	3.62448e-10	1.21717e-10	4.89715e-10	3.66667e-10	2.73411e-10
-1.65	1.50505e-09	1.02508e-09	8.86682e-10	2.94873e-10	3.63564e-10	3.38716e-10	1.58344e-10	4.21144e-10	5.13982e-10	4.14407e-10	1.31175e-10	5.75811e-10	4.1439e-10	3.11755e-10
-1.68	1.72433e-09	1.13228e-09	9.92178e-10	3.40398e-10	4.17735e-10	3.87033e-10	1.82009e-10	4.79064e-10	5.50892e-10	4.69534e-10	1.43564e-10	6.56108e-10	4.69628e-10	3.55216e-10
-1.71	2.06509e-09	1.23519e-09	1.08001e-09	3.886e-10	4.88464e-10	4.46285e-10	2.04901e-10	5.33171e-10	5.99691e-10	5.50333e-10	1.54819e-10	7.49219e-10	5.49869e-10	4.21861e-10
-1.74	2.29707e-09	1.3321e-09	1.17365e-09	4.47205e-10	5.87654e-10	5.25732e-10	2.33884e-10	5.87023e-10	6.59843e-10	6.28232e-10	1.67361e-10	8.46159e-10	6.23637e-10	4.67872e-10
-1.77	2.49835e-09	1.42817e-09	1.25414e-09	5.44e-10	6.92098e-10	6.02662e-10	2.64988e-10	6.43403e-10	6.92687e-10	7.13772e-10	1.78697e-10	1.00304e-09	7.0026e-10	5.07404e-10
-1.8	2.70915e-09	1.52399e-09	1.35058e-09	6.25164e-10	7.92932e-10	6.90694e-10	3.02311e-10	7.00175e-10	7.28042e-10	8.07835e-10	1.91096e-10	1.10617e-09	7.88793e-10	5.54327e-10
-1.83	2.90138e-09	1.62854e-09	1.44873e-09	7.18335e-10	9.13413e-10	7.86111e-10	3.52202e-10	7.56603e-10	7.63823e-10	9.08139e-10	2.06385e-10	1.18353e-09	8.81431e-10	5.97688e-10
-1.86	3.08741e-09	1.74704e-09	1.53333e-09	8.27593e-10	1.04693e-09	8.92643e-10	4.02511e-10	8.13037e-10	7.84882e-10	1.07073e-09	2.23277e-10	1.26611e-09	1.03784e-09	6.38923e-10
-1.89	3.29912e-09	1.85499e-09	1.64148e-09	9.44073e-10	1.21261e-09	1.02414e-09	4.65759e-10	8.72873e-10	8.1872e-10	1.1558e-09	2.38626e-10	1.35055e-09	1.11507e-09	6.75545e-10
-1.92	3.52809e-09	1.99155e-09	1.75296e-09	1.07816e-09	1.37444e-09	1.16286e-09	5.4638e-10	9.45169e-10	8.53997e-10	1.22708e-09	2.54762e-10	1.43234e-09	1.18003e-09	7.22112e-10
-1.95	3.78006e-09	2.13071e-09	1.87179e-09	1.23698e-09	1.57115e-09	1.33446e-09	6.35143e-10	1.011e-09	8.82751e-10	1.30393e-09	2.75513e-10	1.50412e-09	1.25008e-09	7.7128e-10
-1.98	4.03475e-09	2.2903e-09	2.00629e-09	1.41882e-09	1.77488e-09	1.50767e-09	7.20219e-10	1.10289e-09	9.18678e-10	1.36965e-09	2.97574e-10	1.59921e-09	1.31317e-09	8.27658e-10
-2.01	4.32503e-09	2.4917e-09	2.15679e-09	1.62776e-09	2.02677e-09	1.71491e-09	8.23918e-10	1.20623e-09	9.56814e-10	1.44898e-09	3.16366e-10	1.70085e-09	1.37869e-09	8.83715e-10
-2.04	4.63672e-09	2.65779e-09	2.30822e-09	1.85309e-09	2.30713e-09	1.91209e-09	9.36972e-10	1.29533e-09	9.88237e-10	1.52198e-09	3.40136e-10	1.78811e-09	1.45243e-09	9.45316e-10
-2.07	4.95288e-09	2.8545e-09	2.47699e-09	2.22404e-09	2.61032e-09	2.18893e-09	1.11029e-09	1.37692e-09	1.01952e-09	1.59752e-09	3.61534e-10	1.89622e-09	1.51816e-09	1.01535e-09
-2.1	5.46279e-09	3.07232e-09	2.6461e-09	2.40472e-09	3.08422e-09	2.46201e-09	1.20123e-09	1.45822e-09	1.04732e-09	1.67637e-09	3.72316e-10	2.01414e-09	1.60835e-09	1.08793e-09
-2.13	5.93778e-09	3.29752e-09	2.84588e-09	2.56858e-09	3.33904e-09	2.92874e-09	1.28136e-09	1.54946e-09	1.07874e-09	1.76565e-09	4.06889e-10	2.12188e-09	1.68634e-09	1.16325e-09
-2.16	6.35783e-09	3.51539e-09	3.05365e-09	2.73819e-09	3.53672e-09	3.15273e-09	1.35801e-09	1.62653e-09	1.13845e-09	1.87679e-09	4.33609e-10	2.25852e-09	1.77793e-09	1.25838e-09
-2.19	6.81073e-09	3.66936e-09	3.21644e-09	2.88873e-09	3.75667e-09	3.32354e-09	1.45105e-09	1.70502e-09	1.18817e-09	1.95609e-09	4.73515e-10	2.40165e-09	1.8811e-09	1.35201e-09
-2.22	7.25974e-09	3.85739e-09	3.3657e-09	3.05495e-09	3.97115e-09	3.51047e-09	1.52101e-09	1.78636e-09	1.22533e-09	2.06005e-09	6.11575e-10	2.54376e-09	1.97584e-09	1.44819e-09
-2.25	7.76454e-09	4.01318e-09	3.5047e-09	3.22436e-09	4.17978e-09	3.69635e-09	1.60881e-09	1.88498e-09	1.25939e-09	2.1886e-09	6.52487e-10	2.70078e-09	2.08851e-09	1.55939e-09
-2.28	8.30285e-09	4.24629e-09	3.71555e-09	3.39959e-09	4.38316e-09	3.86615e-09	1.69123e-09	1.9739e-09	1.31986e-09	2.31965e-09	7.07541e-10	2.88602e-09	2.2106e-09	1.69706e-09
-2.31	8.87419e-09	4.45477e-09	3.90317e-09	3.58163e-09	4.61716e-09	4.04096e-09	1.78467e-09	2.06957e-09	1.32982e-09	2.42732e-09	7.56193e-10	3.07395e-09	2.34768e-09	1.82603e-09
-2.34	9.54354e-09	4.61649e-09	4.03613e-09	3.79371e-09	4.84067e-09	4.23981e-09	1.88291e-09	2.18036e-09	1.37549e-09	2.58746e-09	7.97817e-10	3.25591e-09	2.4721e-09	1.96871e-09
-2.37	1.01888e-08	4.91562e-09	4.2797e-09	4.02111e-09	5.20462e-09	4.45534e-09	1.97945e-09	2.30123e-09	1.43783e-09	2.74251e-09	8.52029e-10	3.48473e-09	2.61217e-09	2.11282e-09
-2.4	1.08335e-08	5.34582e-09	4.48736e-09	4.24143e-09	5.48026e-09	4.64951e-09	2.08453e-09	2.41531e-09	1.47913e-09	2.93529e-09	8.97085e-10	3.70286e-09	2.77585e-09	2.27581e-09
-2.43	1.15341e-08	5.6651e-09	4.70463e-09	4.48887e-09	5.81625e-09	4.88743e-09	2.17823e-09	2.54377e-09	1.53468e-09	3.09319e-09	9.31432e-10	3.95529e-09	2.9461e-09	2.45614e-09
-2.46	1.22586e-08	6.28145e-09	4.929e-09	4.725e-09	6.10888e-09	5.25075e-09	2.29043e-09	2.67482e-09	1.57122e-09	3.29066e-09	9.94318e-10	4.42732e-09	3.11959e-09	2.65596e-09
-2.49	1.30792e-08	6.58738e-09	5.99801e-09	4.98605e-09	6.4441e-09	5.53348e-09	2.42604e-09	2.8307e-09	1.61567e-09	3.49859e-09	1.0529e-09	4.67019e-09	3.32026e-09	2.8589e-09
-2.52	1.39052e-08	6.89389e-09	6.24094e-09	5.43311e-09	6.79365e-09	5.78452e-09	2.56114e-09	2.97285e-09	1.71049e-09	3.70145e-09	1.10968e-09	4.84814e-09	3.51507e-09	3.0833e-09
-2.55	1.47087e-08	7.13067e-09	7.30495e-09	5.76559e-09	7.15656e-09	6.07943e-09	2.70351e-09	3.13194e-09	1.72148e-09	3.9219e-09	1.16583e-09	5.2782e-09	3.74288e-09	3.31853e-09
-2.58	1.55401e-08	7.40838e-09	7.70388e-09	6.11341e-09	7.51842e-09	6.38783e-09	2.84185e-09	3.31159e-09	1.77801e-09	4.18812e-09	1.25256e-09	5.50204e-09	3.95828e-09	3.57248e-09
-2.61	1.65094e-08	7.6478e-09	8.06577e-09	6.47762e-09	7.95768e-09	6.65102e-09	3.00613e-09	3.4934e-09	1.83468e-09	4.46156e-09	1.80645e-09	5.7083e-09	4.45319e-09	3.81485e-09
-2.64	1.74022e-08	7.90822e-09	8.40638e-09	6.84048e-09	8.42155e-09	6.99297e-09	3.15173e-09	3.66546e-09	1.87543e-09	4.74321e-09	1.91862e-09	5.89245e-09	4.63007e-09	4.12005e-09
-2.67	1.91477e-08	8.2162e-09	8.74097e-09	7.19676e-09	8.83616e-09	7.32128e-09	3.34693e-09	3.86356e-09	1.95512e-09	5.33244e-09	1.98955e-09	6.09704e-09	4.75703e-09	4.42142e-09
-2.7	1.98324e-08	8.51621e-09	9.06145e-09	7.62434e-09	9.32295e-09	7.6748e-09	3.52682e-09	4.07666e-09	1.98592e-09	5.61191e-09	2.0478e-09	6.3056e-09	4.89603e-09	4.73107e-09
-2.73	2.03655e-08	8.82816e-09	9.4126e-09	8.08336e-09	9.82356e-09	8.02487e-09	3.73703e-09	4.32344e-09	2.02524e-09	5.94163e-09	2.13518e-09	6.53914e-09	5.26299e-09	5.41509e-09
-2.76	2.09668e-08	1.07658e-08	9.79761e-09	8.55774e-09	1.03185e-08	8.39558e-09	3.96505e-09	4.5444e-09	2.08085e-09	6.28978e-09	2.15094e-09	6.76171e-09	5.44364e-09	5.77839e-09
-2.79	2.15577e-08	1.11836e-08	1.0207e-08	9.03706e-09	1.08879e-08	8.78727e-09	4.15922e-09	4.82332e-09	2.11501e-09	6.62678e-09	2.31611e-09	7.46723e-09	5.58745e-09	6.58445e-09
-2.82	2.21291e-08	1.15804e-08	1.06224e-08	9.54044e-09	1.14716e-08	9.19644e-09	4.38007e-09	5.78672e-09	2.22243e-09	6.95849e-09	2.42279e-09	7.70531e-09	5.74295e-09	6.86045e-09
-2.85	2.27156e-08	1.19737e-08	1.09958e-08	1.00396e-08	1.20273e-08	9.6282e-09	4.62817e-09	6.02752e-09	2.33333e-09	7.30498e-09	2.15739e-09	7.90416e-09	5.89987e-09	7.10069e-09
-2.88	2.3304e-08	1.23566e-08	1.14622e-08	1.05807e-08	1.26491e-08	1.01232e-08	4.91704e-09	6.25985e-09	2.37792e-09	7.61e-09	2.47846e-09	8.1179e-09	6.04579e-09	7.33286e-09
-2.91	2.38779e-08	1.27522e-08	1.25854e-08	1.11763e-08	1.33244e-08	1.05574e-08	5.38602e-09	6.4891e-09	2.49223e-09	8.37699e-09	3.83062e-09	8.32708e-09	6.20203e-09	7.51813e-09
-2.94	2.44958e-08	1.31319e-08	1.30155e-08	1.17829e-08	1.40673e-08	1.10497e-08	5.6267e-09	6.72852e-09	2.57402e-09	8.57908e-09	3.94828e-09	8.5224e-09	6.37643e-09	7.76854e-09
-2.97	2.5105e-08	1.36017e-08	1.33774e-08	1.24671e-08	1.47221e-08	1.15056e-08	5.94071e-09	6.97432e-09	2.73159e-09	8.7913e-09	4.12948e-09	8.75069e-09	6.54141e-09	8.01963e-09
-3	2.5732e-08	1.3986e-08	1.38254e-08	1.31204e-08	1.5514e-08	1.19762e-08	6.23585e-09	7.23606e-09	3.39507e-09	8.93548e-09	4.24055e-09	8.95157e-09	6.72821e-09	8.28683e-09
