# Supplementary material for: Chirality-dependent electrical transport properties of carbon nanotubes obtained by experimental measurement
Source: Nat Commun. 2023 Mar 25;14:1672. doi: 10.1038/s41467-023-37443-7 (PMC10039901; doi:10.1038/s41467-023-37443-7)
Supplement: Supplementary file 3 — Source Data [file 41467_2023_37443_MOESM3_ESM.zip › 7. Source Data/Figure S11/84.xlsx]

## Sheet: Sheet1
GateV	sample1	sample2	sample3	sample4	sample5	sample6	sample7
-3	9.24438e-08	9.05088e-08	1.08721e-07	1.08885e-07	9.22851e-08	1.8462e-07	1.06085e-07
-2.97	9.25191e-08	9.071e-08	1.09544e-07	1.10477e-07	9.14337e-08	1.85649e-07	1.06345e-07
-2.94	9.26856e-08	9.17305e-08	1.10423e-07	1.11027e-07	9.68355e-08	1.85443e-07	1.06162e-07
-2.91	9.29423e-08	9.27747e-08	1.11353e-07	1.10808e-07	9.56839e-08	1.8582e-07	1.06068e-07
-2.88	9.31565e-08	9.25557e-08	1.11807e-07	1.11864e-07	9.50554e-08	1.86169e-07	1.06273e-07
-2.85	9.22236e-08	9.32753e-08	1.11869e-07	1.12157e-07	9.4241e-08	1.85184e-07	1.06038e-07
-2.82	9.24012e-08	9.37736e-08	1.12765e-07	1.10667e-07	9.65005e-08	1.8475e-07	1.05638e-07
-2.79	9.20712e-08	9.48716e-08	1.13345e-07	1.10675e-07	9.61645e-08	1.83428e-07	1.05072e-07
-2.76	9.12467e-08	9.45491e-08	1.13452e-07	1.09485e-07	9.59881e-08	1.823e-07	1.04259e-07
-2.73	9.04065e-08	9.42865e-08	1.13862e-07	1.10121e-07	9.53313e-08	1.81666e-07	1.0357e-07
-2.7	8.98915e-08	9.49094e-08	1.14195e-07	1.09504e-07	9.49314e-08	1.80774e-07	1.02262e-07
-2.67	8.89147e-08	9.38802e-08	1.36153e-07	1.08375e-07	9.44231e-08	1.78425e-07	1.00454e-07
-2.64	8.77111e-08	9.34841e-08	1.36414e-07	1.07632e-07	9.40494e-08	1.77224e-07	9.92905e-08
-2.61	8.68984e-08	9.24092e-08	1.38017e-07	1.05723e-07	8.75129e-08	1.75609e-07	9.83039e-08
-2.58	9.66737e-08	9.17629e-08	1.40091e-07	1.23931e-07	9.24911e-08	1.72561e-07	9.57105e-08
-2.55	9.75215e-08	9.10221e-08	1.40457e-07	1.24052e-07	9.16031e-08	1.69894e-07	9.45663e-08
-2.52	9.69365e-08	9.06036e-08	1.40401e-07	1.24491e-07	9.05032e-08	1.67905e-07	9.18723e-08
-2.49	9.61252e-08	1.08921e-07	1.40447e-07	1.2281e-07	9.31755e-08	1.64602e-07	9.06814e-08
-2.46	9.54806e-08	1.09912e-07	1.40544e-07	1.22828e-07	9.34822e-08	1.61456e-07	8.7804e-08
-2.43	9.52108e-08	1.08818e-07	1.40325e-07	1.21477e-07	9.23502e-08	1.58746e-07	8.62165e-08
-2.4	9.37303e-08	1.09113e-07	1.40369e-07	1.21578e-07	9.07782e-08	1.54568e-07	8.33305e-08
-2.37	9.23449e-08	1.1065e-07	1.39318e-07	1.21099e-07	8.95923e-08	1.51259e-07	8.09829e-08
-2.34	9.08203e-08	1.10459e-07	1.38057e-07	1.19974e-07	8.84643e-08	1.46506e-07	9.04706e-08
-2.31	8.92535e-08	1.09254e-07	1.3662e-07	1.18818e-07	8.89984e-08	1.42547e-07	8.88679e-08
-2.28	8.78492e-08	1.08643e-07	1.34633e-07	1.175e-07	8.74739e-08	1.38595e-07	8.77644e-08
-2.25	8.54212e-08	1.07254e-07	1.32588e-07	1.16105e-07	8.61469e-08	1.55568e-07	8.59586e-08
-2.22	8.34678e-08	1.06896e-07	1.30679e-07	1.1421e-07	8.42189e-08	1.51679e-07	8.44821e-08
-2.19	8.05939e-08	1.0437e-07	1.2808e-07	1.12023e-07	8.28753e-08	1.47877e-07	8.28802e-08
-2.16	7.83044e-08	1.01769e-07	1.24823e-07	1.09514e-07	8.06807e-08	1.44074e-07	8.18506e-08
-2.13	7.59487e-08	1.00547e-07	1.22145e-07	1.06976e-07	7.82378e-08	1.40462e-07	7.9321e-08
-2.1	7.38896e-08	9.82457e-08	1.18928e-07	1.03188e-07	7.53866e-08	1.35656e-07	7.78132e-08
-2.07	7.10883e-08	9.58225e-08	1.15655e-07	9.99761e-08	7.35486e-08	1.31813e-07	7.52598e-08
-2.04	6.79449e-08	9.35671e-08	1.12362e-07	9.70904e-08	7.13399e-08	1.26233e-07	7.24643e-08
-2.01	6.54647e-08	9.11609e-08	1.07781e-07	9.37431e-08	6.87599e-08	1.21707e-07	7.11072e-08
-1.98	6.24351e-08	8.8088e-08	1.03957e-07	9.04836e-08	6.60926e-08	1.17099e-07	6.87849e-08
-1.95	5.94398e-08	8.49476e-08	9.93692e-08	8.63518e-08	6.31759e-08	1.11133e-07	6.62422e-08
-1.92	5.59138e-08	8.16943e-08	9.44435e-08	8.26622e-08	6.04388e-08	1.05529e-07	6.35109e-08
-1.89	5.2828e-08	7.82519e-08	8.9326e-08	7.84426e-08	5.79147e-08	1.00454e-07	6.1957e-08
-1.86	4.94699e-08	7.45233e-08	8.43469e-08	7.46081e-08	5.52152e-08	9.46161e-08	5.95685e-08
-1.83	4.62053e-08	7.08459e-08	7.90635e-08	6.99091e-08	5.21444e-08	8.94024e-08	5.73306e-08
-1.8	4.29653e-08	6.66772e-08	7.36252e-08	6.57688e-08	4.98904e-08	8.38301e-08	5.53245e-08
-1.77	4.00661e-08	6.30241e-08	6.81787e-08	6.13127e-08	4.72398e-08	7.8686e-08	5.33409e-08
-1.74	3.70329e-08	5.90777e-08	6.27152e-08	5.72974e-08	4.43759e-08	7.38922e-08	5.15779e-08
-1.71	3.38259e-08	5.53974e-08	5.71567e-08	5.29096e-08	4.16699e-08	6.88962e-08	4.91146e-08
-1.68	3.033e-08	5.15767e-08	5.21322e-08	4.86393e-08	3.84007e-08	6.33907e-08	4.7449e-08
-1.65	2.73994e-08	4.7591e-08	4.6759e-08	4.49154e-08	3.59714e-08	5.88015e-08	4.48857e-08
-1.62	2.45347e-08	4.38587e-08	4.20276e-08	4.07516e-08	3.35077e-08	5.369e-08	4.29047e-08
-1.59	2.16069e-08	4.02457e-08	3.74757e-08	3.69676e-08	3.10532e-08	4.93237e-08	4.08864e-08
-1.56	1.89152e-08	3.67087e-08	3.2898e-08	3.33164e-08	2.86042e-08	4.46255e-08	3.97424e-08
-1.53	1.6406e-08	3.33152e-08	2.86134e-08	2.95653e-08	2.62477e-08	4.01561e-08	3.78995e-08
-1.5	1.39976e-08	2.98488e-08	2.47598e-08	2.59796e-08	2.39819e-08	3.70036e-08	3.55398e-08
-1.47	1.18182e-08	2.6545e-08	2.10294e-08	2.28476e-08	2.17625e-08	3.30728e-08	3.36879e-08
-1.44	9.85132e-09	2.3508e-08	1.76932e-08	1.98674e-08	1.97428e-08	2.95907e-08	3.185e-08
-1.41	8.21587e-09	2.06099e-08	1.46511e-08	1.72635e-08	1.77914e-08	2.62604e-08	2.98197e-08
-1.38	6.737e-09	1.78685e-08	1.17968e-08	1.47155e-08	1.59763e-08	2.32449e-08	2.81244e-08
-1.35	5.34998e-09	1.53068e-08	9.56416e-09	1.24904e-08	1.42767e-08	2.01385e-08	2.6522e-08
-1.32	4.14037e-09	1.29511e-08	7.46658e-09	1.03562e-08	1.27339e-08	1.7391e-08	2.45464e-08
-1.29	3.23212e-09	1.08742e-08	5.72005e-09	8.58089e-09	1.1279e-08	1.49169e-08	2.27561e-08
-1.26	2.452e-09	8.92269e-09	4.31108e-09	6.97249e-09	9.99111e-09	1.26346e-08	2.07853e-08
-1.23	1.79054e-09	7.31876e-09	3.16068e-09	5.62725e-09	8.75752e-09	1.07431e-08	1.94128e-08
-1.2	1.28752e-09	5.80401e-09	2.31104e-09	4.45412e-09	7.73811e-09	8.97671e-09	1.79787e-08
-1.17	9.75299e-10	4.57682e-09	1.59781e-09	3.60814e-09	6.76462e-09	7.50895e-09	1.62181e-08
-1.14	6.6163e-10	3.51766e-09	1.09348e-09	2.77671e-09	5.85498e-09	6.10461e-09	1.47709e-08
-1.11	4.34803e-10	2.62713e-09	7.3605e-10	2.13117e-09	5.12608e-09	5.07398e-09	1.32664e-08
-1.08	3.18335e-10	1.91965e-09	4.86694e-10	1.60058e-09	4.43195e-09	4.05758e-09	1.18333e-08
-1.05	2.04398e-10	1.429e-09	3.09193e-10	1.17447e-09	3.07344e-09	3.43249e-09	1.06957e-08
-1.02	1.42299e-10	1.00797e-09	1.96234e-10	9.0677e-10	2.58791e-09	2.70833e-09	9.31416e-09
-0.99	8.66883e-11	7.00351e-10	1.21973e-10	6.40118e-10	2.21213e-09	2.15356e-09	8.16508e-09
-0.96	5.93593e-11	4.71351e-10	7.54671e-11	4.63196e-10	1.88212e-09	1.71427e-09	7.02805e-09
-0.93	3.69856e-11	3.18053e-10	4.5376e-11	3.21453e-10	1.58479e-09	1.33027e-09	6.20815e-09
-0.9	2.2082e-11	2.18165e-10	2.75054e-11	2.2842e-10	1.32434e-09	1.0469e-09	5.3149e-09
-0.87	1.56549e-11	1.40833e-10	1.70953e-11	1.60507e-10	1.1225e-09	8.20292e-10	4.54927e-09
-0.84	9.20103e-12	9.7033e-11	1.06764e-11	1.04892e-10	9.45242e-10	6.29556e-10	4.06073e-09
-0.81	5.21191e-12	6.13371e-11	6.27212e-12	7.20551e-11	7.73188e-10	4.81375e-10	3.37536e-09
-0.78	3.48136e-12	4.31968e-11	4.11475e-12	5.18553e-11	6.544e-10	4.00722e-10	2.77308e-09
-0.75	2.23063e-12	2.77116e-11	2.38554e-12	3.67046e-11	5.39108e-10	3.06674e-10	2.26788e-09
-0.72	1.30829e-12	1.62101e-11	1.3289e-12	2.28937e-11	4.67015e-10	2.37155e-10	1.87607e-09
-0.69	8.60467e-13	1.11017e-11	8.02483e-13	1.71626e-11	3.70315e-10	1.79101e-10	1.47326e-09
-0.66	4.91056e-13	7.4272e-12	4.88567e-13	1.08939e-11	3.12583e-10	1.3173e-10	1.18364e-09
-0.63	5.89756e-13	4.70182e-12	3.78022e-13	7.90469e-12	2.13833e-10	1.00682e-10	9.20506e-10
-0.6	6.2488e-13	3.38275e-12	2.06483e-13	4.98222e-12	1.75554e-10	7.90058e-11	7.38511e-10
-0.57	5.54552e-13	2.17631e-12	1.12157e-13	3.45216e-12	1.44967e-10	5.92659e-11	5.67585e-10
-0.54	4.17029e-13	1.40893e-12	7.0384e-14	2.34465e-12	1.19072e-10	4.74739e-11	4.26217e-10
-0.51	2.29457e-13	8.87023e-13	4.51106e-14	2.13978e-12	9.82734e-11	3.63142e-11	3.3802e-10
-0.48	1.18661e-13	6.14575e-13	3.47283e-14	1.14028e-12	8.20417e-11	2.91596e-11	2.41363e-10
-0.45	7.14251e-14	4.47911e-13	2.77221e-14	8.69591e-13	7.05439e-11	2.12845e-11	1.87506e-10
-0.42	4.64615e-14	4.9057e-13	2.20401e-14	4.6851e-13	5.86554e-11	1.54628e-11	1.3903e-10
-0.39	3.98964e-14	2.7446e-13	2.05628e-14	7.84806e-13	4.8809e-11	1.29481e-11	1.00893e-10
-0.36	3.19076e-14	1.98442e-13	1.91964e-14	5.17561e-13	4.2726e-11	9.58682e-12	7.0596e-11
-0.33	2.65109e-14	1.26643e-13	2.03406e-14	5.95851e-13	3.8042e-11	7.40324e-12	5.23013e-11
-0.3	2.43055e-14	9.65252e-14	2.1895e-14	6.98549e-13	3.29389e-11	5.29594e-12	3.65941e-11
-0.27	2.22159e-14	7.25579e-14	2.4714e-14	4.41876e-13	2.86061e-11	4.6443e-12	2.52933e-11
-0.24	2.32825e-14	5.85415e-14	2.72875e-14	4.72865e-13	2.51871e-11	3.41436e-12	1.59892e-11
-0.21	2.36623e-14	4.94251e-14	3.07874e-14	2.95785e-13	2.21226e-11	2.43199e-12	1.05376e-11
-0.18	2.39273e-14	4.37541e-14	3.57465e-14	1.68756e-13	1.89257e-11	2.10393e-12	6.93487e-12
-0.15	2.67973e-14	4.06538e-14	4.10954e-14	1.2515e-13	1.67144e-11	1.50662e-12	4.53951e-12
-0.12	2.90518e-14	3.77992e-14	4.89097e-14	1.18378e-13	1.49584e-11	1.24575e-12	3.51254e-12
-0.09	3.19415e-14	3.61922e-14	5.48596e-14	1.03227e-13	1.29842e-11	1.04496e-12	2.40901e-12
-0.06	3.42131e-14	3.74354e-14	6.63304e-14	1.04564e-13	1.22587e-11	8.12705e-13	1.60472e-12
-0.03	3.87357e-14	4.08484e-14	7.4037e-14	9.78752e-14	1.15058e-11	6.89856e-13	9.40993e-13
0	4.41506e-14	4.17856e-14	8.91401e-14	1.0093e-13	9.79187e-12	6.40128e-13	5.94572e-13
0.03	4.81108e-14	4.45353e-14	1.00545e-13	1.07338e-13	8.78647e-12	5.32677e-13	5.28902e-13
0.06	5.36308e-14	4.97163e-14	1.22717e-13	1.16392e-13	8.21083e-12	4.41923e-13	5.22334e-13
0.09	6.09557e-14	5.59428e-14	1.39815e-13	1.34687e-13	7.54857e-12	4.50265e-13	5.14897e-13
0.12	6.80174e-14	6.35629e-14	1.689e-13	1.4745e-13	6.73793e-12	3.81192e-13	4.67956e-13
0.15	7.6746e-14	7.59838e-14	2.05022e-13	1.64222e-13	6.21575e-12	3.58807e-13	2.94254e-13
0.18	8.85494e-14	8.88443e-14	2.41641e-13	1.91768e-13	6.00994e-12	3.44926e-13	2.16275e-13
0.21	9.59353e-14	1.07353e-13	3.09107e-13	2.14817e-13	5.61327e-12	3.72036e-13	1.72457e-13
0.24	1.19423e-13	1.27787e-13	3.48288e-13	2.42423e-13	5.09448e-12	3.7559e-13	1.61272e-13
0.27	1.38935e-13	1.55932e-13	4.25062e-13	2.7395e-13	5.00519e-12	4.01244e-13	1.50889e-13
0.3	1.67217e-13	1.78215e-13	5.48221e-13	3.12894e-13	4.65693e-12	4.20987e-13	1.52092e-13
0.33	1.94933e-13	2.31088e-13	6.44058e-13	3.40964e-13	4.74883e-12	4.85835e-13	1.60191e-13
0.36	2.35053e-13	2.84858e-13	8.51672e-13	3.89191e-13	4.24375e-12	5.50619e-13	1.69557e-13
0.39	2.80556e-13	3.44609e-13	1.04493e-12	4.71833e-13	4.16212e-12	6.67862e-13	1.83622e-13
0.42	3.41551e-13	4.25099e-13	1.3407e-12	4.97283e-13	4.00029e-12	7.15582e-13	2.05722e-13
0.45	4.37982e-13	5.17904e-13	1.57448e-12	6.1098e-13	3.91634e-12	9.36163e-13	2.35577e-13
0.48	5.05245e-13	6.60883e-13	1.94419e-12	7.20744e-13	3.77121e-12	1.11789e-12	2.65587e-13
0.51	6.94694e-13	8.65494e-13	2.39598e-12	8.16668e-13	3.80337e-12	1.37384e-12	2.9102e-13
0.54	8.25549e-13	1.02656e-12	3.08824e-12	9.45158e-13	3.86219e-12	1.73553e-12	3.35882e-13
0.57	1.0861e-12	1.37571e-12	4.11441e-12	1.15642e-12	3.94132e-12	2.0233e-12	3.96311e-13
0.6	1.27956e-12	1.72145e-12	5.13675e-12	1.3307e-12	4.27293e-12	2.71821e-12	4.46272e-13
0.63	1.52449e-12	2.09174e-12	6.84395e-12	1.64401e-12	4.5516e-12	3.27138e-12	5.12758e-13
0.66	2.04916e-12	2.40409e-12	8.78106e-12	1.82247e-12	4.80675e-12	4.19346e-12	6.38355e-13
0.69	2.45371e-12	2.91955e-12	1.15939e-11	2.41022e-12	5.03313e-12	4.80055e-12	6.72938e-13
0.72	2.92856e-12	3.86583e-12	1.42317e-11	2.74479e-12	5.83909e-12	6.72628e-12	7.56213e-13
0.75	3.66913e-12	4.42581e-12	1.9424e-11	3.34926e-12	6.59748e-12	8.02282e-12	9.28427e-13
0.78	4.62757e-12	5.65593e-12	2.44748e-11	4.26779e-12	7.51084e-12	1.0703e-11	1.08956e-12
0.81	5.13974e-12	6.82107e-12	3.10553e-11	5.18876e-12	9.12205e-12	1.17706e-11	1.12653e-12
0.84	5.9891e-12	8.62882e-12	3.8029e-11	7.23631e-12	1.04552e-11	1.4808e-11	1.38932e-12
0.87	6.5781e-12	1.02717e-11	4.63809e-11	8.7903e-12	1.22544e-11	1.8308e-11	1.51208e-12
0.9	7.14922e-12	1.24604e-11	5.86088e-11	1.05904e-11	1.46343e-11	1.95466e-11	1.52238e-12
0.93	7.74194e-12	1.46204e-11	7.12515e-11	1.42485e-11	1.70989e-11	2.18544e-11	1.67414e-12
0.96	8.6491e-12	1.75366e-11	8.49503e-11	1.98162e-11	2.10564e-11	2.43409e-11	1.87583e-12
0.99	9.71594e-12	2.04799e-11	9.73342e-11	2.53933e-11	2.47054e-11	2.63109e-11	2.19362e-12
1.02	1.01401e-11	2.24838e-11	1.17949e-10	3.09317e-11	3.08077e-11	2.91666e-11	2.56791e-12
1.05	1.07233e-11	2.47912e-11	1.32329e-10	4.1352e-11	3.81693e-11	3.31386e-11	3.1024e-12
1.08	1.24598e-11	2.78307e-11	1.52085e-10	5.52541e-11	4.55599e-11	3.73075e-11	3.18184e-12
1.11	1.25718e-11	3.12554e-11	1.74789e-10	7.10858e-11	5.69392e-11	3.61431e-11	3.55437e-12
1.14	1.42291e-11	3.33146e-11	2.02645e-10	8.14093e-11	6.53636e-11	4.32827e-11	3.73684e-12
1.17	1.48232e-11	3.64233e-11	2.31321e-10	1.018e-10	6.89985e-11	5.00835e-11	4.44308e-12
1.2	1.62477e-11	3.84963e-11	2.64359e-10	1.26419e-10	7.9537e-11	6.25836e-11	6.27607e-12
1.23	1.61442e-11	4.15919e-11	2.84457e-10	1.4709e-10	8.76975e-11	7.28638e-11	6.93741e-12
1.26	1.7634e-11	4.44941e-11	3.26802e-10	1.62276e-10	9.54165e-11	6.7739e-11	9.00147e-12
1.29	2.05162e-11	4.86376e-11	3.53485e-10	1.8818e-10	1.0886e-10	8.16008e-11	9.79055e-12
1.32	2.40144e-11	5.32134e-11	3.88479e-10	2.02146e-10	1.91251e-10	1.07522e-10	1.16254e-11
1.35	2.46874e-11	5.74803e-11	4.19024e-10	2.25357e-10	2.10205e-10	1.03489e-10	1.3341e-11
1.38	2.74404e-11	5.68324e-11	4.51248e-10	2.65754e-10	2.49567e-10	1.17285e-10	1.73447e-11
1.41	2.96484e-11	5.8492e-11	4.65308e-10	3.0327e-10	2.93889e-10	1.36652e-10	1.91257e-11
1.44	3.3991e-11	6.44829e-11	4.83038e-10	3.10028e-10	3.41897e-10	1.72692e-10	2.33642e-11
1.47	3.42577e-11	6.21741e-11	4.71846e-10	3.44146e-10	3.65009e-10	1.9598e-10	2.6693e-11
1.5	3.60881e-11	6.05706e-11	5.28904e-10	3.65739e-10	4.65166e-10	2.01653e-10	3.03417e-11
1.53	4.02004e-11	6.11586e-11	5.47707e-10	3.97451e-10	4.71157e-10	2.23868e-10	3.69565e-11
1.56	4.47893e-11	6.8975e-11	5.47324e-10	4.00697e-10	5.84711e-10	2.50796e-10	3.83174e-11
1.59	4.44391e-11	6.25622e-11	5.65124e-10	4.10912e-10	6.17994e-10	2.90895e-10	4.93869e-11
1.62	4.85897e-11	6.74603e-11	5.97807e-10	4.67016e-10	7.67324e-10	3.06235e-10	5.91001e-11
1.65	4.94569e-11	7.56559e-11	6.64417e-10	4.74653e-10	8.08822e-10	3.19743e-10	6.84692e-11
1.68	4.97467e-11	7.99016e-11	6.62342e-10	5.26804e-10	1.06819e-09	3.32602e-10	7.41853e-11
1.71	5.4747e-11	8.88808e-11	7.37748e-10	5.4447e-10	1.20421e-09	3.50402e-10	7.9002e-11
1.74	5.60279e-11	8.82913e-11	6.85997e-10	6.09645e-10	1.2769e-09	3.66398e-10	7.93795e-11
1.77	5.81612e-11	1.03682e-10	6.28541e-10	5.95313e-10	1.3089e-09	3.77437e-10	8.5277e-11
1.8	6.20107e-11	1.1e-10	6.71487e-10	6.22495e-10	1.41764e-09	4.05551e-10	9.16717e-11
1.83	6.33364e-11	1.14119e-10	6.83521e-10	6.20634e-10	1.44727e-09	4.17996e-10	8.99138e-11
1.86	6.57974e-11	1.23561e-10	7.2309e-10	6.34122e-10	1.56462e-09	4.45127e-10	1.02961e-10
1.89	6.14433e-11	1.28044e-10	8.08037e-10	6.41827e-10	1.6204e-09	4.58045e-10	1.05802e-10
1.92	5.85125e-11	1.34013e-10	8.10149e-10	6.57998e-10	1.7715e-09	4.84507e-10	1.14417e-10
1.95	6.11367e-11	1.55342e-10	8.04231e-10	6.62784e-10	1.84366e-09	4.88081e-10	1.25002e-10
1.98	6.56467e-11	1.52029e-10	8.66448e-10	6.84131e-10	1.88946e-09	6.0353e-10	1.30415e-10
2.01	6.75967e-11	1.68669e-10	9.07044e-10	6.9888e-10	1.9075e-09	5.99857e-10	1.35339e-10
2.04	6.30868e-11	1.68058e-10	8.83628e-10	6.96576e-10	1.98715e-09	6.50706e-10	1.52192e-10
2.07	6.66825e-11	1.91485e-10	8.85463e-10	7.24242e-10	2.07773e-09	6.87171e-10	1.61227e-10
2.1	6.62853e-11	1.92976e-10	8.86114e-10	7.3699e-10	2.08099e-09	6.93027e-10	1.78823e-10
2.13	6.78076e-11	1.96804e-10	8.9335e-10	7.82212e-10	2.14444e-09	7.10665e-10	1.86749e-10
2.16	7.20022e-11	2.04913e-10	9.46094e-10	7.93328e-10	2.23456e-09	7.63546e-10	2.07961e-10
2.19	7.75704e-11	2.11854e-10	9.77883e-10	8.19256e-10	2.33024e-09	7.68939e-10	2.24427e-10
2.22	8.18525e-11	1.86745e-10	9.88482e-10	8.28894e-10	2.39722e-09	7.84562e-10	2.47836e-10
2.25	8.55941e-11	1.79234e-10	1.0308e-09	8.21646e-10	2.46587e-09	8.2904e-10	2.62098e-10
2.28	8.13588e-11	6.70364e-10	9.94347e-10	8.27096e-10	2.4806e-09	8.51581e-10	2.87718e-10
2.31	8.88497e-11	9.14619e-10	9.74705e-10	8.54633e-10	2.53886e-09	9.10734e-10	3.06614e-10
2.34	9.76301e-11	8.78383e-10	9.52286e-10	8.96538e-10	2.52096e-09	9.49698e-10	3.33106e-10
2.37	1.05227e-10	1.60794e-09	9.1998e-10	8.55777e-10	2.66686e-09	1.02575e-09	3.48714e-10
2.4	1.0424e-10	2.36954e-09	9.96699e-10	9.49717e-10	2.80264e-09	1.03756e-09	3.67392e-10
2.43	1.06936e-10	4.6083e-09	9.87835e-10	9.36629e-10	2.86487e-09	1.10769e-09	3.77804e-10
2.46	1.28176e-10	2.15701e-09	1.01898e-09	9.78413e-10	2.93401e-09	1.24059e-09	3.72219e-10
2.49	1.18501e-10	4.24949e-09	1.09077e-09	9.81225e-10	2.92123e-09	1.32267e-09	3.84302e-10
2.52	1.35821e-10	4.88628e-09	1.11094e-09	1.06359e-09	3.10405e-09	1.26257e-09	4.01041e-10
2.55	1.35229e-10	1.24539e-09	1.07921e-09	1.06169e-09	3.32243e-09	1.37716e-09	3.964e-10
2.58	1.5271e-10	5.20683e-10	1.05112e-09	1.05067e-09	3.46756e-09	1.43396e-09	3.95687e-10
2.61	1.32689e-10	7.82205e-10	1.08294e-09	1.11901e-09	3.42455e-09	1.53763e-09	4.25397e-10
2.64	1.42673e-10	8.04403e-10	1.0925e-09	1.13219e-09	3.47041e-09	1.59206e-09	4.17528e-10
2.67	1.52179e-10	8.50684e-10	1.10865e-09	1.16807e-09	3.67392e-09	1.64435e-09	4.29147e-10
2.7	1.55942e-10	8.95212e-10	1.07362e-09	1.19989e-09	4.7806e-09	1.6867e-09	4.44037e-10
2.73	1.69093e-10	8.84399e-10	1.06248e-09	1.23842e-09	4.00611e-09	1.89128e-09	4.86152e-10
2.76	1.82187e-10	8.55395e-10	1.01904e-09	1.39577e-09	3.77846e-09	2.02073e-09	5.32771e-10
2.79	1.89119e-10	8.32049e-10	1.00679e-09	1.36955e-09	4.07609e-09	2.20846e-09	5.58611e-10
2.82	1.89091e-10	8.63172e-10	9.911e-10	1.38373e-09	4.22154e-09	2.29206e-09	5.71095e-10
2.85	2.07451e-10	8.22407e-10	9.76368e-10	1.38512e-09	4.15242e-09	2.41974e-09	6.19944e-10
2.88	2.03835e-10	8.25282e-10	9.83332e-10	1.39418e-09	4.05386e-09	2.7413e-09	6.25468e-10
2.91	2.07865e-10	8.72559e-10	9.54737e-10	1.48609e-09	4.09564e-09	2.70883e-09	5.7046e-10
2.94	2.01398e-10	1.05548e-09	9.74259e-10	1.40961e-09	4.09747e-09	3.07403e-09	5.92104e-10
2.97	2.08945e-10	1.19543e-09	9.93461e-10	1.36333e-09	4.22275e-09	2.98364e-09	5.69459e-10
3	1.99727e-10	8.91957e-10	9.49332e-10	1.41674e-09	3.9388e-09	3.11382e-09	5.5682e-10
3	2.14602e-10	8.35035e-10	9.33384e-10	1.38786e-09	3.57366e-09	3.13904e-09	5.45419e-10
2.97	2.12626e-10	8.39293e-10	9.28372e-10	1.41774e-09	3.65705e-09	3.08307e-09	5.55613e-10
2.94	1.95722e-10	8.69465e-10	8.93083e-10	1.41277e-09	3.52378e-09	2.92287e-09	4.42903e-10
2.91	1.77085e-10	8.58791e-10	8.77136e-10	1.41653e-09	3.44551e-09	2.9457e-09	4.70878e-10
2.88	1.9367e-10	8.67399e-10	8.73992e-10	1.4027e-09	3.42154e-09	2.67159e-09	4.63604e-10
2.85	2.11395e-10	8.56113e-10	8.17389e-10	1.34537e-09	3.3958e-09	2.60041e-09	4.1788e-10
2.82	1.7497e-10	8.82301e-10	8.12616e-10	1.36695e-09	3.44348e-09	2.63731e-09	3.73872e-10
2.79	1.69925e-10	8.85214e-10	7.76785e-10	1.37059e-09	3.40623e-09	2.37968e-09	3.48052e-10
2.76	1.84908e-10	1.14674e-09	7.75023e-10	1.37302e-09	3.41495e-09	2.27051e-09	3.52406e-10
2.73	1.70591e-10	1.01908e-09	7.62018e-10	1.30863e-09	3.39152e-09	2.20675e-09	3.51904e-10
2.7	1.65302e-10	1.18325e-09	7.22688e-10	1.28032e-09	3.66646e-09	2.12442e-09	3.28137e-10
2.67	1.7638e-10	1.18211e-09	6.9033e-10	1.27156e-09	3.74017e-09	2.10045e-09	3.1962e-10
2.64	1.71634e-10	1.24165e-09	7.00569e-10	1.26984e-09	3.45968e-09	2.07745e-09	3.12553e-10
2.61	1.66091e-10	1.15645e-09	6.49591e-10	1.27867e-09	3.37381e-09	1.94571e-09	3.14303e-10
2.58	1.51284e-10	1.16694e-09	6.09755e-10	1.26695e-09	3.73845e-09	1.89873e-09	2.95408e-10
2.55	1.45562e-10	1.19638e-09	5.99675e-10	1.21222e-09	3.29742e-09	1.80702e-09	2.934e-10
2.52	1.37926e-10	1.16031e-09	6.05966e-10	1.13203e-09	3.27256e-09	1.7619e-09	2.86638e-10
2.49	1.37122e-10	1.13128e-09	6.0271e-10	1.14011e-09	3.23733e-09	1.694e-09	2.78625e-10
2.46	1.42956e-10	1.12792e-09	5.71542e-10	1.09461e-09	3.18419e-09	1.66075e-09	2.81876e-10
2.43	1.3766e-10	1.16518e-09	5.74219e-10	1.07461e-09	2.99028e-09	1.63453e-09	2.69061e-10
2.4	1.42394e-10	1.13749e-09	5.21934e-10	1.06854e-09	2.94897e-09	1.55448e-09	2.67642e-10
2.37	1.4313e-10	1.0797e-09	5.14014e-10	1.04307e-09	3.00706e-09	1.52371e-09	2.69715e-10
2.34	1.37461e-10	1.02702e-09	5.33088e-10	9.81474e-10	2.93685e-09	1.45369e-09	2.54551e-10
2.31	1.25853e-10	1.11292e-09	4.95366e-10	1.04639e-09	3.09974e-09	1.39357e-09	2.4859e-10
2.28	1.2952e-10	1.11956e-09	5.10996e-10	9.99025e-10	3.0764e-09	1.33387e-09	2.30518e-10
2.25	1.17384e-10	1.09541e-09	5.1348e-10	9.7964e-10	2.95054e-09	1.28276e-09	2.42124e-10
2.22	1.12895e-10	1.06681e-09	4.83013e-10	9.44178e-10	2.81396e-09	1.21892e-09	2.2472e-10
2.19	1.19722e-10	1.04977e-09	4.79381e-10	9.12986e-10	2.84653e-09	1.14679e-09	2.14335e-10
2.16	1.05354e-10	1.06961e-09	4.77779e-10	8.58644e-10	2.58672e-09	1.11666e-09	1.95748e-10
2.13	1.06143e-10	1.04711e-09	4.91927e-10	8.69185e-10	2.37912e-09	1.04983e-09	1.98977e-10
2.1	1.00302e-10	1.04925e-09	4.50021e-10	8.34694e-10	2.29258e-09	1.02165e-09	1.82745e-10
2.07	9.83426e-11	9.9107e-10	4.20028e-10	8.3294e-10	2.47032e-09	9.4716e-10	1.72336e-10
2.04	9.19401e-11	1.00137e-09	4.09522e-10	7.92579e-10	2.31894e-09	9.02611e-10	1.6795e-10
2.01	8.71085e-11	9.76414e-10	4.34918e-10	7.70455e-10	2.28852e-09	8.93861e-10	1.5523e-10
1.98	8.98338e-11	1.00775e-09	4.29981e-10	7.52443e-10	2.31196e-09	8.34313e-10	1.52672e-10
1.95	8.93278e-11	9.56225e-10	3.56725e-10	7.18115e-10	2.22761e-09	8.22058e-10	1.49001e-10
1.92	9.04327e-11	9.93692e-10	3.77152e-10	7.00825e-10	2.0955e-09	7.05853e-10	1.54157e-10
1.89	8.55297e-11	9.25196e-10	3.56195e-10	6.66123e-10	1.99811e-09	6.62517e-10	1.46593e-10
1.86	8.64301e-11	9.14393e-10	3.42595e-10	6.34794e-10	1.80331e-09	6.31917e-10	1.49526e-10
1.83	7.83282e-11	8.75021e-10	3.14338e-10	6.48344e-10	1.61761e-09	5.81119e-10	1.28932e-10
1.8	7.86149e-11	8.63823e-10	3.07684e-10	6.0589e-10	1.69572e-09	5.46441e-10	1.19077e-10
1.77	8.66821e-11	8.73646e-10	3.00819e-10	5.85834e-10	1.52369e-09	5.49093e-10	1.10108e-10
1.74	8.35392e-11	8.07713e-10	2.94902e-10	5.69012e-10	1.46205e-09	5.30615e-10	1.00749e-10
1.71	7.70416e-11	8.20271e-10	2.80965e-10	5.38824e-10	1.45512e-09	4.63262e-10	8.89932e-11
1.68	7.97136e-11	8.1776e-10	2.82528e-10	5.19849e-10	1.40068e-09	4.25697e-10	8.42577e-11
1.65	8.15876e-11	7.82838e-10	2.75862e-10	5.02038e-10	1.22538e-09	4.08068e-10	8.24103e-11
1.62	7.61647e-11	7.62185e-10	2.53813e-10	4.07425e-10	1.32984e-09	3.88457e-10	7.55064e-11
1.59	7.69979e-11	6.90204e-10	2.21981e-10	4.11244e-10	1.1868e-09	3.87756e-10	7.24175e-11
1.56	7.86339e-11	6.76659e-10	2.03234e-10	3.74527e-10	1.12415e-09	3.65281e-10	6.87013e-11
1.53	7.3816e-11	6.91119e-10	1.90172e-10	3.47132e-10	1.0806e-09	3.34187e-10	6.16659e-11
1.5	6.6989e-11	6.60025e-10	1.74933e-10	3.23513e-10	9.52123e-10	3.10907e-10	5.69955e-11
1.47	7.21875e-11	6.34496e-10	1.80894e-10	2.84194e-10	8.92961e-10	2.60667e-10	4.75091e-11
1.44	7.08471e-11	6.32811e-10	1.47399e-10	2.54785e-10	8.4787e-10	2.53591e-10	4.46906e-11
1.41	6.8796e-11	5.82152e-10	1.52079e-10	2.10385e-10	8.13224e-10	2.44003e-10	4.14458e-11
1.38	6.05365e-11	5.40209e-10	1.50898e-10	1.9033e-10	7.83694e-10	2.36063e-10	3.71502e-11
1.35	6.46021e-11	5.12406e-10	1.36558e-10	1.47599e-10	7.30913e-10	2.07737e-10	3.36493e-11
1.32	6.10765e-11	4.77762e-10	1.22738e-10	1.34436e-10	4.75028e-10	1.93248e-10	3.00003e-11
1.29	6.24646e-11	4.40039e-10	1.13573e-10	1.58991e-10	4.75773e-10	1.81201e-10	1.65057e-11
1.26	5.96985e-11	3.69509e-10	1.0301e-10	1.65705e-10	4.1518e-10	1.69537e-10	1.53424e-11
1.23	5.56294e-11	3.21965e-10	9.84088e-11	1.35672e-10	3.45263e-10	1.64315e-10	1.15989e-11
1.2	5.14659e-11	3.26262e-10	8.51885e-11	1.33368e-10	3.44456e-10	1.46719e-10	1.02865e-11
1.17	5.36291e-11	3.03512e-10	7.33207e-11	1.33427e-10	3.12855e-10	1.17944e-10	1.18246e-11
1.14	4.9441e-11	2.68254e-10	6.59477e-11	1.23537e-10	2.95068e-10	1.00143e-10	1.02095e-11
1.11	4.5846e-11	2.40221e-10	6.19936e-11	1.07676e-10	2.79602e-10	9.49486e-11	8.82561e-12
1.08	4.11916e-11	2.12006e-10	4.89411e-11	1.07941e-10	2.68974e-10	8.09077e-11	7.12625e-12
1.05	3.6423e-11	1.79515e-10	4.4824e-11	1.01083e-10	2.83203e-10	7.9228e-11	6.78463e-12
1.02	3.46674e-11	1.5008e-10	4.03028e-11	7.1933e-11	2.64452e-10	7.34606e-11	6.48359e-12
0.99	2.95822e-11	1.27258e-10	2.99231e-11	6.54238e-11	2.24516e-10	6.38065e-11	5.31997e-12
0.96	2.90971e-11	1.06333e-10	2.44436e-11	4.93891e-11	2.09172e-10	5.74954e-11	4.36713e-12
0.93	2.45076e-11	8.48908e-11	2.27371e-11	4.98248e-11	2.07924e-10	5.30053e-11	3.60321e-12
0.9	2.44242e-11	4.46593e-11	1.83905e-11	4.09648e-11	2.13432e-10	4.97589e-11	2.91871e-12
0.87	2.15231e-11	3.37869e-11	1.6292e-11	3.81958e-11	2.16488e-10	4.03203e-11	2.38998e-12
0.84	1.84194e-11	2.76752e-11	1.52002e-11	3.38257e-11	2.06016e-10	3.72175e-11	2.27336e-12
0.81	1.73319e-11	2.28238e-11	1.22159e-11	3.15453e-11	1.77595e-10	3.21809e-11	1.92661e-12
0.78	1.4737e-11	2.01921e-11	1.20664e-11	2.47036e-11	1.82605e-10	2.88395e-11	1.33201e-12
0.75	1.31301e-11	1.77983e-11	9.48918e-12	2.36019e-11	1.66035e-10	3.03075e-11	1.08673e-12
0.72	1.18947e-11	1.53661e-11	8.3665e-12	2.24138e-11	1.53761e-10	2.55399e-11	9.60321e-13
0.69	9.82563e-12	1.34477e-11	7.34229e-12	2.14892e-11	1.44911e-10	2.35886e-11	8.72624e-13
0.66	8.56079e-12	1.20674e-11	6.29631e-12	2.04457e-11	1.08545e-10	2.21245e-11	6.80911e-13
0.63	7.24653e-12	1.04274e-11	5.48253e-12	1.39715e-11	1.00235e-10	1.87057e-11	4.69502e-13
0.6	5.99967e-12	8.94203e-12	4.66121e-12	1.41558e-11	9.36686e-11	1.54925e-11	2.07299e-13
0.57	4.56732e-12	8.07823e-12	4.22507e-12	1.17311e-11	7.9663e-11	1.0554e-11	1.83114e-13
0.54	3.45049e-12	6.80096e-12	3.53279e-12	1.14752e-11	7.2735e-11	9.50376e-12	1.5013e-13
0.51	3.47436e-12	6.17671e-12	2.99712e-12	1.00751e-11	6.64771e-11	7.37559e-12	1.07461e-13
0.48	2.7555e-12	4.82111e-12	2.72643e-12	9.20362e-12	5.7125e-11	7.39301e-12	9.3008e-14
0.45	2.03724e-12	4.24297e-12	2.35949e-12	7.3386e-12	4.91156e-11	4.71313e-12	7.82016e-14
0.42	1.77032e-12	4.26781e-12	2.06026e-12	5.30587e-12	4.35175e-11	3.50749e-12	6.3559e-14
0.39	1.3286e-12	3.43125e-12	1.83165e-12	4.30568e-12	4.05472e-11	2.49483e-12	5.43808e-14
0.36	1.07652e-12	3.07584e-12	1.60271e-12	4.04526e-12	3.49727e-11	1.89609e-12	5.06734e-14
0.33	7.51781e-13	2.88107e-12	1.43097e-12	3.10833e-12	3.11282e-11	1.36234e-12	4.71074e-14
0.3	7.70051e-13	2.33081e-12	1.28442e-12	2.27203e-12	2.79245e-11	1.20442e-12	4.10069e-14
0.27	5.90724e-13	2.10902e-12	1.15362e-12	1.63255e-12	2.56406e-11	1.13108e-12	3.46521e-14
0.24	4.76323e-13	2.14084e-12	9.98383e-13	1.19396e-12	2.23773e-11	6.06188e-13	3.10454e-14
0.21	3.6586e-13	1.80502e-12	8.96034e-13	8.2045e-13	2.03932e-11	5.75661e-13	2.8558e-14
0.18	2.97262e-13	1.62612e-12	8.18752e-13	6.46333e-13	1.8443e-11	4.33315e-13	2.58042e-14
0.15	2.32824e-13	1.43237e-12	7.11298e-13	5.02048e-13	1.69479e-11	4.06834e-13	2.45899e-14
0.12	1.78881e-13	1.36983e-12	6.52298e-13	4.12901e-13	1.4224e-11	3.95559e-13	2.14127e-14
0.09	1.37917e-13	1.31655e-12	5.7948e-13	4.2159e-13	1.32748e-11	4.34571e-13	1.99728e-14
0.06	1.07803e-13	1.23637e-12	5.03471e-13	3.17736e-13	1.20876e-11	3.11762e-13	1.8567e-14
0.03	7.87501e-14	1.11129e-12	4.61954e-13	3.17184e-13	1.14707e-11	2.74655e-13	1.57209e-14
0	6.0903e-14	1.07062e-12	3.58575e-13	3.09971e-13	1.13901e-11	1.93458e-13	1.53666e-14
-0.03	4.83311e-14	8.96668e-13	3.37815e-13	2.85125e-13	1.04931e-11	2.00262e-13	1.33472e-14
-0.06	3.69016e-14	8.33673e-13	3.13606e-13	2.80128e-13	1.03093e-11	1.86883e-13	1.07717e-14
-0.09	2.78997e-14	9.78891e-13	2.99693e-13	2.45535e-13	6.68808e-12	1.60516e-13	9.55658e-15
-0.12	1.99344e-14	7.86602e-13	2.88457e-13	2.46888e-13	6.10474e-12	1.64735e-13	9.94825e-15
-0.15	1.47654e-14	7.28252e-13	2.77591e-13	2.27724e-13	6.44645e-12	1.50575e-13	9.46766e-15
-0.18	1.19143e-14	6.51873e-13	2.74777e-13	2.21925e-13	5.66435e-12	1.36758e-13	4.53368e-15
-0.21	9.58919e-15	7.06548e-13	2.85806e-13	2.14124e-13	6.28003e-12	1.29991e-13	3.54762e-15
-0.24	9.43932e-15	7.31944e-13	2.96392e-13	2.11175e-13	6.38395e-12	1.41954e-13	2.37501e-15
-0.27	9.35313e-15	6.85399e-13	3.20166e-13	2.07498e-13	7.42819e-12	1.4464e-13	1.16222e-16
-0.3	9.87404e-15	6.58169e-13	3.40286e-13	2.01639e-13	8.09828e-12	1.53878e-13	4.88647e-17
-0.33	1.21634e-14	6.07245e-13	3.71017e-13	2.16372e-13	8.4589e-12	1.62711e-13	3.27896e-15
-0.36	1.56714e-14	5.88228e-13	4.27042e-13	2.21309e-13	9.56133e-12	1.79745e-13	5.70413e-15
-0.39	1.85575e-14	5.09921e-13	4.88648e-13	2.46507e-13	1.02942e-11	2.04861e-13	4.43393e-15
-0.42	2.25776e-14	3.69037e-13	5.35655e-13	2.55676e-13	1.19478e-11	2.30003e-13	4.37404e-15
-0.45	3.02471e-14	3.45045e-13	6.53076e-13	2.87634e-13	1.34355e-11	2.80488e-13	1.42214e-15
-0.48	4.02793e-14	3.53658e-13	8.06347e-13	3.61746e-13	1.54116e-11	3.47187e-13	3.32557e-15
-0.51	5.50886e-14	3.21499e-13	1.00163e-12	4.19342e-13	1.75077e-11	4.60612e-13	1.01777e-14
-0.54	7.25111e-14	3.29316e-13	1.1607e-12	5.29753e-13	1.95882e-11	6.15372e-13	1.95907e-14
-0.57	9.88052e-14	3.50843e-13	1.33971e-12	6.81504e-13	2.20216e-11	8.23913e-13	2.949e-14
-0.6	1.4044e-13	4.07063e-13	1.66008e-12	8.3952e-13	2.41515e-11	1.11509e-12	4.37504e-14
-0.63	1.93681e-13	4.39256e-13	1.99655e-12	1.04036e-12	2.66381e-11	1.40698e-12	6.29644e-14
-0.66	2.70047e-13	5.18421e-13	2.27538e-12	1.29521e-12	2.97305e-11	1.81824e-12	8.33381e-14
-0.69	3.71531e-13	7.23384e-13	2.73534e-12	1.64054e-12	2.81537e-11	2.33492e-12	1.1825e-13
-0.72	5.32173e-13	1.07865e-12	3.17633e-12	2.15465e-12	3.37449e-11	2.97521e-12	1.49972e-13
-0.75	7.17201e-13	1.29774e-12	3.72144e-12	2.57721e-12	3.8595e-11	3.94773e-12	2.13895e-13
-0.78	9.6002e-13	1.66282e-12	4.34445e-12	3.21981e-12	4.41252e-11	5.21925e-12	2.68327e-13
-0.81	1.26064e-12	2.26805e-12	5.20802e-12	3.79531e-12	4.59271e-11	6.83563e-12	3.50735e-13
-0.84	1.61509e-12	2.83161e-12	6.36862e-12	5.01294e-12	5.5911e-11	8.46849e-12	4.66967e-13
-0.87	2.08288e-12	3.57913e-12	7.61167e-12	6.46784e-12	6.22377e-11	1.06232e-11	5.80012e-13
-0.9	2.76028e-12	4.89855e-12	9.02924e-12	8.0566e-12	7.30818e-11	1.27429e-11	7.63048e-13
-0.93	3.69854e-12	6.53884e-12	1.05009e-11	9.91811e-12	7.41208e-11	1.70023e-11	9.82023e-13
-0.96	4.7656e-12	8.8074e-12	1.18645e-11	1.20104e-11	8.7991e-11	2.22252e-11	1.30401e-12
-0.99	6.38039e-12	1.12212e-11	1.42279e-11	1.45943e-11	1.03014e-10	2.82622e-11	1.70902e-12
-1.02	8.12477e-12	1.42357e-11	1.63621e-11	1.86798e-11	1.19746e-10	3.47624e-11	2.08447e-12
-1.05	1.05403e-11	1.69212e-11	1.94325e-11	2.27357e-11	1.34503e-10	4.19866e-11	2.56806e-12
-1.08	1.38387e-11	2.16546e-11	2.26039e-11	2.78404e-11	1.50368e-10	4.04174e-11	3.2652e-12
-1.11	1.75952e-11	2.60104e-11	2.60615e-11	3.32637e-11	1.50955e-10	5.10847e-11	4.01272e-12
-1.14	2.28589e-11	3.29453e-11	2.93829e-11	4.01394e-11	1.73347e-10	6.37857e-11	5.42696e-12
-1.17	2.78653e-11	3.99066e-11	3.46447e-11	4.80524e-11	1.99989e-10	7.22488e-11	7.14488e-12
-1.2	3.5334e-11	4.88562e-11	4.02428e-11	5.80944e-11	2.05905e-10	8.62705e-11	9.08578e-12
-1.23	4.42298e-11	6.2135e-11	4.57851e-11	7.19791e-11	2.3991e-10	9.75791e-11	1.11601e-11
-1.26	5.39617e-11	7.63742e-11	5.30198e-11	9.04196e-11	2.7502e-10	1.12033e-10	1.4459e-11
-1.29	6.91926e-11	9.22367e-11	6.06989e-11	1.10074e-10	3.05091e-10	1.22197e-10	1.68934e-11
-1.32	8.81773e-11	1.16013e-10	7.11757e-11	1.30978e-10	3.39489e-10	1.37129e-10	2.15243e-11
-1.35	1.09997e-10	1.42861e-10	8.25278e-11	1.58642e-10	3.74217e-10	1.31715e-10	2.63517e-11
-1.38	1.381e-10	1.66904e-10	9.46796e-11	1.88619e-10	4.06395e-10	1.55979e-10	3.44205e-11
-1.41	1.762e-10	2.07129e-10	1.10624e-10	2.2865e-10	4.44827e-10	2.6572e-10	4.5038e-11
-1.44	2.2154e-10	2.58924e-10	1.27068e-10	2.79015e-10	4.77248e-10	3.20121e-10	5.63695e-11
-1.47	2.72719e-10	3.13974e-10	1.48817e-10	3.40548e-10	5.04947e-10	3.79507e-10	7.36515e-11
-1.5	3.43764e-10	3.91654e-10	1.67634e-10	4.17543e-10	5.73891e-10	4.1863e-10	9.40918e-11
-1.53	4.21456e-10	4.69668e-10	1.94921e-10	4.98757e-10	6.34635e-10	5.24767e-10	1.19991e-10
-1.56	5.42093e-10	5.88409e-10	2.27261e-10	6.36591e-10	6.94936e-10	6.34014e-10	1.47793e-10
-1.59	7.03406e-10	7.31427e-10	2.59058e-10	7.78831e-10	7.61059e-10	7.34552e-10	1.92385e-10
-1.62	8.63925e-10	8.8647e-10	2.98913e-10	9.37176e-10	8.31147e-10	8.76039e-10	2.47734e-10
-1.65	1.07353e-09	1.09862e-09	3.51759e-10	1.14654e-09	8.81835e-10	1.00843e-09	3.13984e-10
-1.68	1.3229e-09	1.30866e-09	4.19079e-10	1.37349e-09	9.50305e-10	1.17822e-09	3.83947e-10
-1.71	1.62942e-09	1.61939e-09	4.82505e-10	1.65071e-09	1.02274e-09	1.34946e-09	4.80496e-10
-1.74	2.01005e-09	1.90428e-09	5.77458e-10	2.07412e-09	1.09989e-09	1.51223e-09	6.56058e-10
-1.77	2.40875e-09	2.34432e-09	6.85699e-10	2.41804e-09	1.17796e-09	1.79282e-09	8.14148e-10
-1.8	2.94345e-09	2.82183e-09	8.082e-10	2.9508e-09	1.28357e-09	2.03385e-09	1.01185e-09
-1.83	3.50092e-09	3.54351e-09	9.39483e-10	3.52574e-09	1.38074e-09	2.32883e-09	1.27267e-09
-1.86	4.27988e-09	4.04032e-09	1.12537e-09	4.25059e-09	1.46864e-09	2.79573e-09	1.59508e-09
-1.89	4.92378e-09	4.47601e-09	1.33693e-09	4.98268e-09	1.5658e-09	3.20017e-09	2.04602e-09
-1.92	6.19699e-09	4.97127e-09	1.55117e-09	6.14338e-09	1.68921e-09	3.72291e-09	2.39912e-09
-1.95	7.19194e-09	5.40595e-09	1.83061e-09	7.22781e-09	1.99796e-09	4.17676e-09	2.73758e-09
-1.98	8.28928e-09	6.0735e-09	2.17292e-09	8.39717e-09	2.19641e-09	4.56721e-09	2.98989e-09
-2.01	9.53517e-09	6.63393e-09	2.49228e-09	9.66201e-09	2.35047e-09	5.44559e-09	3.36244e-09
-2.04	1.10785e-08	7.19468e-09	2.95825e-09	1.10953e-08	2.60309e-09	6.15291e-09	3.60948e-09
-2.07	1.24124e-08	7.77094e-09	3.55394e-09	1.26906e-08	2.78986e-09	6.76298e-09	3.93308e-09
-2.1	1.39417e-08	8.33612e-09	4.08537e-09	1.44824e-08	2.96116e-09	7.45288e-09	4.30208e-09
-2.13	1.58253e-08	8.99326e-09	4.80588e-09	1.65176e-08	3.16829e-09	8.23989e-09	4.73728e-09
-2.16	1.77882e-08	9.73403e-09	5.81945e-09	1.86951e-08	3.41862e-09	8.78669e-09	5.22444e-09
-2.19	1.98892e-08	1.04071e-08	6.69321e-09	2.08392e-08	3.6493e-09	9.38577e-09	5.88329e-09
-2.22	2.17663e-08	1.12467e-08	7.68521e-09	2.35096e-08	3.83022e-09	1.00978e-08	6.26725e-09
-2.25	2.39212e-08	1.2262e-08	8.86118e-09	2.61335e-08	3.80296e-09	1.08672e-08	6.88455e-09
-2.28	2.64596e-08	1.30321e-08	1.0172e-08	2.90747e-08	4.59292e-09	1.18268e-08	7.45198e-09
-2.31	2.88552e-08	1.38953e-08	1.14913e-08	3.19615e-08	3.99219e-09	1.28228e-08	8.03567e-09
-2.34	3.17656e-08	1.50558e-08	1.28674e-08	3.49404e-08	6.83759e-09	1.38545e-08	8.64005e-09
-2.37	3.52636e-08	1.63786e-08	1.46356e-08	3.84382e-08	7.43546e-09	1.48454e-08	9.49027e-09
-2.4	3.72878e-08	1.7479e-08	1.63718e-08	4.18652e-08	5.98924e-09	1.61252e-08	1.01755e-08
-2.43	3.83219e-08	1.88259e-08	1.83945e-08	4.5689e-08	1.2443e-08	1.72512e-08	1.10537e-08
-2.46	4.00249e-08	1.99957e-08	2.02541e-08	4.95111e-08	1.30487e-08	1.85522e-08	1.19734e-08
-2.49	4.14184e-08	2.16764e-08	2.2412e-08	5.52664e-08	1.15896e-08	1.98101e-08	1.27735e-08
-2.52	4.271e-08	2.34373e-08	2.4775e-08	5.91765e-08	1.89068e-08	2.1284e-08	1.37197e-08
-2.55	4.40209e-08	2.52338e-08	2.70867e-08	6.30405e-08	2.52787e-08	2.26051e-08	1.46039e-08
-2.58	4.52856e-08	2.84032e-08	2.977e-08	6.90386e-08	2.69034e-08	2.44407e-08	1.56102e-08
-2.61	4.68531e-08	2.96933e-08	3.22024e-08	7.11347e-08	2.82183e-08	2.61081e-08	1.67414e-08
-2.64	4.82604e-08	3.06917e-08	3.61461e-08	7.30629e-08	2.92658e-08	2.7891e-08	1.81176e-08
-2.67	4.9584e-08	3.18653e-08	3.74171e-08	7.46802e-08	2.99581e-08	2.98006e-08	1.94547e-08
-2.7	5.20707e-08	3.31109e-08	3.85631e-08	7.69693e-08	3.08184e-08	3.14054e-08	2.05772e-08
-2.73	5.38415e-08	3.41188e-08	3.99276e-08	7.8656e-08	3.28776e-08	3.37445e-08	2.22264e-08
-2.76	5.50275e-08	3.53587e-08	4.08242e-08	8.03615e-08	3.34717e-08	3.55717e-08	2.34619e-08
-2.79	5.65294e-08	3.65524e-08	4.17516e-08	8.25093e-08	3.40528e-08	3.7946e-08	2.49858e-08
-2.82	5.82251e-08	3.7572e-08	4.29659e-08	8.4895e-08	3.45371e-08	4.02616e-08	2.61227e-08
-2.85	5.99972e-08	3.91847e-08	4.4106e-08	8.66823e-08	3.56854e-08	4.24841e-08	2.79965e-08
-2.88	6.13749e-08	4.03951e-08	4.52616e-08	8.85306e-08	3.82286e-08	4.48297e-08	2.95422e-08
-2.91	6.30175e-08	4.18202e-08	4.65112e-08	9.10149e-08	3.9157e-08	4.72919e-08	3.12363e-08
-2.94	6.44376e-08	4.31713e-08	4.74812e-08	9.30653e-08	3.95751e-08	4.98768e-08	3.29511e-08
-2.97	6.6416e-08	4.45632e-08	4.86518e-08	9.44225e-08	4.04739e-08	4.88551e-08	3.4693e-08
-3	6.83226e-08	4.59462e-08	4.98996e-08	9.65952e-08	4.09767e-08	4.85956e-08	3.60911e-08
