# Supplementary material for: Chirality-dependent electrical transport properties of carbon nanotubes obtained by experimental measurement
Source: Nat Commun. 2023 Mar 25;14:1672. doi: 10.1038/s41467-023-37443-7 (PMC10039901; doi:10.1038/s41467-023-37443-7)
Supplement: Supplementary file 3 — Source Data [file 41467_2023_37443_MOESM3_ESM.zip › 7. Source Data/Figure S11/92.xlsx]

## Sheet: Sheet1
GateV	sample1	sample2	sample3	sample4	sample5	sample6	sample7	sample8	sample9	sample10
-3	2.12312e-08	7.42231e-08	6.17155e-07	1.46623e-07	6.20097e-07	3.20001e-07	8.5397e-08	1.08746e-07	1.10655e-07	2.09194e-07
-2.97	2.23816e-08	7.33054e-08	6.19093e-07	1.51366e-07	6.15174e-07	3.48583e-07	9.01169e-08	1.11875e-07	1.12212e-07	2.12054e-07
-2.94	2.48138e-08	7.42635e-08	6.09402e-07	1.56742e-07	6.32435e-07	3.56545e-07	9.07716e-08	1.16221e-07	1.07408e-07	2.2184e-07
-2.91	2.09832e-08	7.88794e-08	6.04357e-07	1.5492e-07	6.4533e-07	3.54453e-07	9.14259e-08	1.26792e-07	1.03953e-07	2.26381e-07
-2.88	1.84894e-08	8.03408e-08	6.00577e-07	1.58451e-07	6.403e-07	3.44803e-07	9.28293e-08	1.30824e-07	1.02386e-07	2.26362e-07
-2.85	1.98364e-08	7.70865e-08	6.04773e-07	1.6e-07	6.61022e-07	3.61332e-07	9.15787e-08	1.38307e-07	9.9825e-08	2.3236e-07
-2.82	2.37712e-08	7.88757e-08	6.26524e-07	1.55489e-07	6.46939e-07	3.61492e-07	9.02853e-08	1.40295e-07	9.56104e-08	3.59181e-07
-2.79	2.33329e-08	7.44846e-08	6.29089e-07	1.56351e-07	6.49095e-07	3.56072e-07	9.01697e-08	1.42052e-07	9.2903e-08	3.80707e-07
-2.76	3.39002e-08	7.12346e-08	6.30804e-07	1.53618e-07	6.69288e-07	3.58095e-07	8.82496e-08	1.48635e-07	8.8976e-08	4.0519e-07
-2.73	3.36301e-08	7.14087e-08	6.21964e-07	1.53529e-07	6.55101e-07	3.68011e-07	8.52976e-08	1.53486e-07	8.75187e-08	3.98923e-07
-2.7	3.7895e-08	7.05456e-08	6.23746e-07	1.53321e-07	8.91868e-07	3.75049e-07	1.29277e-07	1.5484e-07	8.098e-08	4.22471e-07
-2.67	3.98552e-08	7.02062e-08	6.14996e-07	1.54823e-07	9.08609e-07	3.70575e-07	1.26444e-07	1.53419e-07	7.83317e-08	4.36335e-07
-2.64	3.86386e-08	7.17549e-08	6.2555e-07	1.51765e-07	9.22164e-07	3.61952e-07	1.25941e-07	1.63715e-07	7.4366e-08	4.50385e-07
-2.61	3.69749e-08	6.67667e-08	6.14824e-07	2.15125e-07	9.36105e-07	4.7825e-07	1.20729e-07	1.658e-07	7.22015e-08	4.49655e-07
-2.58	3.96559e-08	6.36451e-08	6.02171e-07	2.21223e-07	9.50179e-07	4.94851e-07	1.15479e-07	1.60329e-07	7.06439e-08	4.55845e-07
-2.55	3.90663e-08	9.0976e-08	5.96787e-07	2.25175e-07	9.53103e-07	5.44345e-07	1.12601e-07	1.69091e-07	6.64439e-08	4.60421e-07
-2.52	3.99576e-08	8.66489e-08	5.92709e-07	2.25553e-07	9.34517e-07	5.40578e-07	1.07923e-07	1.63097e-07	6.28975e-08	4.65522e-07
-2.49	3.90036e-08	8.76801e-08	5.75712e-07	2.21785e-07	9.37477e-07	5.50121e-07	1.02228e-07	1.66213e-07	6.77094e-08	4.71256e-07
-2.46	3.36445e-08	8.88079e-08	5.58037e-07	2.20597e-07	9.25494e-07	5.433e-07	9.7485e-08	1.61572e-07	6.42997e-08	4.52545e-07
-2.43	3.19967e-08	9.02339e-08	5.56594e-07	2.2142e-07	9.12069e-07	5.36679e-07	9.25433e-08	1.64615e-07	5.90562e-08	4.6607e-07
-2.4	3.2062e-08	8.24133e-08	5.43936e-07	2.1806e-07	8.81871e-07	5.34429e-07	8.87413e-08	1.617e-07	5.44101e-08	4.71474e-07
-2.37	3.11182e-08	8.50496e-08	5.21798e-07	2.14641e-07	8.68209e-07	5.18836e-07	8.12637e-08	1.62832e-07	5.07571e-08	4.58499e-07
-2.34	2.6301e-08	8.28972e-08	5.15263e-07	2.0761e-07	8.52908e-07	5.12826e-07	7.83164e-08	1.59189e-07	4.75051e-08	4.50733e-07
-2.31	2.77124e-08	8.48605e-08	5.04537e-07	2.03118e-07	8.23422e-07	4.91741e-07	7.35967e-08	2.35521e-07	4.31238e-08	4.51334e-07
-2.28	2.41885e-08	8.10778e-08	4.96697e-07	1.96601e-07	8.04623e-07	4.79003e-07	6.68301e-08	2.36199e-07	4.01964e-08	4.38327e-07
-2.25	2.41491e-08	7.87418e-08	4.80096e-07	1.87901e-07	7.7675e-07	4.58682e-07	6.24915e-08	2.37999e-07	4.34695e-08	4.25602e-07
-2.22	2.21674e-08	7.77694e-08	4.70728e-07	1.82864e-07	7.54172e-07	4.44708e-07	5.97819e-08	2.5836e-07	3.92321e-08	4.14334e-07
-2.19	2.0582e-08	7.50128e-08	4.48746e-07	1.75045e-07	7.23669e-07	4.21259e-07	5.47562e-08	2.50641e-07	3.54634e-08	4.03449e-07
-2.16	1.94786e-08	7.16375e-08	4.31786e-07	1.71106e-07	6.97368e-07	4.08094e-07	5.07428e-08	2.39799e-07	3.18517e-08	3.94576e-07
-2.13	1.83425e-08	6.81081e-08	4.08479e-07	1.60948e-07	6.70293e-07	3.8216e-07	4.59245e-08	2.32259e-07	2.81368e-08	3.7847e-07
-2.1	1.66923e-08	6.4454e-08	4.19952e-07	1.55113e-07	6.50257e-07	3.56067e-07	4.34509e-08	2.20815e-07	2.5008e-08	3.68401e-07
-2.07	1.70154e-08	6.09295e-08	4.00216e-07	1.48153e-07	6.17362e-07	3.30626e-07	4.03584e-08	2.13802e-07	2.19094e-08	3.52409e-07
-2.04	1.62191e-08	5.74042e-08	3.73356e-07	1.37183e-07	5.89001e-07	2.99689e-07	3.70151e-08	1.99233e-07	1.98913e-08	3.40607e-07
-2.01	1.4913e-08	5.38868e-08	3.54509e-07	1.30007e-07	5.61859e-07	2.73289e-07	3.36635e-08	1.87458e-07	1.74703e-08	3.18498e-07
-1.98	1.32692e-08	5.21077e-08	3.39323e-07	1.23351e-07	5.35712e-07	2.51438e-07	2.95914e-08	1.75874e-07	1.53654e-08	3.0242e-07
-1.95	1.22453e-08	4.74655e-08	3.15801e-07	1.11886e-07	5.04284e-07	2.25277e-07	2.62149e-08	1.71016e-07	1.31385e-08	2.91227e-07
-1.92	1.14037e-08	4.47725e-08	2.92046e-07	1.06449e-07	4.73843e-07	2.03082e-07	2.29159e-08	1.58574e-07	1.13956e-08	2.68744e-07
-1.89	1.03406e-08	4.08674e-08	2.69758e-07	9.4334e-08	4.37834e-07	1.76322e-07	2.04991e-08	1.45205e-07	9.75971e-09	2.46807e-07
-1.86	9.338e-09	3.83672e-08	2.50763e-07	8.89281e-08	4.09793e-07	1.52795e-07	1.7915e-08	1.36146e-07	8.08261e-09	2.29709e-07
-1.83	7.9598e-09	3.66708e-08	2.25087e-07	7.96327e-08	3.86647e-07	1.32938e-07	1.55928e-08	1.25111e-07	6.91584e-09	2.14655e-07
-1.8	6.739e-09	3.21448e-08	2.03673e-07	7.38055e-08	3.58945e-07	1.13057e-07	1.40465e-08	1.17284e-07	5.79414e-09	1.97608e-07
-1.77	6.1012e-09	2.88481e-08	1.83347e-07	6.48605e-08	3.29675e-07	9.61965e-08	1.12935e-08	1.05856e-07	4.87033e-09	1.78555e-07
-1.74	5.08007e-09	2.60822e-08	1.63898e-07	5.7555e-08	2.94449e-07	8.09764e-08	9.97975e-09	9.82456e-08	4.12411e-09	1.61962e-07
-1.71	4.38077e-09	2.3355e-08	1.4286e-07	5.11104e-08	2.70612e-07	6.63682e-08	8.28677e-09	9.04094e-08	3.86004e-09	1.44927e-07
-1.68	3.71683e-09	2.01925e-08	1.24256e-07	4.5658e-08	2.41932e-07	5.4838e-08	6.7132e-09	8.1324e-08	3.02892e-09	1.30482e-07
-1.65	3.21442e-09	1.7012e-08	1.06474e-07	3.94104e-08	2.17751e-07	4.40204e-08	5.64645e-09	7.4582e-08	2.45826e-09	1.14007e-07
-1.62	2.57857e-09	1.41709e-08	9.02267e-08	3.33553e-08	1.94308e-07	6.64042e-08	4.5792e-09	6.51392e-08	2.06144e-09	1.03283e-07
-1.59	2.07249e-09	1.25633e-08	7.67027e-08	2.81567e-08	1.70238e-07	5.65705e-08	3.64439e-09	5.75416e-08	1.58899e-09	8.89848e-08
-1.56	1.51107e-09	1.09893e-08	6.30086e-08	2.30521e-08	1.48606e-07	4.69557e-08	2.72337e-09	5.12084e-08	1.22311e-09	7.53762e-08
-1.53	1.2154e-09	8.95584e-09	5.00329e-08	1.94884e-08	1.28151e-07	3.98299e-08	2.09539e-09	4.47316e-08	9.05156e-10	6.75229e-08
-1.5	9.16775e-10	7.05206e-09	4.08562e-08	1.66091e-08	1.10508e-07	3.20601e-08	1.65145e-09	3.92188e-08	6.68063e-10	5.60736e-08
-1.47	6.56427e-10	5.79264e-09	3.50448e-08	1.25822e-08	9.42975e-08	2.59841e-08	1.18582e-09	3.34833e-08	5.14606e-10	5.00441e-08
-1.44	4.86287e-10	4.70963e-09	2.77253e-08	9.88628e-09	7.90257e-08	2.04406e-08	8.5467e-10	2.86344e-08	4.29591e-10	3.91935e-08
-1.41	3.27286e-10	3.68796e-09	2.10592e-08	7.63172e-09	6.52487e-08	1.58983e-08	6.24769e-10	2.39659e-08	3.05777e-10	3.38391e-08
-1.38	2.24561e-10	2.77356e-09	1.54392e-08	6.20769e-09	5.35158e-08	1.14684e-08	4.13832e-10	1.9948e-08	2.22224e-10	2.65714e-08
-1.35	1.53378e-10	2.00916e-09	1.09362e-08	5.09965e-09	4.23161e-08	8.22053e-09	3.04191e-10	1.62656e-08	1.49051e-10	2.15271e-08
-1.32	1.0085e-10	1.47141e-09	7.51742e-09	3.90097e-09	3.38952e-08	6.03646e-09	2.09819e-10	1.32988e-08	1.04031e-10	1.63708e-08
-1.29	6.99881e-11	1.01289e-09	5.27362e-09	2.55903e-09	2.59464e-08	4.18573e-09	1.40843e-10	1.04743e-08	7.74422e-11	1.25827e-08
-1.26	4.20848e-11	6.84939e-10	3.70613e-09	1.8678e-09	1.97668e-08	3.06273e-09	9.5755e-11	8.12924e-09	5.40219e-11	9.1308e-09
-1.23	2.69135e-11	4.81142e-10	2.40394e-09	1.38307e-09	1.4614e-08	1.99416e-09	6.3119e-11	6.51596e-09	7.29039e-11	6.74894e-09
-1.2	1.75763e-11	3.15548e-10	1.5721e-09	9.11415e-10	1.02643e-08	1.40199e-09	4.13495e-11	5.02148e-09	4.40442e-11	5.01882e-09
-1.17	1.03891e-11	1.75316e-10	9.67486e-10	6.47015e-10	7.45056e-09	8.68021e-10	2.64849e-11	3.59392e-09	4.43472e-11	3.34643e-09
-1.14	6.22361e-12	1.35528e-10	6.11897e-10	3.97512e-10	4.98079e-09	5.36475e-10	1.64656e-11	2.84458e-09	2.90443e-11	2.51558e-09
-1.11	3.94751e-12	8.46097e-11	4.3724e-10	2.65081e-10	3.35908e-09	3.60985e-10	9.47453e-12	1.97302e-09	1.81961e-11	1.71288e-09
-1.08	2.6454e-12	4.82411e-11	2.5742e-10	1.49816e-10	2.25244e-09	2.17765e-10	6.02014e-12	1.5498e-09	1.20155e-11	1.05473e-09
-1.05	1.92489e-12	4.1361e-11	1.45322e-10	1.27311e-10	1.49984e-09	1.4424e-10	3.86354e-12	1.02424e-09	8.47632e-12	7.67263e-10
-1.02	1.29711e-12	2.53631e-11	8.92672e-11	7.36889e-11	9.36768e-10	9.70537e-11	2.52858e-12	7.53693e-10	5.81675e-12	4.45466e-10
-0.99	1.16175e-12	1.5132e-11	5.609e-11	4.3739e-11	5.97268e-10	4.97303e-11	1.73004e-12	5.26949e-10	4.29849e-12	2.90495e-10
-0.96	1.08815e-12	8.52917e-12	1.09364e-10	3.18633e-11	3.80794e-10	6.11508e-11	1.19134e-12	3.91371e-10	3.14472e-12	1.82159e-10
-0.93	1.0736e-12	5.45142e-12	5.69227e-11	1.62834e-11	2.26137e-10	4.99406e-11	9.35458e-13	2.35488e-10	2.43473e-12	9.75196e-11
-0.9	1.08281e-12	3.13343e-12	9.81016e-11	1.01493e-11	1.26033e-10	2.93291e-11	9.15709e-13	1.69431e-10	2.01511e-12	6.6169e-11
-0.87	1.14831e-12	2.01189e-12	5.19268e-11	6.21463e-12	7.48121e-11	1.67716e-11	8.28927e-13	1.09212e-10	1.78442e-12	4.88255e-11
-0.84	1.23973e-12	1.42459e-12	6.97003e-11	4.05548e-12	4.53668e-11	9.61456e-12	8.58426e-13	7.24283e-11	1.74819e-12	2.98745e-11
-0.81	1.26426e-12	1.0088e-12	7.57476e-11	2.41822e-12	4.14718e-11	6.55868e-12	9.3291e-13	4.67128e-11	1.72772e-12	1.6112e-11
-0.78	1.41109e-12	8.2417e-13	4.47136e-11	1.84875e-12	2.37943e-11	4.01968e-12	9.75582e-13	3.82692e-11	1.7878e-12	1.08236e-11
-0.75	1.47153e-12	7.2078e-13	4.662e-11	1.29921e-12	1.38468e-11	3.02468e-12	1.06914e-12	2.49422e-11	1.89418e-12	6.08427e-12
-0.72	1.65918e-12	6.8546e-13	2.72695e-11	1.06002e-12	8.56221e-12	2.07324e-12	1.18836e-12	1.7649e-11	2.04889e-12	4.1518e-12
-0.69	1.82518e-12	6.99301e-13	1.5726e-11	8.65452e-13	4.79965e-12	1.60134e-12	1.33494e-12	1.18315e-11	2.18697e-12	2.94392e-12
-0.66	2.02707e-12	7.13755e-13	2.21315e-11	7.93191e-13	3.15973e-12	1.30124e-12	1.35895e-12	7.82984e-12	1.9221e-12	2.08907e-12
-0.63	2.31061e-12	7.55928e-13	1.31023e-11	7.56866e-13	2.1044e-12	1.18207e-12	1.36028e-12	5.64955e-12	2.36316e-12	1.68248e-12
-0.6	2.55544e-12	7.97205e-13	8.48075e-12	7.40059e-13	1.53801e-12	1.10294e-12	1.52911e-12	4.20199e-12	2.60382e-12	1.39777e-12
-0.57	3.01482e-12	8.48269e-13	5.81898e-12	7.76169e-13	1.30621e-12	1.10422e-12	1.69224e-12	3.1974e-12	2.89217e-12	1.37045e-12
-0.54	3.40058e-12	9.04821e-13	3.84206e-12	8.21478e-13	1.13777e-12	1.14258e-12	1.86737e-12	2.67325e-12	3.19902e-12	1.35067e-12
-0.51	4.04601e-12	9.59329e-13	3.08816e-12	8.89073e-13	1.08588e-12	1.19768e-12	2.13166e-12	2.22687e-12	3.21711e-12	1.38466e-12
-0.48	4.52082e-12	1.02243e-12	2.34253e-12	9.72521e-13	1.04992e-12	1.25135e-12	2.264e-12	2.09285e-12	3.60671e-12	1.41338e-12
-0.45	5.09226e-12	1.09237e-12	2.11967e-12	1.05037e-12	1.05269e-12	1.32308e-12	2.33331e-12	2.0591e-12	3.85894e-12	1.48424e-12
-0.42	6.43882e-12	1.15215e-12	1.97587e-12	1.17681e-12	1.08903e-12	1.40623e-12	2.45226e-12	2.0673e-12	4.3353e-12	1.57578e-12
-0.39	6.90281e-12	1.22866e-12	1.93457e-12	1.2559e-12	1.12347e-12	1.48999e-12	2.5817e-12	2.10649e-12	5.08499e-12	1.70769e-12
-0.36	8.47626e-12	1.31576e-12	1.92543e-12	1.40919e-12	1.17169e-12	1.58682e-12	2.70249e-12	2.20455e-12	5.73929e-12	1.83718e-12
-0.33	1.05575e-11	1.39653e-12	1.98089e-12	1.56737e-12	1.23618e-12	1.68778e-12	2.92037e-12	2.32107e-12	6.16817e-12	2.01928e-12
-0.3	1.201e-11	1.47505e-12	2.04973e-12	1.75207e-12	1.31158e-12	1.78542e-12	3.17317e-12	2.4443e-12	6.84776e-12	2.20272e-12
-0.27	1.41712e-11	1.58225e-12	2.13431e-12	1.98915e-12	1.38224e-12	1.91045e-12	3.44005e-12	2.65319e-12	8.56253e-12	2.40599e-12
-0.24	1.49039e-11	1.69289e-12	2.2774e-12	2.30858e-12	1.46102e-12	2.05654e-12	3.53939e-12	2.88938e-12	9.11902e-12	2.64229e-12
-0.21	1.88177e-11	1.80933e-12	2.40004e-12	2.63852e-12	1.55938e-12	2.1878e-12	3.98545e-12	3.07556e-12	1.0747e-11	3.01364e-12
-0.18	2.36522e-11	1.93434e-12	2.58917e-12	3.13969e-12	1.65548e-12	2.3563e-12	4.2665e-12	3.34614e-12	1.24917e-11	3.22782e-12
-0.15	2.78552e-11	2.09155e-12	2.78343e-12	3.42902e-12	1.76431e-12	2.50947e-12	4.31618e-12	3.6242e-12	1.31017e-11	3.52922e-12
-0.12	3.22863e-11	2.24568e-12	3.00112e-12	4.13938e-12	1.87896e-12	2.69875e-12	4.97459e-12	3.95509e-12	1.47215e-11	3.89695e-12
-0.09	3.88197e-11	2.41551e-12	3.30024e-12	4.6802e-12	1.99927e-12	2.92227e-12	5.28912e-12	4.39651e-12	1.57133e-11	4.30544e-12
-0.06	4.78509e-11	2.57515e-12	3.6628e-12	5.43024e-12	2.14471e-12	3.13909e-12	6.04757e-12	4.90232e-12	1.57406e-11	4.94644e-12
-0.03	4.79366e-11	2.7974e-12	3.96084e-12	6.13881e-12	2.27516e-12	3.39241e-12	6.63835e-12	5.38962e-12	1.79152e-11	5.21766e-12
0	6.24754e-11	2.9972e-12	4.31658e-12	6.58213e-12	2.45267e-12	3.67324e-12	7.30592e-12	6.07888e-12	1.89728e-11	5.92131e-12
0.03	6.47717e-11	3.23267e-12	4.75634e-12	7.53316e-12	2.6377e-12	3.99241e-12	8.22054e-12	6.83182e-12	1.9395e-11	6.51717e-12
0.06	8.67758e-11	3.57723e-12	5.28177e-12	9.03649e-12	2.84223e-12	4.25758e-12	9.81187e-12	7.84637e-12	2.14169e-11	6.94073e-12
0.09	8.38738e-11	3.81202e-12	5.85012e-12	1.08788e-11	3.06398e-12	4.63762e-12	1.15075e-11	9.20865e-12	2.14768e-11	7.9445e-12
0.12	1.05526e-10	4.10788e-12	6.48964e-12	1.23565e-11	3.29008e-12	4.95144e-12	1.26272e-11	1.06073e-11	2.59025e-11	8.46386e-12
0.15	1.14326e-10	4.47949e-12	7.65523e-12	1.33954e-11	3.5571e-12	5.50322e-12	1.56412e-11	1.2051e-11	2.51767e-11	9.52108e-12
0.18	1.31586e-10	4.98771e-12	8.23791e-12	1.62623e-11	3.89152e-12	5.83796e-12	1.81032e-11	1.33251e-11	2.70478e-11	9.63729e-12
0.21	1.41741e-10	5.6617e-12	9.31718e-12	1.85792e-11	4.26042e-12	6.46523e-12	2.01299e-11	1.45219e-11	3.00806e-11	1.097e-11
0.24	1.4943e-10	6.57376e-12	1.06411e-11	1.95308e-11	4.61568e-12	6.88981e-12	2.36885e-11	1.73245e-11	3.05381e-11	1.15405e-11
0.27	1.83419e-10	7.1135e-12	1.25404e-11	2.36341e-11	5.0853e-12	7.63721e-12	2.83654e-11	2.26187e-11	3.33559e-11	1.25678e-11
0.3	1.83645e-10	8.12893e-12	1.39486e-11	2.64622e-11	5.64041e-12	8.58421e-12	3.35725e-11	2.646e-11	3.63844e-11	1.33524e-11
0.33	1.98311e-10	8.86989e-12	1.57512e-11	3.17291e-11	6.18763e-12	9.24601e-12	3.90505e-11	2.92479e-11	4.00237e-11	1.41636e-11
0.36	2.10383e-10	1.05701e-11	1.80959e-11	3.43533e-11	6.93088e-12	1.01581e-11	4.97895e-11	3.43815e-11	4.29723e-11	1.52314e-11
0.39	2.391e-10	1.19669e-11	2.09254e-11	3.94774e-11	7.95073e-12	1.12453e-11	5.74978e-11	3.90366e-11	4.80386e-11	1.69526e-11
0.42	2.52275e-10	1.36271e-11	2.32661e-11	4.37779e-11	9.12503e-12	1.2531e-11	7.05879e-11	4.36692e-11	4.52726e-11	1.74693e-11
0.45	2.62956e-10	1.37162e-11	2.67256e-11	4.80841e-11	1.02027e-11	1.41452e-11	8.5995e-11	4.73132e-11	4.94603e-11	1.97998e-11
0.48	2.86287e-10	1.73606e-11	3.07968e-11	5.31006e-11	1.1456e-11	1.47279e-11	1.01625e-10	5.60464e-11	5.97579e-11	2.06089e-11
0.51	3.39499e-10	2.04068e-11	3.72084e-11	6.43028e-11	1.31252e-11	1.68701e-11	1.31419e-10	6.05924e-11	5.90329e-11	2.22078e-11
0.54	3.30367e-10	2.1297e-11	3.96652e-11	7.591e-11	1.50078e-11	1.83268e-11	1.39459e-10	6.40099e-11	6.28319e-11	2.5308e-11
0.57	3.35045e-10	2.26336e-11	4.61652e-11	7.53796e-11	1.71766e-11	1.92811e-11	1.72038e-10	6.66922e-11	7.17314e-11	2.68064e-11
0.6	3.52782e-10	2.69186e-11	5.3899e-11	8.33989e-11	1.89988e-11	2.09273e-11	1.94887e-10	8.05606e-11	8.06628e-11	2.89631e-11
0.63	3.69562e-10	3.08843e-11	6.06975e-11	1.00156e-10	2.06544e-11	2.27546e-11	2.18869e-10	8.13098e-11	8.36152e-11	3.02119e-11
0.66	4.19438e-10	3.56917e-11	7.48592e-11	1.15227e-10	2.46471e-11	2.61367e-11	2.63891e-10	8.34852e-11	9.06277e-11	3.3276e-11
0.69	4.30814e-10	3.88267e-11	8.83242e-11	1.12872e-10	2.70546e-11	2.68145e-11	3.15547e-10	1.0476e-10	9.77083e-11	3.60545e-11
0.72	4.61381e-10	4.06364e-11	9.18856e-11	1.31951e-10	3.32749e-11	3.03461e-11	3.26834e-10	1.12792e-10	9.45837e-11	3.98888e-11
0.75	4.4658e-10	4.46697e-11	1.02405e-10	1.297e-10	3.74662e-11	3.29754e-11	3.65441e-10	1.12739e-10	1.00516e-10	4.31895e-11
0.78	4.50988e-10	5.22364e-11	1.16257e-10	1.29601e-10	4.48832e-11	3.64572e-11	4.02667e-10	1.39279e-10	1.20932e-10	5.26327e-11
0.81	4.89526e-10	5.65484e-11	1.28186e-10	1.54301e-10	4.88464e-11	3.93268e-11	4.29301e-10	1.4591e-10	1.04231e-10	5.53157e-11
0.84	5.32586e-10	5.86594e-11	1.24306e-10	1.56131e-10	5.66731e-11	4.45672e-11	3.80023e-10	1.53934e-10	1.10875e-10	6.08442e-11
0.87	5.61049e-10	6.25368e-11	1.41163e-10	1.68326e-10	6.01435e-11	4.74086e-11	4.04434e-10	1.83142e-10	1.24026e-10	6.58739e-11
0.9	5.70066e-10	7.88762e-11	1.66711e-10	1.87057e-10	7.00899e-11	4.74522e-11	4.00633e-10	1.95024e-10	1.3666e-10	6.73338e-11
0.93	5.88321e-10	8.01197e-11	1.74549e-10	1.85102e-10	8.34948e-11	5.80386e-11	4.23835e-10	2.17281e-10	1.38833e-10	7.33228e-11
0.96	6.69948e-10	8.74198e-11	1.78595e-10	1.82396e-10	1.03221e-10	6.04207e-11	4.3709e-10	2.2488e-10	1.55939e-10	6.75288e-11
0.99	7.39278e-10	9.51204e-11	1.97517e-10	1.95756e-10	9.72835e-11	7.21586e-11	4.34963e-10	2.41476e-10	1.6075e-10	8.1263e-11
1.02	7.22764e-10	9.61153e-11	2.19085e-10	1.83613e-10	1.07208e-10	7.62794e-11	4.3811e-10	2.69735e-10	1.82231e-10	8.36438e-11
1.05	8.36389e-10	9.48193e-11	2.42639e-10	1.96829e-10	1.09627e-10	8.08761e-11	4.67381e-10	2.92543e-10	2.14221e-10	1.00035e-10
1.08	8.76598e-10	1.05893e-10	2.71032e-10	2.16165e-10	1.1962e-10	8.23199e-11	4.94458e-10	2.94817e-10	2.26355e-10	1.11789e-10
1.11	1.02252e-09	1.03914e-10	3.00109e-10	2.10748e-10	1.24004e-10	9.0283e-11	4.73415e-10	3.24729e-10	2.5721e-10	1.43518e-10
1.14	1.02132e-09	1.10427e-10	3.67347e-10	2.44347e-10	1.3287e-10	9.68237e-11	5.52122e-10	3.39747e-10	2.66792e-10	1.52823e-10
1.17	1.09034e-09	1.221e-10	3.87214e-10	2.62289e-10	1.51312e-10	9.7687e-11	6.22053e-10	3.61745e-10	2.74393e-10	1.78132e-10
1.2	1.14376e-09	1.22287e-10	3.89098e-10	2.59914e-10	1.44009e-10	1.10303e-10	6.46108e-10	3.79307e-10	2.95787e-10	1.77851e-10
1.23	1.12836e-09	1.37961e-10	3.7621e-10	2.70019e-10	1.83636e-10	1.19101e-10	6.91489e-10	3.91744e-10	3.12955e-10	2.08428e-10
1.26	1.19099e-09	1.49988e-10	3.82606e-10	2.89552e-10	1.99312e-10	1.39818e-10	7.81401e-10	3.90212e-10	3.34978e-10	2.30951e-10
1.29	1.19405e-09	1.71453e-10	4.62468e-10	3.0799e-10	2.13341e-10	1.4797e-10	8.34521e-10	4.46378e-10	3.45617e-10	2.42393e-10
1.32	1.13811e-09	1.97896e-10	4.80726e-10	3.45704e-10	2.31226e-10	1.4354e-10	8.83345e-10	4.7144e-10	3.52435e-10	2.57257e-10
1.35	1.20213e-09	1.95865e-10	4.72631e-10	3.64795e-10	2.44526e-10	1.39608e-10	1.04691e-09	4.74701e-10	3.83088e-10	2.57673e-10
1.38	1.20176e-09	2.78088e-10	4.95613e-10	3.66604e-10	2.66851e-10	1.59449e-10	1.04125e-09	5.22244e-10	3.84238e-10	3.13243e-10
1.41	1.21343e-09	3.46713e-10	4.89593e-10	3.72062e-10	2.98775e-10	1.83329e-10	1.10014e-09	5.57072e-10	3.96626e-10	2.69988e-10
1.44	1.17818e-09	3.90573e-10	4.91491e-10	3.88448e-10	3.14658e-10	1.96304e-10	1.20337e-09	5.50814e-10	4.15007e-10	3.00114e-10
1.47	1.21959e-09	3.44696e-10	5.33635e-10	4.22586e-10	3.33775e-10	2.16375e-10	1.34464e-09	5.90588e-10	4.20173e-10	3.31692e-10
1.5	1.2956e-09	3.77816e-10	4.95239e-10	4.42523e-10	3.50373e-10	2.32384e-10	1.37544e-09	6.29678e-10	4.56166e-10	3.4206e-10
1.53	1.39258e-09	4.63852e-10	5.42085e-10	3.97725e-10	4.49301e-10	2.54138e-10	1.41846e-09	7.0899e-10	4.77899e-10	3.51503e-10
1.56	1.39767e-09	5.47165e-10	5.89847e-10	4.62727e-10	4.65189e-10	2.55221e-10	1.33175e-09	7.28945e-10	5.3546e-10	4.15434e-10
1.59	1.53335e-09	6.0396e-10	6.10317e-10	4.93675e-10	4.87799e-10	2.8591e-10	1.32594e-09	7.61759e-10	5.64817e-10	4.34618e-10
1.62	1.48559e-09	7.61686e-10	6.46369e-10	4.61e-10	4.82254e-10	2.96175e-10	1.46179e-09	7.82358e-10	6.04869e-10	4.51926e-10
1.65	1.52326e-09	7.6694e-10	6.86481e-10	4.9592e-10	5.13421e-10	3.24527e-10	1.42164e-09	8.42738e-10	6.53231e-10	4.71146e-10
1.68	1.47946e-09	9.38326e-10	6.67961e-10	5.28854e-10	5.89164e-10	3.39934e-10	1.47083e-09	8.89047e-10	6.64337e-10	4.48915e-10
1.71	1.63932e-09	9.97141e-10	6.86669e-10	5.75056e-10	6.91348e-10	3.36797e-10	1.56837e-09	1.05479e-09	6.08536e-10	4.83453e-10
1.74	1.7691e-09	9.30893e-10	7.79746e-10	5.62029e-10	7.77406e-10	4.04927e-10	1.59406e-09	1.11794e-09	6.72401e-10	4.88443e-10
1.77	1.743e-09	7.97995e-10	8.23546e-10	5.92106e-10	7.45942e-10	3.86801e-10	1.55934e-09	1.00567e-09	6.86581e-10	5.04635e-10
1.8	1.68622e-09	8.01393e-10	9.23328e-10	6.2211e-10	8.33984e-10	4.05648e-10	1.63701e-09	9.72093e-10	6.32457e-10	5.26597e-10
1.83	1.82635e-09	1.15953e-09	9.88843e-10	5.60725e-10	8.99358e-10	4.37044e-10	1.70857e-09	9.90901e-10	7.23326e-10	5.6712e-10
1.86	1.78111e-09	1.0907e-09	9.37835e-10	5.33091e-10	9.68354e-10	5.42716e-10	1.59651e-09	1.13257e-09	7.59887e-10	5.71589e-10
1.89	1.87826e-09	1.04394e-09	1.0066e-09	5.62968e-10	9.96505e-10	5.80619e-10	1.5965e-09	1.26039e-09	7.79115e-10	6.03675e-10
1.92	1.87916e-09	1.04515e-09	9.89934e-10	6.15449e-10	1.10526e-09	5.32123e-10	1.62698e-09	1.19508e-09	8.14965e-10	6.51892e-10
1.95	1.89318e-09	1.4296e-09	9.93129e-10	6.10194e-10	1.05139e-09	5.97672e-10	1.53839e-09	1.43727e-09	8.55554e-10	6.64323e-10
1.98	1.9049e-09	1.30424e-09	9.48707e-10	6.76665e-10	1.03085e-09	5.75407e-10	1.34589e-09	1.47841e-09	9.61348e-10	6.71542e-10
2.01	1.96348e-09	1.32561e-09	9.17024e-10	6.93024e-10	1.11807e-09	6.34138e-10	1.43475e-09	1.16775e-09	1.00769e-09	7.30009e-10
2.04	1.93248e-09	1.48221e-09	8.9133e-10	7.62275e-10	1.18202e-09	6.74344e-10	1.32491e-09	1.19281e-09	1.0741e-09	6.97913e-10
2.07	2.08155e-09	1.15615e-09	9.25293e-10	8.19444e-10	1.23926e-09	6.13328e-10	1.29276e-09	1.07575e-09	1.09224e-09	7.23443e-10
2.1	2.03612e-09	1.2481e-09	9.07087e-10	8.37967e-10	1.44809e-09	6.83715e-10	1.28933e-09	9.85878e-10	1.14006e-09	7.94802e-10
2.13	2.03938e-09	1.67448e-09	7.93509e-10	8.36813e-10	1.56427e-09	7.20362e-10	1.27544e-09	1.0197e-09	1.15614e-09	8.08283e-10
2.16	1.98612e-09	1.25143e-09	7.91527e-10	8.04236e-10	1.75012e-09	7.46186e-10	1.26926e-09	1.08694e-09	1.20942e-09	8.65349e-10
2.19	1.96939e-09	1.77681e-09	6.57399e-10	7.35853e-10	1.71434e-09	8.59095e-10	1.11571e-09	1.09412e-09	1.25913e-09	9.27414e-10
2.22	2.06683e-09	1.87047e-09	6.27021e-10	8.21353e-10	1.80059e-09	8.62641e-10	1.09717e-09	1.12068e-09	1.38116e-09	9.57586e-10
2.25	2.28517e-09	2.32571e-09	6.31101e-10	8.13446e-10	1.96468e-09	9.10383e-10	1.06572e-09	1.21283e-09	1.48671e-09	9.80582e-10
2.28	2.46221e-09	2.70128e-09	6.37873e-10	8.38548e-10	1.88303e-09	9.84811e-10	1.0644e-09	1.20104e-09	1.47382e-09	9.47593e-10
2.31	2.5037e-09	2.44948e-09	6.16878e-10	8.58878e-10	2.05278e-09	1.0282e-09	1.09939e-09	1.2651e-09	1.53936e-09	1.00109e-09
2.34	2.54763e-09	2.49547e-09	6.2e-10	8.68758e-10	2.1025e-09	1.08139e-09	1.06826e-09	1.37591e-09	1.71361e-09	1.07213e-09
2.37	2.78707e-09	2.46022e-09	7.35753e-10	9.34354e-10	2.16669e-09	1.12709e-09	1.07842e-09	1.40982e-09	1.82528e-09	1.09588e-09
2.4	2.83311e-09	2.785e-09	8.10147e-10	8.81179e-10	2.31823e-09	1.24483e-09	1.11188e-09	1.52104e-09	1.87231e-09	9.90092e-10
2.43	2.9808e-09	3.14657e-09	9.04781e-10	9.34672e-10	2.18316e-09	1.43094e-09	1.10623e-09	1.60813e-09	1.87775e-09	1.04363e-09
2.46	3.37437e-09	3.80634e-09	8.60998e-10	9.16659e-10	1.99802e-09	1.49425e-09	1.15075e-09	1.62568e-09	2.08155e-09	1.22168e-09
2.49	3.524e-09	3.86766e-09	1.02085e-09	9.95551e-10	1.85228e-09	1.49026e-09	1.1344e-09	1.87267e-09	2.10032e-09	1.19271e-09
2.52	3.73251e-09	3.80112e-09	1.03911e-09	9.48808e-10	1.87881e-09	1.27162e-09	1.15792e-09	1.89832e-09	2.22375e-09	1.26158e-09
2.55	3.70625e-09	3.12318e-09	9.77491e-10	9.13089e-10	1.69027e-09	1.54564e-09	1.15801e-09	2.13256e-09	2.2362e-09	1.25796e-09
2.58	3.93836e-09	2.17098e-09	1.05562e-09	9.08256e-10	1.65781e-09	1.52236e-09	1.19771e-09	2.12413e-09	2.47426e-09	1.31072e-09
2.61	3.90042e-09	2.10699e-09	1.10981e-09	9.40648e-10	1.9457e-09	1.83862e-09	1.26061e-09	2.34777e-09	2.59081e-09	1.35966e-09
2.64	4.11584e-09	2.21098e-09	1.10441e-09	1.01593e-09	1.90046e-09	1.71596e-09	1.23318e-09	2.60166e-09	2.72161e-09	1.41119e-09
2.67	4.06095e-09	2.11768e-09	1.18746e-09	1.01565e-09	1.98037e-09	2.0424e-09	1.32499e-09	2.71438e-09	2.74908e-09	1.44292e-09
2.7	4.39332e-09	2.0775e-09	1.28901e-09	9.84442e-10	1.78593e-09	1.97277e-09	1.26879e-09	2.80956e-09	3.2426e-09	1.54403e-09
2.73	4.34484e-09	1.88911e-09	1.36764e-09	1.0258e-09	1.88884e-09	1.998e-09	1.28198e-09	2.91909e-09	3.20929e-09	1.61923e-09
2.76	4.60094e-09	2.01355e-09	1.41597e-09	1.09966e-09	1.40663e-09	1.97274e-09	1.29514e-09	3.06489e-09	3.10397e-09	1.82343e-09
2.79	4.33154e-09	1.99869e-09	1.39217e-09	1.14708e-09	1.65294e-09	2.09281e-09	1.30516e-09	2.97412e-09	3.50784e-09	1.87441e-09
2.82	4.45469e-09	1.90149e-09	1.56935e-09	1.17916e-09	2.12746e-09	2.00698e-09	1.36659e-09	3.0822e-09	3.50774e-09	2.15134e-09
2.85	4.54412e-09	1.84354e-09	1.66776e-09	1.22272e-09	2.134e-09	2.03319e-09	1.46685e-09	3.41235e-09	4.08571e-09	2.07824e-09
2.88	4.67938e-09	1.71565e-09	1.63233e-09	1.25806e-09	2.20381e-09	1.92451e-09	1.45768e-09	3.34327e-09	4.55739e-09	2.29473e-09
2.91	4.77537e-09	1.67463e-09	1.3631e-09	1.2155e-09	2.21966e-09	2.01017e-09	1.52937e-09	3.17471e-09	4.2478e-09	2.2103e-09
2.94	4.98902e-09	1.64313e-09	1.61528e-09	1.27541e-09	2.26872e-09	1.96016e-09	1.54564e-09	3.5672e-09	4.65036e-09	2.27446e-09
2.97	5.75026e-09	1.51606e-09	1.59751e-09	1.36139e-09	2.37876e-09	1.87446e-09	1.56032e-09	3.8212e-09	5.07898e-09	2.20528e-09
3	6.16457e-09	1.36327e-09	1.39977e-09	1.41381e-09	2.54274e-09	2.06267e-09	1.57261e-09	4.15978e-09	5.29396e-09	2.47326e-09
3	5.71158e-09	1.30141e-09	1.49693e-09	1.34525e-09	2.37923e-09	1.98593e-09	1.63058e-09	4.25523e-09	5.33057e-09	2.46571e-09
2.97	5.23175e-09	1.175e-09	1.36449e-09	1.20629e-09	2.2981e-09	1.87597e-09	1.5465e-09	3.92504e-09	5.61168e-09	2.48121e-09
2.94	5.45196e-09	1.20153e-09	1.25362e-09	1.246e-09	2.18858e-09	1.63154e-09	1.49335e-09	3.61613e-09	5.59102e-09	2.56895e-09
2.91	5.14181e-09	1.15006e-09	1.35862e-09	1.25571e-09	2.18028e-09	1.51133e-09	1.46224e-09	3.09002e-09	5.29377e-09	2.73222e-09
2.88	5.03482e-09	9.88268e-10	1.20027e-09	1.24923e-09	2.15087e-09	1.59429e-09	1.43113e-09	2.90619e-09	4.58151e-09	2.39384e-09
2.85	5.14703e-09	9.30426e-10	1.20421e-09	1.19738e-09	2.01524e-09	1.38984e-09	1.38177e-09	2.69005e-09	4.34615e-09	2.44278e-09
2.82	5.09358e-09	9.04211e-10	1.039e-09	1.14356e-09	1.96522e-09	1.44983e-09	1.3394e-09	2.69007e-09	3.9731e-09	2.11801e-09
2.79	5.03639e-09	8.19495e-10	1.17314e-09	1.17899e-09	1.86072e-09	1.18135e-09	1.35002e-09	2.47234e-09	3.86061e-09	2.33376e-09
2.76	4.63948e-09	7.99009e-10	1.02092e-09	1.11017e-09	1.7818e-09	1.21537e-09	1.34586e-09	2.32678e-09	4.39293e-09	2.13484e-09
2.73	4.55526e-09	7.58169e-10	9.11957e-10	1.04135e-09	1.79761e-09	1.11373e-09	1.2862e-09	2.34676e-09	4.2086e-09	1.9278e-09
2.7	4.04673e-09	7.08223e-10	8.31692e-10	1.02891e-09	1.77004e-09	1.0866e-09	1.26182e-09	2.34907e-09	4.08043e-09	1.76329e-09
2.67	4.1033e-09	6.58447e-10	8.8958e-10	9.8141e-10	1.81983e-09	1.1524e-09	1.18905e-09	2.13094e-09	3.55366e-09	1.79399e-09
2.64	4.04251e-09	6.40419e-10	8.72208e-10	9.92064e-10	1.63393e-09	9.85849e-10	1.14887e-09	2.19381e-09	3.78267e-09	1.82977e-09
2.61	4.14761e-09	5.854e-10	8.63706e-10	8.73634e-10	1.66742e-09	1.05073e-09	1.21437e-09	2.05557e-09	3.62586e-09	1.80396e-09
2.58	4.2259e-09	5.87788e-10	8.71039e-10	8.79459e-10	1.48706e-09	1.00894e-09	1.16472e-09	2.12198e-09	4.11125e-09	1.66099e-09
2.55	3.88914e-09	5.45153e-10	7.56302e-10	9.0987e-10	1.39622e-09	9.26188e-10	1.11116e-09	2.08081e-09	3.69515e-09	1.46179e-09
2.52	3.86623e-09	4.97905e-10	7.00207e-10	8.19567e-10	1.42495e-09	8.1557e-10	1.11558e-09	2.06353e-09	3.85162e-09	1.36126e-09
2.49	3.80028e-09	4.68026e-10	7.19344e-10	8.38939e-10	1.34938e-09	7.60613e-10	1.10846e-09	1.90078e-09	3.68e-09	1.30119e-09
2.46	3.40163e-09	4.37169e-10	6.763e-10	8.21349e-10	1.21467e-09	7.35924e-10	1.00182e-09	1.77258e-09	3.27006e-09	1.18246e-09
2.43	3.37442e-09	4.13893e-10	6.35067e-10	8.08082e-10	1.28262e-09	6.6125e-10	1.12702e-09	1.69685e-09	2.82843e-09	1.1926e-09
2.4	3.16131e-09	3.70999e-10	6.64469e-10	7.31853e-10	1.24014e-09	6.50847e-10	9.78385e-10	1.65084e-09	2.43138e-09	1.20459e-09
2.37	3.38777e-09	3.21116e-10	6.75905e-10	7.31844e-10	1.16557e-09	5.83896e-10	1.01288e-09	1.5887e-09	2.68634e-09	1.31209e-09
2.34	3.27638e-09	3.02861e-10	7.77838e-10	5.61521e-10	1.13174e-09	5.51654e-10	1.00396e-09	1.60379e-09	2.50787e-09	1.28088e-09
2.31	3.03894e-09	2.82302e-10	6.73952e-10	5.30749e-10	9.64598e-10	5.56913e-10	9.99356e-10	1.49527e-09	2.3899e-09	1.30522e-09
2.28	2.88905e-09	2.58487e-10	5.42584e-10	6.08126e-10	9.96022e-10	5.45011e-10	9.4597e-10	1.51644e-09	1.99082e-09	1.11831e-09
2.25	3.0504e-09	2.34411e-10	5.57784e-10	5.71802e-10	9.06757e-10	4.87149e-10	9.60943e-10	1.44465e-09	2.00656e-09	9.25254e-10
2.22	2.79064e-09	2.24801e-10	5.93641e-10	6.07351e-10	8.17987e-10	4.36922e-10	9.93104e-10	1.25308e-09	1.77722e-09	9.2502e-10
2.19	2.74596e-09	2.08636e-10	5.297e-10	5.66267e-10	8.10577e-10	4.51494e-10	9.77345e-10	1.17758e-09	1.71098e-09	7.31882e-10
2.16	2.88923e-09	1.86473e-10	5.00442e-10	5.73451e-10	7.25153e-10	4.27487e-10	1.25687e-09	1.14104e-09	1.72085e-09	7.1674e-10
2.13	2.67383e-09	1.82787e-10	4.21397e-10	5.79626e-10	6.70804e-10	4.33468e-10	1.24723e-09	1.0892e-09	1.60146e-09	7.55156e-10
2.1	2.60012e-09	1.64983e-10	3.85496e-10	5.75826e-10	7.11463e-10	4.05743e-10	1.12355e-09	1.05965e-09	1.53381e-09	6.60334e-10
2.07	2.57146e-09	1.61035e-10	3.94128e-10	4.94094e-10	6.42907e-10	4.12619e-10	1.3092e-09	9.85834e-10	1.43758e-09	6.3549e-10
2.04	2.40045e-09	1.53026e-10	4.84389e-10	4.56464e-10	5.81263e-10	4.28711e-10	1.17773e-09	1.0195e-09	1.42581e-09	5.96903e-10
2.01	2.18838e-09	1.3742e-10	4.24831e-10	4.3398e-10	5.6647e-10	4.23359e-10	1.24727e-09	9.56159e-10	1.26897e-09	4.53976e-10
1.98	2.03959e-09	1.36473e-10	4.12596e-10	4.36e-10	5.51106e-10	4.18199e-10	1.19297e-09	9.35305e-10	1.10213e-09	4.50036e-10
1.95	2.21608e-09	1.26662e-10	4.56906e-10	4.23242e-10	4.63831e-10	4.02088e-10	9.70926e-10	9.08185e-10	1.04382e-09	5.13435e-10
1.92	2.22129e-09	1.22359e-10	4.5596e-10	4.30658e-10	4.39134e-10	3.93431e-10	9.99168e-10	9.15445e-10	1.02695e-09	3.97417e-10
1.89	1.91702e-09	1.07693e-10	4.53829e-10	4.03975e-10	4.40229e-10	3.68152e-10	9.3114e-10	8.45448e-10	9.99586e-10	4.09972e-10
1.86	1.84305e-09	9.80225e-11	3.92301e-10	3.83757e-10	4.168e-10	2.98567e-10	9.36778e-10	7.62427e-10	9.56898e-10	3.46939e-10
1.83	1.88774e-09	9.62168e-11	4.10987e-10	3.69596e-10	4.3726e-10	3.61732e-10	9.05501e-10	7.74072e-10	9.25556e-10	2.66489e-10
1.8	1.7759e-09	8.67278e-11	3.69869e-10	3.33035e-10	3.92826e-10	2.74515e-10	8.19155e-10	7.38723e-10	8.93137e-10	2.64803e-10
1.77	1.65418e-09	7.95198e-11	3.71653e-10	2.79444e-10	3.18735e-10	2.93812e-10	8.308e-10	6.70477e-10	8.27772e-10	2.443e-10
1.74	1.66618e-09	7.63567e-11	3.42448e-10	2.72766e-10	3.59548e-10	2.34595e-10	9.08613e-10	6.62693e-10	7.91856e-10	2.33443e-10
1.71	1.48903e-09	7.05821e-11	3.35721e-10	2.57905e-10	3.32344e-10	2.61067e-10	7.49707e-10	6.29498e-10	6.99505e-10	2.25832e-10
1.68	1.44639e-09	7.11668e-11	2.93848e-10	2.337e-10	2.90083e-10	2.31023e-10	7.16585e-10	6.11286e-10	6.58675e-10	2.06806e-10
1.65	1.28218e-09	6.73989e-11	2.52813e-10	1.92383e-10	2.60908e-10	1.77341e-10	5.49606e-10	6.01763e-10	6.27092e-10	1.74386e-10
1.62	1.35426e-09	6.00944e-11	2.34691e-10	1.73748e-10	1.81188e-10	1.71446e-10	4.862e-10	5.4576e-10	5.72027e-10	1.76563e-10
1.59	1.35206e-09	5.7908e-11	2.09908e-10	1.4198e-10	1.56107e-10	1.58988e-10	4.55849e-10	5.42369e-10	4.91674e-10	1.64908e-10
1.56	1.02778e-09	6.05365e-11	1.92564e-10	1.88315e-10	1.5378e-10	1.61692e-10	4.53374e-10	4.74279e-10	4.74138e-10	1.3984e-10
1.53	9.46329e-10	5.62836e-11	1.83161e-10	1.76577e-10	1.26224e-10	1.33854e-10	4.13578e-10	4.63679e-10	4.42861e-10	1.09356e-10
1.5	9.5532e-10	5.67224e-11	1.63885e-10	1.56982e-10	1.11828e-10	1.04512e-10	3.71023e-10	4.18955e-10	4.13014e-10	1.00797e-10
1.47	8.86058e-10	5.71941e-11	1.72203e-10	1.39315e-10	9.63146e-11	8.6641e-11	3.65791e-10	4.07184e-10	3.76418e-10	9.67004e-11
1.44	6.91636e-10	5.29145e-11	1.64403e-10	9.796e-11	9.2175e-11	7.61005e-11	2.99759e-10	3.75235e-10	3.68007e-10	8.23248e-11
1.41	6.50144e-10	5.33353e-11	1.52189e-10	1.04412e-10	8.77736e-11	6.60716e-11	2.53195e-10	3.25052e-10	3.18674e-10	8.01735e-11
1.38	6.72179e-10	5.05153e-11	1.40145e-10	9.8498e-11	7.65308e-11	5.82513e-11	2.32875e-10	3.21163e-10	3.01385e-10	7.41275e-11
1.35	6.05441e-10	5.02388e-11	1.46023e-10	9.13501e-11	7.01025e-11	4.91812e-11	2.18218e-10	2.95099e-10	2.65299e-10	7.07894e-11
1.32	5.75925e-10	4.52751e-11	1.41945e-10	9.17018e-11	6.57321e-11	4.3321e-11	2.00733e-10	3.03421e-10	2.38875e-10	6.87789e-11
1.29	5.48771e-10	4.16782e-11	1.33611e-10	7.90554e-11	5.78941e-11	2.54443e-11	1.51493e-10	2.80248e-10	2.04654e-10	6.83005e-11
1.26	5.1642e-10	3.56079e-11	1.33375e-10	8.12746e-11	4.68381e-11	2.30659e-11	1.38432e-10	2.83618e-10	2.02416e-10	6.646e-11
1.23	5.14966e-10	3.46433e-11	1.20138e-10	6.2025e-11	4.41402e-11	1.99982e-11	1.26893e-10	2.42957e-10	1.73652e-10	5.77734e-11
1.2	4.61113e-10	3.17583e-11	1.12475e-10	5.96945e-11	4.02219e-11	1.8096e-11	1.1989e-10	2.37358e-10	1.58177e-10	5.96468e-11
1.17	4.30505e-10	2.88448e-11	9.26468e-11	4.91635e-11	3.4185e-11	1.6166e-11	9.83821e-11	2.2932e-10	1.49718e-10	5.79132e-11
1.14	4.19875e-10	2.70155e-11	7.77493e-11	5.15503e-11	3.16262e-11	1.45427e-11	8.01856e-11	2.13959e-10	1.43586e-10	4.58354e-11
1.11	3.52554e-10	2.61193e-11	6.52474e-11	5.40975e-11	2.76475e-11	1.22256e-11	7.92834e-11	1.97726e-10	1.1602e-10	4.53176e-11
1.08	3.29689e-10	2.4333e-11	5.65294e-11	4.14315e-11	2.49287e-11	1.03193e-11	7.4093e-11	1.90734e-10	1.04487e-10	4.29099e-11
1.05	3.19753e-10	2.26509e-11	4.76831e-11	3.73423e-11	2.32126e-11	9.34025e-12	6.86147e-11	1.7328e-10	8.84257e-11	3.49819e-11
1.02	3.63817e-10	2.23781e-11	3.14072e-11	3.53539e-11	2.01122e-11	8.11651e-12	6.03649e-11	1.52632e-10	7.98648e-11	3.25715e-11
0.99	3.13776e-10	2.22745e-11	2.67355e-11	3.2765e-11	1.9183e-11	7.06379e-12	6.37556e-11	1.36411e-10	7.70393e-11	2.98831e-11
0.96	2.73738e-10	2.31848e-11	2.30981e-11	2.85264e-11	1.69254e-11	6.49596e-12	5.33853e-11	1.08327e-10	7.04793e-11	2.91517e-11
0.93	2.37084e-10	2.36169e-11	1.91116e-11	2.48212e-11	1.70764e-11	5.12475e-12	5.18361e-11	9.30732e-11	4.68764e-11	2.67691e-11
0.9	4.52603e-10	2.07231e-11	1.67584e-11	2.3713e-11	1.4362e-11	4.4207e-12	4.61235e-11	8.6211e-11	3.58086e-11	2.29487e-11
0.87	2.37123e-10	1.80033e-11	1.59278e-11	2.1039e-11	1.23644e-11	3.87353e-12	4.30459e-11	6.70893e-11	2.98588e-11	2.06582e-11
0.84	2.16903e-10	1.76573e-11	1.38489e-11	1.95737e-11	1.09332e-11	3.36063e-12	3.15394e-11	6.95714e-11	2.7388e-11	1.74349e-11
0.81	1.86071e-10	1.66093e-11	1.13128e-11	1.78532e-11	1.05252e-11	3.02556e-12	2.6771e-11	5.52427e-11	2.6268e-11	1.46973e-11
0.78	1.53004e-10	1.47446e-11	9.47448e-12	1.59047e-11	9.12943e-12	2.68348e-12	2.43465e-11	4.9378e-11	2.30344e-11	1.37447e-11
0.75	1.43224e-10	1.29026e-11	8.86392e-12	1.45591e-11	7.67163e-12	2.30381e-12	1.9003e-11	2.77693e-11	2.05359e-11	1.18531e-11
0.72	1.34475e-10	1.11383e-11	8.14923e-12	1.2685e-11	6.67859e-12	2.02817e-12	1.94261e-11	2.67653e-11	1.84298e-11	1.09111e-11
0.69	1.14147e-10	1.03132e-11	6.96542e-12	1.13076e-11	6.08723e-12	1.79295e-12	1.9242e-11	1.92986e-11	1.76588e-11	9.69041e-12
0.66	1.06014e-10	9.53332e-12	6.14166e-12	9.62304e-12	5.58547e-12	1.60056e-12	1.56012e-11	1.64192e-11	1.55884e-11	8.3979e-12
0.63	9.51046e-11	8.00756e-12	5.3598e-12	8.94968e-12	4.95669e-12	1.38687e-12	1.4261e-11	1.49941e-11	1.37794e-11	7.32813e-12
0.6	8.29741e-11	6.65154e-12	4.83579e-12	7.04458e-12	4.35671e-12	1.20137e-12	1.352e-11	1.19546e-11	1.28482e-11	6.71312e-12
0.57	7.97694e-11	5.67063e-12	4.47239e-12	6.16861e-12	3.80445e-12	1.06067e-12	1.12373e-11	1.0324e-11	1.17334e-11	6.03592e-12
0.54	6.7236e-11	4.4618e-12	3.9298e-12	5.95817e-12	3.242e-12	9.18452e-13	9.16695e-12	9.29243e-12	9.52467e-12	5.58185e-12
0.51	6.76038e-11	3.91092e-12	3.25375e-12	5.23044e-12	2.83404e-12	8.19041e-13	7.81963e-12	7.32164e-12	8.1686e-12	4.80267e-12
0.48	5.87787e-11	3.34367e-12	2.89747e-12	4.85906e-12	2.54721e-12	6.97045e-13	7.10544e-12	5.31335e-12	6.94639e-12	4.23733e-12
0.45	5.69463e-11	2.79176e-12	2.58649e-12	4.05585e-12	2.1881e-12	5.93416e-13	6.38896e-12	4.42574e-12	6.1846e-12	3.97954e-12
0.42	5.32092e-11	2.33277e-12	2.20287e-12	3.38798e-12	1.90349e-12	4.91968e-13	5.58552e-12	3.68065e-12	5.40795e-12	3.49206e-12
0.39	4.8466e-11	1.91861e-12	1.99627e-12	2.92308e-12	1.61027e-12	4.0306e-13	5.0898e-12	3.42739e-12	4.93017e-12	3.21247e-12
0.36	4.38851e-11	1.69406e-12	1.73603e-12	2.5622e-12	1.40173e-12	3.15509e-13	4.13002e-12	2.92387e-12	4.28596e-12	2.78827e-12
0.33	3.79713e-11	1.32853e-12	1.57872e-12	2.1116e-12	1.19618e-12	2.42159e-13	3.68942e-12	2.56023e-12	3.95347e-12	2.35719e-12
0.3	3.08368e-11	1.01898e-12	1.37838e-12	1.79687e-12	1.03065e-12	1.66067e-13	3.22457e-12	2.06078e-12	3.59294e-12	2.11156e-12
0.27	2.75087e-11	7.27062e-13	1.24765e-12	1.44884e-12	8.81183e-13	1.02638e-13	2.4747e-12	1.71895e-12	3.22755e-12	1.62367e-12
0.24	2.52284e-11	6.05468e-13	1.11011e-12	1.15344e-12	7.32819e-13	3.50082e-14	2.41543e-12	1.48024e-12	2.93753e-12	1.53998e-12
0.21	2.35326e-11	4.6604e-13	1.00867e-12	9.45568e-13	5.90063e-13	3.55188e-14	1.98115e-12	1.25352e-12	2.51073e-12	1.19436e-12
0.18	2.03946e-11	3.31033e-13	9.08533e-13	7.93657e-13	4.59242e-13	1.01862e-13	1.54202e-12	1.03402e-12	2.35608e-12	1.09263e-12
0.15	1.87943e-11	2.18479e-13	7.9851e-13	6.60013e-13	3.41814e-13	1.65125e-13	1.30464e-12	8.72363e-13	2.00457e-12	8.82974e-13
0.12	1.69277e-11	1.14459e-13	7.13021e-13	4.45446e-13	2.30564e-13	2.26945e-13	1.09879e-12	6.99519e-13	1.89138e-12	7.29842e-13
0.09	1.40849e-11	1.2453e-14	6.36801e-13	3.21732e-13	1.27716e-13	2.95188e-13	8.83373e-13	5.72968e-13	1.65302e-12	5.86597e-13
0.06	1.27452e-11	1.0026e-13	5.42975e-13	1.86419e-13	1.9336e-14	3.46849e-13	6.71029e-13	4.61881e-13	1.45962e-12	5.31725e-13
0.03	1.06823e-11	1.9667e-13	4.66388e-13	5.01959e-14	6.90431e-14	3.94635e-13	4.26892e-13	2.64727e-13	1.33188e-12	3.93886e-13
0	8.96873e-12	2.83424e-13	3.78436e-13	1.07575e-13	1.55281e-13	4.32565e-13	2.55783e-13	9.44044e-14	1.11971e-12	2.9136e-13
-0.03	7.60875e-12	3.89641e-13	3.05706e-13	2.10318e-13	2.5738e-13	4.52222e-13	1.23022e-13	5.25918e-14	9.03208e-13	2.27323e-13
-0.06	6.35728e-12	4.65114e-13	2.43492e-13	3.16435e-13	3.40871e-13	4.46864e-13	1.47226e-14	2.33713e-13	7.8408e-13	1.65641e-13
-0.09	5.42027e-12	5.8059e-13	1.85929e-13	4.3013e-13	4.20948e-13	4.05223e-13	1.35277e-13	3.70217e-13	6.19886e-13	1.05209e-13
-0.12	4.45327e-12	6.81321e-13	1.57194e-13	5.44168e-13	4.98112e-13	3.21387e-13	2.19774e-13	5.23626e-13	6.10093e-13	6.15434e-14
-0.15	3.67017e-12	7.80668e-13	9.74635e-14	6.441e-13	5.64986e-13	1.71064e-13	3.12149e-13	6.71067e-13	4.08615e-13	2.91831e-14
-0.18	2.75474e-12	8.7637e-13	5.81163e-14	7.5496e-13	6.17128e-13	4.45924e-14	4.10877e-13	8.21746e-13	3.4589e-13	2.41176e-15
-0.21	2.19152e-12	9.92315e-13	5.03597e-14	8.42557e-13	6.71439e-13	3.85597e-13	4.84532e-13	9.64469e-13	1.29423e-13	4.97366e-15
-0.24	1.67355e-12	1.0805e-12	5.55682e-14	9.32539e-13	6.98019e-13	8.85034e-13	5.5941e-13	1.09352e-12	2.61195e-14	4.33654e-15
-0.27	1.06698e-12	1.15528e-12	9.40441e-14	1.01378e-12	6.87697e-13	1.61169e-12	6.18308e-13	1.20595e-12	1.08954e-13	4.70467e-14
-0.3	5.50077e-13	1.23684e-12	1.5277e-13	1.07528e-12	6.73384e-13	2.51849e-12	6.89622e-13	1.29316e-12	2.85844e-13	1.27336e-13
-0.33	7.37987e-14	1.31722e-12	3.14597e-13	1.11819e-12	6.11534e-13	3.89993e-12	7.7073e-13	1.37659e-12	3.85597e-13	2.41454e-13
-0.36	2.16767e-13	1.39317e-12	4.89861e-13	1.15144e-12	5.04031e-13	5.89342e-12	8.31849e-13	1.44541e-12	4.48685e-13	4.57631e-13
-0.39	5.1844e-13	1.46525e-12	8.17464e-13	1.16903e-12	3.26699e-13	8.45864e-12	8.97347e-13	1.49662e-12	5.04926e-13	6.9667e-13
-0.42	8.16896e-13	1.50517e-12	1.18408e-12	1.14062e-12	1.17824e-13	1.16224e-11	9.56056e-13	1.54561e-12	5.5182e-13	9.68957e-13
-0.45	1.0428e-12	1.5365e-12	1.89836e-12	1.09556e-12	1.98247e-13	1.62605e-11	9.98573e-13	1.53854e-12	6.31068e-13	1.23871e-12
-0.48	1.25582e-12	1.56471e-12	2.54068e-12	1.01726e-12	5.80426e-13	2.17593e-11	1.03799e-12	1.48721e-12	7.26053e-13	1.93027e-12
-0.51	1.40493e-12	1.57868e-12	3.33645e-12	8.2455e-13	1.0652e-12	2.73797e-11	1.06778e-12	1.40648e-12	7.63723e-13	2.38156e-12
-0.54	1.53318e-12	1.54087e-12	4.3352e-12	5.13224e-13	1.72427e-12	3.70132e-11	1.08145e-12	1.34629e-12	8.41895e-13	3.01983e-12
-0.57	1.62074e-12	1.53216e-12	7.18036e-12	1.31886e-13	2.4785e-12	4.96208e-11	1.08984e-12	1.14886e-12	8.42706e-13	3.69686e-12
-0.6	1.70174e-12	1.50616e-12	8.69615e-12	2.26952e-13	3.38028e-12	6.44151e-11	1.08614e-12	5.64965e-13	8.48611e-13	4.54458e-12
-0.63	1.75554e-12	1.47463e-12	1.15121e-11	9.82825e-13	4.91001e-12	9.14056e-11	1.08004e-12	3.63658e-13	8.36562e-13	5.78144e-12
-0.66	1.80181e-12	1.42181e-12	1.48819e-11	1.68131e-12	6.02343e-12	1.19591e-10	1.04973e-12	3.12948e-13	7.5062e-13	7.29878e-12
-0.69	1.79909e-12	1.35726e-12	1.87605e-11	2.6683e-12	7.93972e-12	1.57188e-10	9.85776e-13	1.2278e-12	7.38776e-13	8.20467e-12
-0.72	1.78782e-12	1.3012e-12	2.46881e-11	3.81891e-12	1.05734e-11	1.84871e-10	9.27604e-13	2.5521e-12	5.74235e-13	1.04247e-11
-0.75	1.76102e-12	1.22859e-12	3.1393e-11	5.39651e-12	1.28049e-11	2.28143e-10	8.38985e-13	3.65751e-12	5.10118e-13	1.2122e-11
-0.78	1.70625e-12	1.08785e-12	4.0663e-11	7.7981e-12	1.65585e-11	2.77598e-10	7.53069e-13	4.54031e-12	3.16804e-13	1.44104e-11
-0.81	1.62181e-12	9.66312e-13	5.22613e-11	9.79082e-12	2.017e-11	3.27809e-10	5.64076e-13	6.67407e-12	2.15724e-13	1.58859e-11
-0.84	1.47994e-12	7.17773e-13	6.04517e-11	1.22476e-11	2.55365e-11	3.67661e-10	3.25289e-13	8.81693e-12	1.44008e-13	1.93756e-11
-0.87	1.33804e-12	5.21701e-13	8.71023e-11	1.6069e-11	3.1247e-11	4.26997e-10	2.12343e-14	9.77019e-12	2.79114e-13	2.32893e-11
-0.9	1.10409e-12	1.76814e-13	1.05241e-10	1.99183e-11	3.87472e-11	4.90541e-10	2.80896e-13	1.33007e-11	5.38275e-13	2.69799e-11
-0.93	7.7068e-13	1.23887e-13	1.30103e-10	2.37528e-11	4.82369e-11	5.31536e-10	8.07043e-13	1.65621e-11	1.25079e-12	3.19912e-11
-0.96	4.43731e-13	6.42907e-13	1.55272e-10	2.88249e-11	5.97865e-11	6.46158e-10	1.3842e-12	2.20846e-11	1.6763e-12	3.62505e-11
-0.99	5.54049e-14	1.16912e-12	1.94252e-10	3.79818e-11	7.64865e-11	7.66959e-10	2.05889e-12	2.62414e-11	2.11879e-12	4.33536e-11
-1.02	4.70515e-13	1.95648e-12	2.38377e-10	4.80925e-11	9.40516e-11	8.77239e-10	3.1073e-12	3.4378e-11	3.00464e-12	4.94306e-11
-1.05	5.99091e-13	2.53852e-12	2.89119e-10	5.54792e-11	1.06859e-10	1.04987e-09	4.43437e-12	4.38427e-11	3.59554e-12	6.66974e-11
-1.08	1.26859e-12	3.6249e-12	3.40943e-10	7.28354e-11	1.31673e-10	1.18816e-09	5.4671e-12	5.27176e-11	5.05536e-12	7.0836e-11
-1.11	2.11162e-12	3.90963e-12	4.0897e-10	7.89737e-11	1.56629e-10	1.32281e-09	7.13548e-12	7.02484e-11	6.85903e-12	8.66431e-11
-1.14	3.47658e-12	5.21984e-12	5.16885e-10	9.66148e-11	2.08708e-10	1.46358e-09	9.70444e-12	9.52969e-11	7.96214e-12	1.0947e-10
-1.17	4.95776e-12	6.7366e-12	6.56648e-10	1.22463e-10	2.36013e-10	2.69134e-09	1.2582e-11	1.13535e-10	9.8047e-12	1.24712e-10
-1.2	5.48409e-12	8.29109e-12	7.30507e-10	1.53504e-10	2.71209e-10	3.40461e-09	1.61239e-11	1.36806e-10	1.32597e-11	1.41752e-10
-1.23	6.04316e-12	1.01841e-11	9.3856e-10	1.79518e-10	3.45977e-10	4.39766e-09	2.03386e-11	1.7706e-10	1.66173e-11	1.60044e-10
-1.26	8.48919e-12	1.3581e-11	1.09949e-09	2.19377e-10	4.24198e-10	7.24138e-09	2.58723e-11	2.16755e-10	2.47347e-11	2.03629e-10
-1.29	1.11404e-11	1.43194e-11	1.25947e-09	2.4681e-10	4.88601e-10	9.31913e-09	3.34198e-11	2.64279e-10	3.50863e-11	2.36431e-10
-1.32	1.37598e-11	1.81858e-11	1.39733e-09	2.86746e-10	6.04283e-10	1.11273e-08	4.21429e-11	3.38073e-10	4.02064e-11	2.89638e-10
-1.35	1.86474e-11	2.03407e-11	1.67451e-09	3.33026e-10	6.91467e-10	1.35965e-08	4.94247e-11	4.34689e-10	4.64451e-11	3.69822e-10
-1.38	2.27005e-11	2.6718e-11	1.88388e-09	3.83049e-10	8.93126e-10	1.61395e-08	6.73214e-11	4.96699e-10	6.35479e-11	3.83001e-10
-1.41	2.70302e-11	3.30268e-11	2.19029e-09	4.51032e-10	1.08547e-09	1.94981e-08	8.992e-11	5.8658e-10	7.20877e-11	4.71509e-10
-1.44	3.11342e-11	3.8122e-11	2.64737e-09	5.24603e-10	1.21548e-09	2.25902e-08	1.10064e-10	7.18871e-10	8.49238e-11	5.53724e-10
-1.47	3.9274e-11	4.60846e-11	3.0688e-09	6.28651e-10	1.41765e-09	2.63128e-08	1.30761e-10	9.39653e-10	1.08501e-10	6.66468e-10
-1.5	4.62089e-11	5.63359e-11	2.9784e-09	7.2161e-10	1.52169e-09	2.93785e-08	1.51406e-10	1.08923e-09	1.20449e-10	8.76209e-10
-1.53	5.33789e-11	7.5654e-11	3.72077e-09	8.50252e-10	2.03571e-09	3.19567e-08	1.79559e-10	1.35596e-09	1.40007e-10	1.04564e-09
-1.56	6.07949e-11	8.88246e-11	4.53873e-09	9.81269e-10	2.32819e-09	3.4989e-08	2.09043e-10	1.603e-09	1.59417e-10	1.11337e-09
-1.59	7.73796e-11	9.94879e-11	4.44982e-09	1.09445e-09	2.72449e-09	3.7332e-08	2.62929e-10	1.95124e-09	1.87795e-10	1.42906e-09
-1.62	9.44396e-11	1.14842e-10	5.67233e-09	1.18996e-09	3.12947e-09	4.03922e-08	3.21836e-10	2.40801e-09	2.07028e-10	1.64374e-09
-1.65	1.17534e-10	1.27827e-10	6.79396e-09	1.37693e-09	3.72529e-09	4.32328e-08	3.69706e-10	2.90658e-09	2.48187e-10	1.87544e-09
-1.68	1.26351e-10	1.43132e-10	7.7133e-09	1.42309e-09	4.154e-09	4.54948e-08	4.76439e-10	3.48016e-09	2.55827e-10	2.16804e-09
-1.71	1.55921e-10	1.57587e-10	8.92149e-09	1.71797e-09	4.55463e-09	4.83657e-08	5.16998e-10	4.15083e-09	3.09914e-10	2.20166e-09
-1.74	1.83789e-10	1.88606e-10	9.98836e-09	1.88413e-09	5.97514e-09	4.91592e-08	6.0423e-10	4.01497e-09	3.55202e-10	2.71537e-09
-1.77	2.31572e-10	2.07997e-10	1.06387e-08	2.09711e-09	5.60405e-09	5.34107e-08	7.27559e-10	4.79872e-09	4.10439e-10	3.34269e-09
-1.8	2.44611e-10	2.48334e-10	1.25163e-08	2.38375e-09	7.08927e-09	5.66599e-08	8.77936e-10	5.88343e-09	5.09112e-10	3.65267e-09
-1.83	2.91139e-10	2.79843e-10	1.39346e-08	2.88166e-09	8.46771e-09	6.14256e-08	9.79216e-10	7.88897e-09	6.11199e-10	4.30803e-09
-1.86	3.67156e-10	3.10381e-10	1.49128e-08	3.13717e-09	9.11972e-09	6.41114e-08	1.25074e-09	9.13568e-09	7.37038e-10	5.43186e-09
-1.89	4.41175e-10	3.24184e-10	1.72361e-08	3.58189e-09	1.09994e-08	6.88322e-08	1.46965e-09	1.00598e-08	8.99256e-10	6.47064e-09
-1.92	4.95594e-10	3.78109e-10	1.84905e-08	4.16879e-09	1.24704e-08	7.00201e-08	1.69182e-09	1.16683e-08	1.04482e-09	7.55323e-09
-1.95	6.63298e-10	4.76022e-10	2.10434e-08	4.66326e-09	1.32223e-08	7.41865e-08	2.01308e-09	1.32412e-08	1.00765e-09	8.51207e-09
-1.98	6.98435e-10	5.84053e-10	2.31586e-08	5.70681e-09	1.48836e-08	7.21208e-08	2.27695e-09	1.35343e-08	1.22892e-09	8.40872e-09
-2.01	8.8582e-10	6.5587e-10	2.36485e-08	6.83103e-09	1.66912e-08	7.65396e-08	2.63039e-09	1.66148e-08	1.44616e-09	1.01819e-08
-2.04	8.55731e-10	6.34806e-10	2.3943e-08	7.19881e-09	1.90856e-08	8.17726e-08	3.11487e-09	1.93186e-08	1.49792e-09	1.14237e-08
-2.07	1.16309e-09	7.05828e-10	2.73395e-08	8.4427e-09	2.12269e-08	8.5855e-08	3.62033e-09	2.08264e-08	1.66906e-09	1.37978e-08
-2.1	1.42619e-09	7.81296e-10	2.9655e-08	9.58994e-09	2.6605e-08	9.10122e-08	4.04164e-09	2.45517e-08	1.8989e-09	1.61955e-08
-2.13	1.57162e-09	9.43547e-10	3.23098e-08	1.13968e-08	2.89098e-08	9.3849e-08	4.54886e-09	2.81378e-08	2.07563e-09	1.68239e-08
-2.16	2.03905e-09	1.21608e-09	3.21235e-08	1.27755e-08	3.30336e-08	9.94187e-08	5.1643e-09	3.13796e-08	2.47983e-09	2.04315e-08
-2.19	2.13078e-09	1.30973e-09	3.40355e-08	1.44268e-08	3.62929e-08	1.01358e-07	6.25965e-09	3.50663e-08	2.88073e-09	2.19864e-08
-2.22	2.64877e-09	1.49454e-09	3.53259e-08	1.6563e-08	4.04504e-08	1.02076e-07	7.17236e-09	3.85833e-08	3.3408e-09	2.52177e-08
-2.25	3.0433e-09	1.57978e-09	3.95999e-08	1.84735e-08	4.43716e-08	1.05795e-07	7.93038e-09	4.38965e-08	3.69671e-09	2.69535e-08
-2.28	3.47818e-09	1.97541e-09	4.11298e-08	2.11872e-08	4.87444e-08	1.09528e-07	9.58999e-09	4.97528e-08	3.98858e-09	3.08062e-08
-2.31	4.12655e-09	2.32727e-09	4.35272e-08	2.33613e-08	6.05577e-08	1.14359e-07	1.02897e-08	5.69239e-08	4.35362e-09	3.41158e-08
-2.34	4.48665e-09	2.42337e-09	4.77072e-08	2.66228e-08	6.87631e-08	1.18225e-07	1.17703e-08	5.90976e-08	4.65892e-09	3.67867e-08
-2.37	5.47118e-09	3.83838e-09	4.92083e-08	2.99099e-08	7.30664e-08	1.30237e-07	1.33772e-08	6.4732e-08	5.71978e-09	4.15554e-08
-2.4	6.06806e-09	3.6904e-09	5.63454e-08	3.22041e-08	7.57254e-08	1.30086e-07	1.49961e-08	6.99498e-08	6.30305e-09	4.64662e-08
-2.43	7.24587e-09	4.05715e-09	5.98421e-08	3.79426e-08	9.07364e-08	1.35083e-07	1.66777e-08	7.52145e-08	6.65475e-09	5.5606e-08
-2.46	6.65712e-09	4.77641e-09	6.00942e-08	3.9862e-08	9.73741e-08	1.37727e-07	1.81086e-08	9.0177e-08	7.01501e-09	6.21639e-08
-2.49	9.25666e-09	5.89253e-09	6.83768e-08	4.27485e-08	1.09592e-07	1.45448e-07	2.0796e-08	8.97888e-08	7.49323e-09	6.61831e-08
-2.52	9.474e-09	6.46568e-09	6.6617e-08	4.83465e-08	1.24397e-07	1.47049e-07	2.37637e-08	1.0402e-07	7.74737e-09	7.67235e-08
-2.55	1.03652e-08	8.47285e-09	6.96039e-08	5.58968e-08	1.25944e-07	1.46082e-07	2.58545e-08	1.12487e-07	1.00689e-08	8.10911e-08
-2.58	1.12062e-08	8.89163e-09	7.36682e-08	6.10689e-08	1.44865e-07	1.59825e-07	2.93497e-08	1.16102e-07	1.13425e-08	8.75609e-08
-2.61	1.25224e-08	1.12522e-08	7.68235e-08	6.81002e-08	1.51785e-07	1.67024e-07	3.52052e-08	1.20676e-07	1.21525e-08	9.33708e-08
-2.64	1.51433e-08	1.28028e-08	8.01786e-08	7.38723e-08	1.66862e-07	1.67381e-07	3.76057e-08	1.24843e-07	1.24798e-08	1.01147e-07
-2.67	1.72108e-08	1.33048e-08	8.88019e-08	8.40207e-08	1.83693e-07	1.79998e-07	4.19431e-08	1.30352e-07	1.39337e-08	1.1156e-07
-2.7	1.72893e-08	1.66921e-08	9.10565e-08	8.75195e-08	2.00602e-07	1.79854e-07	4.76844e-08	1.36286e-07	1.40948e-08	1.23923e-07
-2.73	1.86823e-08	1.61311e-08	9.37069e-08	9.79188e-08	2.18118e-07	1.87754e-07	5.40122e-08	1.38083e-07	1.54174e-08	1.32006e-07
-2.76	2.14969e-08	1.71216e-08	9.36215e-08	1.0328e-07	2.30592e-07	1.95787e-07	5.86726e-08	1.42135e-07	1.7362e-08	1.40153e-07
-2.79	2.37961e-08	1.77572e-08	9.68306e-08	1.06529e-07	2.67091e-07	2.04166e-07	6.48344e-08	1.50737e-07	1.86872e-08	1.52492e-07
-2.82	2.33422e-08	1.99654e-08	9.49949e-08	1.10197e-07	3.06332e-07	2.12424e-07	7.16933e-08	1.57291e-07	2.121e-08	1.61816e-07
-2.85	2.72025e-08	1.89143e-08	9.83853e-08	1.11801e-07	3.15112e-07		7.67694e-08	1.59512e-07	2.71212e-08	1.71166e-07
-2.88	2.74169e-08	1.9721e-08	9.66194e-08	1.15289e-07	3.33249e-07		8.68904e-08	1.55167e-07	2.71559e-08	1.79325e-07
-2.91	2.80247e-08	2.03542e-08	1.0337e-07	1.17658e-07	3.33203e-07		9.65625e-08	1.63278e-07	3.08134e-08	1.97327e-07
-2.94	3.48231e-08	2.16244e-08	1.03706e-07	1.1928e-07	3.45197e-07		1.05786e-07	1.73587e-07	3.14515e-08	2.12289e-07
-2.97	3.59461e-08	2.32136e-08	1.10022e-07	1.23762e-07	3.54066e-07		1.14546e-07	1.78849e-07	3.4182e-08	2.15457e-07
-3	4.63661e-08	2.75114e-08	1.1241e-07	1.27885e-07	3.62595e-07		1.27373e-07	1.83137e-07	3.55149e-08	2.28941e-07
