# Supplementary material for: Chirality-dependent electrical transport properties of carbon nanotubes obtained by experimental measurement
Source: Nat Commun. 2023 Mar 25;14:1672. doi: 10.1038/s41467-023-37443-7 (PMC10039901; doi:10.1038/s41467-023-37443-7)
Supplement: Supplementary file 3 — Source Data [file 41467_2023_37443_MOESM3_ESM.zip › 7. Source Data/Figure S12/YFM curve.xlsx]

## Sheet: Sheet1
2.95	0.00646
2.9	0.00471
2.85	0.00642
2.8	0.00226
2.75	0.00209
2.7	0.005
2.65	0.02305
2.6	0.00628
2.55	0.00396
2.5	0.00414
2.45	0.00426
2.4	0.00514
2.35	0.00516
2.3	0.00557
2.25	0.00522
2.2	0.00342
2.15	0.00297
2.1	0.00305
2.05	0.0028
2	0.00288
1.95	0.00321
1.9	0.00253
1.85	0.00217
1.8	0.00214
1.75	0.00198
1.7	0.00192
1.65	0.00187
1.6	0.00162
1.55	0.00166
1.5	0.0017
1.45	0.00142
1.4	0.00137
1.35	0.00141
1.3	0.00122
1.25	0.00106
1.2	0.00106
1.15	0.00103
1.1	0.000836908
1.05	0.000732677
1	0.000711136
0.95	0.00065269
0.9	0.000567573
0.85	0.000510627
0.8	0.000461993
0.75	0.00042295
0.7	0.000363524
0.65	0.000295305
0.6	0.000296919
0.55	0.000280616
0.5	0.000221855
0.45	0.000175982
0.4	0.000146381
0.35	0.000132175
0.3	0.000103935
0.25	7.86733e-05
0.2	6.20313e-05
0.15	4.62931e-05
0.1	3.47066e-05
0.05	2.62578e-05
0	1.9123e-05
-0.05	1.17825e-05
-0.1	7.55494e-06
-0.15	4.89377e-06
-0.2	3.62216e-06
-0.25	2.21915e-06
-0.3	1.57213e-06
-0.35	6.96775e-07
-0.4	5.7693e-07
-0.45	4.2545e-07
-0.5	2.93783e-07
-0.55	2.28542e-07
-0.6	1.56528e-07
-0.65	1.38246e-07
-0.7	1.63735e-07
-0.75	1.54321e-07
-0.8	1.4026e-07
-0.85	1.81684e-07
-0.9	2.42756e-07
-0.95	3.41451e-07
-1	4.43923e-07
-1.05	6.06334e-07
-1.1	7.58585e-07
-1.15	9.67816e-07
-1.2	1.244e-06
-1.25	1.55075e-06
-1.3	1.9177e-06
-1.35	2.04884e-06
-1.4	2.64347e-06
-1.45	3.51252e-06
-1.5	4.2672e-06
-1.55	5.07662e-06
-1.6	5.87568e-06
-1.65	7.05205e-06
-1.7	7.33843e-06
-1.75	9.28338e-06
-1.8	1.19299e-05
-1.85	1.30782e-05
-1.9	1.54773e-05
-1.95	1.79867e-05
-2	2.06466e-05
-2.05	2.46071e-05
-2.1	2.7994e-05
-2.15	2.69722e-05
-2.2	3.24668e-05
-2.25	4.10922e-05
-2.3	4.54871e-05
-2.35	5.04086e-05
-2.4	5.7097e-05
-2.45	6.54378e-05
-2.5	7.10682e-05
-2.55	7.87794e-05
-2.6	8.56113e-05
-2.65	9.11868e-05
-2.7	0.000107638
-2.75	0.000119481
-2.8	0.000126078
-2.85	0.00011599
-2.9	0.000141055
-2.95	0.000162845
-3	0.000184225
-3.05	0.000200883
-3.1	0.000199649
-3.15	0.000219498
-3.2	0.000218704
-3.25	0.000244629
-3.3	0.000251798
-3.35	0.000272646
-3.4	0.000318732
-3.45	0.000323239
-3.5	0.000316016
-3.55	0.000346549
-3.6	0.000375835
-3.65	0.000388435
-3.7	0.000364616
-3.75	0.000383864
-3.8	0.000422793
-3.85	0.000436637
-3.9	0.000470105
-3.95	0.000516408
-4	0.000558166
