# Supplementary material for: Chirality-dependent electrical transport properties of carbon nanotubes obtained by experimental measurement
Source: Nat Commun. 2023 Mar 25;14:1672. doi: 10.1038/s41467-023-37443-7 (PMC10039901; doi:10.1038/s41467-023-37443-7)
Supplement: Supplementary file 3 — Source Data [file 41467_2023_37443_MOESM3_ESM.zip › 7. Source Data/Figure S13/Hysteresis-n.xlsx]

## Sheet: Sheet1
SWCNT	diameter
(7, 3)	0.706	0.13306	0.06976
(6, 5)	0.757	1.23046	0.07897
(9, 1)	0.757	0.4704	0.15496
(7, 5)	0.829	0.4482	0.10686
(9, 2)	0.806	0.42781	0.08613
(8, 4)	0.84	0.44896	0.1191
(7, 6)	0.895	0.54064	0.1752
(10, 2)	0.884	1.09095	0.07822
(9, 4)	0.916	0.66211	0.11214
(11, 1)	0.916	0.63679	0.05484
(10, 3)	0.936	0.49702	0.12323
