# Supplementary material for: Chirality-dependent electrical transport properties of carbon nanotubes obtained by experimental measurement
Source: Nat Commun. 2023 Mar 25;14:1672. doi: 10.1038/s41467-023-37443-7 (PMC10039901; doi:10.1038/s41467-023-37443-7)
Supplement: Supplementary file 3 — Source Data [file 41467_2023_37443_MOESM3_ESM.zip › 7. Source Data/Figure S13/Vt-p.xlsx]

## Sheet: Sheet1
SWCNT	diameter
(7, 3)	0.706	-1.53882	0.06632
(6, 5)	0.757	-1.44917	0.09867
(9, 1)	0.757	-1.54385	0.09124
(7, 5)	0.829	-1.72062	0.07741
(9, 2)	0.806	-1.73368	0.10051
(8, 4)	0.84	-1.71867	0.08374
(7, 6)	0.895	-1.65588	0.06838
(10, 2)	0.884	-1.15667	0.13574
(9, 4)	0.916	-1.76	0.09238
(11, 1)	0.916	-1.73765	0.10365
(10, 3)	0.936	-1.77067	0.05405
