# Supplementary material for: Chirality-dependent electrical transport properties of carbon nanotubes obtained by experimental measurement
Source: Nat Commun. 2023 Mar 25;14:1672. doi: 10.1038/s41467-023-37443-7 (PMC10039901; doi:10.1038/s41467-023-37443-7)
Supplement: Supplementary file 3 — Source Data [file 41467_2023_37443_MOESM3_ESM.zip › 7. Source Data/Figure S15/n branch.xlsx]

## Sheet: Sheet1
SWCNT
(7, 3)	6.74138e-35	3484080	3224980
(6, 5)	5.45864e-36	13900200	7606950
(9, 1)	1.88433e-37	2111110	266044
(7, 5)	8.16693e-35	1253730	259875
(9, 2)	2.36812e-31	396945	126710
(8, 4)	1.04916e-31	744014	264700
(7, 6)	3.59643e-32	13542700	8832840
(10, 2)	2.35756e-33	20225100	14886000
(9, 4)	6.13144e-33	191214	66153.9
(11, 1)	7.14329e-29	187735	61584.6
(10, 3)	2.96565e-29	1537460	891356
