# Supplementary material for: Chirality-dependent electrical transport properties of carbon nanotubes obtained by experimental measurement
Source: Nat Commun. 2023 Mar 25;14:1672. doi: 10.1038/s41467-023-37443-7 (PMC10039901; doi:10.1038/s41467-023-37443-7)
Supplement: Supplementary file 3 — Source Data [file 41467_2023_37443_MOESM3_ESM.zip › 7. Source Data/Figure S15/p branch.xlsx]

## Sheet: Sheet1
SWCNT
(7, 3)	6.74138e-35	28153600	14229700
(6, 5)	5.45864e-36	76020100	45220800
(9, 1)	1.88433e-37	9468400	4311040
(7, 5)	8.16693e-35	26681300	7669890
(9, 2)	2.36812e-31	3365360	1496280
(8, 4)	1.04916e-31	16584700	9833840
(7, 6)	3.59643e-32	56773800	44343000
(10, 2)	2.35756e-33	88651500	61826100
(9, 4)	6.13144e-33	9972650	6941640
(11, 1)	7.14329e-29	3711030	1992520
(10, 3)	2.96565e-29	8591160	4047380
