# Supplementary material for: Chirality-dependent electrical transport properties of carbon nanotubes obtained by experimental measurement
Source: Nat Commun. 2023 Mar 25;14:1672. doi: 10.1038/s41467-023-37443-7 (PMC10039901; doi:10.1038/s41467-023-37443-7)
Supplement: Supplementary file 3 — Source Data [file 41467_2023_37443_MOESM3_ESM.zip › 7. Source Data/Figure S2/RBM of SWCNTs of 488 nm.xlsx]

## Sheet: Sheet1
Raman Shift(cm-1)	65	73	75	76	84	91	92	94	10，2	10，3	11，1	original sample
100	-15.9514	-19.4253	-15.5579	4.59149	-3.50416	-16.971	-6.52404	-30.5442	-21.9476	-14.6967	-1.94678	24.0166
100.625	-2.80449	-4.14764	-10.4639	3.92157	-2.52145	-16.3161	-3.22041	-22.9973	-7.45136	-14.4522	5.25831	30.4168
101.25	7.56236	10.9654	-2.01584	-5.37047	-0.53197	-9.99375	1.28244	-8.02824	15.408	0.15739	0.25345	23.9548
101.875	-6.52608	12.2684	4.84672	12.8621	12.476	5.84716	6.56587	-0.65754	16.8975	4.62264	1.3078	24.1127
102.5	-5.48924	-1.85739	-3.13338	8.84736	5.51428	2.77689	15.2942	6.65039	8.83537	-6.59684	1.51157	26.6955
103.125	8.39177	4.78685	-0.22233	6.77445	1.02281	3.4596	21.0267	5.11322	6.39497	1.13871	-0.18262	41.9114
103.75	7.54526	12.3066	4.21883	19.5131	16.8423	1.44747	17.2963	-4.51587	-3.35585	6.01868	-8.56428	32.3843
104.375	-1.91085	12.0809	-8.6243	9.50106	11.9783	-10.5523	-4.58817	-11.432	-14.0379	-7.39636	-13.8833	12.9279
105	-3.16278	19.6395	-11.2242	11.6754	5.80451	-6.62864	-12.8879	-10.1828	-4.09419	0.86717	6.04683	24.9221
105.625	-2.1001	9.78197	-13.2042	20.735	8.28731	-4.72538	2.12472	-1.96627	-3.69654	-6.23742	4.8972	24.8264
106.25	-1.06811	11.8391	2.68603	19.2947	1.82343	8.87057	4.30613	8.81902	-1.06122	-9.89659	8.46739	39.6788
106.875	6.66382	9.32032	9.06598	5.05313	-1.07891	-5.25846	-0.51271	12.3376	16.2237	8.62734	14.635	43.5681
107.5	-10.5923	-7.93764	-10.7158	-15.8237	-16.7992	-39.3237	-23.2036	6.54552	1.89326	-10.6128	-15.4988	9.36131
108.125	-0.63721	-2.08387	0.3246	-3.53984	-2.15917	-6.71205	-9.84209	-0.66673	-3.43419	-7.98996	-11.9229	-8.70278
108.75	11.5807	11.0056	-10.9151	13.1347	24.6817	2.93603	21.8409	4.55453	3.1181	-5.8626	8.98631	-3.93601
109.375	11.873	3.23216	0.91799	3.44192	29.7278	17.1531	13.234	-6.96925	11.3203	-0.68538	-17.4648	9.82805
110	10.961	14.3585	5.16539	-8.4044	-0.08365	5.51091	1.15728	-0.45981	2.59777	13.7301	-7.96894	8.07635
110.625	-5.21638	2.33624	-1.47733	-6.13921	-17.0491	-17.5784	-10.2627	-11.1953	-17.8448	-25.6223	-2.76698	0.88972
111.25	7.91646	7.49033	-7.03196	8.45875	20.4129	-7.8411	-4.65376	1.02588	7.77122	5.2807	7.52693	-0.56607
111.875	5.17461	-4.01289	-28.4474	-4.45587	14.0815	-10.9441	-17.5164	-27.816	21.221	-12.0062	-1.71871	-22.9044
112.5	-20.0972	-18.2103	-32.8146	1.84329	-6.3915	-28.1085	-23.92	-11.5316	-11.4984	-11.7416	-7.82716	-6.00115
113.125	-19.1828	-26.3037	-13.67	-10.6188	-5.05351	-2.76832	-19.1235	-12.7194	-11.17	-25.5612	-46.4686	-9.64802
113.75	-8.22334	-2.70296	11.7211	13.3967	17.2988	3.72347	-7.26496	3.2917	-6.53677	-6.39035	4.34919	6.64832
114.375	12.5308	-15.8174	2.81038	25.5381	26.9065	1.24935	-15.4708	20.454	7.28471	-1.29469	9.88804	-0.0011
115	10.6251	23.1523	11.6472	12.4377	16.9207	16.2836	7.30472	13.6476	6.66289	10.0993	33.2363	6.27321
115.625	-2.58836	15.129	11.5737	-7.0472	15.1721	-10.0647	5.29234	13.5104	14.4048	-18.1915	9.73889	3.97842
116.25	-9.06315	12.6496	16.4152	2.50726	6.96355	24.1223	17.9375	15.3581	5.58966	18.6487	7.71308	-27.4453
116.875	-1.20186	6.00229	-20.0881	5.33132	4.07813	3.47844	-6.6076	-10.8193	1.48209	-6.35943	0.67398	-9.51827
117.5	-4.15865	6.10237	8.03756	2.48582	0.78617	-1.77305	-4.1762	6.65221	2.18658	-15.9881	3.24721	-26.4995
118.125	-24.8227	-20.3071	-1.76937	-17.2001	-10.4208	-26.9847	-14.803	-18.5766	-5.0364	-11.3506	-11.2811	-20.9829
118.75	-23.5383	-3.04001	-5.4457	-0.74057	-10.5119	-8.48888	9.54459	-18.8693	-18.3662	-9.29784	-12.9178	-7.3588
119.375	-15.9418	-5.395	-1.87709	-2.75049	-9.91094	-8.23841	-12.8081	-14.072	-7.28563	-0.5531	10.1211	-5.21189
120	23.1309	-2.25825	5.66899	6.30245	-2.15974	-5.35271	6.18171	2.91669	8.29412	-0.22086	-13.6452	13.8592
120.625	2.61462	5.67654	-8.68299	11.3336	9.84783	-15.221	-1.34684	0.69257	2.67971	-5.40253	9.99339	23.755
121.25	8.58236	2.95948	3.61006	16.3782	-1.43328	8.66727	0.47119	5.60416	12.665	7.59982	6.6507	13.9994
121.875	-1.10427	5.65004	-16.0734	-10.1235	15.3408	2.41423	-4.4456	1.04256	-7.83151	-10.0739	-20.7654	-12.321
122.5	-9.99087	-17.2283	-26.2646	-15.9171	-11.4252	-20.2392	-18.2161	-21.9736	-13.8975	-17.6961	-21.0778	-21.909
123.125	4.3078	5.19559	18.3149	27.1568	11.7299	-0.96483	16.9743	5.88637	22.3284	2.72838	-2.10328	-9.5008
123.75	1.91964	4.51466	2.25562	22.1125	17.9889	8.51372	10.9548	14.1739	15.6034	8.74285	11.252	-9.96385
124.375	-8.69519	6.95848	-0.50005	15.9216	-12.4337	-2.21428	20.8526	6.89413	11.1984	10.9295	0.2789	0.70337
125	-3.64133	-2.3613	-10.064	2.36447	-21.0566	-1.48604	1.84422	-12.6159	-1.374	3.41825	10.8623	6.86528
125.625	11.1245	10.5024	-2.31035	9.12774	-2.31901	1.97572	-9.31312	-3.88025	-3.27414	13.4117	22.632	5.20343
126.25	-3.6176	0.64201	-13.7892	2.86931	-11.423	-13.5451	-21.8553	-16.4927	1.59827	2.91691	3.56392	1.08174
126.875	-11.5611	-9.39847	-28.5178	-7.41862	-7.16521	-22.1191	-21.9442	-7.55459	-3.57518	-2.36568	2.2776	-11.5937
127.5	-6.10631	-6.96993	-12.232	-0.37032	-2.50584	-8.05312	-7.62076	8.24372	-6.68898	4.52245	0.26869	-11.0624
128.125	-0.30315	-0.13689	7.88873	15.4317	18.038	-2.17965	5.56254	7.85349	3.32948	9.91835	3.03885	14.4968
128.75	1.21488	4.26952	10.2831	22.9995	27.864	0.48542	9.44169	5.05545	13.219	16.6336	10.6431	11.8321
129.375	-2.3173	-2.81985	6.29139	12.461	12.456	12.9099	13.289	-3.1003	12.0508	17.4293	5.53956	-10.4824
130	-14.2165	-10.4973	0.06907	-2.26994	7.41074	5.69959	9.0739	-8.48193	10.3296	-3.58356	-5.00977	-21.8621
130.625	-10.9118	-8.43614	3.0243	4.21293	10.0845	-5.07412	-0.07181	-9.87935	15.5445	-14.2085	-1.88169	-22.6572
131.25	-7.07403	-9.806	-1.71581	-7.62646	-3.84992	-17.0121	-11.0927	-18.5381	-0.84698	-25.5692	-2.92097	-20.0223
131.875	-28.5649	-24.1761	-19.513	-35.3052	-28.8913	-27.0457	-29.3135	-25.4216	-26.3141	-44.3147	-28.6919	-33.3642
132.5	-18.2778	-13.9955	-17.7214	-12.5349	-18.3721	-13.1387	-13.8822	-12.9854	-13.0994	-17.8883	-22.2389	-28.5135
133.125	-8.2518	2.34347	-24.702	3.73427	-10.5597	-18.9231	6.90367	-3.82856	1.67168	-6.28241	-2.3539	-9.29441
133.75	-9.51129	-10.535	-17.4623	7.77543	-6.57388	-5.19333	10.2033	-0.3613	6.2806	1.33642	2.43165	-4.89525
134.375	0.98435	-2.58915	-9.89498	2.09068	10.6596	-9.90056	10.1133	0.33719	10.5457	-6.31347	5.75364	-0.53189
135	-17.3068	-12.8015	-18.5255	-21.7045	2.41441	-23.9936	1.3102	-22.4747	-1.22833	-18.3055	-22.4981	-8.29332
135.625	10.1894	4.53915	-3.38531	-5.82221	8.65817	-12.1905	5.89456	2.32302	5.47101	-4.88771	-9.99341	-5.84995
136.25	-11.4862	-0.73702	-0.67214	6.78155	-2.56105	-3.87609	-1.23451	-4.09408	21.8185	-0.32405	-6.34876	-1.76328
136.875	-19.9809	-18.7812	-16.2504	-10.1806	1.32387	-3.86807	-2.1402	-25.1171	1.04014	-5.74715	-10.2273	-20.3084
137.5	-25.646	-12.2568	-26.5093	-18.2568	-10.038	-33.8564	-9.20776	-29.0058	-14.9487	-13.275	-25.2242	-19.6275
138.125	-32.5818	-32.8071	-29.1187	-27.1856	-18.2101	-23.0017	-37.3	-28.6268	-15.6112	-11.5334	-26.8024	-25.9019
138.75	6.56454	-7.26125	13.3245	1.23916	-16.1917	-17.7386	-2.18256	5.09669	7.14164	-4.64084	14.4821	11.1194
139.375	11.0507	9.43148	-11.9467	1.11164	1.7818	5.37844	6.65831	16.8886	24.4014	5.18497	19.4643	33.8434
140	-16.5672	-6.9559	-7.28873	0.59077	-2.6024	5.08309	2.29258	3.87117	4.2954	-4.03536	-17.3747	17.4431
140.625	-15.0777	-23.7847	-23.3589	-13.0867	2.18939	-18.1	-15.1505	-23.286	-25.9448	-29.6048	-30.6677	-10.963
141.25	6.84053	-14.6419	1.67335	6.92029	-9.49501	7.90921	-6.07874	7.5819	7.2966	-14.7132	-2.16069	3.68952
141.875	11.379	0.48756	-8.3368	3.77588	-17.9593	-7.26904	-3.8821	-3.44776	-10.567	-4.5145	-1.39574	0.69137
142.5	-1.1462	10.4683	0.96919	-11.4395	-3.98365	-6.89624	3.68468	-0.90967	12.7899	11.275	-2.08838	5.24817
143.125	28.5279	14.9222	37.3982	29.0635	18.7448	2.56229	28.8422	9.84418	11.4445	10.6781	6.29743	29.1152
143.75	-20.0541	-9.18045	-10.7197	0.38132	7.15831	-28.3397	-7.50585	-23.0195	3.51426	-6.16244	-13.635	-2.47228
144.375	24.7956	3.62917	2.87384	30.4399	6.06473	7.80085	7.08148	-0.68548	8.33919	8.48531	27.3229	38.0783
145	0.8329	-2.9958	-5.84079	5.04782	-1.72918	4.78323	6.41895	1.00221	7.63131	-7.60396	-11.0847	-2.35954
145.625	20.2842	14.9473	7.17426	-0.05466	0.6621	-3.81183	-4.92493	-5.60939	-2.00052	11.2403	-2.57663	24.4218
146.25	9.6024	-34.5428	-6.71221	9.28747	11.7218	-26.4419	-3.0126	2.62777	-17.4073	-26.3003	-2.92701	-10.7327
146.875	-25.2555	-27.5982	-21.8607	4.57691	7.84794	-9.55716	-27.9387	3.31038	-34.9188	-19.8916	-14.7464	-16.1466
147.5	-11.6593	17.3836	1.36442	-9.46628	5.69357	-4.81882	2.49429	-1.2418	-12.0792	-3.25259	-13.3693	6.98025
148.125	11.2624	3.58533	1.90217	8.41634	1.69946	12.6845	5.38187	2.31734	-0.96486	4.06196	4.08551	10.0801
148.75	6.24414	-5.78719	3.02549	16.5423	5.42454	-6.21119	8.38404	-1.81047	13.6566	9.81626	6.68619	9.75723
149.375	-20.3908	-20.7901	-10.6364	-2.55937	-13.4515	-6.41834	-6.57352	-15.4492	-16.4948	-4.20591	-7.99721	2.72176
150	-34.8402	-18.4846	-16.2195	-16.8095	-26.733	0.05538	-15.7007	-9.34009	-7.13468	-14.8611	-13.1171	-2.19464
150.625	2.50799	-3.28509	-7.56525	-0.60132	6.46341	3.01177	13.1431	-3.28498	0.17114	3.50445	9.84838	16.125
151.25	-10.1766	11.8924	-14.0523	6.65283	1.59206	-7.15662	-14.649	6.53626	-2.01019	5.3901	-1.87873	13.6506
151.875	-18.218	-8.60386	-11.8416	9.30462	-1.78516	-16.4602	-12.2498	-10.0024	-6.87621	-4.93847	-3.21617	5.7951
152.5	-4.78027	-0.72765	-16.5912	7.85713	-10.9875	-4.91047	-0.18057	-23.4233	0.32103	-6.12164	2.45336	15.7641
153.125	-11.8408	-1.26018	-23.8298	-3.12276	-5.00908	-26.9148	-16.3436	-18.1045	-1.96821	-20.1317	-17.7235	-1.46457
153.75	7.04019	6.30661	5.90227	-3.52926	-5.47024	1.25475	-6.06701	4.68212	-17.9015	-4.75575	-14.6751	-6.95256
154.375	13.9061	7.74122	12.7211	-0.37684	-4.41942	4.29378	7.75657	4.61668	-10.5172	5.92839	-1.84328	7.17096
155	22.5175	14.4006	8.81078	11.5511	16.8799	5.65194	12.9583	16.3521	4.1532	11.2495	5.55482	16.3453
155.625	26.3314	16.4414	-4.86994	-5.28829	11.0606	10.8032	6.1951	17.4745	2.88538	5.83734	10.1	25.9343
156.25	10.0947	0.81474	-12.7993	-7.36187	-21.6464	-10.3794	-10.8461	-5.54872	-12.6897	0.21492	-8.91842	7.45346
156.875	5.57493	8.9004	2.24274	-1.57062	-20.077	-3.98084	-7.08115	-11.0836	-3.14012	-0.83856	-4.88745	-5.61669
157.5	12.0225	14.3156	4.49625	2.61581	-17.1338	7.99328	-3.42452	-6.68437	8.06023	-7.11497	9.59647	1.34967
158.125	25.0609	13.4419	5.3502	9.44924	0.41457	7.34358	0.73692	-1.53522	9.87948	-2.24465	11.9011	23.9824
158.75	21.5568	-2.43294	9.20896	2.45903	7.96474	10.8789	10.1724	-6.14268	0.41406	-0.49067	6.5266	9.28894
159.375	-0.30126	-11.5486	-1.27305	2.41832	-6.53506	4.00521	15.9985	-11.5389	-2.31259	-2.74277	4.73476	-5.02552
160	-16.082	3.11413	-5.3904	7.66464	-6.12371	-2.34221	6.55724	-3.99292	10.8703	5.45847	20.3846	1.98773
160.625	-12.2737	11.5879	-4.39869	7.27414	7.93521	-0.29826	-3.33684	7.42851	18.417	11.8343	18.8507	5.06451
161.25	0.41959	10.9649	-7.53547	6.45837	12.5033	0.98198	-3.43726	2.72864	12.7489	0.88184	-2.02626	8.62525
161.875	-10.5204	-5.90567	-11.8393	0.69237	-6.63435	-4.73314	-14.7334	-13.9138	-9.66859	-9.98143	-6.01131	7.11706
162.5	-17.7923	-22.5431	-13.6799	-0.15017	-17.1267	-7.73738	-24.3676	-7.28368	-24.3435	-8.23414	-4.67214	8.66877
163.125	-0.47562	-14.0066	-12.0515	-10.0898	-9.59704	-3.11735	-24.0263	-5.13844	-19.5244	-20.656	-6.49167	10.1823
163.75	10.5751	3.58184	-5.74947	-2.138	5.97536	4.10695	-3.48622	-10.5718	1.30976	-12.3718	3.80646	24.2616
164.375	21.3755	15.7875	8.28093	34.3911	21.7561	19.8223	16.7167	7.47305	27.1718	13.0905	18.5577	22.9517
165	17.6781	5.65827	-10.1512	8.85222	9.17637	-0.88713	-3.94369	-0.51856	8.43279	-3.557	12.2355	20.8865
165.625	1.52954	1.21822	-15.4647	-17.8687	4.02093	-11.2909	-7.29628	-4.84158	-15.8266	-11.9676	1.85415	29.2992
166.25	-2.2107	10.5044	-8.11289	0.76017	9.85343	-9.70286	-9.31018	2.27634	-20.6488	-18.3147	-11.6505	11.9502
166.875	12.1382	-9.52654	-15.9408	9.66815	0.96735	-15.2812	-7.69802	-3.95867	-4.01098	-4.3725	-22.9434	6.29377
167.5	1.34851	-1.66252	-0.38697	-12.1641	5.48228	-9.35161	-8.77207	-12.3255	1.62772	6.20018	-7.87551	18.6899
168.125	21.4555	20.9867	20.5106	22.4568	36.6059	15.822	20.4233	21.0149	41.1833	10.8729	30.0112	46.8917
168.75	8.19295	6.06323	6.01367	20.8065	23.2183	14.6546	12.1552	22.489	19.2787	-5.63822	18.9564	45.2925
169.375	3.76259	12.0338	18.9779	13.2698	13.8082	10.4064	15.3705	20.2407	16.4991	5.89194	31.8066	27.6391
170	-17.3875	-23.715	-17.7403	-3.81309	9.58523	-23.1234	-16.6602	-0.55263	-1.38135	-15.0251	-8.55954	10.8492
170.625	5.38878	-8.33895	-2.11741	24.6848	21.1183	-7.34835	22.8044	11.7681	4.94538	12.9774	4.2652	11.0743
171.25	-3.3633	-18.0059	-6.6049	0.79103	-0.99085	-12.3433	3.85841	3.52687	7.67976	-15.5469	-4.60437	22.1314
171.875	16.1193	-7.26469	-4.0318	-3.73549	-0.86374	-8.78185	-1.38196	7.07879	-0.75151	1.36968	-16.6298	6.75952
172.5	-8.46395	11.6609	-9.38779	1.41724	-5.31575	1.74354	13.8903	-12.1893	-8.25999	9.68118	-6.91013	18.492
173.125	-14.1158	10.8225	-19.95	-19.8404	-26.2362	-9.92574	-19.0451	-5.69122	-2.51905	-17.0115	-37.3848	-9.71789
173.75	2.89271	4.62728	-9.31454	1.70913	12.7607	-1.91231	-1.91019	5.91928	-1.89728	-21.0178	9.59749	9.25102
174.375	15.3786	6.89764	6.71314	15.0549	-4.96251	-7.17358	1.8307	-4.12607	15.4991	-1.01913	11.6798	35.9921
175	-0.21178	-2.06121	8.75334	-1.30073	-6.175	4.57343	-2.44862	-27.2544	5.7352	13.7064	-17.0401	13.6176
175.625	14.4855	18.8572	25.7881	21.9656	19.0179	18.566	23.0818	27.981	18.8982	17.0006	19.9688	30.8638
176.25	-23.5234	-14.6845	-3.13087	-13.5873	-21.5028	-17.4155	1.86131	-4.85107	-9.67009	-17.3227	-23.5464	-12.4935
176.875	5.38758	-22.3319	-8.95087	-3.00534	-18.7106	-9.63058	-9.18933	1.35026	11.3273	-1.6774	-3.49877	-7.7043
177.5	-5.63696	-0.81737	-8.53437	-29.1411	-6.19155	-4.64447	-25.5237	-12.9764	9.43163	-21.2523	-11.49	10.6554
178.125	31.1846	-4.3227	7.75946	15.8502	-10.2358	10.0858	6.85921	-5.60924	-0.45996	-30.2525	0.21579	16.202
178.75	-5.74582	7.15469	-10.4022	-19.1937	6.54623	-28.3967	-1.73273	-17.4111	-6.46283	-6.04736	3.15109	25.5194
179.375	8.12302	-9.12072	3.50517	7.60233	7.79093	15.8255	12.4066	10.9914	28.6796	15.3628	-1.46775	27.4582
180	16.7065	-11.9021	-3.52603	8.75997	7.71898	0.67734	19.5242	6.37728	18.7485	19.0441	-1.74919	24.2164
180.625	-2.45286	10.9605	9.52946	7.58065	3.56277	17.7237	8.69542	-4.34669	14.2684	12.5359	-0.21382	33.8747
181.25	-5.43204	-14.841	-15.033	-6.38832	4.37779	-33.8198	-3.14133	-35.3555	-18.9045	-9.0766	-14.7553	6.94896
181.875	-2.10139	-10.2195	-16.6798	-15.3772	-10.91	-9.73232	-24.0327	-12.0294	8.39721	-8.56872	-1.00533	1.25483
182.5	17.2369	-1.62921	-3.39967	7.37797	5.78632	1.07624	15.129	8.16623	30.5302	14.4086	18.4876	10.3204
183.125	7.57363	19.6928	-6.58335	19.8586	15.6721	12.8947	14.5512	17.2773	26.9236	26.8373	28.3911	38.2306
183.75	-5.96845	-18.7728	-13.7001	-5.92758	7.61565	5.58948	-11.1569	-20.9482	7.00092	-12.5765	-8.83307	3.7545
184.375	-5.59004	4.63173	24.6579	-8.39772	11.4821	9.84296	18.6976	4.60736	-3.89034	7.55733	3.73879	38.4268
185	9.59828	3.16321	-3.13367	3.98026	1.27875	-23.846	-4.91653	0.5734	7.88453	-6.01029	-0.87393	31.4648
185.625	-6.15276	-10.2332	-1.88223	5.56872	-0.50588	-0.94282	8.45113	-9.09493	1.0612	-7.7834	-5.23557	24.7335
186.25	3.73454	-5.88408	1.55793	-1.1887	0.10796	-0.26672	1.41256	-2.30617	4.80806	5.99002	-1.17988	25.9907
186.875	-7.52999	-14.189	2.90266	-8.49959	-22.8227	-25.6591	-6.40356	-12.7861	2.53664	-2.10364	-12.3801	3.83079
187.5	-3.64623	-0.61257	5.91371	-2.7047	-11.3767	-5.94031	-5.5424	2.67489	10.4779	-10.2685	-18.3531	13.5513
188.125	-10.0672	-3.28044	-5.96876	-9.50103	-15.4356	-13.9686	-7.87665	-6.29469	-5.34466	-10.3206	-19.7731	-0.94713
188.75	-0.79926	5.07675	7.89137	12.968	1.59879	-5.35498	-7.49404	-2.02818	0.79465	7.51283	11.927	30.0533
189.375	3.69416	4.70948	12.6747	9.9064	-2.6255	-4.03299	8.00408	11.0982	8.81166	-1.21528	7.3564	32.2881
190	11.2813	-0.28548	10.4226	11.9231	7.30878	-2.132	3.40403	1.50589	13.0427	-0.96195	16.7192	41.4758
190.625	15.1487	6.41449	-5.34649	5.65389	6.83232	-3.07233	-10.0787	7.33356	14.0902	2.19882	17.947	34.1103
191.25	18.35	4.59069	0.19052	16.8736	2.79241	17.641	12.6451	7.8368	17.995	7.01685	11.4566	48.5025
191.875	1.94449	6.57132	2.29316	5.68192	5.53704	8.56096	15.8429	15.2708	8.71939	-3.24239	2.8843	44.5596
192.5	0.99463	0.51817	0.4152	7.54943	5.22641	7.62393	3.5889	8.94166	10.7183	7.54686	16.6219	31.8528
193.125	5.89206	-10.2055	14.0975	13.2113	15.5823	13.7379	-2.90224	10.4729	20.0573	16.3183	12.885	25.5509
193.75	-2.94556	-18.8075	6.6895	4.00209	0.14294	-1.6963	-5.67689	2.73048	13.7467	4.76988	2.06396	32.0014
194.375	12.3612	5.71211	8.59945	13.2254	8.17838	-9.3342	6.11265	-7.51802	12.5848	2.53964	6.60292	44.7579
195	16.5689	12.0427	6.25665	4.21842	22.3042	-0.72596	1.51223	0.71016	14.5666	6.06732	6.81673	47.8439
195.625	-3.5095	-10.9105	-8.29523	-14.4369	4.71283	-21.01	-9.37552	-4.8159	4.01404	-4.54614	-9.38928	19.9474
196.25	-0.00111	-7.07073	-3.28424	-9.66688	13.0441	-13.5343	1.03892	-3.761	10.5686	4.03431	-0.25619	13.8506
196.875	6.90557	10.8728	2.29045	8.61501	17.6824	2.80969	6.41345	13.797	18.2794	14.3037	21.7188	35.9145
197.5	10.7458	16.9864	1.54389	11.5385	1.56138	-0.57941	3.69688	16.7637	4.95501	30.9621	23.7125	41.4572
198.125	26.3402	13.5731	15.1207	12.4162	13.2386	12.5775	16.0246	20.5073	15.7279	33.7564	20.9708	47.1377
198.75	22.0384	14.6933	13.301	17.4228	22.4551	25.3606	19.4592	16.7803	26.7745	20.6431	15.2797	54.4369
199.375	6.62932	8.46323	13.319	11.9207	8.71419	13.5751	10.5147	0.85725	18.8139	10.683	8.77151	29.529
200	-7.25865	0.21891	1.34823	6.16105	-0.92769	-6.81614	7.50588	-6.75403	17.3962	-4.48715	5.41643	28.1444
200.625	-14.7626	10.1599	-12.0139	-1.76379	4.60195	-6.09757	3.07584	-6.54654	12.5714	0.35056	-0.23707	61.8353
201.25	16.2736	14.2902	14.4489	6.88687	12.8492	2.26675	15.601	7.40507	13.6616	26.5084	11.4327	63.392
201.875	17.6393	8.18799	14.6345	13.4244	2.92478	-6.94673	21.6196	11.9235	7.40792	19.4148	16.6737	50.19
202.5	-2.11883	-6.98106	0.5001	-9.20954	-6.49109	-15.1133	9.79387	-2.14455	-2.61548	-10.9586	2.07841	47.0547
203.125	14.2398	-9.58954	6.61921	-10.3309	-0.30792	-6.15507	7.95727	-3.53443	7.20694	0.85601	11.1592	42.7088
203.75	0.56757	6.94822	14.007	-3.27431	3.53551	9.57021	-2.85302	1.60469	8.38291	6.96939	19.9962	46.7757
204.375	4.89932	-4.46	13.8479	-2.03167	8.3345	8.93959	-0.11521	1.518	5.49372	-4.92898	15.7086	75.5988
205	4.23111	-8.91783	4.74114	4.34808	17.3716	-7.16298	-4.81427	-3.83168	4.10945	-7.22225	9.46854	84.6866
205.625	-17.5386	-9.4361	-10.9684	-8.58924	-2.60389	-19.4714	-11.0884	-17.404	-0.12196	-19.8574	-4.06167	65.3668
206.25	-16.017	-16.3843	-12.8398	-11.0366	-26.4539	-19.4805	-4.9315	-22.7655	-10.1241	-16.09	-10.1232	64.9801
206.875	2.61306	-0.90413	1.76635	17.7666	-13.906	2.92656	-2.76629	-5.07648	0.91506	13.0114	8.13524	98.1874
207.5	14.4072	-7.58396	5.29431	3.5897	-19.4659	8.34252	-3.18931	-3.24652	5.06393	4.76886	9.85729	98.4649
208.125	2.29916	-15.8491	-11.0728	-3.77833	-11.6748	0.55805	-0.79581	-7.20361	-1.10742	-10.2297	7.04862	95.7109
208.75	14.5865	-7.59423	-13.3502	3.6588	-1.6593	7.02079	3.93904	-3.69683	-2.937	-0.6998	12.1296	102.951
209.375	14.7876	1.47841	7.53752	3.99788	2.09068	21.2486	19.7055	10.0038	2.7234	24.803	11.1783	135.921
210	14.9499	19.2186	21.8653	4.42492	7.87806	11.0706	12.5693	12.1844	13.543	18.9151	9.75933	135.34
210.625	8.85796	-9.56844	6.70501	12.7436	19.1409	3.37529	-5.73722	-2.14738	-2.37653	1.6993	15.9529	113.943
211.25	-0.79424	-21.0286	6.19634	-1.58142	-9.8748	5.09721	-6.94409	-4.33409	-6.45005	-8.38041	10.8476	101.088
211.875	9.89393	-11.7906	-2.68183	1.1416	-3.35294	-1.04657	-0.13353	-6.02891	15.3075	3.26254	5.41623	99.8567
212.5	11.1089	1.68574	5.84646	22.3441	2.30558	18.6405	-5.44287	-3.7772	22.6727	20.3307	-3.91754	115.607
213.125	20.0646	-2.08142	-5.03844	4.78073	7.47299	6.36317	1.82424	-7.23891	3.92721	-12.9675	-2.03386	98.7267
213.75	-7.26988	-13.5256	-12.2726	-14.1877	-16.272	-26.7149	-13.1182	-11.648	-21.9171	1.88202	3.76626	78.5165
214.375	8.37587	5.56822	2.48949	13.4621	-2.70451	12.2928	11.2874	-10.8892	20.8082	7.47912	27.1778	90.4609
215	20.3481	7.8244	13.8184	2.80577	5.19501	8.77315	7.17163	1.08302	16.4323	13.2783	14.3222	77.3378
215.625	-4.4147	-15.6771	4.83149	-1.09741	4.70669	-1.99602	-6.78963	-8.82526	14.9281	6.04701	-7.23868	54.5905
216.25	-1.11785	-20.2897	-22.5971	-7.90917	-11.9559	-10.1211	-4.88866	-18.0655	-0.96155	3.40985	-8.12694	28.8886
216.875	-8.66454	-28.4406	-20.5522	-7.72894	-6.58192	2.81318	-14.5275	-5.00711	10.3031	1.94766	12.0276	30.9007
217.5	9.1784	10.5209	-5.54915	18.5078	-8.49971	9.85852	-1.28846	-3.54025	8.20721	-2.15308	8.45147	31.7371
218.125	9.45338	10.8183	8.72542	16.1508	-8.58363	9.80462	0.21347	3.25173	8.80407	12.6728	12.5456	41.4346
218.75	-13.6847	-21.1035	-16.6478	3.49993	-27.8999	-4.17089	-12.3815	-6.4969	-10.4324	-9.39692	-0.5429	19.7394
219.375	-22.4148	-0.9521	-8.50436	-21.177	-6.06567	-14.5746	-6.42861	-7.71227	-7.34059	-2.71529	9.14086	18.5097
220	12.1778	-3.80297	2.07739	10.4043	6.32611	8.86682	7.41349	-15.6068	3.23698	2.57548	14.9371	32.9976
220.625	-2.49815	-3.50709	12.4746	-3.01417	-2.96194	-1.83989	10.6403	2.20023	-4.57375	5.07343	11.8673	20.0295
221.25	11.8982	-5.26517	6.7999	-6.38142	-3.24555	4.82659	-2.94273	7.9514	16.5354	11.4318	-0.98815	30.9021
221.875	2.61128	-17.1011	-10.7752	-14.1413	4.32544	-4.32303	-0.26673	-23.2847	-6.69586	-10.2669	-3.39315	9.60448
222.5	5.53298	-4.12655	-7.80922	-1.1147	-18.3105	-6.87887	0.07484	-22.04	-4.17762	-14.4243	-7.81108	14.1317
223.125	25.334	13.4218	2.2914	0.27065	10.7029	22.8431	6.27594	30.7991	25.6254	-1.75366	32.2198	19.3538
223.75	1.5773	6.51022	10.2511	-0.79288	10.0667	-3.20359	-2.15844	2.99812	18.1295	9.10894	-2.13228	15.4254
224.375	-0.10421	-2.36253	2.63845	-3.83101	-5.89562	9.36608	7.82236	-9.82295	26.5855	-6.15139	8.42186	-10.8985
225	16.4977	0.29241	12.1913	-0.14447	9.29399	6.25491	23.4096	15.9892	3.97686	13.3455	5.46557	6.73853
225.625	21.9243	27.134	-1.32502	2.3724	5.25637	-4.60451	22.4065	3.39052	25.7137	19.1648	15.2879	27.0217
226.25	25.2368	12.719	34.2336	18.2321	2.49352	4.28609	14.4262	5.23286	33.7761	25.9418	3.31814	10.976
226.875	41.3654	14.2892	25.6499	24.7275	20.6356	20.9882	28.9396	10.605	43.3642	30.5845	1.33049	20.0885
227.5	11.514	-3.02814	5.65163	-11.9913	-10.1561	9.66213	4.9161	-12.3513	4.88715	16.9447	12.6358	17.9823
228.125	12.4122	-12.4174	12.0322	21.928	21.4272	3.52616	-3.57173	-1.06173	6.52352	-0.76776	14.8147	10.8421
228.75	4.2957	2.86463	19.5487	19.6321	9.70097	9.00203	11.2825	11.0861	23.7181	7.76516	7.23061	16.8867
229.375	29.7023	5.32761	26.4224	11.6447	19.2444	18.1934	10.1237	29.4374	29.9842	25.035	17.0758	22.4983
230	-6.07644	-12.1507	-20.4469	2.34	-14.0726	-20.8667	-20.7967	-3.14331	-17.2696	1.70712	-4.73247	2.93147
230.625	11.8382	12.815	8.35737	-1.28607	-2.79323	-0.68255	7.36508	5.94776	7.10122	7.18425	-0.90654	-11.7614
231.25	16.6879	11.4374	3.33372	5.7597	17.6914	15.8107	18.0216	-3.28545	4.78168	15.8386	7.65241	-13.2323
231.875	13.6852	19.928	14.2742	5.33729	14.6252	17.1825	11.5112	11.3062	5.00123	2.14516	13.7604	7.31918
232.5	5.70637	18.9106	19.068	5.93009	7.15167	21.2125	22.3469	14.6674	19.3756	12.8974	30.5899	28.0305
233.125	-0.19302	-2.78546	20.3018	-2.40393	2.69661	4.39741	-7.3518	13.8562	2.38035	-10.4882	1.38669	14.6681
233.75	-1.34483	-4.88983	0.45814	-0.86223	-11.3309	2.13403	-13.176	-1.64935	-1.85095	-1.69115	-2.02931	-20.9872
234.375	20.5954	-17.1067	1.08595	-12.1725	6.64123	5.16515	3.01853	-0.98309	15.2131	14.6336	10.3287	14.8879
235	19.1936	-3.7075	-9.93151	-10.724	0.40543	-10.7192	-7.43187	-16.1434	9.21442	-11.6273	-14.5231	6.90177
235.625	22.5556	3.67329	13.6138	9.14027	15.7813	11.6752	7.38413	20.2967	5.34721	2.40146	10.7804	4.24773
236.25	-1.20351	4.89827	-1.04092	2.4574	3.23557	-4.13422	-2.29939	0.09822	3.85055	13.1251	2.44703	1.48605
236.875	14.0728	-7.41984	6.11374	-7.34642	-1.44564	-7.1251	2.73598	-1.2575	7.9323	-0.58005	4.81119	8.87098
237.5	9.29499	2.81607	3.80586	5.92683	6.35546	-2.02602	4.19772	12.0573	2.80214	3.67247	-5.82199	12.7605
238.125	8.97891	-9.89081	13.404	-6.01176	-12.4069	-9.96957	-10.5681	5.63507	0.01581	-5.63049	-1.19817	-5.97189
238.75	2.79029	-2.51856	10.0711	1.69495	1.44802	4.13245	9.47963	0.75738	4.30249	16.0141	10.8173	9.6078
239.375	9.61322	7.91811	1.75709	1.19557	-4.5984	3.58954	0.62815	12.2867	18.3472	0.99718	-4.96389	-6.77384
240	-5.8013	-1.92114	1.23664	-15.8397	-12.6168	-10.5974	0.10396	-1.70082	-0.01528	-0.39359	-3.47756	0.87014
240.625	7.87424	-5.4496	-2.11133	7.10343	4.42514	4.7431	4.04205	6.24151	17.1198	-19.0458	8.41457	4.72405
241.25	13.6566	-3.14877	-3.96403	11.5886	-1.38371	-7.10434	3.29444	11.1418	17.8322	11.8118	14.1375	7.70231
241.875	19.5754	-8.25032	6.20646	9.5464	-11.2982	4.0438	2.01113	-2.83907	22.448	12.1371	7.39016	15.0751
242.5	7.11078	4.99367	1.68721	12.7932	7.57978	11.9329	0.18811	1.01921	18.0385	11.2898	9.39036	28.7266
243.125	7.08614	10.3407	14.5329	19.79	12.8659	10.6363	17.7132	10.7815	17.6843	2.13516	7.85752	33.7006
243.75	-13.0751	-14.1568	-8.25073	-12.6482	-13.9117	-10.1891	-19.519	-15.6771	-12.4524	-18.3317	-11.7505	-3.39072
244.375	-2.22931	-7.89145	-20.8787	-10.5267	-25.0833	-19.3543	-35.2299	-18.3873	-13.5362	-14.099	-5.02602	-1.35639
245	6.13533	-3.46568	-0.86297	2.88288	-3.5341	-11.3871	-17.3261	-8.58807	2.38134	3.29742	1.09811	24.9285
245.625	18.6074	-5.6387	18.0234	13.2482	7.57689	-3.06936	3.85572	-1.67211	19.1206	22.6407	5.73182	56.9223
246.25	17.7448	-12.2465	10.7755	5.13583	-1.92493	11.7077	12.9127	11.2614	8.00364	2.39168	2.22826	64.3611
246.875	16.5525	-8.37776	12.255	-0.08283	1.5583	3.43229	16.4007	7.22726	-0.45631	1.79731	-2.68136	55.5149
247.5	7.47743	-4.55555	7.27294	-2.70018	3.97722	1.01839	15.8209	2.62941	5.75585	16.3086	-2.53606	56.0371
248.125	16.5061	6.45375	15.7824	4.99204	9.80227	8.60294	19.3311	5.54651	15.5483	17.2407	9.06007	68.4616
248.75	18.8119	-2.08442	-0.32499	-2.12234	5.37781	-1.99409	0.53556	2.83086	3.55381	5.17069	4.28184	46.1715
249.375	17.7974	3.24069	-12.2044	4.03769	-3.4326	-4.74824	5.27089	7.57501	2.7305	-1.70287	-15.0252	39.5327
250	25.7197	14.5333	6.01377	7.17248	13.5952	4.92901	9.94644	26.781	14.3038	9.23406	0.59462	57.52
250.625	6.45161	5.94618	6.25448	-2.04095	-1.51569	-1.78643	2.91598	-3.8281	8.522	-3.02865	-0.24907	73.2914
251.25	10.2411	0.02269	3.34376	5.05606	-16.2102	-5.17906	-6.74389	-21.2952	11.192	-12.1339	-0.52453	60.056
251.875	19.821	8.92545	12.8777	12.0254	-3.7705	11.1542	-3.70706	-7.61129	8.6466	5.2666	12.1623	66.2453
252.5	14.451	-9.20734	9.4894	-11.3702	-13.1259	-0.65461	-10.6031	-7.12241	5.23711	2.95495	-4.62896	67.6377
253.125	7.78643	-20.0461	-1.97466	-10.0424	-15.5201	-10.6798	-9.31835	-2.36052	-6.3531	-4.79507	-11.0316	62.3635
253.75	13.8	1.02194	2.17819	12.5576	-0.40944	-0.3585	7.85883	13.9634	-3.52823	-0.08508	6.15445	61.2622
254.375	8.92999	-0.34764	-1.65518	1.22962	7.54875	-2.47651	-7.61462	0.03673	-4.3298	-0.02351	7.21762	67.7203
255	23.9515	4.71382	8.66112	13.4685	3.76707	9.58797	-5.4264	3.88886	7.98643	-0.75312	5.40478	52.772
255.625	30.7645	3.26891	5.20319	13.488	5.97874	11.8714	9.30295	10.4771	22.0995	0.46871	6.96461	47.5635
256.25	16.9593	-4.17186	-8.45404	-10.6588	-3.6717	0.46112	-8.93051	-7.52705	1.78941	-5.4586	3.18025	47.7384
256.875	5.30396	-3.28565	7.18927	-5.21826	0.01088	1.76191	-17.3139	-1.02548	-4.79927	-13.0923	5.00345	49.1118
257.5	4.4735	-0.99095	15.1184	-0.88982	-3.02743	2.67694	-5.46097	7.02889	-9.35352	2.17711	-0.54581	50.7773
258.125	7.34189	4.10308	15.1232	4.70378	6.13461	3.20612	4.276	12.149	-7.37947	15.3693	9.60609	66.4095
258.75	16.8177	-4.06706	11.7346	0.04745	8.2988	3.67915	4.1751	15.7019	-2.45513	6.0902	0.15772	81.6006
259.375	18.9368	-8.1353	16.3308	-1.87336	7.13758	8.34735	-5.46188	17.1213	6.4944	11.0382	-2.35247	92.7105
260	11.2938	-1.39616	17.4282	3.5663	-5.897	1.18252	-0.14319	9.44541	17.4989	6.54739	-3.89734	119.133
260.625	0.70712	-10.9223	10.6626	3.75259	-8.49186	-0.91709	-0.61817	4.00548	4.5691	3.86791	4.62856	116.452
261.25	3.90545	-3.10651	9.56435	4.19181	4.64214	1.05825	-1.5331	4.26906	-2.57314	1.0268	6.35532	104.824
261.875	13.113	3.59023	4.79907	8.20036	16.1869	6.09571	10.0327	11.7596	10.6824	8.82419	14.0627	127.34
262.5	11.7249	-16.8492	-9.087	7.98615	13.157	1.09644	13.532	9.4485	7.68014	5.22642	16.3496	139.381
263.125	1.83358	-27.1755	-16.4289	3.72645	-9.41993	-4.64089	2.92429	-13.7003	-8.97735	-12.5551	1.18546	145.702
263.75	7.71408	-19.0786	-5.40969	2.58999	-3.87127	10.5456	-1.16828	-2.14312	-0.08658	-5.28636	7.52703	154.926
264.375	16.1111	-16.4955	3.89216	-1.90036	-1.40642	6.5957	-9.1996	5.78324	0.73131	-3.92285	1.99057	153.687
265	12.7347	-6.80755	1.67218	-0.75347	-4.8382	-4.03071	2.67983	-1.74627	-2.02216	-7.24022	-4.00827	143.268
265.625	15.9867	-6.58325	-0.44406	-0.92748	-0.89361	-2.15347	20.3576	6.30238	-2.30099	3.26094	6.24864	134.321
266.25	7.41162	-8.64191	2.62542	-3.34589	-16.3562	4.11591	6.89624	-1.00958	-4.40663	1.40472	3.24282	139.167
266.875	9.29121	-1.84332	-0.2607	-0.90379	-9.51214	7.27801	7.77921	-18.5933	9.67023	8.98576	-2.08128	141.789
267.5	17.3415	-14.7056	-2.90449	-6.05667	1.10767	1.52443	9.60163	-11.6717	1.46192	7.03048	0.87369	119.426
268.125	8.03467	-19.4904	-1.54761	-5.94375	-1.77157	-4.41868	6.91968	-5.2189	-2.06277	-8.14286	-0.93548	94.3648
268.75	-5.26362	-15.838	-15.3407	-11.2012	-5.81052	-10.8959	13.2875	-10.2578	1.1387	-5.78216	-8.08882	68.9711
269.375	-0.08791	-11.331	-19.2042	-5.4555	-4.91225	-3.91111	4.28064	-4.73126	3.08914	-1.02617	1.90053	58.6429
270	12.3727	-4.06208	-6.61854	6.39056	-4.07591	-0.53875	-4.79291	-3.81594	6.65173	1.32909	9.90525	50.3899
270.625	13.6845	-9.09732	1.75148	-3.69544	-16.0435	-2.74042	-5.82517	-0.3286	-2.87958	8.03236	4.14241	23.3232
271.25	7.86285	-12.645	4.78333	-5.41807	-6.96247	0.41262	-3.00053	1.13029	1.74388	-0.09753	1.57714	25.8129
271.875	3.10429	-4.61519	1.72282	-3.2191	-2.02107	-0.20578	1.07484	-7.87084	11.6469	-0.61158	13.0766	36.8495
272.5	11.2386	-1.27134	8.21818	-2.53952	-4.79051	-3.39879	3.92171	-1.04858	16.6423	8.60555	16.5696	30.4885
273.125	7.19477	-9.21469	13.0252	-0.498	3.07313	-10.3437	6.0534	0.56005	21.4463	-0.40346	0.57148	21.4965
273.75	6.45588	-1.70949	13.7131	2.0863	-0.32922	0.79799	2.60395	-3.46572	22.25	4.02565	0.95767	12.9206
274.375	19.5355	9.82236	23.1873	13.5454	2.38272	12.5134	9.25193	9.05618	19.0109	6.50898	15.6108	19.0791
275	21.9522	8.48088	18.7304	14.9899	10.9798	5.21499	14.8	6.71552	13.3933	4.39592	13.681	11.8296
275.625	9.49362	1.20225	2.96778	4.0895	5.14065	0.54513	7.04704	-1.93676	2.40315	-4.07972	4.52663	-4.20247
276.25	10.1607	7.25708	5.33849	4.69377	0.55088	8.8882	3.48464	3.71032	3.90146	-1.7542	10.9017	4.24943
276.875	14.4575	11.698	13.5458	6.39039	1.99525	9.68963	2.24494	-1.41263	13.7904	4.842	0.93972	-3.94981
277.5	13.8934	2.12416	13.5345	0.79569	2.74261	4.36071	12.2089	-0.86988	14.1326	1.36593	0.98055	-9.23511
278.125	20.8601	8.34028	18.6556	1.94729	6.11975	9.43192	13.0187	14.1442	11.3514	6.39012	14.7667	-11.6772
278.75	12.2034	4.27585	12.07	6.53387	3.11348	-2.45622	-0.75051	11.2367	8.03925	-2.02253	5.44731	-21.9034
279.375	14.2255	6.55595	9.40297	12.3515	1.65282	-5.86341	6.1323	12.9571	10.8175	-0.4244	6.43678	-12.6342
280	4.11326	1.92825	8.529	8.91657	-3.99519	1.06994	3.80032	6.58115	4.13118	-5.48092	3.82725	-16.5305
280.625	-4.82791	-7.68881	5.2348	1.04986	-5.26215	-3.51139	-3.57463	-8.16645	-6.97051	-4.3118	-6.41428	-14.2069
281.25	7.02864	-3.03165	16.3475	11.6262	-1.81008	8.11918	7.85783	-3.52563	4.73305	6.75427	6.42629	5.68522
281.875	10.0158	-1.64695	13.4385	9.61606	-1.57167	6.28391	12.1178	3.47771	5.29673	12.8748	9.78328	6.50105
282.5	14.1081	7.57262	8.38298	4.73689	0.35257	-3.2823	9.96523	11.6597	0.22075	10.9741	12.8451	-1.55381
283.125	7.35858	4.23634	1.46698	4.98627	-4.4666	2.08532	-0.92797	1.42646	2.92244	0.46355	5.7466	-20.6377
283.75	-0.56676	-6.86216	10.4447	7.37372	-5.44879	4.89374	-3.45629	-9.10696	11.1946	4.66429	6.36271	-14.515
284.375	9.25723	-8.75962	17.7797	7.68408	-1.62929	2.07148	6.10116	-3.16277	5.57892	9.5714	-1.28288	-3.11754
285	10.71	-10.7422	8.10745	-7.98017	-2.32116	-2.27662	7.03563	-2.12652	-2.20707	3.24623	-13.1631	-15.2176
285.625	11.1826	-6.29901	2.56382	-6.49591	2.39749	4.69317	-6.73771	-5.08744	6.57526	-1.53739	-3.93818	-14.8541
286.25	6.67226	2.77766	-4.68819	-13.1304	4.16641	4.8257	-2.71273	-6.8049	12.1839	-3.50026	4.50658	-18.2725
286.875	-2.20369	-6.09383	-3.69925	-15.0478	-6.59698	-2.57459	5.62615	2.12866	0.286	-0.70421	-3.41299	-20.5081
287.5	1.63801	-6.76055	6.1925	-4.69209	-7.77921	-8.89003	1.16933	4.96579	-5.13589	-5.75699	-17.1326	-13.8658
288.125	10.5654	4.21581	5.66486	4.80468	-9.49434	-4.23699	1.83493	5.07551	-0.11863	-2.54805	-5.07561	-20.719
288.75	15.0434	12.9087	10.9415	6.92099	-4.67977	2.70394	10.3679	4.49236	1.46878	9.43308	12.5824	-29.4086
289.375	14.977	21.2843	17.7464	8.96264	11.2229	9.653	17.5114	15.3649	9.61604	11.1554	19.9608	-10.4122
290	3.30558	1.79592	2.68438	-9.75879	0.15229	0.94967	11.4691	5.0617	2.40473	-10.87	8.57469	-8.79619
290.625	2.43214	2.30931	-13.2419	-20.7591	-6.12097	-10.6298	-0.14529	-2.36184	-13.709	-14.8103	-4.78317	-25.0413
291.25	19.6644	12.0961	-2.09412	-3.01773	0.67392	-9.52025	2.41339	13.5365	-6.37074	7.25118	1.30459	-11.6897
291.875	25.3451	16.6582	24.3964	14.5653	2.10334	7.35572	9.11015	17.5636	8.88784	17.427	-0.72731	-7.85309
292.5	18.6218	16.5916	22.4724	29.1258	0.36122	22.3974	17.3903	15.8001	20.6975	21.8048	3.50231	-5.48739
293.125	18.7434	5.13745	9.95357	9.68467	1.36136	12.1268	13.2042	12.5121	5.49101	9.00802	4.32296	-17.7123
293.75	28.0127	9.84736	7.14857	0.00661	7.68825	7.82807	12.3917	16.7221	-1.43754	8.94463	8.28138	-11.2354
294.375	4.38048	-11.5457	-5.25577	-19.9632	-13.4342	-14.5632	-3.86841	-3.42721	-1.66877	-1.51898	-7.85078	-30.1949
295	-3.05887	-13.7988	-4.53922	-11.056	-13.7279	-13.7056	-11.989	-6.79853	-0.21197	-9.55797	-3.66538	-38.3105
295.625	5.94516	0.07243	-3.52396	2.47337	-0.66875	-2.2899	-5.82127	6.58204	6.34813	-14.8826	-1.21592	-29.5041
296.25	7.27466	7.80206	7.27347	9.28867	-6.39018	6.90008	3.39566	6.37929	4.48887	-4.03003	9.31301	-17.0702
296.875	8.49006	-7.65718	4.94259	12.5841	-0.67848	-12.8558	3.17308	-1.10884	-3.67299	-4.2901	-4.09705	-26.7991
297.5	10.6819	-1.71252	11.4511	8.30269	2.43318	-5.38366	-0.26721	5.89493	-4.1471	-10.6349	-8.60251	-27.3157
298.125	13.6399	2.74625	7.68052	12.9099	-13.0909	4.74279	-9.71677	0.356	-6.10343	-6.22483	1.12738	-20.8941
298.75	22.002	4.21682	6.48041	11.5199	6.71338	2.91639	-1.23361	1.46599	6.88846	19.0007	5.40184	-4.54748
299.375	17.1091	10.7334	15.1419	11.0697	16.2002	7.11036	3.65612	2.92626	15.2817	23.5789	9.57785	4.00798
300	16.282	1.86604	13.0199	13.0935	6.9076	6.01574	12.7914	0.97322	0.99915	22.5849	16.4572	-4.79081
300.625	27.9547	4.73675	3.612	-2.40132	5.25204	2.18584	10.6031	8.2778	9.51865	7.53889	11.219	-1.34306
301.25	16.1941	1.17078	6.45157	-2.9609	-1.72262	4.10581	2.60358	-0.8946	8.36135	-2.70726	-0.36407	6.35674
301.875	6.37653	-7.10738	8.2835	11.7698	0.79396	-1.9273	3.53335	-1.95859	-1.11623	12.5103	-6.00333	-1.71077
302.5	1.73608	-19.6569	1.15566	14.2324	-6.49899	-6.74752	-4.43923	2.88872	-6.19671	6.18713	-15.8499	-9.38801
303.125	7.86319	-9.70784	2.17536	6.94921	-15.2264	-4.21344	2.2421	2.39236	1.49627	-6.49138	-8.85839	0.44541
303.75	2.88331	8.11739	-1.93085	5.38655	-17.0833	-2.66392	-4.9945	-5.45178	-6.10454	-8.55433	-6.31782	-0.88488
304.375	8.01102	4.05293	5.74837	4.68782	-1.98204	0.8618	-1.75676	-7.27314	-2.90649	-4.60031	0.29509	6.24508
305	11.158	-2.31238	6.46659	14.3151	-0.24855	9.40443	5.3836	8.9336	9.97852	1.62793	8.15879	14.465
305.625	1.61976	3.21148	3.27247	6.24553	5.41801	-1.0312	-5.81641	7.90703	9.85442	4.12458	-0.9084	6.08476
306.25	10.4374	6.82359	11.8375	1.19687	4.78807	-8.54194	-7.63613	5.19471	-1.94228	4.7494	3.41677	3.81289
306.875	18.8848	3.22981	14.3578	10.0337	8.31268	5.36602	-2.12555	19.0061	-1.96716	13.4953	7.88513	13.2465
307.5	14.6494	1.03156	5.53576	-4.68411	4.24298	9.89017	-9.67931	9.58857	7.21368	3.81543	2.78375	12.3864
308.125	22.1522	18.2059	16.5126	2.78545	12.0208	16.3144	-0.05034	9.94766	19.3539	11.4285	9.11465	11.8706
308.75	28.4277	18.3519	22.6404	18.0504	7.18969	20.6658	9.22229	12.2946	19.5407	3.01582	13.9029	21.8215
309.375	20.7944	2.34597	12.3646	12.7109	1.79732	4.34838	-0.67038	3.86378	9.1069	-6.91244	12.8835	26.7503
310	10.6819	0.70537	4.60906	8.08073	-5.14784	-2.51809	-6.06678	1.23419	4.11399	-0.45905	4.61862	17.0457
310.625	7.4092	-11.0121	-1.51913	6.43968	-8.48132	-7.19569	-5.53383	0.64148	-4.33034	6.46917	-1.34797	-2.21091
311.25	15.7602	6.89252	9.11845	7.6998	-1.10456	-4.0566	10.946	0.24636	6.63629	3.82006	19.1453	10.0973
311.875	7.84572	15.8022	8.14372	7.23645	3.42773	4.66771	3.40611	-2.34456	9.52761	-6.19743	5.43471	28.0739
312.5	12.3744	15.5796	8.68576	6.30377	5.64696	-0.84288	11.7405	5.17807	6.09015	-0.24595	11.4712	25.3194
313.125	25.2155	9.98279	10.8317	3.39574	-4.46095	0.41611	20.7553	14.486	2.51814	-10.9124	9.03205	16.4442
313.75	24.0349	-6.7082	11.6911	4.62937	-9.56023	5.13796	12.7257	0.000390234	-2.15727	-0.89244	-0.81045	12.1317
314.375	17.4017	-3.45645	1.19903	1.45878	-12.7233	4.45317	-0.1052	-6.23481	-0.8079	-3.90268	-8.69926	6.27804
315	13.923	4.48171	1.18936	-1.46107	-5.11186	8.9566	4.71025	13.6617	3.83176	-12.3159	-5.37602	10.2002
315.625	10.3675	10.4516	12.0988	4.84736	6.97432	6.02765	10.0044	19.0264	4.19414	-1.81002	3.90358	22.898
316.25	9.35106	3.76537	10.3752	14.8179	8.43844	0.16808	5.84055	12.3377	6.80724	4.60441	9.09026	13.241
316.875	5.12063	-6.31947	4.36531	10.9466	7.35344	3.5593	8.40874	-4.95035	13.5463	-2.91577	0.10467	2.05166
317.5	4.7993	-4.30332	7.50129	1.94987	-2.1682	5.57835	8.71704	-12.2765	13.4898	9.32529	2.97208	14.1789
318.125	10.108	3.24598	12.403	-0.08487	0.89419	6.20911	2.53865	-3.16861	15.991	11.5666	6.89118	19.518
318.75	17.4744	11.018	13.6051	15.4685	-0.88139	14.4777	2.10936	8.60257	13.4899	0.90541	7.37263	20.6798
319.375	21.6447	7.24209	17.0426	17.0727	2.66728	14.7451	15.6257	12.2888	14.5837	5.78311	15.3534	13.3009
320	10.9072	5.77211	10.9893	10.5732	-9.12504	7.57593	7.14335	9.57602	11.8459	-2.48923	6.52859	1.0514
320.625	10.5344	6.51828	-0.76694	-0.3139	-13.6782	-2.62346	-8.41399	6.52061	2.03364	-6.01576	-2.26411	2.64768
321.25	7.09005	9.70811	4.97671	12.8733	3.28199	1.51461	6.24605	14.6305	11.5582	8.15586	9.05899	0.28758
321.875	7.0346	6.50016	1.43169	12.4206	9.23644	6.43344	8.03968	10.76	14.163	10.6406	9.52511	3.78071
322.5	8.06572	-0.60064	8.47378	-2.05511	-4.16406	2.72013	-0.58662	3.22707	5.28284	-4.48796	2.24275	-2.76467
323.125	4.23651	1.50897	11.4279	-0.59134	1.51475	5.59406	4.49808	10.1012	6.28696	-4.57212	8.407	-2.03977
323.75	-1.88078	0.66069	7.09196	-1.87037	1.7208	-5.17624	-3.03877	2.66257	-0.74837	-6.81811	0.08866	-8.62472
324.375	-6.00269	-7.13816	0.44975	-12.7342	-10.4847	-22.5733	-8.96952	-8.10374	-4.11576	-15.55	-17.5664	-26.3443
325	-5.59515	-12.064	2.00539	-22.0643	-13.9245	-13.2122	-1.70135	-6.71394	-2.04397	-11.9931	-15.8236	-11.5323
325.625	-11.3666	-5.88372	5.08974	-13.5475	-7.88761	-2.64115	-2.36304	-2.87404	0.58981	-7.93104	-10.6386	-0.03126
326.25	-12.6323	-4.14103	-1.35336	-0.50724	-9.1148	-8.71191	-12.9633	-8.85499	-7.2653	-16.312	-13.7072	-7.52672
326.875	7.40225	-2.94925	5.85725	3.69631	-7.12497	1.05688	-6.66678	-2.47993	0.99789	-0.57785	7.26953	-5.55443
327.5	14.001	10.5685	12.9581	6.72557	-7.13209	8.61002	6.90866	1.62498	-2.70344	7.85747	14.6586	-3.32855
328.125	5.91296	20.4719	4.31304	9.51581	-11.3537	-4.50953	8.45261	-3.83691	-3.12966	-6.08903	-0.46302	-7.92408
328.75	4.94477	10.8625	2.21757	5.85962	5.11003	-6.59941	6.51509	1.46012	4.06654	-6.25883	5.13776	-12.2107
329.375	10.7089	0.85968	0.26419	8.74099	3.62121	-7.12125	3.54656	11.9058	6.54529	-6.18468	10.3146	-17.9053
330	12.7998	3.63047	2.5836	4.43898	-5.70454	-3.62028	-5.21974	2.86212	8.94145	-19.2196	3.27685	-9.15118
330.625	11.4889	-10.6266	0.36616	-7.94575	-13.5623	-8.83964	-7.96781	-7.94364	2.77229	-10.4168	6.54009	-8.72125
331.25	7.95035	-13.4143	0.75478	-5.34109	-17.0115	-6.76893	-11.2687	-1.02462	-0.08089	-1.48979	-1.81713	-16.1814
331.875	12.9615	1.49024	2.61188	4.27944	-4.91712	4.23311	-3.51933	3.99098	3.87863	-3.14637	-0.55215	-13.1132
332.5	14.3166	1.43273	6.28078	3.33243	-1.17387	5.00324	-1.60901	-1.90382	0.028	-3.33907	9.58434	-9.12579
333.125	-3.85181	-0.47327	11.5325	1.88513	-10.9451	2.5418	-3.42979	-3.36313	-6.31839	-7.84515	1.51558	-2.17995
333.75	-3.17745	6.41341	8.36221	-6.25632	-15.5328	-5.10286	-2.79996	-7.37226	1.09925	-10.1805	-2.63804	4.94914
334.375	10.7348	11.9891	4.79726	-14.4011	-8.76904	-0.68978	-6.91045	1.13624	4.63816	2.68582	0.08571	3.94036
335	12.2017	-4.14128	-0.34064	-4.09304	-3.27559	-1.64949	-11.9636	1.84461	1.49983	8.04369	-5.09251	-3.9976
335.625	6.10422	-6.65364	-3.76949	-5.10984	-4.84036	-1.0941	-12.9716	-1.99797	3.92761	-0.64396	-11.1694	-1.40997
336.25	3.66917	0.4379	5.17517	0.94724	5.53283	5.84652	-2.91041	6.15237	14.4544	2.36027	5.04802	11.0589
336.875	13.7608	6.15129	17.2773	10.5796	11.2776	10.2214	3.98041	9.16744	24.8037	8.59134	24.0061	6.26721
337.5	22.1939	-1.55662	9.33659	-2.93174	-3.5362	4.78495	-1.26424	-3.02965	15.1318	3.37556	14.6218	-2.21473
338.125	10.3762	-9.78459	-8.83706	-11.325	-16.8775	-7.00466	-7.64358	-14.1296	2.92059	-12.0957	-1.00591	3.93427
338.75	13.703	-8.08017	-10.1191	-7.33175	-13.8451	-4.08438	-10.7451	-11.6927	1.33488	-10.6496	-2.01662	-8.8538
339.375	8.09978	-12.4627	1.38625	-10.592	-12.1118	-4.44938	-5.74054	-6.41689	-6.25447	-5.74282	-5.47287	-19.1308
340	2.2216	3.06873	5.4614	-8.08907	-7.65069	-12.903	-0.25861	-7.47296	-2.22089	-4.20841	-3.90123	-5.40948
340.625	-0.08942	11.802	3.23376	-1.35741	0.38066	-7.18629	-0.2086	-8.84578	3.32539	7.09311	0.80719	-5.16651
341.25	-2.87808	-4.82529	4.02248	-5.75011	-2.1753	-6.49389	-6.35471	-2.99952	-7.09092	-1.65112	-12.5338	-18.3084
341.875	-0.83274	-0.43187	4.55724	-5.11171	-6.1967	-10.4943	-14.6062	-3.05685	-10.8764	-4.20369	-11.3452	-20.3461
342.5	13.3594	7.67129	2.53159	4.70507	-2.55148	-3.85672	-4.04441	-8.28501	0.10556	8.37855	-6.16345	-8.37106
343.125	17.4851	1.25451	-1.33601	9.53658	-5.70341	6.82227	2.13467	-2.0085	5.95215	15.38	2.70073	-4.20803
343.75	17.5937	-3.73322	15.4566	9.75095	-6.46453	9.00173	2.47085	8.86602	8.96862	8.81267	7.42659	-0.87289
344.375	14.7233	-2.28129	13.3865	18.9413	0.89818	2.27008	5.03764	12.9598	11.911	5.16946	3.46896	6.75075
345	10.0549	6.6047	0.74647	19.5588	-1.53408	12.7761	5.00106	14.2952	14.132	8.36274	9.29072	10.4608
345.625	15.1416	22.7709	8.31372	22.5619	10.1074	16.9928	8.46133	22.2211	20.974	7.2819	21.668	15.8593
346.25	13.739	9.1395	-1.23096	11.9669	-1.2642	6.64043	7.96356	17.6903	11.7259	-1.87861	13.6476	-2.77386
346.875	13.5893	1.27215	6.89381	3.66214	11.6909	4.1427	8.29074	-1.38297	3.93512	-7.31045	11.9879	-3.61771
347.5	17.9206	3.58393	6.77588	12.857	12.6183	0.22369	9.27202	-3.59768	1.02461	0.46	9.34487	-0.07812
348.125	9.63384	-5.01815	-5.75801	9.64428	-6.05243	-0.09007	5.16043	8.4171	8.79781	-3.70803	0.30549	10.4843
348.75	3.9204	7.31677	-1.39189	10.4593	-3.44273	2.16656	11.4228	16.3984	18.9545	9.39667	7.78203	13.0193
349.375	-5.13171	7.55168	-0.74597	-1.48086	-1.05245	-7.9079	1.83813	3.38108	6.23106	8.0807	6.4412	-5.54474
350	2.27169	3.99346	7.56061	0.23354	8.39218	5.61782	4.00626	-0.00549	11.4938	11.1886	1.65984	0.63602
350.625	12.1961	7.86019	8.1024	9.36832	14.4505	9.42235	6.24863	8.75656	3.4636	12.7118	6.72191	3.7272
351.25	12.7239	6.7638	4.10157	3.82024	-3.07338	3.59467	-1.45659	10.1365	-4.68652	10.3487	11.5601	6.245
351.875	16.1347	-3.30744	4.51211	-0.98614	-4.20815	-3.62402	0.7955	12.3234	-0.90375	2.66174	6.68268	8.01925
352.5	13.2823	-0.88579	11.2237	3.86189	-0.90412	0.72048	2.93694	5.25391	4.76046	8.06314	13.7586	10.4579
353.125	9.59426	7.6828	17.785	13.0385	-7.82617	11.4856	1.90012	4.76141	9.99025	5.27455	14.5031	16.8356
353.75	11.6414	0.72263	18.9615	18.8925	-8.18427	0.84292	4.86045	10.596	11.5235	5.68204	16.854	9.81866
354.375	2.06101	4.09195	-1.60434	1.35826	0.59535	-8.14763	-2.28279	1.81392	-0.72823	-0.20353	4.29008	-8.5218
355	-8.30977	1.07356	-13.0322	-6.58221	-18.6415	-17.3046	-7.89361	-9.05624	-22.3481	-7.61202	-7.03823	-21.2855
355.625	0.92617	-7.94225	-13.1793	-14.2353	-22.9055	-19.0558	-13.384	-13.6209	-18.5993	-23.1233	-1.47008	-11.049
356.25	12.3907	4.22878	4.45655	1.48468	0.58498	-1.40604	-7.93842	8.45164	-8.07242	3.92508	7.43165	10.0477
356.875	5.85207	6.36771	-0.73194	1.20886	0.5651	-8.21818	-6.07969	2.16944	2.6843	9.17222	3.40705	0.49171
357.5	16.1228	4.50988	7.60953	-0.21802	8.58747	-2.41749	7.50844	11.3565	8.85502	4.4719	15.4228	7.0397
358.125	3.11554	-7.09602	-7.98239	-1.03639	6.85176	6.30467	-6.87155	1.27642	-5.96425	2.47512	7.11242	3.16373
358.75	-0.65403	-7.56683	0.38621	-3.04494	5.93598	0.60926	-16.2216	1.99	4.46681	9.82669	17.2807	26.9576
359.375	10.1538	13.9388	6.60819	15.421	12.8586	8.87353	-3.5861	15.6422	14.3476	2.47537	8.50055	15.9917
360	2.38013	7.52392	8.2412	8.12835	1.72279	-3.45655	-1.05717	7.9422	2.37247	-6.62824	-6.59897	9.7332
360.625	21.9479	18.4091	16.9929	9.62884	12.9464	8.07366	17.598	8.76895	22.3869	21.2532	13.3153	19.183
361.25	18.4243	10.0011	12.6194	-0.93392	2.36067	-2.00722	3.69862	-0.69648	-0.55529	2.50747	0.66317	25.7991
361.875	5.89486	7.29012	8.70461	-2.86311	-2.86154	5.09054	2.41508	-7.43205	-7.65652	0.75424	-0.68221	9.40448
362.5	-0.39686	-7.94758	-0.33306	13.1853	-3.70019	-8.12298	-7.55966	3.91322	2.63712	-4.86484	-2.97747	-1.56318
363.125	4.70057	-0.96675	-1.37839	-1.15807	-5.84278	-7.67712	-0.07477	-8.18158	8.26739	2.14712	-12.8244	2.95623
363.75	2.42326	14.0748	9.52655	-1.19372	-3.00553	17.1406	14.0053	8.38885	11.5519	14.8134	16.8749	13.3179
364.375	16.4101	14.762	9.87241	5.89368	5.53842	17.7904	13.7391	14.7181	8.79118	11.1233	5.64482	17.9478
365	6.48138	1.44234	-10.4437	3.00895	-9.49327	11.5325	8.86226	-0.47545	-0.85363	10.9848	5.97044	15.3715
365.625	17.3302	24.0342	-3.90229	17.2927	-1.48277	17.6614	9.45617	22.5599	16.4526	16.077	15.477	4.62563
366.25	5.23365	26.548	15.0703	27.288	13.5663	22.6249	14.7424	9.69385	20.0062	20.2097	10.6973	8.97386
366.875	20.5822	14.9454	4.40448	16.3367	-5.45895	2.15931	5.80535	5.83155	1.28702	9.23122	1.70553	21.0069
367.5	21.7784	12.0975	16.5637	13.4995	-1.27031	12.1295	7.92271	3.28243	4.99762	13.3345	15.0277	19.7341
368.125	20.3512	5.67238	-4.39842	17.5751	-3.94559	7.21208	2.76379	-4.92221	8.88744	-8.34154	13.715	12.3508
368.75	16.6686	-5.82875	-16.4547	11.5707	-5.9212	-15.5994	-2.63755	-2.94716	-6.01508	10.5939	-11.3122	-1.0659
369.375	19.4644	-1.56611	6.73194	3.19261	-13.7083	1.18666	-5.96573	17.4489	-1.88855	9.82482	8.82787	13.2901
370	1.53835	-7.69937	1.40567	-5.01612	-5.29329	-10.9525	-12.5206	-6.67999	2.59358	0.38199	17.9547	1.89855
370.625	13.8622	18.6222	12.7241	4.47822	7.48635	-6.04899	-2.81552	1.75802	11.8415	22.8789	-1.69854	-0.28669
371.25	15.7053	11.6717	-1.8182	21.8076	16.9269	-1.57438	11.0273	9.51946	16.6388	24.8058	13.3871	12.9895
371.875	12.3968	1.00864	2.49754	-2.57626	-4.14964	-2.95801	9.78664	4.75428	2.36596	13.8334	12.5069	11.7843
372.5	28.4016	9.96981	10.4224	5.44296	12.5785	-2.21174	3.08405	16.5443	2.54277	12.42	11.4098	27.0821
373.125	14.1995	7.44349	7.9225	12.1089	-16.0775	-3.07172	3.34736	8.75191	5.36024	9.60044	3.65235	-0.07235
373.75	3.44089	-17.1487	2.30922	1.06321	-12.8919	-2.22248	-11.5054	-3.61833	-8.46336	-4.74491	-1.55179	-13.7885
374.375	28.5686	12.9387	6.22903	-1.75542	4.40259	-0.24411	0.53969	1.1053	19.758	-5.9009	3.48613	17.2719
375	24.4376	13.9531	11.1741	-0.09869	21.2523	1.77853	2.3031	18.8261	11.1045	9.14777	13.4449	18.1497
375.625	19.6647	7.08631	21.9024	10.4426	6.63713	8.60199	11.9023	15.4612	6.42012	14.4606	10.0182	14.3093
376.25	15.0752	22.2221	30.3446	16.8209	13.6741	5.97137	26.8196	30.7039	6.16042	27.0997	33.0223	6.17119
376.875	41.2914	13.472	11.5547	-0.02092	4.04012	9.79771	-5.10399	5.99362	27.6213	4.95803	8.19328	10.732
377.5	10.4869	2.29422	-5.41351	8.67782	3.75401	-2.00687	6.09899	1.05802	11.3397	-1.74342	0.42273	13.8683
378.125	11.086	0.43692	12.9752	7.64273	8.98817	-1.12193	-6.81248	13.2844	0.09367	2.18918	4.25447	1.66902
378.75	22.8041	0.35888	16.0397	8.14796	-15.9025	18.0868	-4.71546	26.056	30.6251	12.0488	27.0613	11.4118
379.375	4.90973	2.01089	-4.46609	-2.51138	2.34571	-9.17384	11.0142	11.3628	-5.5065	12.4626	-3.75662	-4.58534
380	6.55773	8.335	13.3254	3.47951	-3.91192	-10.258	7.13981	-5.2019	-13.0339	0.31539	-3.8471	-6.74937
380.625	-16.7329	13.81	-10.2179	10.391	-14.4356	-13.8219	-21.4917	-11.4665	-1.24585	-12.6642	1.93021	-10.4817
381.25	30.1206	7.67741	7.65561	15.5449	-8.24777	6.03002	12.8583	11.0596	0.33039	4.82282	-1.36547	17.104
381.875	11.9174	-8.38945	-14.0249	-6.42747	-4.53102	8.96545	-5.55934	-2.49777	0.31351	-6.83873	-6.45188	-3.28883
382.5	9.36391	2.67917	-5.96304	-10.2624	-5.28399	1.09113	16.2304	-0.63992	14.0066	-19.7181	5.22381	-8.29026
383.125	4.38961	2.19209	-1.20704	5.81762	-8.27588	-20.0578	7.31164	0.70415	-3.43005	7.7998	-12.2318	11.766
383.75	26.7152	9.75122	5.05829	7.40567	5.6818	-7.26125	1.05482	2.23927	2.27261	5.98228	12.1263	-3.11547
384.375	19.0019	26.3853	10.8055	3.62219	-5.95839	-0.79087	1.25417	1.81017	9.84654	7.52073	6.01209	-3.1003
385	-5.97584	-6.04085	-6.98718	-16.4734	-6.02469	-17.981	-11.3072	-8.87284	-7.83079	-2.87258	-5.90919	-1.72117
385.625	5.03355	-6.6292	7.88077	-2.47916	-17.3145	-10.5744	-3.62918	10.2523	-2.71238	-4.26572	2.72964	1.06789
386.25	0.53626	-6.48899	2.69973	11.8202	-3.83273	0.35968	-0.11022	-8.73366	11.4932	4.00944	10.1021	-10.1821
386.875	-6.87674	-7.08286	-10.5489	2.81513	-4.70919	-2.23744	-3.37144	-14.304	-6.76114	-5.49926	-11.4134	-4.07307
387.5	15.624	3.18989	3.47695	20.8951	5.25175	-1.29211	8.61164	6.77953	3.56498	13.1099	7.2134	16.5358
388.125	14.5665	4.08682	6.76119	17.4429	2.91394	2.67036	11.845	9.99622	10.9405	7.35969	18.1256	-7.68359
388.75	2.64365	7.98457	3.89784	-0.72853	-2.31444	0.11759	4.48647	16.7602	-2.54921	-0.3063	-11.3954	1.19333
389.375	17.3066	19.5863	6.90685	-0.98853	4.15306	6.37492	6.7584	-0.20461	10.5948	-2.96958	2.90374	14.7617
390	-3.74672	7.71541	2.0318	-13.081	1.77566	-9.05439	0.93516	-4.58619	6.24275	-1.08807	4.64445	-0.6747
390.625	11.6884	-2.14686	6.7788	-7.88791	-4.62562	2.59687	4.69021	-3.176	-10.5644	-16.1468	-4.47078	-6.4338
391.25	12.9915	4.31163	5.22765	-13.1549	5.59654	8.18295	-1.79746	9.38131	-1.23847	-5.0675	1.99954	0.95204
391.875	1.50767	10.3558	7.49481	-1.27169	0.2408	-5.9505	-3.84433	4.04082	1.28631	8.56696	-1.14359	14.6961
392.5	22.993	3.9088	9.22178	10.4464	-4.65749	1.63049	-5.07852	12.2996	0.48807	-8.69099	-0.65494	3.14631
393.125	9.39018	-5.44736	-1.54683	1.34574	-6.79503	3.75509	1.24977	-5.81493	-3.26942	-23.4915	-9.65934	3.93895
393.75	13.8777	11.427	3.42131	5.08367	-5.5755	6.24392	-1.99527	-3.91728	-1.61015	-6.83376	3.37522	10.9508
394.375	14.0057	-3.10384	-3.55003	2.70648	3.17327	0.21637	-0.40643	-1.6505	-9.65897	-11.286	0.35503	-6.53625
395	18.9017	14.0749	4.38853	20.4612	5.33943	6.40573	6.13391	5.26285	5.14494	-4.29632	1.87214	-2.28724
395.625	11.29	11.3839	5.09406	9.52701	4.97123	7.45416	6.57145	-0.82766	2.68031	0.33856	2.74934	-0.87278
396.25	10.4034	9.33533	-3.16168	-3.34045	3.39213	6.91336	4.46453	4.91162	14.542	-5.22214	9.2332	-4.30661
396.875	7.33902	-1.59074	-6.65968	-4.76889	-16.3907	-1.15747	1.6355	-0.6146	8.10546	-2.77346	-0.8005	-15.704
397.5	6.56958	1.0153	-1.0204	1.52087	-10.873	-4.98592	-4.65058	3.82427	7.48523	-8.80818	-1.48279	-3.52428
398.125	9.3439	5.7936	1.77506	0.91948	8.42884	-6.57667	8.55579	11.5973	12.8866	-3.31707	3.69235	-3.76519
398.75	16.7031	3.54335	5.45468	6.79801	7.79488	-4.77216	9.22925	12.8696	18.9413	2.75392	7.32821	5.65915
399.375	10.5072	2.83936	10.1506	1.65998	-10.0755	-6.70933	-4.25277	3.4891	-2.73654	-10.3684	8.94754	2.92077
400	8.93523	8.14999	11.0046	4.44807	-3.63356	1.50159	5.08783	13.6439	1.055	5.5927	6.42837	-0.3929
400.625	0.75614	3.29172	-7.55299	-8.13344	-12.2028	-5.61865	2.20826	-1.47415	-3.42493	-9.66822	-5.20715	-9.74479
401.25	-0.49931	-3.48203	-13.8428	-11.1902	-20.2774	-10.5488	-14.2377	-12.1795	-13.8628	-24.7323	-11.1393	0.51465
401.875	8.82629	-5.33522	-0.50721	-10.4892	-13.7855	-2.60123	-9.20153	-0.49145	3.15819	-6.98416	-9.80864	7.05004
402.5	5.88986	-7.06416	-4.2743	-12.9752	-16.2015	-12.0006	-1.39818	4.51981	-4.63034	-18.5206	-22.0496	-20.247
403.125	5.7319	-5.04537	-1.30355	-9.42802	-18.909	-9.83559	3.51586	-1.22784	-9.70463	-25.4638	-24.3572	-19.5614
403.75	6.11186	1.53443	3.41863	-5.02792	-18.2791	-9.30285	3.57341	5.79733	-0.00602	-12.1609	-11.4587	-8.51437
404.375	-2.07012	-4.01732	-7.70802	-1.60053	-23.9852	-7.93937	1.16233	2.95598	7.02838	-5.85103	-3.83884	-12.4144
405	-8.98243	-13.3285	-9.58757	-0.85795	-20.6007	-2.18199	-0.21674	-3.15643	4.31768	-7.65977	4.41368	-8.6102
405.625	6.31567	2.00728	13.4079	8.39115	3.75257	9.62735	8.77834	13.1218	9.02289	-0.38739	18.3546	5.63605
406.25	17.3527	8.00731	8.81837	5.95084	9.51915	3.80865	9.41255	15.1526	-0.85134	8.02874	4.04785	1.95637
406.875	6.49163	-0.08357	-1.70396	-3.35699	-5.51798	-7.51459	8.07538	9.64343	2.7711	4.56981	-6.56887	4.5146
407.5	-0.44784	-5.46234	1.43231	-10.8902	-2.61959	-4.04417	8.49654	6.00701	13.295	4.03904	10.3384	-0.25395
408.125	1.1652	4.73001	5.05533	-7.84886	8.06267	-0.43364	6.71964	5.82457	6.31619	9.05633	10.9137	-3.84149
408.75	4.19323	-2.22013	-5.32967	-3.96373	-1.39324	-2.67537	2.43507	-11.528	2.47652	5.41917	-4.94951	-13.6547
409.375	0.54368	-6.20287	-9.28596	3.60067	-15.9103	1.13815	-3.25694	-11.1688	-5.54748	-8.10311	-7.22899	-14.5626
410	-3.06293	0.75182	-0.07686	7.8987	-8.97551	-4.80955	-1.84069	8.18481	1.85832	-7.94766	0.47187	-9.05468
410.625	0.31413	-2.9427	1.72958	-1.88454	6.44454	-3.09556	0.3497	2.79022	9.8701	0.44678	-3.75534	-8.82424
411.25	1.03213	-12.6351	-13.7626	-10.4034	6.85228	-1.45404	-6.91356	0.68657	-4.44837	-8.75838	-11.03	-4.89767
411.875	0.92465	0.64774	-10.2668	-4.78342	-2.35939	6.54446	4.67792	6.36571	-8.15522	-3.65845	6.52138	1.16381
412.5	-10.8687	-17.1776	-1.87292	-3.41606	-8.50449	-11.4646	1.26736	-6.89607	-5.57222	-11.9529	3.59379	-3.1022
413.125	-4.88991	-12.6936	-11.8089	-5.96636	-14.3036	-5.39905	6.71108	-4.93744	-5.90745	-19.1384	-4.26357	-4.02217
413.75	3.14638	5.92754	-2.39569	-6.50282	-7.50008	4.13023	2.58799	-5.98785	10.773	-14.5846	2.60591	-0.39568
414.375	5.44711	2.41614	3.21011	2.20041	-12.8539	-5.82441	-3.04003	1.51318	-0.04406	-7.63488	-0.1907	-2.98882
415	6.10114	-1.45111	2.85219	-4.56145	-8.01424	-1.33496	-0.91521	-5.76954	-4.24164	-11.8557	2.92669	-5.91883
415.625	7.27183	-16.3252	6.71345	-14.1699	-2.55366	-4.14384	12.2226	1.38394	-2.02237	-2.55007	0.0794	-5.77823
416.25	-0.96501	-17.1281	-0.60896	-11.5419	-2.54346	0.26662	-7.22859	10.1773	1.32129	-5.2581	7.8645	-16.4596
416.875	8.34053	4.16616	6.04772	2.55963	-4.45689	4.4324	8.16976	18.5001	6.04537	-4.15076	3.17979	10.5071
417.5	0.41179	-6.51135	7.54937	-13.5576	3.31236	-1.84903	5.06338	-1.29853	-6.74367	-15.5062	2.11551	-2.74179
418.125	9.66601	-2.5031	-4.75105	3.66241	6.85846	-3.88997	3.75644	1.69519	4.02959	-8.65264	-5.29627	-9.50788
418.75	-3.77835	-11.5541	0.05926	-16.6301	-7.16459	-9.87889	-6.19131	-4.17325	-12.4596	-10.8728	2.15821	-4.1065
419.375	7.95405	4.19099	-0.26216	-3.00499	-3.18296	-5.03224	-5.59156	-5.15976	0.09831	-16.0785	-6.18964	-13.276
420	14.3439	-4.18463	4.5358	-1.4816	-0.40896	1.58964	-4.32266	12.1849	6.27241	1.98922	16.9546	-13.278
420.625	0.70631	-5.13287	8.79574	-16.2116	-4.94426	-12.1397	-0.67725	5.90139	3.89233	-19.0292	-2.34008	2.87573
421.25	16.7833	7.44783	16.9512	3.40474	0.639	2.1651	10.5744	11.8699	14.4263	7.32493	7.38209	4.86088
421.875	9.46792	-2.34532	7.59348	8.38251	1.48749	-5.26439	-5.728	-6.38641	-8.33905	-5.97091	7.55409	0.93597
422.5	5.25662	-20.2468	-9.24223	-17.3561	-20.3305	-12.6072	-1.72393	-7.56037	-9.80785	-23.4281	-3.61023	-9.72823
423.125	-1.22359	-2.9818	-6.71123	-19.6224	1.67451	-12.6571	-2.31471	-17.1206	8.14214	-3.07286	-1.8845	-11.5282
423.75	7.49621	10.7995	3.08632	5.62014	-6.77435	-11.1564	5.33384	6.79772	22.7778	8.74831	-8.56764	-10.6709
424.375	12.1576	-4.95056	13.1158	15.1896	-0.07775	5.53037	14.373	1.30023	17.2546	-10.6745	13.6317	5.09395
425	-9.34942	4.95444	8.24703	6.26986	-1.3409	1.36045	9.54555	-8.49911	2.09927	-1.18387	2.2306	7.18959
425.625	18.9246	2.38718	-1.62014	-15.4335	-8.32189	-5.23332	1.40387	8.66314	-10.0022	-5.52305	-14.7268	-9.72007
426.25	8.39171	-4.2699	14.3278	14.4216	1.13612	-10.5395	-5.37032	-15.7347	-8.95507	-19.1544	-3.52319	2.77293
426.875	8.11437	-2.36227	11.1437	3.9893	12.1471	7.92869	-0.16322	12.357	0.98804	-10.0073	16.0409	19.1191
427.5	22.7575	6.71133	-4.92261	-13.5171	1.57016	0.58913	7.39738	-3.85476	-13.5946	-16.3489	3.33018	-15.5093
428.125	7.52534	10.0433	-2.42948	-12.7817	-8.51165	3.70549	7.33499	7.78457	9.18172	3.25673	10.228	6.49785
428.75	3.10525	-2.91631	-7.90163	-4.34907	-16.2545	-7.728	5.9379	-22.546	-5.4005	-2.89289	-22.2979	-7.60541
429.375	23.5766	2.4206	-1.83437	5.46532	7.95205	-1.18714	-4.65452	-3.24049	8.17653	8.08623	15.3557	7.82889
430	32.7789	19.3296	14.9426	-2.4962	21.2311	13.4138	9.40957	11.1875	19.599	8.08228	6.14181	15.3869
430.625	6.62722	4.59506	7.76775	-13.0465	-0.67685	1.86627	-3.25112	-11.0224	-5.71645	-10.0574	3.08663	-1.30185
431.25	-7.94961	-1.3942	-10.0314	-16.9828	-17.4642	-12.0219	-5.64397	-15.7498	-9.22013	-13.49	-2.75767	-12.6587
431.875	-4.19162	-7.03584	1.56265	-3.25715	-7.61136	0.19043	-2.06882	-0.75907	-0.5513	11.9237	-0.13058	7.07029
432.5	3.63079	10.4254	-1.50169	5.59957	-5.00284	3.27493	10.3225	8.63802	-0.8309	8.0624	10.061	-9.81972
433.125	2.02761	7.99373	8.77193	-1.02773	1.76546	-4.96681	11.9664	11.4027	6.46702	-9.52857	1.19515	-1.04812
433.75	-5.03962	0.24499	-10.3036	-10.1928	-11.3732	-10.0767	10.5416	-3.22013	9.15799	-27.319	-1.87781	1.30127
434.375	0.95138	9.73194	-10.2569	-1.50411	-14.0715	1.05834	-5.27906	-10.7832	-5.88332	-9.68603	1.10154	-5.36758
435	7.55092	4.1461	-13.7557	-1.78455	-17.5663	-7.76808	-5.49382	-6.81345	-12.0953	-6.8166	-16.4758	-14.8947
435.625	7.16986	-6.4071	-4.87846	-3.40327	-0.96447	-5.29654	9.7404	4.13607	-2.44626	-10.1514	-4.73293	-5.02624
436.25	0.81167	-11.5499	-4.68021	-0.0664	-6.31738	5.26908	15.5522	-9.98606	-7.68969	-4.20752	-6.55096	-5.4094
436.875	-8.44923	-0.82229	-4.41075	0.02552	-11.9522	-2.45601	-2.80702	-9.25815	-11.0814	-1.83092	-13.0831	-8.75109
437.5	-1.69281	2.63608	-2.52449	-5.68243	-3.22034	-3.98092	-1.84612	-11.8627	3.17668	-2.57677	-7.27771	-2.60069
438.125	0.15802	-1.25109	5.42208	-4.99175	-13.9066	-8.1066	-3.04649	-5.51717	-7.26102	-18.9331	1.9446	-1.73896
438.75	11.7453	0.87966	3.40658	1.18298	-6.2831	7.01792	0.23699	4.09196	1.89218	-10.1578	11.6338	4.409
439.375	22.046	17.8683	10.045	1.73321	3.43984	7.70531	4.31682	9.53237	10.1119	6.52513	3.24086	-0.95061
440	15.1951	12.6201	-3.63662	-4.47393	-6.94252	-2.47259	3.48883	1.61911	4.41435	-1.6587	3.8131	-1.26276
440.625	18.2385	7.98154	-1.68917	-0.37032	3.69001	-3.64296	11.2841	8.35633	8.26969	-5.22703	10.7452	10.5449
441.25	15.6187	-1.88984	-2.62727	-9.83551	2.42851	4.30286	4.26218	6.98169	12.3459	-3.71566	14.0135	11.1163
441.875	5.6685	11.2751	-2.20949	-7.51627	2.10137	0.57094	0.67571	6.24346	8.35404	-7.38979	11.9305	14.4069
442.5	8.76814	21.7084	5.18173	-4.87936	10.218	-0.22491	1.01052	-5.91847	5.28243	-6.0824	7.89428	15.2897
443.125	13.7582	11.3119	2.28882	-6.93855	5.23705	4.19463	5.03487	-6.27022	6.67111	3.86299	13.481	12.6756
443.75	4.19831	11.4342	1.32898	-1.27737	3.74585	-4.66884	2.20491	11.6264	4.24512	0.04701	20.5325	1.79288
444.375	-2.07112	10.8496	-0.61879	-9.70977	4.7128	-6.15252	1.74509	12.7022	2.4047	7.96038	12.9484	-4.04667
445	7.24255	15.5507	-1.63047	1.41315	-5.7845	0.21948	5.52647	7.59643	3.14612	13.1126	13.3705	-0.5963
445.625	6.24541	15.1114	7.9271	13.4363	-5.82421	0.65273	14.0011	8.78655	1.36147	11.9098	13.2917	9.40821
446.25	12.9348	12.5475	9.92179	17.5301	3.51959	13.8208	27.8241	24.1774	4.99711	8.35555	15.2779	7.03957
446.875	20.9278	8.57978	2.59293	4.9076	5.37379	6.125	18.7895	16.4116	5.51945	-2.66022	6.17038	15.4898
447.5	11.5192	-6.27647	-11.422	-10.3417	-5.80382	-10.4951	1.76727	3.04243	5.43675	-11.5262	-14.2191	7.69971
448.125	11.6442	0.92579	0.96242	-1.63599	-3.19815	-7.00677	5.14288	-3.28757	2.4107	-7.78638	-6.83741	5.05318
448.75	10.5577	4.43965	15.896	3.33956	-1.61716	1.09544	-2.60692	-6.52209	-7.26055	16.2263	8.69062	-0.34977
449.375	9.80679	-7.43769	8.14498	7.93466	7.34298	-0.63399	-1.63462	7.70854	4.88625	15.12	22.1528	-0.56262
450	8.73195	7.77098	-0.58208	4.86531	10.4909	11.2169	5.31738	12.0746	0.41935	15.7856	12.4647	2.3385
450.625	17.0368	11.2466	3.64644	1.86443	5.012	5.78155	6.89472	18.3194	-1.69919	3.37018	7.22382	3.5302
451.25	3.10635	-7.79565	-16.6625	-4.50891	-14.6688	-8.8929	-10.7882	-7.29415	-23.1665	-14.7296	-15.1096	-18.5399
451.875	4.54951	-14.072	0.64233	-0.33855	-0.25581	-2.82471	-2.81438	5.71592	-7.11136	-8.62702	-4.78754	-9.61255
452.5	5.88246	1.73002	3.82351	6.02052	-1.45551	3.35513	-3.2872	8.2034	-2.66409	2.17574	3.95611	11.5162
453.125	2.39008	2.94454	7.92083	-1.22725	1.59031	7.9168	-0.16521	3.20942	-2.31655	-8.43283	0.54868	15.4621
453.75	2.82316	-2.80173	2.09041	-5.63277	3.30806	-7.82333	-2.7603	7.02109	0.30211	2.23937	-6.37975	-3.2549
454.375	16.4358	-13.7023	-1.52628	-6.22458	-0.98879	-7.3528	2.65848	-2.29884	0.48763	4.51201	-5.62653	9.77031
455	17.4819	4.15643	27.3034	4.27058	13.5882	2.01444	14.1613	6.69402	5.84758	-0.1121	10.5261	19.2789
455.625	18.2047	-0.76904	-2.10318	0.05566	-6.65949	11.7662	8.18607	6.72896	7.19451	-3.39555	2.27926	20.1142
456.25	1.85619	9.79648	15.229	-4.36927	-1.58548	1.91474	15.7552	10.5437	0.63913	-1.18574	8.7669	10.707
456.875	-4.23602	0.6952	-11.1809	-9.2896	-6.83702	-4.61454	-4.59072	-1.59506	-8.30861	9.31037	6.1923	-13.8427
457.5	-7.90078	-13.5288	0.88862	-14.4821	-5.27535	-5.39458	3.04868	1.22436	-19.4922	-10.6585	0.14028	-6.5499
458.125	6.23249	-11.7572	1.54916	1.11372	-6.00286	-6.89855	7.22277	-3.35754	-8.99276	-9.29211	-3.88303	11.6268
458.75	15.0523	12.6954	5.74339	-5.03337	-2.62216	-1.22622	9.82281	2.80546	-13.6725	-15.2676	5.99982	16.1287
459.375	4.14798	-12.1057	-15.1864	4.72456	-12.2775	-18.6887	-12.1939	-16.8595	9.71621	-2.44277	8.31579	-8.73309
460	3.90315	11.2161	5.47172	3.084	-13.2743	-12.2445	4.96874	1.78238	3.84076	1.05523	-2.59406	-13.6616
460.625	3.68627	-9.06317	-5.93032	-24.4819	-12.6234	-15.2186	-11.8433	-5.93197	-7.9397	-2.01598	-18.8668	-11.9583
461.25	23.1538	-3.71498	10.0718	-8.09742	-23.7874	0.01615	3.07081	6.9313	-2.69074	-1.20673	10.292	6.92765
461.875	8.72546	12.1446	17.9678	20.3467	-6.19753	-1.99827	9.1667	26.8064	5.33927	11.4634	-10.0832	0.07766
462.5	-12.4442	-6.70613	7.23511	-5.61634	-15.1784	-17.4761	-16.4752	-9.44407	4.406	-26.2482	-5.93346	-17.4598
463.125	-5.42765	5.29843	-10.5452	4.2983	-3.26299	-22.2149	-6.3604	1.34952	-0.3621	-23.0687	-2.96365	8.31371
463.75	2.24692	-8.89433	-1.99663	-9.00318	-2.65942	-15.4768	-6.53692	-3.62442	5.10165	-8.87537	18.1133	0.31187
464.375	4.17476	-12.018	-10.5144	-9.33137	-4.40061	-6.13503	-3.74099	-0.77338	-1.35553	-0.32976	0.89613	0.71601
465	5.37857	7.12672	-14.6487	-8.71857	-16.1763	-6.50306	-0.32863	-0.68298	-2.76601	1.753	4.59476	-4.28155
465.625	1.2851	14.3968	-12.4541	5.09319	2.78747	11.0774	9.73589	11.1667	9.66119	-5.24854	0.72557	-6.14023
466.25	8.00335	-12.688	-8.31082	-6.0154	-12.6995	-9.5041	-6.11191	-6.31413	-1.30455	-16.597	-10.5562	-2.6643
466.875	16.4979	14.5238	-1.16139	3.25754	-8.77475	5.19814	6.92063	9.07543	-3.58564	4.64554	9.95559	4.42879
467.5	27.8484	11.6071	14.8879	5.83812	6.21871	18.7579	10.3746	17.6772	8.5986	6.547	13.6685	17.3644
468.125	8.62411	-11.1436	6.2769	2.40312	2.93699	3.40573	4.87495	10.6808	-11.4626	-5.08972	-0.71658	1.20899
468.75	8.44752	-4.66347	4.96063	9.6055	3.42857	-0.81972	-3.89708	6.01436	-8.53045	0.37046	-7.51374	-6.58662
469.375	18.6185	0.3045	8.14168	2.05637	-0.06496	5.669	-3.06208	10.6325	1.79744	4.31304	12.0405	-4.09151
470	0.33163	-4.33346	-2.93381	-6.5539	-2.97748	1.15084	-9.26436	-0.49837	2.16084	-3.00689	0.13548	-0.99282
470.625	4.78464	-3.21404	-4.067	-5.58716	-2.62736	1.82265	-2.51005	0.41928	3.82453	0.08468	-7.77365	-0.4534
471.25	16.525	10.94	1.73892	5.37024	3.18146	5.95055	15.5993	15.9413	7.26432	12.8158	10.1638	11.8775
471.875	3.80734	22.3751	-5.8627	4.95723	3.36398	-0.06109	11.9383	13.3342	8.06587	7.38013	6.03566	2.17916
472.5	0.31937	15.568	-4.8291	2.92207	-0.01358	-4.26412	2.43392	1.60491	12.1844	-4.86594	4.04062	-11.8774
473.125	8.56251	-1.03843	-4.51713	-4.75445	0.06832	-6.38778	-2.35868	5.0265	1.6318	-0.89771	6.33938	-19.144
473.75	12.8552	1.32032	-2.3906	3.90595	-6.21069	-3.39807	0.46808	7.16872	-3.04402	-2.09186	3.39437	-12.1164
474.375	20.2349	13.0997	2.0522	10.3693	-1.35742	4.38829	11.9033	3.24313	10.857	4.20564	14.4501	-5.1926
475	30.3607	13.8608	11.669	11.2251	-3.41134	12.8211	12.7624	12.8634	14.8458	10.8768	26.6567	9.95612
475.625	17.5947	-2.35145	4.18942	12.1235	3.75952	-5.50407	8.8046	12.0953	6.79075	5.42865	13.4742	10.7201
476.25	11.0093	-5.18906	1.31367	5.37316	-3.37657	-9.75235	2.48644	4.94878	-1.79377	1.56685	3.43354	-0.91278
476.875	9.39157	0.19128	1.00832	-1.8184	-10.0702	-1.05584	-9.06965	-5.14182	3.04116	-4.26464	11.1013	0.70563
477.5	-4.54501	-4.08506	5.65798	-19.1464	-25.4038	-12.7642	-16.9154	-4.46069	3.63945	-16.0227	4.79827	-12.0546
478.125	1.08464	-1.04696	-6.41269	-16.3079	-6.52451	-10.3665	-12.1509	4.75937	-5.05541	-11.7218	-1.54438	-9.1481
478.75	-2.13042	6.26242	-11.3774	-5.58891	5.63142	-15.3407	2.15441	0.95465	1.34717	-3.99864	11.6244	-11.0986
479.375	9.04167	-8.4569	-7.24068	-4.01799	-14.4395	-12.7283	-1.24581	-1.53031	-5.96927	-16.9754	-8.33802	-2.57419
480	14.516	-6.02907	-1.46065	1.6381	-18.216	-13.3091	2.51454	3.54153	-6.95867	-13.1335	-2.49662	-7.87786
480.625	3.0526	-8.31557	-2.67863	-14.5758	-16.4718	-2.26876	-3.86204	-8.83692	-11.3728	-3.75442	-9.26544	-8.75066
481.25	1.81998	-6.71539	-0.02858	-0.45338	0.28443	-1.97834	-10.0137	-2.76165	-2.52257	-2.08198	-2.77029	-4.42272
481.875	20.3967	10.5252	10.2776	10.6715	-4.96356	8.19375	1.0675	3.36706	9.7244	-13.414	7.70549	19.5311
482.5	10.6865	12.3433	6.22789	6.74285	-4.20573	4.69995	14.48	6.61832	-1.13706	-7.46753	11.6711	-2.25468
483.125	4.34426	-19.5052	8.10092	4.13717	-5.77954	-13.6119	-15.6069	0.26007	-9.05622	8.85786	-0.91817	-4.92927
483.75	19.9235	10.6721	3.62721	7.2561	1.31187	7.19454	-0.49371	6.26749	2.97111	-10.1038	10.7383	5.33371
484.375	-2.74637	-8.15024	-12.6799	-4.99026	-12.212	-0.10586	4.68852	-12.3449	-16.137	10.8805	3.99613	-29.1147
485	6.30083	-20.7334	-8.99412	-5.45717	-24.7321	-17.1659	-3.94545	-2.60452	-4.49161	-11.4303	-4.52685	-6.256
485.625	9.84024	0.47427	13.2884	-18.8485	-15.125	6.39245	5.75684	1.15979	-2.09097	3.86255	-1.65478	-9.85664
486.25	9.53181	-10.1588	-14.7807	-1.25295	-2.00534	-5.10834	-1.33673	8.63279	18.6098	8.31048	4.18835	6.20445
486.875	17.1098	6.1004	19.0993	15.3602	17.5195	11.5026	-2.20405	14.9177	11.9997	-1.0953	37.409	8.67513
487.5	-1.35817	-12.2128	5.79616	0.48964	3.35206	-4.72407	-0.09689	-3.01663	3.15196	-11.4629	6.14367	-0.877
488.125	5.25806	4.56284	-4.56303	-12.2358	0.46552	-10.7153	-8.57643	6.95515	-0.61513	0.66168	-13.8941	10.1051
488.75	3.80521	6.8778	-0.21042	6.23521	-7.05988	-0.9766	-7.08238	16.3174	-6.40528	-9.23588	-1.49514	1.02308
489.375	3.88858	2.97097	0.70378	2.3414	-4.36964	11.0165	6.81028	6.67374	7.51122	6.96416	3.36535	-1.95051
490	6.76622	-6.20307	-5.2613	-6.99749	-11.8636	10.467	-7.43577	-16.2145	2.17702	-7.29771	-7.5377	-9.63442
490.625	5.26508	-1.61863	-14.0899	0.70981	-8.29823	-5.93172	-6.07018	-10.1811	-1.11134	-19.6517	-1.589	-16.0449
491.25	8.73381	-21.5384	-15.7761	-2.69974	-16.1726	4.29117	-3.97321	-4.14779	-1.81306	0.90885	2.47295	-5.19397
491.875	-13.1879	-26.3299	-25.6824	-9.10941	-25.5986	-11.221	-12.4135	-11.2414	-13.34	-16.0364	-4.43095	2.08196
492.5	-2.41199	-4.93758	-18.0765	-4.63333	-20.9196	-8.23827	-22.7421	-13.2946	-9.62195	-10.7098	-13.8586	-11.3147
493.125	15.7751	5.34299	0.37148	6.25033	-6.66861	3.10023	9.32886	-10.2867	-1.61935	-6.40041	-2.5923	1.15816
493.75	17.1143	-0.72603	-1.24142	5.82223	1.25843	2.87861	7.36561	0.63245	2.17756	3.11627	-11.6128	18.1249
494.375	4.92815	1.59217	8.18719	4.64147	-3.47986	6.97352	7.6726	18.8164	-3.94227	14.9259	6.97309	13.6091
495	9.29022	1.82336	8.62188	-3.76889	14.6796	6.55756	22.2349	5.73068	8.92221	25.3605	21.0893	11.6469
495.625	1.51878	-3.51659	3.35581	0.58954	3.41537	-1.5371	10.8924	-8.48613	13.3159	14.4869	11.1935	10.7793
496.25	18.9325	-6.37673	8.95154	11.5834	-4.18042	-0.32507	5.63863	10.3424	3.68277	8.76848	8.43732	12.2541
496.875	10.5841	-3.64274	5.46605	2.44826	-3.62555	-9.93098	9.91624	4.91401	6.13016	1.62822	1.56595	3.14958
497.5	4.83841	1.10417	2.10955	0.28115	-5.86132	-10.9447	-2.10925	-6.16366	-8.77728	-8.00556	-1.37877	-0.20418
498.125	6.30624	0.95689	3.0821	1.83686	0.70083	-6.39858	-9.78595	-9.18618	-14.9014	-1.27085	-0.30174	-16.1701
498.75	2.69125	-0.3969	-1.9069	2.83152	1.612	-8.52792	-7.41325	-9.57658	-4.52275	-8.15126	-0.21134	-20.8316
499.375	-3.99084	-7.68139	-8.22793	4.65559	4.98873	-1.89957	-1.7436	-9.29826	4.87454	-6.85	-1.21371	-1.59002
500	12.8965	-7.6413	7.96187	4.12639	4.71622	-1.26662	-4.05832	6.01393	9.03876	-2.29789	0.99276	3.86753
1100	0.17482	-0.31875	-14.4404	1.63183	-3.74076	-8.28449	-4.95628	-19.2338	-27.1005	-6.82448	-20.5287	-6.81103
1100.54	-1.85917	0.8773	-4.38851	-4.02511	-4.17092	-2.98694	9.48263	-17.0109	-1.7469	5.38929	-6.51599	-10.9787
1101.09	0.71054	-11.472	0.22803	-13.6783	3.69465	-4.26259	-3.05829	-15.5099	-10.5539	-8.09164	-5.8943	-7.57401
1101.63	-18.0974	-19.3984	-28.676	-19.5535	-9.46756	-21.4921	-16.0988	-20.375	-18.2062	-16.1886	-21.7455	-10.3268
1102.17	-9.6861	-4.60977	-14.2579	16.5858	-7.05336	-0.65718	7.05244	-8.92438	-16.3043	2.58256	-1.19756	-10.4572
1102.72	-2.19635	4.66686	-6.36215	12.6524	6.69987	4.28072	2.27093	4.78267	4.55102	6.56198	14.8221	22.0373
1103.26	-9.67219	-23.0263	-1.69198	8.33213	8.50014	17.576	9.1113	-6.70443	11.1307	24.4878	5.84772	3.76009
1103.8	-0.39241	-13.6441	-0.97531	8.91648	9.79445	8.12047	9.3984	11.6497	-8.52971	-0.32586	16.1475	16.434
1104.35	23.6243	7.03989	22.9382	-3.9259	8.1217	4.61106	12.7693	5.03089	-6.4448	4.7528	4.62162	5.24134
1104.89	0.05702	-5.84579	-6.91656	-7.82931	-11.1535	-8.02648	-5.22783	0.27686	-0.15548	-5.31647	-8.3565	-0.30846
1105.43	-6.31323	-8.94181	-20.8016	-6.65921	-20.6377	-0.83674	-9.59214	0.68667	-6.32235	-6.69927	2.24015	-2.49418
1105.98	-15.0048	-1.67939	-9.15623	-12.6454	-14.4434	2.96261	-1.94359	-16.3926	-21.5595	6.43469	-3.62414	-4.34861
1106.52	-12.0125	1.75071	3.2834	-0.51407	15.1132	8.59426	9.88281	-7.64842	-15.5886	12.1592	1.48141	3.83092
1107.07	-9.3216	1.2305	9.73225	11.4681	27.1801	19.1823	19.0899	13.4143	10.1787	12.2369	-1.38779	12.4669
1107.61	-5.26269	-11.2609	1.31582	1.42573	10.375	14.4082	4.9356	7.97654	5.2387	0.84984	-2.8351	10.0023
1108.15	-10.1886	-8.5728	1.72517	-15.2304	-3.65993	3.40069	-3.56687	-6.39037	-15.0393	-13.0375	-4.50317	5.97926
1108.7	-16.2122	7.54493	5.75548	-17.3703	-11.0557	0.49184	-1.98899	-8.18217	-23.2523	-9.05438	-8.94243	11.0395
1109.24	-5.37073	3.15353	3.57834	-6.39944	-2.17379	-0.33841	-0.87623	-0.4729	-17.88	-2.17727	-7.48753	10.9751
1109.78	4.94807	-8.18212	6.01657	-0.52872	14.6229	2.47333	5.59623	3.40738	-1.49031	-2.23161	-3.88929	-2.66029
1110.33	5.56541	0.71547	6.13472	-4.90447	2.97792	10.364	8.42483	5.17416	4.57792	-1.23311	-3.12663	-1.76621
1110.87	12.9027	11.046	8.18142	-1.52189	-3.25613	12.337	11.7558	21.8602	1.36203	-11.7064	3.31473	16.6455
1111.41	8.28521	13.4335	8.16641	4.36413	-0.27641	8.9056	7.47065	10.9936	12.5137	-4.65437	14.062	7.66042
1111.96	-1.99522	8.47162	-0.74048	-0.07165	-11.9344	-8.49158	-4.35176	-16.4047	7.05082	0.7857	-10.989	-0.57409
1112.5	-0.33035	-3.19029	1.16215	2.43422	9.98431	16.4504	4.04092	10.6526	11.5955	-0.88379	6.13956	-0.18228
1113.04	-2.97367	11.9923	-14.0511	-14.2378	9.10259	-4.60537	-3.56428	-2.35493	13.5506	0.93505	-0.24703	-11.6076
1113.59	14.333	17.6953	-1.03864	-7.29146	21.4058	9.43767	4.77684	6.80903	-0.91811	0.7282	14.2195	4.18536
1114.13	-5.63114	4.37008	-1.28185	-12.9442	-9.074	0.21766	-7.26124	9.79014	3.97129	-1.12284	-7.68082	6.28826
1114.67	18.3849	4.00411	3.52897	-2.86187	-4.36265	5.64937	-2.11269	16.1608	6.56874	14.3905	-4.31155	2.31297
1115.22	-11.6043	-11.4291	-15.1556	4.7854	-9.07631	-10.2355	4.42446	11.5285	-11.3422	18.0644	5.93899	2.78063
1115.76	11.0546	0.38569	-8.82352	0.35604	-4.60402	4.87337	6.14902	15.562	1.91492	7.7871	-3.55232	16.5176
1116.3	2.74265	15.4971	-2.10144	3.39593	-0.60328	10.306	6.28267	19.5053	19.7868	15.5361	4.45752	10.9713
1116.85	-3.6176	8.6127	-5.9259	-12.1108	-4.1449	5.47678	-8.36	15.2979	-14.5331	-10.8882	-12.992	-0.78305
1117.39	3.98737	-4.62529	-6.45019	-13.8769	-5.90384	-2.68373	1.19867	2.24675	-13.865	-8.21297	-6.78787	-17.6391
1117.93	-0.74627	-11.4288	2.84164	4.47963	2.52839	0.71558	9.05299	0.90521	-11.4496	-4.21098	7.49309	-11.6858
1118.48	0.01854	1.93265	-1.65999	9.19528	1.82306	-1.23719	1.90034	6.49049	-6.0715	4.59181	1.5391	-11.0234
1119.02	-5.92909	2.49431	-6.32882	0.0363	-5.22319	1.62752	-0.08641	-2.45313	-4.12153	-7.44434	-7.24614	-0.1834
1119.57	-6.46864	4.36523	-10.5818	-8.69063	7.68402	0.59124	-6.46268	-1.34921	-6.98813	-5.45185	-0.67585	5.29428
1120.11	-10.659	3.11663	-11.1963	-6.75378	9.94287	3.40197	-7.00795	4.86127	-6.67932	2.43609	12.1004	1.30111
1120.65	-12.6566	-12.4513	-4.07976	0.59731	-4.06009	6.12475	1.65271	5.63355	-0.86823	0.2539	18.6093	3.11601
1121.2	-7.89067	-6.20795	-2.12529	2.20109	1.11399	0.19232	4.92154	6.40254	-0.69845	4.48304	13.7609	6.36288
1121.74	-11.7961	4.82035	-10.3152	1.28286	2.03037	-2.69796	3.59209	1.41168	-2.48157	0.62375	1.6419	6.15357
1122.28	4.69316	-13.7926	-20.6174	-0.99886	-13.4283	-8.09771	-3.14953	1.73547	3.00372	2.10521	-1.97083	-0.52858
1122.83	8.41467	-0.44804	-15.5119	-8.68415	-11.7625	-0.36599	2.14987	1.67756	-12.0577	11.9548	4.39191	2.25649
1123.37	-7.17384	10.3502	4.89067	-12.2239	-19.7123	-9.98759	-0.93222	14.3938	-1.41404	5.97155	2.98113	15.7497
1123.91	2.97952	0.81794	7.9116	0.78195	-6.76872	0.39887	4.53442	20.7916	-1.13827	8.95071	-13.0228	-7.38687
1124.46	8.18952	7.20076	-2.57713	8.75689	-9.43821	6.85533	1.48508	-0.86566	-1.50979	-8.98596	-4.64165	-0.49943
1125	12.4893	16.5057	18.7865	2.85344	-6.72403	22.2693	21.7479	-5.96545	13.8887	29.739	13.7046	17.7138
1125.54	-8.89176	0.44739	-12.493	-21.7343	4.08936	0.71724	-4.38807	1.64429	-5.14956	1.83638	-4.41487	-13.0401
1126.09	4.35235	0.33865	-25.9148	-0.33902	13.5164	1.50562	3.18579	11.0921	-15.713	8.33725	0.52837	-4.25219
1126.63	0.93425	2.98144	-7.47028	-2.60877	-3.94938	0.73552	7.07565	11.2915	7.10494	0.00641	12.6293	6.21714
1127.17	0.76144	7.47655	4.15351	-3.44594	12.7232	14.6308	13.267	6.33055	14.1034	9.54442	37.8487	18.2603
1127.72	1.53232	2.09078	1.56733	-7.81917	-2.54508	-1.94522	10.6649	11.462	-1.19017	1.76628	20.8895	-9.56384
1128.26	-7.73893	-9.31127	-16.8144	3.74823	-4.74601	-0.61042	4.58841	4.76079	5.30488	1.39447	28.9175	-8.74295
1128.8	-24.7677	-4.81273	-15.4333	1.12707	-3.49484	-2.34276	-5.78015	-3.07124	-7.28131	-5.77234	19.1535	-6.44498
1129.35	-6.00713	-1.7375	-27.4416	-1.97199	0.56166	-10.5053	5.12953	-10.0134	-2.01302	15.8557	11.3581	-2.74303
1129.89	2.24792	20.1943	-15.6962	2.85971	9.42787	0.32717	14.9714	6.93719	7.77612	13.9511	11.0723	4.12339
1130.43	4.26055	19.8047	-1.63123	-15.6632	12.1889	0.17866	7.84491	16.1989	1.23878	5.88079	4.76216	8.79655
1130.98	-4.6371	-3.51648	-3.29737	-22.6585	-5.9664	-9.46952	-6.95914	-2.32964	-14.2633	6.5631	6.79292	-4.18025
1131.52	-18.1936	-12.7025	-5.27937	1.50923	-3.70149	-2.48726	-0.95734	-13.2076	-18.6246	-2.59857	3.23846	-12.0392
1132.07	-10.2108	1.85077	2.16807	8.07581	5.23958	12.6258	6.59102	-2.41678	-2.5938	-4.22871	7.10613	5.49316
1132.61	4.70216	12.6575	7.13651	1.08649	1.92276	11.9067	5.70901	12.4474	11.5673	12.2722	11.2929	13.1044
1133.15	2.55715	7.36183	-4.29839	0.82917	1.22717	6.52113	1.87703	12.7683	2.39886	14.4975	-2.7893	2.50015
1133.7	1.85843	4.93011	-14.3061	0.96218	1.41222	9.45846	-5.43238	3.10682	-3.31035	1.31431	-4.38022	4.48355
1134.24	4.13057	4.44362	-5.77096	13.1547	11.3971	2.46905	7.90629	6.30292	10.8512	-0.37369	2.9419	0.58085
1134.78	-5.29301	-3.96125	-5.32998	-5.44219	5.59768	-2.61319	9.14441	5.61565	12.204	-1.11007	9.1954	-5.79828
1135.33	9.54386	-7.76755	-0.63867	6.2113	10.4631	3.93286	9.54775	7.49495	15.0941	-1.96678	9.12226	6.26169
1135.87	3.64154	-5.64061	-5.39842	8.46506	1.6326	4.97438	1.68423	-13.0212	-13.001	-7.02258	1.82784	-16.9773
1136.41	-11.075	4.43658	-10.296	2.41867	-0.49315	2.39438	-2.06557	-9.8213	-10.1278	0.50608	6.98972	-8.63658
1136.96	13.7508	-0.31648	-1.51332	-5.34752	5.28482	8.91024	8.84002	0.10322	-0.02892	8.91571	3.82932	10.3394
1137.5	-14.5907	-14.2053	-0.80758	-3.05973	16.3595	3.9687	-7.87421	3.22731	-5.54676	7.90869	1.33839	5.69154
1138.04	-2.31574	-11.2835	-4.86584	-29.2917	-19.8101	-9.203	-8.44621	-23.8088	-29.2877	-23.7932	-22.433	-1.01166
1138.59	12.1498	7.52805	-12.2073	0.43344	-0.60711	5.70715	15.8155	12.5577	-5.15152	17.1417	0.42324	32.1541
1139.13	-20.5603	4.03248	-2.26493	2.61104	7.63425	3.88996	3.04484	20.0434	3.41374	3.24827	-19.8906	8.94929
1139.67	-20.3198	-17.3	-1.02613	-6.6852	-1.26811	5.11117	2.93868	6.23744	-9.73934	1.0818	0.50313	-0.25409
1140.22	-8.99281	2.60873	3.47904	-1.87092	17.7294	13.3365	-1.7172	6.18418	7.31801	25.2112	9.91035	1.29103
1140.76	5.86371	-5.69955	13.8363	8.89395	5.69889	15.3414	-17.3402	-0.08622	5.78036	10.3317	12.2803	4.18406
1141.3	-5.09259	8.7217	-0.92848	-8.38881	-15.9393	2.32135	-8.32551	1.98819	-7.10922	-10.7931	-9.56671	1.99302
1141.85	0.11251	15.0585	-5.41031	-14.1116	-6.02215	3.33416	2.36761	7.95787	-5.95162	-12.36	-7.02548	3.45632
1142.39	-8.3792	-8.2795	-3.7794	-5.37316	-10.2034	-3.29491	7.34169	-3.39361	-11.1109	-4.80173	-3.20524	-0.28685
1142.93	-13.6892	-6.0786	-7.86922	14.1877	-8.13787	-4.55695	6.28702	2.20521	-12.5938	1.70527	-6.61134	7.41865
1143.48	-13.2921	-9.39043	-8.54325	15.3394	4.15548	3.15285	2.54162	7.15577	-8.43516	0.71005	-2.25169	9.68901
1144.02	-18.8549	-18.0765	-14.6813	-10.6082	-8.99785	-10.4728	-12.4101	-6.08679	-20.8299	-16.6494	-18.5086	-8.34745
1144.57	-27.3483	-16.5581	-20.8588	-29.2987	-23.4951	-16.8687	-16.4662	-14.0456	-29.0263	-27.7495	-28.5374	-17.7504
1145.11	-17.4141	-5.54661	-6.63839	-4.60061	-11.2113	-0.76738	-3.8067	-0.44969	-9.2107	-7.02606	-7.62674	-9.23965
1145.65	3.06422	2.39837	2.67616	17.3386	3.89442	4.67302	-0.74055	8.0726	6.90293	13.031	8.68136	-1.89171
1146.2	2.38374	-7.49603	-3.30983	-6.19718	12.5982	5.39118	0.62008	3.91566	2.96149	9.96596	19.5869	6.46032
1146.74	-3.92829	-1.77457	9.81481	-10.304	11.0109	7.54148	3.40529	15.8553	2.29959	8.0816	21.8563	16.206
1147.28	-9.97871	-6.17815	8.22291	-15.0621	-6.74213	8.20449	3.75263	1.46932	1.04741	-4.51529	8.5037	13.1423
1147.83	2.81433	7.34441	2.97757	-18.9894	-3.16055	0.8746	14.4944	-4.70862	4.44792	7.96696	3.80691	2.18858
1148.37	3.49196	9.90933	-0.70916	-8.29536	-13.39	4.60642	16.1426	-0.13467	14.0271	-1.61621	-0.96583	9.60737
1148.91	-11.4114	6.18679	9.07081	-3.40591	-4.52738	-6.99389	5.63813	10.2521	8.4237	-9.7371	-2.59565	-3.83574
1149.46	-22.4162	3.04814	11.7878	-9.00664	-0.25274	10.5977	12.4809	6.24768	-1.40393	21.8636	7.74723	-8.83091
1150	-14.0819	-11.4886	-9.7215	-2.83775	-1.44684	-7.60432	2.67786	-3.77689	-2.83579	2.24253	-3.73009	6.34809
1150.54	-10.1151	-2.95627	8.05897	-42.6876	-30.8728	-5.8517	-12.478	0.938	-14.4255	-19.9836	-12.4816	-6.12317
1151.09	-6.38769	14.0522	-11.8559	-2.22422	-16.3953	-7.60158	-10.7189	-5.75949	-5.08179	-22.1844	3.17331	16.8008
1151.63	-15.7643	1.95733	2.59508	3.27336	-1.37807	1.04711	9.81819	5.85333	6.96644	1.88854	6.69564	-0.33342
1152.17	5.94784	6.61549	-8.93188	-0.84101	-7.85953	5.38713	7.49581	-0.82163	2.85058	8.51121	3.09061	18.4388
1152.72	0.25133	-24.5366	1.51859	2.6589	5.82074	5.3795	3.8632	4.27987	-11.0323	-0.70905	-8.72823	-18.6
1153.26	-12.7137	-22.106	-21.1992	-19.6773	-24.7141	-13.5159	-15.582	-14.4048	-9.98512	-15.2675	-26.1144	-6.88427
1153.8	-20.8485	1.15796	-11.0073	-6.22571	-25.3052	-18.7584	-17.3361	-18.911	-3.78472	-21.8312	-17.0543	1.7433
1154.35	-17.7793	7.58167	-8.53948	-6.34975	-1.07366	-13.2981	-18.948	-17.5719	-10.4329	-34.9002	-12.069	-7.69699
1154.89	-3.26628	-3.99198	-13.0023	-3.20952	-5.12378	-11.4949	-14.2988	-14.2339	-11.5134	-30.5329	-6.75893	-13.543
1155.43	-5.56679	-27.1934	-17.439	-12.3549	-8.69583	-3.89048	-19.8729	-12.1391	-13.9138	-12.705	-0.26692	-4.38334
1155.98	-3.52212	-23.7566	-12.4259	-22.7864	0.19748	5.70628	-9.11685	-12.1416	-7.71163	8.94755	5.27089	3.61054
1156.52	3.12327	1.66753	2.16917	-7.04133	-12.8447	4.84673	7.14367	-5.79643	-1.38666	4.16486	-1.83541	4.33321
1157.07	-8.26976	-8.35806	1.70088	-5.14647	-16.927	-4.31189	-0.92404	-3.20104	-10.2978	-16.9894	-6.50955	-2.51202
1157.61	-14.7958	-19.4217	-19.83	-14.6018	-9.52749	-8.95077	-10.9574	-8.40469	-14.1684	-24.7428	-4.84184	-7.33131
1158.15	-15.3596	1.72355	-26.7378	-12.9535	-14.6735	-5.01819	-5.81213	-5.81833	-5.60032	-19.4491	-7.29399	-8.90926
1158.7	-23.4107	6.33355	-12.6013	-12.2715	-16.8441	0.8231	-9.68877	2.60522	0.13492	-3.84459	-5.27858	-6.28464
1159.24	-8.7425	2.32309	-9.78261	1.51824	-15.6625	-3.08984	-18.6407	-4.36877	6.62586	6.03213	-5.8644	6.95569
1159.78	11.4817	1.7658	-4.06674	5.6196	-3.81365	-12.6633	-2.98445	-10.8641	9.06442	-3.78636	-3.05994	10.31
1160.33	13.9278	-11.0405	2.60792	3.53376	-12.9677	-6.67415	9.15759	13.4868	3.9408	-4.47681	12.9743	13.964
1160.87	-10.9151	-18.0581	-27.9033	-8.47304	-11.1793	-18.2794	-9.87137	-8.67011	-3.63374	-8.86115	-12.7397	-6.84859
1161.41	-6.59885	11.8387	0.07652	-6.34419	-0.90957	5.51038	0.28302	2.52615	2.54443	11.9892	2.5468	7.22769
1161.96	-2.90435	-2.37898	6.47869	-10.4806	4.21811	9.1214	-4.35851	15.1296	0.01061	-7.46959	5.57289	6.54487
1162.5	8.71879	-2.22348	-1.87084	24.6036	-1.58917	8.55623	-0.85989	11.5861	-12.2342	15.1386	8.89616	12.4844
1163.04	-4.5317	3.23756	-17.7567	-4.77806	1.50483	-17.9093	-1.05168	8.6495	2.0897	1.34292	6.87543	9.85763
1163.59	6.16091	4.27742	-12.4852	14.503	-0.3388	-7.16121	1.01669	-3.74924	-6.43969	-16.878	5.96464	18.6936
1164.13	8.97238	-7.30097	10.3641	1.03064	-1.41509	-1.27642	-8.58176	7.58902	8.75222	8.47033	-12.6333	4.37195
1164.67	-1.21918	-24.6035	6.5892	-3.56822	-2.681	-7.75487	1.94311	-4.49743	-3.61766	-6.25303	-1.92878	5.3411
1165.22	4.77364	9.65739	6.94145	22.2314	4.10612	18.7647	26.553	14.3856	10.8756	0.23936	23.8079	5.48881
1165.76	-2.86468	1.24193	-14.2438	2.05103	2.83851	0.14356	-13.657	-5.45746	-6.22013	-12.1651	2.65062	4.83858
1166.3	-22.9413	0.1047	-16.0831	-3.97472	-13.9937	-1.06724	1.70195	-5.19618	-7.6705	-9.57859	5.93579	18.0793
1166.85	-17.8623	1.14844	-3.20203	-1.71894	2.12024	-7.93635	6.03179	-1.47341	-1.86037	-30.8244	-0.65834	-4.1845
1167.39	-21.1716	-9.4518	-8.55758	-13.5215	8.22363	-3.18329	2.56495	9.98293	-7.36256	-8.28243	4.99276	-11.0985
1167.93	-5.42216	-21.9475	-10.5805	-2.7477	0.8961	-0.4018	4.74006	1.01636	1.17996	16.1952	3.76004	-1.07905
1168.48	0.66302	3.30018	-0.90679	5.05666	2.11799	12.8899	9.00721	6.32809	5.34873	8.12067	10.982	5.51744
1169.02	2.61966	12.7833	18.9654	0.67446	10.3898	18.8324	10.4949	12.6638	12.2667	3.07296	14.5123	12.6324
1169.57	-11.0728	1.1578	10.7484	-15.7494	-1.6656	1.0559	2.54786	14.5811	1.94888	7.10802	-6.78466	11.5747
1170.11	-3.89044	4.43375	5.39234	-7.32336	-5.78083	-4.11082	6.03712	13.1692	-4.96668	5.13992	-13.7334	15.1725
1170.65	-5.38218	7.89987	5.76111	2.72797	-3.94418	-1.56846	1.5072	-3.80205	-9.12446	-5.33523	-0.9157	14.9359
1171.2	-16.2095	4.74917	-7.23817	-4.29378	-7.84345	0.51604	-8.62896	-15.4504	-18.807	-12.5936	-4.78796	5.68603
1171.74	-5.12555	-1.81558	-12.3411	-7.35732	-8.83686	5.04527	0.74233	-10.3923	-10.7106	-12.5902	-10.4527	0.15383
1172.28	-6.98082	-10.0627	-2.4323	-13.5092	-9.85136	-2.32362	-0.37699	-9.46395	-3.52558	-8.89215	5.99944	-2.04476
1172.83	5.87055	8.32695	15.3695	-8.33131	6.79631	4.96657	1.07708	-0.86811	0.40145	3.55811	16.8437	12.6169
1173.37	5.14261	15.2135	8.31741	-9.86986	11.1122	9.09686	19.288	14.1626	11.8336	4.78602	1.2653	23.8271
1173.91	-22.1199	-11.7765	-5.16882	-15.6575	-4.83354	-6.09922	2.25072	9.49833	-10.3566	-9.63351	-12.5085	13.514
1174.46	-9.97841	-7.45254	-9.85987	2.24844	-5.12234	4.94909	-5.73343	0.87555	4.70767	1.25742	-5.61759	9.61674
1175	0.86161	-2.09106	-2.78767	-1.03839	-5.60141	-3.51939	-5.13157	-4.77444	-15.6445	3.88089	3.14073	0.0338
1175.54	4.28192	7.07118	15.2373	16.7078	13.4235	5.29973	-11.749	-0.28233	5.2786	13.5201	10.5387	9.42216
1176.09	15.4885	-10.1208	8.36598	22.7485	-13.191	-2.44818	5.89984	13.9191	15.7744	-18.5305	10.8517	16.4559
1176.63	-3.33671	-4.79096	1.22569	2.33732	-0.8892	9.13667	7.71199	6.96805	-3.56742	-2.28107	15.8598	14.414
1177.17	3.9976	-6.71563	7.82088	-11.1067	0.59527	4.48042	8.35915	7.31656	-2.69961	-5.27658	14.1439	14.6145
1177.72	-3.53798	22.0191	2.3244	8.41151	25.9046	2.54425	4.69171	10.0926	-6.6364	5.13359	24.2739	11.5065
1178.26	4.66573	-5.63714	7.80265	-13.0861	5.13625	-1.05752	10.9581	-5.49245	-3.88287	-4.67294	11.0605	8.08261
1178.8	20.2027	17.641	-1.23796	11.5652	10.2667	10.7828	15.6696	-2.96703	3.20144	1.30933	4.06692	15.4405
1179.35	18.7611	31.9362	15.0239	7.24988	17.9941	17.5599	9.50551	23.966	10.9737	-5.48464	-7.6933	11.6441
1179.89	-3.37107	18.9931	21.9	1.24158	16.0351	10.1724	3.24293	14.5084	5.44254	-19.5392	8.79365	-6.61532
1180.43	-8.99639	16.3976	-0.67433	-12.9539	9.16968	6.0856	-11.77	6.27697	0.87876	-20.685	12.5334	-4.08752
1180.98	-2.05059	2.4599	4.05867	-3.05174	-0.19427	-2.04837	5.31568	-0.15218	10.8128	-4.48819	16.3037	-3.98166
1181.52	-5.07813	-4.85339	-10.6008	-12.0866	-11.6741	-19.2628	3.3469	-6.90029	-0.63717	-7.09541	-9.50223	-1.85069
1182.07	-15.8429	-15.6062	3.57766	-2.76881	-12.1619	-19.5743	-9.97312	4.14221	-15.8386	-5.44602	-9.56304	8.04609
1182.61	-23.4377	-20.302	-8.85579	-22.193	-11.2445	-17.8993	-12.557	-0.0401	-16.7108	-31.4369	-10.8427	-1.67404
1183.15	-5.8373	-12.5474	-3.558	-25.1624	-5.16397	-14.063	-9.95797	-2.82233	-1.1991	-26.4833	-10.2738	1.67127
1183.7	6.7064	1.48811	7.02537	-8.71993	-9.2088	-4.21916	-5.4009	-0.80208	-3.09157	-4.35881	1.50752	2.73153
1184.24	6.89861	7.13275	0.71127	-4.6037	-21.402	4.19786	7.24586	4.50209	-12.2355	3.89849	10.5706	0.51719
1184.78	2.57024	2.72111	0.95145	-19.5277	-19.8723	1.10814	12.8068	4.21364	-1.50701	-1.7371	6.31513	3.99573
1185.33	-6.91324	4.16914	4.15191	-23.6411	-10.2661	-0.55438	-0.4561	6.69927	3.17984	-4.94617	-7.70683	11.1095
1185.87	-8.15996	2.02418	3.25199	-7.1699	-7.14828	7.42305	5.32976	12.971	-5.99542	-0.35664	-9.46273	19.3653
1186.41	-2.97564	-5.80981	-0.42313	-7.36731	-6.10698	3.4507	14.5485	2.57066	-6.79041	0.20763	4.86353	4.20302
1186.96	-0.71847	6.91189	-7.69292	-8.48061	-7.02523	-3.45609	-9.92888	2.15357	-11.6716	14.0167	9.01456	-14.4055
1187.5	-0.83028	6.22023	-13.2908	-3.77517	-8.53294	4.05021	4.82379	0.94985	-9.36936	3.439	5.16388	0.10171
1188.04	-2.82427	-7.58284	-14.1132	-12.1344	5.61995	4.10014	0.88692	-6.67329	8.82172	-22.1074	4.23275	16.871
1188.59	-3.93852	10.4196	0.46689	-17.7389	0.55237	1.91113	-0.75471	1.05194	-11.157	-6.67453	-5.59791	8.06998
1189.13	-3.98112	-20.8909	-10.3227	-20.9769	-12.1758	-6.96197	-12.588	5.92783	-6.48434	-6.70912	-10.392	2.45917
1189.67	-9.04153	-14.5067	-4.95584	-18.4021	-8.53172	-10.7417	-13.3981	10.2003	-6.96463	-26.9711	-16.2077	0.70756
1190.22	12.7798	9.93433	8.07528	-16.465	0.08251	-2.1355	3.12426	6.09326	-9.61969	11.9645	16.0019	16.8276
1190.76	4.50033	-2.7917	2.06301	-9.41315	4.83455	-3.03334	2.83864	6.90669	-8.9431	-0.81279	-6.90303	21.4683
1191.3	0.1761	8.5253	19.0643	0.58426	15.0191	8.24724	13.1903	39.0672	-0.25578	6.62168	15.4431	16.6702
1191.85	-3.32127	-17.3804	-6.46837	-18.0498	-1.27573	-16.622	-26.1581	-21.0048	-19.4026	-22.2432	-7.62101	-10.1038
1192.39	10.5972	-0.0496	-13.1723	-11.0538	14.717	10.302	18.3092	16.1878	10.398	16.8138	22.057	14.9151
1192.93	-6.95125	17.2111	-5.04675	8.37203	1.40087	-5.42943	2.44853	-12.3758	-20.8755	-2.18773	-3.53118	5.34081
1193.48	-13.3634	-12.8446	-9.55659	6.09307	-7.56969	-4.62812	1.72004	-4.92998	-12.7494	-11.3844	-15.9202	7.78064
1194.02	-3.18337	11.0721	-8.18551	0.01158	-5.77141	1.571	7.48026	-0.6363	-6.17742	-18.6423	-5.6989	2.40566
1194.57	6.41826	10.9959	-10.5916	11.8482	-1.94352	8.58164	-7.96997	18.4258	-5.9358	5.25661	14.2244	10.4409
1195.11	-16.6136	1.70914	-2.3237	-3.27192	-13.2971	1.437	-3.83084	12.4457	-12.4499	-17.3653	7.59934	2.41762
1195.65	-16.8509	13.2081	-1.95079	-9.86173	-7.4872	-3.37015	0.24953	11.4667	-11.395	-10.8634	12.7891	11.8051
1196.2	-5.29205	5.69419	-3.03477	5.47097	-8.32399	2.00529	6.01648	10.6996	-13.9375	-10.7845	9.01609	5.24182
1196.74	-4.05088	-0.03175	7.56222	-9.95548	-16.2564	4.7333	12.2167	8.60036	-4.46619	-6.17599	1.2354	-1.05688
1197.28	6.90292	-0.14328	7.29712	0.19024	-3.00601	0.89016	10.502	9.04346	-2.42569	-5.82586	13.984	14.9876
1197.83	1.73723	2.66484	-1.96786	-2.2226	-3.27487	-0.89305	4.80586	3.54706	-2.44879	-11.9264	9.40047	21.8791
1198.37	-15.1878	0.7987	-4.96683	-0.45299	-15.327	2.78253	-6.40686	-3.6866	-4.69743	-12.7109	-0.61019	11.6827
1198.91	-18.1199	-0.45044	-7.21334	5.46726	-15.687	5.55407	-8.59375	4.16678	-2.32705	-9.02415	5.21791	4.21694
1199.46	-3.25199	4.70477	-4.22978	7.59114	2.34457	14.5584	1.93695	16.9374	8.66912	5.46544	17.5838	7.98682
1200	2.37441	-4.46366	-3.83336	-0.07757	15.1771	18.2745	4.22517	11.0372	7.42509	10.5477	10.0211	11.475
1200.54	-6.18278	-21.1566	-6.04463	-12.001	-5.80308	2.48154	-1.70456	-5.20224	-9.36329	-13.655	0.03041	6.08509
1201.09	1.36819	-13.0123	1.67755	2.43556	-17.7625	2.34912	2.44969	-3.75382	-9.86831	-7.45006	9.06702	13.1841
1201.63	8.46074	10.905	-1.56159	0.26083	6.94751	18.075	11.4228	13.2572	8.97487	27.1072	0.63633	31.7839
1202.17	-1.87473	20.7736	-4.09203	-15.3931	7.1341	10.4389	10.7583	14.9329	3.84339	2.39341	-3.26841	23.9452
1202.72	-2.41882	2.14687	0.69003	-8.8402	-8.46869	9.98029	3.52697	5.49096	-14.8445	-12.5186	-9.39657	15.2608
1203.26	2.69037	3.404	1.08875	5.9977	-14.0951	2.46363	-15.8748	3.142	-13.9358	-9.20942	-7.87324	13.5262
1203.8	8.84028	6.21822	-5.44298	5.70977	-2.4131	4.90189	-4.3511	-14.6148	-3.94596	3.37022	0.28542	-3.60332
1204.35	8.79748	9.53354	5.07341	8.79285	1.50768	13.2183	22.3243	21.5595	2.02103	21.5025	16.1977	20.5444
1204.89	-12.7652	10.3921	-12.9515	-8.65363	-17.7315	2.50009	-8.90094	-5.80446	-4.06196	-14.3721	4.0543	13.5201
1205.43	19.0335	10.9517	10.7601	-5.48751	1.2609	9.3275	13.5684	3.80639	0.07999	-9.15219	7.11211	35.0129
1205.98	11.4992	19.5792	10.0941	12.5272	0.80898	9.80374	2.52448	10.4232	0.19869	1.18947	23.3871	22.0522
1206.52	8.45458	11.568	15.7188	9.19518	4.0459	18.9229	1.95532	8.10084	3.8747	9.66651	5.09835	15.0937
1207.07	1.83074	-4.75079	-14.6781	-9.46869	2.61957	0.6126	-12.3757	-8.2103	2.06085	14.518	0.02229	10.4633
1207.61	2.18058	-15.7874	-25.9087	-5.36617	2.2847	-13.9926	-9.08197	11.6237	-0.14024	-4.96874	-3.24709	-1.19109
1208.15	-9.53959	-15.3707	-10.8694	-23.312	2.85242	1.67345	-4.19233	-2.28585	-12.9221	-8.51194	-3.37361	3.83472
1208.7	11.9179	3.74904	7.59337	4.87361	-7.03346	8.30719	16.4272	10.046	-4.72947	12.6302	12.9946	28.7672
1209.24	-4.37218	13.8653	3.45881	8.93574	-15.734	3.93587	4.86534	3.44422	-6.01783	-2.22988	-2.27998	6.88848
1209.78	-6.25823	16.7783	1.06535	-4.10748	9.44539	0.67153	3.54483	-1.8452	0.68824	-24.8726	-5.93856	15.886
1210.33	-1.8602	-11.4745	-1.16256	2.92831	14.2875	-1.2935	1.65589	3.909	0.17643	-8.51423	2.78725	13.8848
1210.87	13.1752	2.24356	1.48911	0.85481	-13.0763	0.97425	2.30152	0.40486	13.3981	-4.95144	-4.79602	7.1827
1211.41	0.84351	0.63354	6.08189	-23.5931	-9.44367	-12.2421	3.58886	3.75694	-5.13575	1.82356	-0.66608	11.7337
1211.96	-7.00772	12.1448	6.1217	-5.56886	-9.48981	-16.0142	0.53834	12.216	-10.8738	12.2708	-1.4034	20.4154
1212.5	-14.2592	11.9387	-8.3918	-10.6974	-9.68815	-9.27099	-2.59254	9.18744	-10.8985	-9.75821	-14.2423	16.2168
1213.04	-6.28903	-7.03357	-15.122	-6.84536	-11.3767	-0.68314	-15.5573	5.64077	-15.0921	-21.5915	-17.5405	12.1349
1213.59	-0.69221	-4.64348	-11.7702	-2.62099	-8.32946	0.50188	-1.23663	-3.34662	-2.28702	-23.7369	-11.1375	16.1314
1214.13	1.38413	14.4399	-4.30333	1.67856	2.38689	-3.38475	11.659	2.77107	12.534	-14.05	4.32206	25.5687
1214.67	7.05324	16.6976	-5.19123	9.80573	-4.44275	1.94966	10.0915	0.82499	3.74569	5.04487	-1.7852	16.7773
1215.22	-2.32884	8.70286	-6.72153	-3.07713	-11.668	4.696	7.79895	-16.1809	-10.6165	5.37292	-5.72699	9.36391
1215.76	-13.0122	11.3278	-8.39815	-10.1828	-5.41883	2.0196	-2.75957	-4.95253	-7.72783	-7.82326	2.09061	9.80814
1216.3	-14.3591	15.293	-15.6547	-3.40565	-5.9074	1.71908	-10.9976	5.5011	-0.43302	-9.07064	-2.0146	7.48452
1216.85	-19.2218	10.448	-14.5229	-6.16578	-6.53896	-3.94218	-10.2442	-3.93275	2.31383	-5.21508	2.62358	19.2124
1217.39	-27.0482	4.86619	-15.1278	-3.35323	-5.15472	-9.62787	-9.18667	2.58188	4.60528	-10.1383	-3.61953	18.8396
1217.93	-33.6255	6.84614	-10.6428	-10.8648	1.232	-8.73346	-5.49598	-1.90857	-1.1013	-7.43954	-1.24703	17.0358
1218.48	9.60514	17.9545	-0.52185	-13.0958	12.3976	11.8313	5.98505	-1.90838	0.00952	6.86756	21.6971	25.1484
1219.02	11.7763	10.9027	-3.25561	-23.8917	13.5134	5.51598	1.48336	-14.0941	-1.08651	14.9147	16.2859	27.9713
1219.57	-5.4925	2.09311	-4.14522	-22.1137	3.50367	0.25833	10.2623	-13.599	-19.0247	-14.8977	-8.93098	24.3547
1220.11	-10.0577	9.44663	-8.32681	-3.74039	-1.64322	-5.69353	-0.51373	-8.95874	-14.3155	-18.6831	-14.2896	31.9308
1220.65	-24.002	3.16489	-9.0903	-20.923	-9.11305	-6.68939	2.60472	-0.06818	-26.3344	-12.9162	-8.49045	6.95203
1221.2	2.96281	-18.9622	12.483	0.84563	10.4178	-1.22944	6.7192	-14.5356	-3.76365	-4.45655	-5.58139	17.1777
1221.74	-4.8766	-8.32295	-5.96386	-13.4129	-7.79994	7.8825	-4.808	4.77027	-16.8138	5.51549	13.9691	15.4585
1222.28	-21.1644	6.1543	-4.48406	-20.618	-7.10108	-0.42812	3.65249	3.45956	4.02791	-11.9024	11.4684	4.89848
1222.83	9.16718	17.2204	6.16809	-29.4209	7.73162	19.3404	19.3665	14.6114	10.3615	-0.49685	-5.16221	20.0024
1223.37	-12.1587	-6.08639	8.01653	-4.01233	-27.1724	-8.86023	0.2219	3.87347	-6.14638	-1.63176	0.48895	10.3358
1223.91	11.5658	-5.92986	7.98791	-1.52631	-6.17721	12.9809	-1.55444	-4.98767	5.50214	-4.64394	20.8621	40.0885
1224.46	14.9125	30.3833	9.38331	10.8107	4.63958	14.2951	21.9391	5.67818	18.9423	9.54367	1.43177	32.0538
1225	9.77398	4.15154	1.89438	-23.0927	-3.28144	2.87435	10.2453	6.70611	-9.62755	18.7135	14.6989	15.2883
1225.54	5.59012	12.4161	1.26453	-23.1457	-5.01655	6.28242	1.66567	18.3864	-8.89109	14.3912	16.1779	17.2529
1226.09	8.32921	-8.05464	-8.97374	-3.64684	-2.76898	-5.78686	6.67827	-5.87216	2.53038	4.51599	11.8635	28.7787
1226.63	-1.09683	-12.5091	-1.92266	8.50564	-2.60069	-0.09041	5.89931	-1.79704	-3.51897	-11.5385	1.34026	14.8801
1227.17	-12.8169	-20.5546	-6.77099	-13.9787	-16.552	3.84959	2.42464	-16.5449	-13.4361	-2.95647	-10.1957	17.117
1227.72	-3.71124	-9.15178	1.07012	-27.1942	-22.7881	-6.28623	4.09795	-2.2179	-8.19235	-14.0192	8.64402	30.0279
1228.26	-6.76062	5.16583	17.3089	1.13421	-13.0637	-1.10586	0.18428	10.0694	-5.28642	-11.4927	-0.46509	25.2031
1228.8	-11.5982	1.94837	-1.84867	6.88257	-7.70811	4.43378	-0.85448	7.73915	-5.43253	-7.43845	7.89232	14.6641
1229.35	-9.33118	-6.35364	-5.92957	-4.09948	-3.13941	-1.14442	1.64592	-6.40506	-5.50857	-12.4723	8.86952	6.90413
1229.89	2.99939	-10.3088	-7.73581	-7.93834	7.63814	8.05982	1.10956	-3.46844	-10.297	-7.60465	0.77276	15.8669
1230.43	8.12431	-6.80873	-6.01158	-2.01715	3.04996	5.97143	9.35341	5.57764	-7.01636	-5.85493	1.94245	29.5568
1230.98	-1.48019	-17.413	-11.7079	-7.28837	-15.6515	-3.96523	7.53017	-7.52996	-3.22417	-13.2461	-9.96585	10.5188
1231.52	-10.5456	-7.6958	-5.00307	-10.0422	-12.9565	5.98563	7.66226	-3.96227	-1.27901	-6.49705	-12.5845	16.727
1232.07	-11.2435	6.1826	5.44874	4.80045	1.99342	9.25751	14.7679	8.68402	-0.67518	-1.94647	5.21921	39.0087
1232.61	-1.20784	-1.28903	-1.44106	9.03687	5.66884	-1.65792	12.1494	2.12101	3.73346	-6.63499	11.0199	23.8333
1233.15	-2.28001	-4.34036	-8.35829	-8.16623	2.78416	-11.4631	-2.89833	-16.0657	1.64097	-17.5308	-6.25775	9.0789
1233.7	-18.3618	-4.05987	-12.571	-15.9378	4.79127	-10.7865	-16.3693	-25.1956	-12.9865	-28.3363	-17.0817	12.6716
1234.24	-6.70484	13.8965	4.07917	-0.31979	12.0386	8.18958	-2.23566	-0.49467	-7.25731	-2.70678	5.90834	27.7044
1234.78	4.13837	9.50736	9.02358	0.1074	1.94604	2.46906	-1.49013	-3.5118	-6.87976	1.29876	11.2255	22.6919
1235.33	-8.03595	6.49379	6.55709	-14.7482	7.62277	-0.994	-0.78574	5.91754	-1.67754	-12.1612	9.36847	22.7787
1235.87	-12.4887	2.7629	-7.70176	-8.13102	4.41277	6.8597	-2.92142	12.0841	1.41547	1.7092	18.1397	34.7766
1236.41	1.00185	8.38643	-1.72557	-2.68502	-4.96551	6.46857	-10.5552	6.23066	7.05427	-4.38087	-3.59811	23.5032
1236.96	-11.9173	2.71959	-11.6657	-17.9266	-8.17617	-14.5138	-11.0926	7.00937	-14.783	-21.4376	-5.77439	21.3623
1237.5	-2.94967	2.67047	-21.1006	-2.74585	-5.76797	-1.24523	-2.03556	-11.8972	-5.19712	-19.85	-7.41919	24.6434
1238.04	14.9645	40.0442	7.06531	-2.55117	-1.02667	3.03213	7.83861	23.6649	2.18998	4.61403	-3.87477	33.5644
1238.59	16.3427	15.5561	0.37743	0.21768	3.30386	-1.17905	13.1844	-8.49739	1.66611	7.22394	1.37919	36.061
1239.13	7.0922	-7.6885	-11.9381	-5.83769	-8.51057	0.97371	-3.34834	-12.1985	-3.78813	-23.8295	2.837	16.6046
1239.67	17.192	12.299	8.52529	-1.2282	-2.41274	4.27799	-7.37877	7.41738	-19.1699	-15.0495	6.84205	8.52369
1240.22	17.3516	29.6227	39.4142	22.8457	21.6661	21.6749	14.5857	28.1523	8.81794	6.07578	25.0859	27.1301
1240.76	2.72792	17.8727	-0.40358	4.32543	-10.4347	-6.61684	0.24849	14.944	3.92319	-35.0692	5.25752	29.8478
1241.3	-3.63743	18.3389	-18.5978	-2.93154	-18.1014	3.90776	-12.4493	-11.8486	-12.264	-1.51114	0.75488	23.3551
1241.85	3.19515	13.7316	-17.3933	11.6064	-11.3663	-7.35198	4.90323	-4.08375	2.99913	-6.6776	6.11182	11.0866
1242.39	-0.16462	-5.9735	-7.39446	9.12526	-3.55758	-8.2371	9.45314	9.64388	-8.46623	-4.74696	-0.32075	17.3285
1242.93	-0.95865	12.3644	9.01531	11.3405	-9.66135	11.0363	10.2497	20.494	0.53855	-8.95426	-7.5389	23.2754
1243.48	8.58448	22.5088	15.6878	3.87239	0.46802	7.96684	18.4691	26.5342	13.8485	17.9646	10.0883	42.1677
1244.02	23.4818	2.46307	26.7894	14.6774	7.62161	13.5201	-5.69344	16.3494	6.80235	-1.38226	8.306	33.2967
1244.57	10.8379	-8.60808	-10.5962	0.08571	6.4754	6.33842	1.66386	0.3881	4.967	2.96769	3.82867	19.2562
1245.11	-14.0449	-0.74756	-22.6812	4.74496	1.39609	0.69794	6.42912	-9.49964	5.27241	-8.15775	5.14415	17.6773
1245.65	2.5059	22.1788	-3.04783	2.27213	0.28135	3.71957	-0.83792	1.80909	10.0119	-1.85512	-7.61168	27.8413
1246.2	-2.21759	20.417	3.28908	-5.04512	-0.51151	4.88988	-1.18967	5.9318	6.71619	-6.95983	-0.57616	28.6637
1246.74	11.8585	12.8865	9.59726	-11.5213	0.85377	5.14427	3.98388	4.4401	9.22332	-4.73419	2.35116	43.1543
1247.28	4.98827	14.2721	11.6114	-2.14565	-15.1585	10.9152	12.082	5.36104	-2.85306	-1.77781	8.07765	32.3218
1247.83	-4.94895	12.5077	-1.60806	6.90719	-9.01948	10.845	5.4398	12.5495	1.73213	2.89669	10.0163	22.2137
1248.37	-7.68776	7.68245	-8.8497	0.02455	-3.18111	0.55218	-3.11348	8.13439	4.41765	-6.74122	-0.02537	27.7594
1248.91	-12.5521	11.0341	-8.0741	3.99901	-5.03912	-5.17582	-4.06147	1.95864	-6.17916	-9.7009	-1.80829	31.3953
1249.46	-4.00961	16.7457	-6.2468	3.03289	10.2041	5.80316	4.79791	3.89264	-6.95124	2.80821	6.54389	39.529
1250	10.6732	13.4349	4.28061	-2.3131	10.0526	7.93975	9.47541	11.3439	-5.372	0.11184	13.7163	45.221
1250.54	7.92902	11.0484	-8.21437	0.90627	-9.17943	-4.03951	-6.00506	3.90854	-11.6336	-1.02704	7.81406	34.966
1251.09	3.66877	12.3362	-20.9328	-3.90617	-9.58872	-4.01037	-16.9993	-2.42748	-7.66645	-2.21645	11.938	21.2494
1251.63	6.72124	9.31821	-7.67221	-1.82435	1.54904	3.94218	-7.00753	15.3115	10.9821	-9.89619	24.2052	19.3989
1252.17	-1.1717	14.3817	-9.67751	5.09533	5.12032	6.86234	6.6105	12.4781	10.8742	3.81653	9.05559	30.5809
1252.72	-7.26053	14.5167	3.87133	-0.23784	-7.9955	-2.45785	6.67498	2.28759	-11.2203	-8.6138	3.34963	28.3807
1253.26	-14.6472	-5.4609	-12.3369	-7.05598	-18.0024	-4.33171	-4.12131	-3.89147	-10.8533	-24.1719	-15.8436	9.75525
1253.8	3.84914	-3.27926	2.02325	7.34372	7.38026	5.7926	-2.9215	12.5158	11.0504	-13.5834	-9.61272	32.0742
1254.35	0.30886	8.80895	9.58154	10.312	5.06417	-1.88433	-8.49681	18.4486	-1.86628	-15.9267	-2.8658	36.5495
1254.89	9.82358	19.377	13.8781	8.56609	16.4845	3.84509	-2.88946	22.4479	1.1948	-5.90758	2.94087	17.5117
1255.43	4.48618	9.73803	5.58898	12.739	5.84308	13.3636	14.7249	27.0793	8.40813	16.5772	5.03542	26.3575
1255.98	9.91137	6.27203	4.40972	-0.57759	-6.65543	4.88634	7.85242	2.95215	0.50482	6.47843	2.75026	37.8173
1256.52	13.7173	25.9688	-11.5936	6.02051	0.09269	-0.9494	3.53512	7.40505	9.12312	-2.28555	7.06769	38.196
1257.07	10.4332	10.8401	-0.60367	-5.11003	6.07456	0.26246	12.597	1.95135	-5.49807	4.34512	5.91442	39.4424
1257.61	3.57284	8.97442	-14.2233	1.1149	1.77814	4.2534	-7.30007	-13.8823	4.18363	7.3851	17.5717	26.7342
1258.15	11.9885	9.39286	-14.4305	-16.6201	-5.83159	-3.81098	1.41469	5.51005	-9.50424	-6.34891	9.21854	25.6781
1258.7	14.5029	0.19886	-17.362	-3.45699	-7.14863	3.46194	-5.37097	26.3779	-1.91403	2.0433	-15.7137	22.9296
1259.24	-5.04386	35.1617	-15.4982	-12.7587	4.84867	-11.1723	-6.40309	-11.193	-1.9955	-2.73815	-6.12084	31.6909
1259.78	0.41178	6.69903	-4.05745	2.75284	-4.71387	-13.1325	0.47369	14.5861	-2.07699	-3.91916	2.17146	33.7061
1260.33	4.54081	-11.4424	10.9251	-13.8644	-2.45092	12.868	5.14697	-13.2821	1.57042	3.32849	22.8943	30.0562
1260.87	5.45268	10.785	-0.78794	1.98304	-9.10966	-6.2489	-7.27736	-10.9608	4.47898	0.07681	2.48773	27.2684
1261.41	26.6773	-0.74485	-2.88155	-1.94726	-3.22318	3.13269	13.4507	11.089	-9.17066	-5.54831	18.0825	22.6002
1261.96	37.9219	22.5288	6.433	-1.68947	20.0115	23.4041	11.223	20.203	14.1456	-4.90409	27.9444	21.8036
1262.5	18.078	9.55772	6.88905	-21.3946	11.8332	10.0441	1.99181	16.675	6.15039	19.7121	6.02973	27.7277
1263.04	7.91889	4.95915	-1.88949	-8.23235	15.1715	3.29812	1.76893	14.3854	-8.49712	-3.66158	-6.19084	21.8338
1263.59	-6.06444	7.71348	-2.89619	-14.6195	-2.62267	-4.4655	1.351	8.22275	-16.2539	-8.83471	-1.50035	22.1202
1264.13	6.46525	18.9122	5.57112	-21.6948	2.95572	3.20886	4.77761	12.3339	-5.08578	11.5602	13.9718	12.3522
1264.67	9.18801	25.9596	4.7385	-7.37935	12.2049	2.27472	1.8919	11.4206	-1.52253	0.39033	16.3846	31.623
1265.22	-3.02752	3.19379	-3.65088	-6.43768	6.97923	-9.09282	-3.24707	-14.5934	-1.8918	2.90068	7.59933	34.0266
1265.76	14.4299	14.6848	5.72831	-0.97795	7.24691	1.64053	12.1913	8.50285	12.604	5.02231	21.8046	34.9465
1266.3	3.91809	7.14165	-10.6479	2.17657	-4.54179	-4.39799	1.44972	2.61006	-0.85058	-8.00458	6.16425	21.7287
1266.85	12.3502	14.2347	-4.50563	-3.37668	1.71848	-5.16903	3.91916	12.2888	-11.8324	-16.4484	3.44139	30.5713
1267.39	19.5197	25.3584	15.2124	-3.44483	8.23245	5.86538	9.4824	23.2429	2.29322	-6.83553	3.34808	34.9614
1267.93	10.9771	13.1404	15.0735	0.09882	11.7258	4.24248	7.40976	9.08988	12.9057	-6.05429	3.66679	33.147
1268.48	3.98847	20.4574	6.50417	-0.55049	12.2787	-5.43675	0.21202	5.0098	-0.61246	-9.54972	11.5198	26.231
1269.02	7.03067	33.965	8.35152	0.13015	12.1466	4.34384	0.56973	18.179	1.10831	5.09874	16.3666	31.8989
1269.57	-4.10867	14.6926	5.16171	1.52895	6.22725	4.33865	-3.01724	5.76887	9.25786	11.1855	12.0084	41.0644
1270.11	-11.6031	-2.87884	0.23281	1.65308	-1.9334	-6.18446	-9.08439	-6.20901	0.22062	1.6755	11.3178	37.1552
1270.65	4.85074	5.2479	1.5764	-2.33455	0.25924	-3.04989	-1.16376	-7.32401	-2.50253	-11.3931	22.1918	37.3171
1271.2	6.29864	19.4893	0.20248	-2.13058	-1.93089	-2.70177	10.3784	-13.1129	3.30509	-14.1009	19.9391	31.0748
1271.74	6.85954	26.2655	1.76147	9.67479	-0.33198	7.98379	23.4734	9.44563	5.78754	-5.41827	13.7297	32.0172
1272.28	8.12453	20.3788	-3.33139	1.45647	0.41659	7.1917	9.60001	8.62863	-3.21415	-19.1466	16.9023	39.684
1272.83	4.25909	11.2558	3.02701	-13.1252	-5.9339	-6.99413	-5.6809	5.06925	5.40545	-12.3444	7.56375	32.3313
1273.37	6.13881	-5.93598	0.91108	1.58492	12.9078	0.531	6.77956	8.21691	17.5441	2.56501	9.51871	28.1513
1273.91	5.14743	-1.46952	3.67249	21.5732	19.273	6.86428	12.8627	6.14434	17.34	15.2087	24.9845	25.3628
1274.46	20.3302	27.1972	5.5689	22.5125	13.6661	11.9072	18.4897	0.04915	8.3248	24.1773	16.1582	49.038
1275	17.2856	10.5716	10.2609	-6.52123	4.39916	7.03019	12.3815	3.39065	-2.75762	4.88337	7.815	37.1082
1275.54	13.0246	18.3046	22.235	0.88806	11.1781	14.0556	6.69474	11.2109	5.6088	1.56117	16.0942	44.748
1276.09	16.6823	15.8251	13.9251	-4.42114	8.88474	9.34493	6.02098	22.7228	-1.83048	-6.21172	15.0591	32.1824
1276.63	10.2334	15.4427	-9.52903	-0.69035	-5.90416	-12.4954	5.81919	6.01207	-16.3865	-6.29765	13.796	0.31243
1277.17	0.72266	-7.73775	-1.82319	-15.412	-2.88994	-3.14941	4.35253	15.049	-2.72852	20.2877	9.22305	37.7754
1277.72	8.34038	23.4116	-6.89111	-12.3086	12.3737	2.51867	1.04899	-2.28224	9.15734	8.27817	9.16265	31.1943
1278.26	7.22969	11.7374	0.54792	-5.23436	-3.11468	8.84177	23.1126	3.55263	-1.97174	-14.0918	19.2495	46.0559
1278.8	1.78662	16.1383	-8.99103	-11.1879	3.61978	-3.95258	-11.2121	3.74676	-2.69983	-15.4039	0.05748	37.194
1279.35	-8.85826	33.1162	-11.804	4.56962	1.41009	3.00879	-9.74481	10.3739	24.8143	0.46125	-14.83	27.0953
1279.89	18.197	15.2359	-14.6516	-6.07355	4.02177	7.66332	10.4898	1.28339	4.04169	-24.0446	6.29216	40.5534
1280.43	-1.04041	0.71619	-12.0185	-22.485	-15.7345	-11.2951	-11.6901	-17.5517	5.96368	1.6462	-25.388	26.5676
1280.98	4.60324	30.0306	1.92607	-11.5353	17.1556	7.43726	-2.3734	14.0018	-5.54138	-0.36712	26.8189	43.5476
1281.52	12.4905	29.018	-7.04804	-13.6897	0.36971	0.50325	-12.8146	-8.88262	-12.7609	2.72169	16.8523	28.3165
1282.07	-18.1857	11.6716	5.06962	-10.9995	-13.9408	-6.64801	3.12408	-0.0691	-11.63	3.98961	-4.13531	32.2149
1282.61	0.83028	7.97568	22.3771	2.10008	-13.6257	-0.29518	4.39017	3.06268	-4.36107	-5.66749	8.62536	47.8165
1283.15	6.33383	21.8402	18.03	-9.45815	-9.87068	6.49684	-5.04447	5.60618	4.92117	-14.8395	9.73607	45.6435
1283.7	-4.85649	18.5624	21.3714	-5.42678	-13.4489	4.35671	-2.67397	3.07681	7.16191	-28.9373	-8.12748	42.3721
1284.24	-3.24359	33.1198	4.78199	-2.87673	1.46012	21.1539	0.54202	22.6138	11.2345	-10.1225	9.67627	53.7703
1284.78	6.21763	5.61246	-14.2941	0.56407	-7.52297	9.58573	3.56801	11.3115	16.1884	1.60775	-2.71184	35.99
1285.33	-1.21404	-1.00253	-9.57995	-4.41511	-0.74818	-5.93619	-4.31918	2.4478	-9.01789	-16.2769	3.15303	28.9039
1285.87	-1.71649	-2.33432	-10.9398	-16.2248	-6.65879	-3.67574	-5.81799	-7.66597	-10.7426	-16.5382	1.74891	28.7609
1286.41	5.08956	14.2425	18.1581	-16.2482	12.3756	4.85572	7.99078	9.5662	-0.35441	1.8932	5.27916	48.4426
1286.96	3.39949	9.5626	-0.03727	-31.8335	-4.31671	-5.31762	-5.21257	-6.65394	-11.2299	-12.2561	-8.12925	32.5666
1287.5	6.48494	13.3893	2.10211	-8.82976	-2.9796	0.28676	-3.90519	-18.416	0.81541	-8.75652	-7.80928	37.7397
1288.04	1.69115	8.2847	-1.5481	4.42524	-3.63287	7.73403	-4.17747	0.17867	-3.82139	-6.31426	4.23668	44.6873
1288.59	10.1651	19.4049	3.87031	0.75716	-0.02178	4.22067	-7.4336	10.1791	2.31729	3.11295	-6.90216	50.9917
1289.13	6.05452	4.16533	-4.77621	-16.7635	2.35121	-0.27998	-8.57601	-2.64953	4.75022	5.63216	-13.4939	45.43
1289.67	5.49081	2.95671	-9.28883	-10.3078	-3.62456	-3.81345	-11.1181	-3.02783	-1.57411	-5.65683	-7.38917	45.5622
1290.22	5.11239	12.2154	-7.63111	-14.2823	-8.4643	-9.88016	-17.8518	0.80681	-13.2095	-9.81693	-8.66451	41.52
1290.76	10.6332	16.0796	11.5783	-13.6405	5.37366	-7.49639	-1.21391	3.76869	-9.31778	4.17369	-4.72859	37.8895
1291.3	7.16882	15.8591	12.0785	-0.66857	11.7302	-1.67994	16.2213	8.67369	3.20587	-2.076	-0.08671	45.114
1291.85	6.30298	12.6769	4.67108	-2.93107	7.83128	6.20888	9.83436	19.4638	15.2284	3.62037	12.1059	54.0694
1292.39	4.20734	2.95113	4.31517	-9.5127	-3.714	5.97151	2.05013	4.0824	6.45855	3.13994	15.7795	51.0225
1292.93	-9.2854	-2.80843	-9.92356	-15.33	-15.2392	-4.56306	4.53568	-19.6338	-4.82974	-19.8116	-3.6039	44.8148
1293.48	7.30548	18.9869	13.1469	2.47894	-1.43435	2.68421	12.2359	-1.515	12.9123	3.64116	6.94557	48.581
1294.02	15.7186	18.5947	20.6574	21.2686	0.69652	12.2573	13.7259	0.44012	13.1538	9.00064	22.0587	43.3667
1294.57	14.0005	3.23648	1.30144	10.8676	-2.35451	3.45013	13.1945	4.02476	17.0937	0.57609	7.60511	42.7202
1295.11	1.85085	5.67213	2.26039	4.31387	-8.66901	-3.82596	3.47601	12.8243	-0.0872	-4.80639	3.29547	37.0038
1295.65	6.70232	26.5442	9.85786	17.0108	3.04499	4.99373	12.3966	3.83709	-1.27287	-0.5491	4.57874	47.7602
1296.2	3.93543	4.88774	9.7132	-0.01571	7.80212	-16.2265	0.74074	-7.0234	-14.1468	-0.36166	-1.41015	46.9339
1296.74	11.0836	24.7201	15.7126	11.9314	20.8047	17.093	15.4887	9.46547	12.5299	21.4521	8.58041	60.4386
1297.28	10.8927	19.2718	16.3118	-1.88064	11.4962	2.80195	7.89815	14.9279	20.5879	29.1683	-0.60765	41.4711
1297.83	7.92715	12.9724	10.8329	-5.46576	7.49574	-4.37316	10.2011	6.1612	19.7425	-1.93434	-11.8412	48.4738
1298.37	1.09846	21.7038	-7.71671	13.0424	13.7254	4.24887	5.29094	-3.85697	19.9036	23.1219	10.2153	59.2105
1298.91	1.1498	5.14841	-16.3555	-14.5389	11.9906	1.14151	2.05648	1.8087	1.03177	12.2202	12.0314	48.166
1299.46	-0.59172	10.3536	-2.71346	-2.12341	11.1982	0.07811	-6.61004	13.8763	12.677	15.6851	-0.05496	62.7358
1300	14.4357	-6.22525	-3.77879	14.0732	13.1223	-3.26083	-5.98982	-1.69692	3.95089	1.66888	-2.74505	50.508
1300.54	-5.00703	26.0112	19.7717	34.3694	20.6823	8.7297	11.4089	10.7599	3.67649	21.874	-13.0314	43.8783
1301.09	23.0293	27.658	4.22768	3.3446	17.1234	9.91106	11.6019	7.05466	11.6903	27.1467	12.0575	54.9911
1301.63	14.6169	16.9853	15.309	10.1058	13.7157	20.4943	13.3026	-4.44821	20.7173	17.94	5.19948	49.3048
1302.17	0.3489	6.96758	-6.60487	-4.72717	23.4421	-14.2135	-0.69323	-24.9254	3.73021	13.1915	10.2474	44.2587
1302.72	13.4828	15.7747	0.20193	1.32515	12.264	3.63136	1.61747	23.5253	2.34964	15.0027	-14.414	57.0909
1303.26	12.2059	-7.84139	-11.2588	-15.8458	-3.93768	3.76172	-14.095	-5.93544	-4.58057	-7.66894	0.7861	26.5343
1303.8	11.3886	0.77678	13.6514	-10.1493	14.4592	1.6288	6.31369	-1.22747	-2.71594	20.4242	27.3388	47.9407
1304.35	34.2133	27.6036	11.6675	2.68436	16.7033	10.2958	3.8905	18.8294	-6.56824	-12.4675	20.2043	47.7219
1304.89	27.7699	13.8465	18.9283	20.5015	25.0745	10.686	30.9841	8.97628	16.486	7.48113	16.8959	57.7338
1305.43	9.11982	13.757	4.64142	1.22785	-8.49239	2.49715	2.76303	21.9593	-11.8182	-0.05916	16.4479	32.2009
1305.98	-4.45266	18.0161	-1.50457	2.12827	0.86808	2.38867	0.71231	27.8774	-8.74912	9.17223	5.70759	29.4697
1306.52	-4.05573	27.2753	0.94699	-30.0941	-10.1443	-9.53522	2.68356	4.66177	5.13258	-15.617	-0.18414	51.3407
1307.07	19.5202	26.6273	17.2598	13.4965	14.7997	16.5557	27.1069	30.4623	10.2562	4.93043	11.8036	68.8763
1307.61	-6.20339	34.4691	-9.29615	-12.3587	1.28671	-9.96074	6.72596	-7.4695	-13.302	-0.14672	4.83881	50.8872
1308.15	-0.92009	19.2347	1.23318	3.70984	-1.96376	5.41212	3.17717	8.7969	-8.44912	9.25433	2.98162	55.7224
1308.7	6.29112	11.848	1.47495	6.56018	15.5829	13.5437	18.2998	20.3688	8.60954	2.97281	-14.6177	49.8203
1309.24	6.07617	30.9168	2.39462	-1.42806	7.7387	11.536	13.9544	0.13608	1.17448	-0.7482	-4.99556	62.198
1309.78	-0.52797	15.152	13.6659	1.01169	13.7011	15.7287	10.4787	20.1194	2.70643	8.26583	13.5152	54.5419
1310.33	5.28717	19.9283	11.4548	6.85684	15.1839	5.11401	3.77168	25.8315	-11.5937	1.93287	-2.78268	59.835
1310.87	16.6919	25.1839	9.16758	16.8292	14.0015	5.22045	-0.80795	13.2152	2.67542	9.25681	1.74999	58.6457
1311.41	-7.13283	19.2127	-7.987	7.28826	0.74549	-15.202	-4.48652	-3.56103	2.30833	-5.3673	0.79269	66.7216
1311.96	-4.50819	12.9319	1.45573	4.72833	-8.33669	-9.09568	4.11539	1.38123	2.07809	-14.9044	13.016	62.9487
1312.5	7.27307	13.8314	-1.81309	-6.94978	-15.6172	-7.07808	-3.13127	0.3749	8.01653	-0.38343	6.41094	54.7488
1313.04	13.015	10.8523	-0.47364	-15.7303	6.11407	-5.65336	3.29649	-3.84813	1.39854	-3.69265	5.88285	54.6148
1313.59	-1.17531	7.38718	-4.47913	-1.63049	13.3085	-10.045	5.05374	-9.00643	0.1698	-10.2382	-7.39436	52.6799
1314.13	-6.55752	4.57971	-3.00181	-16.3097	-3.99271	-11.1931	-6.07018	-18.4776	1.73617	-10.9853	-10.2407	44.7685
1314.67	2.02641	-2.29722	-4.92011	-6.075	3.42468	-2.58215	-2.68411	-6.32249	3.59951	-16.9709	6.70102	55.7908
1315.22	-2.43038	0.05674	-0.00144	0.757	-3.85456	-2.20634	4.24557	2.01136	-10.1117	-19.5387	5.52552	65.9799
1315.76	-0.98255	2.29135	6.6874	-4.91618	-14.1357	0.46607	-1.75533	3.50998	-21.8978	-11.5227	-5.69123	66.0551
1316.3	1.73312	-1.58998	4.10873	-15.9354	-0.36122	-1.91215	-3.37887	-0.34278	-19.4325	-6.91602	-6.91525	53.3197
1316.85	4.11621	4.57504	-2.47422	-23.1659	3.55025	-5.48217	0.03552	-4.4938	-7.8445	-7.59589	-4.93564	54.5129
1317.39	4.11767	4.18128	-12.3871	-2.87139	3.88084	-5.5461	-4.71155	-5.87872	6.54471	-12.8834	-6.53177	54.0924
1317.93	-3.64468	-2.36295	-2.32433	1.40728	1.07209	-2.91912	-3.22866	-9.59399	3.53474	-13.339	0.07417	49.6887
1318.48	-7.24028	1.27456	6.02509	-10.4687	-6.43651	7.83321	7.77879	-2.77439	-1.48147	-4.44037	3.26134	59.4213
1319.02	4.16803	8.31415	-4.75974	-2.76933	-2.05265	10.1679	8.3068	6.60306	5.56339	0.12638	-5.31355	54.6147
1319.57	28.8198	17.7339	1.44224	10.4253	7.20362	4.26274	1.33163	12.343	3.65753	9.72009	2.98859	72.2416
1320.11	23.8212	18.6792	14.5475	-1.48268	11.9321	-1.74707	6.66302	2.14021	-1.7263	6.44854	5.9482	82.3311
1320.65	20.4338	15.992	19.7749	-0.39367	5.44458	10.3732	12.9564	4.53324	4.62678	0.33721	7.03364	86.723
1321.2	22.8445	18.7563	4.69281	15.2474	18.1041	10.2448	-3.07333	19.3792	6.04404	17.1022	18.4191	90.9559
1321.74	18.5411	35.3306	6.71802	-4.4531	18.8619	5.05042	-5.66321	3.9262	2.29554	7.76925	8.97418	66.8265
1322.28	4.64601	14.2397	6.43998	-11.0209	8.73267	2.84534	4.25956	5.93381	-10.6102	4.87357	10.5937	65.0712
1322.83	4.40204	2.57316	4.6398	-5.53749	10.1615	-0.82666	-3.31328	-1.74972	-8.48404	12.7978	-7.72131	47.3464
1323.37	12.578	8.43794	20.9113	6.12846	19.5751	10.1397	2.06837	9.41323	15.5219	24.9921	32.0724	84.8655
1323.91	13.2555	12.3186	3.57639	0.03454	22.4648	16.0561	10.1202	14.4449	11.6661	16.4375	33.3969	78.3749
1324.46	17.8873	21.6196	10.5166	14.574	15.9889	13.867	22.3853	20.8875	15.0821	2.87614	16.1135	76.8401
1325	13.1329	-6.36225	0.85247	-20.2376	-0.48169	11.3321	3.78481	7.94802	-2.64141	6.40272	6.89912	83.148
1325.54	0.36697	12.1222	6.53802	-12.9795	-1.49333	-1.6901	7.14827	6.04517	-12.3201	-3.67638	-4.94208	84.1955
1326.09	-10.9634	18.441	12.7941	-7.43514	-0.42812	0.8672	2.69708	9.38	-6.46496	7.1748	18.9301	76.0623
1326.63	7.14037	3.90676	-10.5046	-1.54463	-0.37025	-5.19684	-8.56457	2.13653	-14.2146	-2.86544	4.31729	85.3002
1327.17	0.53541	-21.6935	-21.2905	-6.66547	-1.92542	-12.4448	-19.5015	-8.33631	-12.9919	-22.2334	11.7006	63.3013
1327.72	0.85647	13.4544	-2.7622	-27.1059	-19.3033	6.84235	-6.66177	-8.32093	-1.91117	-24.1219	3.07331	74.2257
1328.26	-2.51116	8.01468	6.9989	-23.4363	-19.5113	1.80396	-13.1892	7.8348	-21.6971	-7.03067	-0.26658	72.5809
1328.8	8.17005	-8.84746	-2.66848	-13.262	-11.7924	3.78292	-0.46382	0.06684	3.07972	-15.598	-16.3204	62.9537
1329.35	18.996	22.2012	8.79855	0.69723	9.72092	8.65081	13.886	14.4507	8.59107	6.22969	17.7304	84.2364
1329.89	-1.76715	-0.73243	0.1668	18.5514	13.9346	10.1032	5.95022	-1.06663	-7.95608	-10.7347	-1.04611	79.0188
1330.43	2.12395	23.4109	16.0527	-23.9815	-9.28372	-1.41518	4.0374	-8.28883	-18.1694	-3.17628	7.33244	65.5857
1330.98	6.95845	29.1695	11.4246	-19.7643	-5.47712	11.3096	7.89843	-0.02866	7.24392	32.9313	-1.33219	70.2645
1331.52	1.98454	-14.1357	-12.2069	-10.0765	-5.04466	12.4216	-9.57795	-7.98689	-15.4039	-21.2003	-0.49743	80.0719
1332.07	6.62617	-3.25784	-14.4743	-18.5163	-24.2864	12.4612	-4.20874	-3.73185	-12.8169	-6.98541	-4.59848	59.1853
1332.61	14.114	0.63163	-6.6327	-0.56902	1.28668	-8.61165	-8.05366	-1.98269	-2.55715	-0.18004	14.1823	81.0124
1333.15	-1.12932	-3.93442	-4.41982	-6.19057	17.4861	-1.42776	0.03379	-4.28913	-11.3626	-5.3264	4.85893	72.9525
1333.7	9.50579	26.6859	-6.19138	-4.06538	7.52657	-1.73189	0.83714	5.48627	-5.74885	4.8316	19.4806	85.2521
1334.24	21.9894	1.68166	15.9574	-1.76014	15.7393	-4.38867	2.59239	6.31871	7.31503	7.69608	24.0921	93.4311
1334.78	-6.39062	-9.55576	-4.90367	-11.6595	-15.7703	-6.60425	-7.79125	-15.3264	-17.6532	-1.89291	-23.6725	63.7122
1335.33	-2.64479	-6.28235	1.10334	-9.18656	-24.5477	-6.58011	-8.49058	-10.8942	-11.7359	-18.1254	6.50214	63.9478
1335.87	4.26564	-16.6698	5.04023	-14.1034	-6.73263	-2.46525	-11.5886	-5.18674	-10.2729	-6.04702	-4.65995	75.4502
1336.41	10.8636	-16.4905	12.9995	-17.8714	1.35215	2.35568	0.00172	-17.8431	-5.56213	11.1707	20.0291	84.0584
1336.96	17.2002	-7.01369	9.49905	-13.9828	-8.14499	-3.13789	8.15559	-7.61007	-6.10336	6.73471	11.5543	94.5392
1337.5	21.1729	3.54331	6.79811	-11.9566	7.43308	8.58149	5.27469	7.50947	-22.5643	27.7298	4.77593	102.657
1338.04	5.65849	-20.0677	0.88296	-7.90219	-2.36054	10.5453	-8.32092	-19.4697	-9.66014	13.4341	2.74023	94.8602
1338.59	10.147	9.87386	4.58613	-6.15975	16.6422	16.849	15.5148	11.9362	14.919	21.2955	18.5425	98.301
1339.13	15.7367	7.29609	17.3272	-3.81371	-4.07684	15.2095	-6.2861	-6.90588	10.6189	14.2548	17.2866	97.2264
1339.67	8.20697	5.37727	17.5895	-3.74907	-5.29579	-4.78135	-9.52498	6.76701	-2.37854	4.56247	18.304	97.8044
1340.22	6.42785	2.82763	9.79723	-13.7544	-4.70421	1.65548	-10.443	22.1956	-1.66043	-1.99202	6.56748	102.67
1340.76	-5.05465	25.5294	3.23458	11.3412	-7.0409	12.4902	12.3096	13.7584	8.2136	9.7241	7.84454	92.4037
1341.3	-11.1772	26.4374	18.4714	0.74934	-7.31118	13.4666	18.2015	-8.47401	12.384	-9.52169	13.5072	74.9382
1341.85	0.94837	15.8715	10.4753	-18.853	-19.1749	-2.43669	6.54573	-8.13026	-13.8771	-25.4056	-6.00797	64.544
1342.39	12.6035	14.1387	-0.81261	-9.26144	-1.63927	0.91586	-2.72023	-7.9062	-10.4871	-3.03371	-6.67348	75.2594
1342.93	0.7805	5.83315	7.38336	4.74403	-4.11576	1.24607	-2.14691	-5.63917	3.58459	-8.72634	9.05436	84.9176
1343.48	-2.77116	15.2759	14.9727	9.36022	-6.99738	5.18008	7.72478	6.17059	8.22846	-5.92887	21.3404	99.9512
1344.02	12.9244	14.7677	2.83821	2.29472	-11.9404	4.99535	-7.65102	2.53986	3.30112	-4.41162	13.152	99.992
1344.57	5.3202	-6.38095	-12.2615	-14.8071	-10.2261	-8.20448	0.34087	-14.2844	-7.21488	-11.0288	7.93281	77.8749
1345.11	4.90078	-6.61382	-19.8138	-17.7129	-7.2254	-5.67238	4.10975	-8.50464	-13.5737	10.7479	21.0677	81.0885
1345.65	3.60562	1.03055	-18.3485	-12.7436	-6.30543	-4.99817	-11.7075	-7.59373	-19.9133	15.9837	16.1549	83.4254
1346.2	0.21749	11.2115	0.91574	-9.43598	-12.1229	-9.13239	-8.37905	-10.4279	-14.2531	2.45052	14.4879	83.8957
1346.74	9.5777	1.11996	-2.29052	-9.03995	-11.381	-8.69059	-10.9849	2.23451	-9.13528	-6.06349	10.9009	84.6182
1347.28	8.60425	-2.14801	0.63446	-20.5166	8.23831	1.33605	-15.0296	1.05581	-2.57503	6.46354	7.20204	87.2395
1347.83	10.6813	6.26328	1.73913	-25.9958	22.0421	4.90838	-5.62682	4.20395	-2.99694	10.4231	6.21324	80.1284
1348.37	8.77928	-9.4466	-3.95855	-26.7989	-0.1223	-5.09107	-6.36453	16.1141	-12.2957	-12.8638	-12.8542	71.1297
1348.91	5.86203	-9.98589	-0.76035	-23.8823	-19.5203	-5.0486	-7.9908	3.70047	-7.65459	-22.7289	-8.62453	83.9812
1349.46	16.8548	18.8075	-6.44817	-3.39791	3.82931	2.72996	3.30342	2.55887	-0.73067	-0.88018	9.29188	81.9993
1350	14.4578	26.5888	4.13268	-0.86931	9.83211	0.18558	5.07587	6.95031	4.56073	6.93855	12.5798	72.2111
1350.54	7.78796	4.24511	-0.87566	-17.2126	-1.53519	-8.20539	-8.12171	-3.5175	-12.9637	-19.5389	14.594	75.4142
1351.09	13.1829	17.2546	-2.47009	-8.5815	10.2791	-4.00364	-13.7279	6.13658	-25.184	-10.8402	13.2758	84.2557
1351.63	9.21358	26.7093	7.05534	3.51315	1.0191	-6.00017	-13.6004	2.02392	-5.09253	-3.93066	7.77964	77.6605
1352.17	-3.61454	-2.02162	-0.79683	0.90787	-10.9733	-7.00584	-10.7892	-2.49828	-6.63703	-15.4017	-3.7845	58.7606
1352.72	14.6488	13.5611	5.13624	11.2154	12.2577	7.72526	2.5519	16.525	7.47653	4.60076	12.3417	84.3638
1353.26	5.62263	11.0007	2.28364	3.9095	15.4487	10.0032	7.26219	9.03613	3.19909	5.51451	-0.01559	97.4817
1353.8	0.59075	4.5574	0.4488	-5.58538	-1.08794	10.1912	-0.63768	-3.10862	-10.7298	-12.5299	-13.3522	81.5017
1354.35	9.87304	29.4021	13.5005	12.5703	-0.68566	16.5337	15.1591	8.24367	12.5404	9.17048	8.27824	105.42
1354.89	-10.1685	15.4867	11.2251	11.4781	5.6141	15.9883	5.03991	-3.89097	7.66369	-6.49988	-1.80145	94.2905
1355.43	0.94749	17.6121	7.82704	1.95213	-10.3161	15.7424	7.71558	4.39978	9.01497	-16.105	2.28502	93.0767
1355.98	12.5515	10.9325	3.88392	4.14485	1.09681	14.8357	8.91785	21.2603	9.02023	11.6953	18.1244	78.77
1356.52	4.61522	-9.75103	-10.2637	13.2758	-6.41954	-3.09263	-10.3082	-5.82932	-3.45796	-10.4155	1.3557	74.4876
1357.07	16.2014	-0.7902	-9.27355	-6.81979	0.77095	4.05327	-6.37159	-5.02385	-7.12554	-19.1138	-8.78584	97.1776
1357.61	23.4043	9.93327	15.7941	7.6791	9.83017	10.2709	3.99011	-2.45517	9.95213	-0.03091	3.55508	98.9431
1358.15	8.77628	22.1525	10.6392	9.51306	-15.3301	2.47196	3.84868	3.54436	9.37305	13.6546	7.75493	78.5798
1358.7	-2.48871	6.34801	7.07208	-2.14043	-21.4921	-5.0294	-7.00159	10.396	-1.90859	6.67108	2.55403	58.9168
1359.24	19.5838	38.1522	5.62648	16.2843	-1.85726	-7.54559	-6.59877	-5.00556	-7.64053	-11.2478	16.25	72.3878
1359.78	20.9894	11.8872	-15.4589	6.91853	-6.32019	1.38369	-14.1836	-5.16881	-14.8927	-6.77155	2.13328	68.7968
1360.33	3.30972	-0.06039	-7.49981	-19.343	-26.636	-3.03468	3.17198	-16.3065	-11.7626	-2.80924	3.65219	85.698
1360.87	0.58014	-13.1616	15.629	-36.7271	-12.49	-1.8561	8.53904	-2.30347	1.78744	-7.23419	-11.5818	66.4887
1361.41	15.7395	-4.4379	10.7936	11.1223	-4.12599	7.05237	3.01209	-11.7943	-16.701	-8.92686	-1.05998	87.9746
1361.96	24.4275	29.7993	8.48124	11.6585	18.0911	20.3409	12.4548	10.4771	10.4557	10.8301	24.5193	97.3894
1362.5	11.1347	-8.03975	-2.18926	-11.8565	7.50251	-11.8054	-11.712	-1.20635	1.53937	-12.987	11.4513	85.2806
1363.04	12.4967	8.95732	-7.77866	-6.31494	11.221	14.3455	0.0336	-5.82525	11.3325	11.397	23.7432	94.9659
1363.59	15.1027	15.0451	-3.14037	6.93592	-8.71722	14.8584	9.1661	16.7674	23.8118	3.2501	17.3688	87.4178
1364.13	8.92289	-11.1798	-7.43629	-7.53512	3.84426	3.68527	-9.07002	8.92683	-13.2356	0.27442	1.41672	58.0763
1364.67	37.8365	28.9655	11.7302	13.6725	-6.12346	14.9014	3.4208	3.89981	17.2561	5.28474	13.4027	84.9016
1365.22	5.70593	-11.8845	-23.1623	-17.4293	-45.6288	0.62317	-19.1788	7.09702	-15.7963	-43.1949	-0.58512	83.2737
1365.76	6.21099	6.1795	0.16603	6.34563	-10.2622	-1.02026	8.36635	-3.22901	-13.2431	-11.3682	19.9221	88.5714
1366.3	-6.6036	7.87748	3.81794	-12.1756	-6.83121	8.57166	3.14539	19.8966	10.6598	-19.7593	6.79688	73.7567
1366.85	-0.56122	1.95713	-4.45056	-9.18274	-25.3432	-5.11511	-28.1098	-10.8008	-6.05711	-5.3925	-12.7599	60.5052
1367.39	32.1038	18.5807	1.37472	16.3008	14.9207	8.49122	4.3536	31.9331	4.6952	3.5625	22.5498	102.851
1367.93	5.85527	2.88745	5.26297	-12.0257	-10.8778	-0.23719	-9.12412	12.1721	-8.03452	20.8585	0.16763	80.4487
1368.48	6.19144	-1.22867	-7.75286	-15.4334	-32.6456	1.84985	-6.33377	-15.2482	-14.9602	-31.1002	12.3638	77.275
1369.02	7.14127	16.5114	-8.80191	-5.29749	-13.5042	-5.00641	-20.1216	7.07139	-11.6047	-12.7424	-5.77942	47.2825
1369.57	18.4092	15.4623	-0.8179	0.88307	-5.01226	-0.57213	-9.24718	3.04541	-13.2304	-4.5404	0.71736	85.0698
1370.11	-5.41537	19.6946	18.9716	-14.5359	19.3856	-5.94884	-1.09731	-3.11028	2.24631	-15.6396	2.05159	82.5523
1370.65	-1.5379	13.6179	8.50099	-4.93743	13.4228	-8.95978	6.96967	-1.57276	8.10499	4.7517	33.2137	88.8358
1371.2	5.04437	0.98738	-6.37691	-0.69469	-0.22317	0.44377	-5.30919	2.39052	0.99057	-4.66804	-4.37195	84.4696
1371.74	3.13039	2.29575	25.8451	13.3561	-7.53813	13.9528	4.98216	16.6338	13.5805	23.6011	-11.0336	85.753
1372.28	7.87905	21.9466	19.3743	5.98053	25.3095	-3.07097	19.3569	-3.96196	6.20215	3.18772	-0.22702	93.04
1372.83	18.0566	13.8732	4.88706	17.4124	0.79182	7.44752	4.45323	5.29842	15.439	2.33973	18.7818	97.4382
1373.37	9.25687	17.5444	16.4918	17.6187	22.411	7.92314	3.8673	6.34032	-5.28642	6.99931	17.7127	86.082
1373.91	-0.10914	-8.06708	-12.5047	-3.64093	6.97291	-15.2757	-7.7597	-6.59223	-7.27571	-14.5364	5.94408	70.7453
1374.46	8.74017	3.08591	-10.8487	8.49109	-8.34871	-2.57012	1.84992	-0.52625	-15.4499	-0.76331	12.2383	77.6047
1375	12.1208	11.6123	10.1013	15.856	17.1897	8.575	15.4525	8.26894	-1.62614	0.66486	20.3952	101.493
1375.54	1.58297	23.2349	-0.49892	-4.98243	-6.36416	-10.0079	-3.36249	-14.7125	4.01143	-19.4405	-1.14855	84.9783
1376.09	-8.98181	-13.9124	-6.83691	-27.2642	-11.5433	-6.72081	-16.0638	-11.124	-7.57287	-5.76786	0.75574	79.1687
1376.63	10.4391	3.38475	10.6376	-3.77914	14.148	-3.23266	-5.30132	-7.36699	6.88712	0.30887	-7.95569	74.9532
1377.17	22.1728	23.5207	15.7757	-3.73025	18.2721	3.40058	-2.2406	5.88244	16.0171	-2.72354	0.93678	92.6619
1377.72	15.3886	-0.62261	14.5759	-5.82587	18.2682	12.0571	6.32628	0.96243	7.2349	-5.1632	7.1566	95.0121
1378.26	4.61007	5.3878	-4.11834	-21.9057	-12.0109	-4.01192	-4.98811	-17.5991	-10.2765	4.70563	13.7702	82.7428
1378.8	4.35913	6.21701	12.6834	6.8256	-1.33434	4.51843	2.92804	1.43286	-12.5122	7.43711	8.12378	77.6186
1379.35	21.2223	6.94885	14.8218	4.10884	3.72152	6.88488	6.67048	10.3457	-18.6016	-6.33663	-14.3722	94.147
1379.89	2.79689	9.15425	1.8337	10.1609	9.72595	8.47267	1.57262	2.74758	-13.6608	2.00206	1.68414	108.276
1380.43	11.6512	14.4774	9.19472	-3.87086	7.67531	8.38796	-17.657	-1.4664	-20.4204	-5.71185	-2.80557	90.2451
1380.98	20.9471	9.3415	10.3088	-1.40862	-9.20416	8.82654	-5.87371	5.19496	-10.6802	-1.47821	6.38006	89.2621
1381.52	11.2255	23.6185	7.7188	18.3962	-0.75701	16.7879	5.89073	0.3091	14.9395	12.5672	5.14635	108.742
1382.07	-1.01154	17.9492	-19.3861	3.48738	-14.3614	11.7293	-2.86679	15.3904	-1.83471	-6.26789	3.96723	94.5829
1382.61	26.3679	12.5421	-16.7062	1.58438	-5.62432	-0.87457	9.1989	9.90309	-8.76721	-1.43832	6.57206	96.5081
1383.15	13.2835	-3.88527	-8.97515	-12.8506	-9.06142	-6.45375	-7.94837	-8.79961	-4.57529	-4.9026	-15.7357	91.9914
1383.7	-0.89297	3.93787	11.9803	-11.7127	3.759	3.42684	-11.4249	-7.06503	-2.34265	6.03206	-13.1322	87.0212
1384.24	-8.70339	-8.84408	-3.39195	-10.181	-1.18019	-8.43711	-2.67084	-15.253	-14.6401	8.16659	-2.01157	84.515
1384.78	-1.45318	9.33344	-1.86378	-5.03924	-7.1399	-11.0189	-4.42276	-9.51618	-7.06204	16.5231	3.80462	93.8874
1385.33	6.23175	17.4704	2.71475	2.43673	-1.67136	-7.67763	1.51152	-4.11991	0.55034	9.9933	9.54864	91.7909
1385.87	1.30063	-1.5049	-0.67432	-12.021	-10.3173	-7.57623	-7.79728	1.54618	-9.81278	1.93544	-6.26373	77.6336
1386.41	-1.02586	1.97684	18.567	0.92305	2.90654	-1.23677	2.48789	1.19923	-1.5604	-7.86997	0.73306	78.6347
1386.96	-4.3461	-1.41988	6.15653	9.64773	6.34412	2.81834	7.40683	-19.56	3.21739	-30.2887	7.94933	89.0121
1387.5	3.26086	-11.0576	-3.60998	3.86071	-6.6328	-8.37672	-7.30759	-24.2028	-2.48445	-26.1651	-7.1924	91.7568
1388.04	0.31341	-3.86612	4.8509	-5.25178	-11.1569	-8.85452	-8.86333	-9.74881	-7.76791	-13.1641	-14.1554	86.3564
1388.59	3.51847	1.78298	9.41977	-3.91662	-13.8628	-6.78658	-11.9079	1.18635	4.95001	-13.2034	-12.9869	92.0207
1389.13	12.0877	20.7797	19.0988	-1.21823	-3.09151	-0.45981	-0.91884	4.89673	13.7439	12.0473	4.33305	96.164
1389.67	17.9654	19.0879	9.80495	-6.0543	5.28988	4.92615	13.6101	6.35945	2.1372	13.9223	-3.51489	89.1238
1390.22	17.1507	1.7035	-0.21601	1.19737	-4.24239	-1.82838	11.816	5.57736	-9.93113	-0.44881	-16.6234	90.4246
1390.76	11.9269	6.72084	-2.75388	-2.42486	-7.06991	-2.25125	5.17044	5.98403	-8.42737	-2.49461	-15.2282	88.5831
1391.3	13.9875	0.66095	-11.7266	-13.4376	-5.205	5.13419	-1.27497	0.01736	-4.31562	-11.5655	-9.7826	88.5363
1391.85	18.3647	-0.2351	-6.73142	-12.8018	-7.48424	1.30916	-4.2006	-8.05611	-6.91815	-11.2017	-6.30916	95.3461
1392.39	11.7023	12.3788	-5.73513	-14.2555	-4.85079	-7.48814	-2.72652	-18.3927	-3.92563	-3.96965	-1.83013	97.8136
1392.93	8.60485	14.3396	-3.95276	-19.2356	-2.15897	-5.86174	2.28874	-14.9577	-3.87808	5.88648	1.62972	93.4672
1393.48	12.5263	6.92663	2.85572	-15.5668	-7.36434	1.95242	2.26821	-3.60875	-4.14878	-0.35803	-7.10375	84.9894
1394.02	0.51599	1.93482	2.57351	-5.39718	-11.8642	-0.22022	-0.89847	-4.02218	-8.16903	-17.9737	-11.532	78.1821
1394.57	-1.53237	6.34143	7.97632	5.48463	1.68641	5.65853	14.6069	-5.57519	-5.50269	-0.96109	2.08272	89.0309
1395.11	10.7532	8.59993	14.3383	11.3733	19.2959	16.7154	20.8509	5.34303	14.169	22.8636	16.4705	107.17
1395.65	-2.54896	9.993	11.3402	-2.22357	15.8617	9.57509	10.2232	10.2132	9.23597	4.59694	7.09782	110.594
1396.2	-11.1089	7.73579	-0.1526	-11.3978	3.7837	0.55859	4.92862	-0.98067	4.81612	-15.2697	2.87721	102.557
1396.74	3.21526	6.01012	2.99087	-7.91234	-7.56736	-5.7972	-4.52426	5.65498	8.99355	-10.0205	2.97114	98.9393
1397.28	11.3734	-1.68409	4.39305	-4.02921	-12.726	-1.73119	0.4172	9.02633	-4.93086	-17.1185	6.46926	110.345
1397.83	17.7663	-10.0159	3.83243	15.2523	5.24873	5.26264	9.44461	6.38148	-6.98717	-12.0679	12.2375	116.844
1398.37	9.77021	-3.47391	10.6052	9.73827	12.7171	7.7082	17.7611	1.93436	3.18369	2.05296	3.00303	117.046
1398.91	11.8272	2.64459	6.69885	-9.62188	-2.90023	9.73079	24.6046	4.12961	10.647	5.47131	15.5054	112.495
1399.46	19.4184	1.58098	6.81948	-5.13895	1.53654	7.17903	16.6212	-3.99785	4.76775	3.48336	13.1531	111.049
1400	10.603	-8.16404	4.66627	-8.80101	6.35896	-4.07786	2.04834	-19.7596	-8.40506	-6.61329	2.41696	91.8336
1400.54	17.7941	8.41941	5.47977	-1.26336	9.027	-1.83731	-2.68556	-12.5694	-7.47679	6.44729	3.31362	106.45
1401.09	23.2447	12.9712	-11.8691	-7.55049	11.1582	3.50605	7.27437	-6.35921	5.55219	2.5229	9.70752	117.755
1401.63	28.0799	7.83364	-6.44073	4.87504	9.31011	12.933	18.2294	9.32238	-1.02535	7.11504	16.975	121.067
1402.17	11.3363	5.54661	-2.23226	-13.8039	8.28012	-0.28978	5.77632	5.6346	-21.1721	3.96604	8.44055	111.347
1402.72	-9.69814	2.70447	0.30835	-20.4807	4.02726	-3.51758	-0.60322	8.55469	-14.2312	-5.71315	5.57087	97.8885
1403.26	13.2389	20.4874	9.03601	9.72289	7.6362	3.74329	21.1641	20.7293	-0.17317	9.64501	19.7417	126.329
1403.8	9.96711	22.2113	-0.86961	17.4889	-6.23018	4.3825	7.28981	8.22063	-1.21179	15.846	13.4413	119.87
1404.35	-7.70374	-9.16597	-11.6156	4.98491	-12.752	-5.56367	-5.79066	-5.25	8.70607	5.90082	-8.31517	96.9453
1404.89	8.72917	0.15905	2.78877	9.98528	1.96145	7.51226	1.22399	12.9298	10.1124	-7.80977	6.67762	116.359
1405.43	6.79041	-7.37422	-4.59058	-10.6373	-14.588	-1.57442	-2.38214	6.51113	1.48648	-20.656	-2.71251	96.3879
1405.98	19.6146	11.14	-3.78064	2.99172	-20.0809	-2.87474	3.89588	2.45673	-5.52988	-3.83817	7.75917	108.226
1406.52	18.3418	20.1833	7.43714	15.2307	-0.28842	8.33141	16.1261	16.4234	3.01708	-2.3125	18.9175	114.431
1407.07	11.4852	3.76658	4.48205	-9.5686	-6.40866	-4.76628	4.2724	-3.60865	-8.37225	-21.3805	7.25128	107.671
1407.61	3.59637	11.5778	-2.72328	-17.9305	-5.32046	-11.163	-1.50511	-9.30309	-1.81937	-20.8762	10.4309	94.358
1408.15	19.9999	36.2379	9.61628	-4.97707	-5.2064	-2.05395	3.45214	21.958	9.64665	0.96186	11.9379	122.838
1408.7	32.3428	28.1557	16.4753	9.15652	-8.88868	16.7127	-6.58549	20.9505	0.37585	11.5411	7.4178	120.298
1409.24	8.44873	6.98353	-0.18731	-2.74277	-18.9012	3.53263	-13.8204	-6.5146	-14.7776	-5.96726	-3.4143	117.302
1409.78	-0.90876	2.24983	-8.64293	-5.96652	-3.34789	0.21841	-2.99478	-12.9119	-12.6905	8.97461	-4.1594	124.092
1410.33	-0.48772	8.09204	5.36469	-14.4475	-2.11238	5.3375	1.09156	0.18318	1.14519	8.24964	1.87232	115.163
1410.87	-3.70758	6.15659	0.24028	-14.8146	-12.1405	-3.29299	3.73578	-7.99732	8.64743	6.78684	21.2705	108.267
1411.41	-3.8127	-19.1031	-18.0881	-8.17912	-11.2354	-7.21922	-6.89315	-16.406	-3.24537	-31.5338	7.48352	100.584
1411.96	17.2273	-9.27895	7.33361	-1.94429	-8.875	-2.2436	5.68514	3.7212	-7.00221	-3.47791	1.08061	106.713
1412.5	13.6826	14.7333	20.4091	4.77319	8.88365	0.60305	12.8716	14.7203	6.72937	7.89847	2.29997	127.076
1413.04	21.3475	21.4499	-0.0975	11.3284	10.4452	15.5621	16.6515	1.48669	-7.41163	5.79421	8.76442	117.208
1413.59	-4.29303	7.20788	-33.6318	-2.3334	-15.8242	-1.28439	-10.0389	-17.2953	-3.42998	-16.1078	-10.9638	113.958
1414.13	-16.0759	8.68823	-6.66297	-9.15516	-8.69619	0.64417	-9.55824	-1.32521	-0.87835	-0.89845	-1.20354	108.863
1414.67	-5.21508	-14.8294	6.49249	-5.72493	1.25179	1.20387	-5.363	-1.05157	9.91348	7.46682	-6.49657	110.481
1415.22	17.1079	-10.6634	1.20005	7.80987	7.28539	-8.12368	-15.9727	-11.3499	-16.8776	-22.5743	-10.7709	107.19
1415.76	19.6027	1.94938	0.35532	11.3699	8.99649	1.97183	2.29338	-0.30746	-10.4103	-27.7163	13.1284	125.888
1416.3	15.9	14.2093	0.87645	-7.34288	-6.53272	-6.16791	12.1124	-2.7517	1.76718	-18.9679	16.5673	121.057
1416.85	7.98671	16.4711	6.99314	10.7703	4.38798	4.43174	-0.6231	12.4407	4.45529	1.88463	35.0352	131.984
1417.39	9.51121	-7.13979	-2.50304	-14.6502	-7.88188	2.38107	-4.31938	-2.65198	-6.09477	-15.126	17.0534	117.312
1417.93	8.65313	2.64385	-5.71449	-13.1878	-19.0351	-2.59435	-7.14248	-24.0309	-18.3665	-29.5901	7.04873	126.291
1418.48	6.13173	12.255	-0.44074	1.00082	-22.6157	14.3632	4.4014	-0.22083	25.7007	-26.2819	8.76959	134.977
1419.02	17.4979	20.0767	-5.53192	-16.6825	-0.16523	4.97134	-4.16809	1.15738	7.06638	-17.3929	-3.13157	124.449
1419.57	6.54233	-0.74765	-4.11345	1.03899	-8.4462	-10.712	-1.32458	-7.03001	-8.86019	-2.40808	-0.10033	121.54
1420.11	-6.87137	-8.19713	6.58674	-12.4412	-8.90902	-2.39683	-6.26715	6.48762	1.99965	-33.27	-7.84187	115.97
1420.65	-9.70933	9.00987	-1.91842	-26.5903	5.3675	8.05233	4.46105	0.43829	8.02732	-11.634	-2.42456	141.493
1421.2	-3.41271	-28.3372	1.42985	10.7895	-6.08951	-9.15691	-0.58277	-1.31369	-10.3716	-27.7319	1.12141	118.766
1421.74	7.89285	-3.31086	12.6824	1.38052	-1.11249	-9.02545	-14.6167	-24.3448	-10.1304	-0.76981	-12.8643	125.551
1422.28	-2.9073	-10.6453	-33.1752	-1.09074	-14.6844	-26.8182	-13.4755	-17.4378	-17.6706	-18.5439	-10.1482	130.532
1422.83	13.8384	-5.61138	3.78399	-12.7155	0.28894	-13.2548	-21.0742	-20.2794	-15.6107	-20.3477	-26.5562	125.581
1423.37	26.1487	5.39905	-0.63119	-1.75208	11.8164	-3.57909	25.0995	-1.7809	-13.3714	-11.083	-7.85565	139.822
1423.91	14.2247	11.8523	21.4294	14.2998	3.56169	-1.67447	19.8085	20.0191	-6.39354	17.0269	15.1552	153.425
1424.46	-5.88791	15.1366	-3.9124	-1.13901	4.82591	-2.34684	2.00014	-3.75203	5.59188	2.13739	10.649	139.2
1425	12.0827	13.1925	4.08279	-18.6709	-14.7713	-5.17644	12.8898	-6.69405	-0.61446	21.5355	6.32191	150.186
1425.54	24.6338	5.6374	-2.84179	3.79223	12.8953	12.1606	1.10559	16.3457	17.6873	-1.83713	23.6543	136.832
1426.09	1.44437	4.81347	-7.41927	1.43467	-16.5096	-4.94388	0.2302	-9.81906	-5.53245	-24.0493	17.2164	132.556
1426.63	18.6871	21.7709	1.81783	16.7135	1.52976	-4.56589	9.41218	-16.4007	0.57565	-10.5943	3.44378	146.688
1427.17	18.4886	18.0616	17.9351	9.09048	11.197	10.447	16.5061	11.0953	-17.0534	3.51626	21.7692	135.476
1427.72	1.67165	-3.8418	3.4818	-10.9581	-18.6286	-6.31006	1.22272	-3.88044	-0.57943	-12.2744	-4.76397	141.295
1428.26	7.75101	12.2515	13.4988	4.41447	-17.5048	-5.01682	7.94095	-4.1566	17.6189	0.63799	9.17469	134.192
1428.8	15.2561	21.1288	3.20579	4.89919	5.2912	1.4638	14.7799	8.21636	9.01627	23.1178	7.74906	131.441
1429.35	8.08987	8.89194	1.40187	-13.0326	-7.8578	-7.41974	-1.884	-4.41539	-11.9835	5.42587	-8.69632	140.13
1429.89	-6.86436	-4.16131	5.87648	-3.86313	-7.12995	-7.25022	-0.9227	2.45789	6.89541	18.5137	-3.9951	133.498
1430.43	14.3222	15.8229	24.038	0.22589	8.16341	6.4955	27.0965	11.5773	1.43833	12.709	18.2464	164.347
1430.98	14.0675	2.01543	-14.4591	-20.1021	-2.02718	-4.74805	-11.5847	-14.2478	-16.6395	-12.066	-12.645	136.703
1431.52	-23.0538	-16.3888	-8.4283	-23.5419	-23.3464	-7.70509	-6.16121	-7.64954	1.99143	-7.89951	8.62371	139.341
1432.07	11.105	21.4593	-10.948	1.31014	-5.51723	-9.34489	-8.62898	-5.945	3.82109	-12.6919	13.7895	145.825
1432.61	-0.69548	11.0466	-5.00495	-6.42406	-8.69742	-6.89868	-3.15635	-12.0269	5.83378	-0.15387	-3.57945	137.098
1433.15	17.1815	8.45821	9.36913	29.7929	18.8608	16.8812	7.54753	12.6355	25.3569	30.5104	14.1364	174.162
1433.7	13.427	-15.2165	7.80968	5.29253	-0.77413	-4.02213	15.5115	-10.3419	9.48182	-13.9595	-10.7112	156.404
1434.24	12.8856	25.6911	0.44824	4.70096	-7.5313	-8.08356	11.9153	2.63922	-12.8176	3.79444	1.24916	144.227
1434.78	26.0915	31.6904	4.80077	10.0394	36.2969	-0.26395	2.8202	13.4988	10.3107	5.28262	25.9766	162.597
1435.33	27.1583	32.38	26.1167	8.73363	7.73777	1.54122	20.9476	16.941	27.458	24.3776	21.4022	153.219
1435.87	12.4086	15.8984	6.94976	15.9739	-3.06368	2.09738	22.8641	26.9109	0.06765	9.53822	17.0254	165.479
1436.41	-3.85439	-1.02661	23.6935	21.079	13.5936	-0.64408	1.81399	-1.036	-0.16582	19.0995	4.39734	157.494
1436.96	7.53423	15.6043	-0.12826	14.3859	7.86102	-1.79384	9.42481	-6.16811	7.70605	2.45085	5.77414	135.23
1437.5	1.00656	9.81117	9.04134	1.17116	-16.9296	-18.2318	0.0443	-4.35275	2.4323	-26.5874	-0.67507	147.058
1438.04	18.3058	14.8897	10.8209	12.3606	11.7648	-3.52312	3.53042	4.19039	13.8854	2.91006	-8.41165	157.611
1438.59	30.1715	20.5749	12.2537	15.864	18.1774	13.2886	30.9421	18.3353	19.4666	15.1254	-2.7769	160.312
1439.13	-3.65869	30.1527	4.92955	24.0666	25.6811	4.35291	17.1634	25.1024	3.65197	7.64033	-4.61093	160.752
1439.67	20.0708	21.4122	13.7144	-1.64143	8.86324	1.11314	1.58634	-2.16335	13.457	2.18336	-4.45384	146.43
1440.22	30.5954	41.7448	13.3307	15.671	21.8913	10.137	10.6934	21.1224	7.02563	15.4707	-1.50658	167.125
1440.76	14.33	6.16896	-1.32082	11.663	12.2112	4.709	12.6341	5.35283	16.0565	13.7453	1.99287	175.103
1441.3	27.7212	15.5093	11.0602	20.1445	10.1907	-4.38353	6.69614	-14.375	1.27172	17.0171	25.6927	175.875
1441.85	20.7804	11.5136	26.4649	1.99186	26.1134	15.5858	13.9403	28.5654	24.8248	21.7724	24.4998	162.142
1442.39	26.7927	29.8428	14.5929	31.0264	35.352	6.79373	18.4825	9.67653	7.98401	2.90442	16.744	182.989
1442.93	30.9822	24.6795	21.5083	13.7825	18.7023	7.82898	21.2291	16.4913	11.7453	19.91	11.2018	183.999
1443.48	10.5101	22.8343	12.9257	16.9769	20.1446	10.3552	20.5251	13.4322	22.3628	-7.33557	27.8795	177.327
1444.02	18.0614	29.2326	5.74141	2.24499	15.0293	3.13543	7.03883	-7.90687	21.715	3.54815	5.14066	149.797
1444.57	15.7815	10.2711	27.6892	26.5962	8.53267	5.19253	4.99385	18.4256	21.3585	25.0578	14.778	151.573
1445.11	-10.6306	18.8261	34.202	12.1905	16.2853	10.8088	30.5419	27.5484	23.4785	32.8861	31.7576	179.811
1445.65	12.8761	29.4407	-5.66321	18.8974	-6.48146	-3.04354	33.2544	19.7535	14.5517	5.11017	-3.83136	174.324
1446.2	25.5648	39.1905	5.89442	12.8423	18.3165	-6.69703	6.64852	0.87312	9.07477	14.2245	-8.22202	159.828
1446.74	22.7387	18.0635	1.74921	-7.20848	7.08061	-16.7937	-6.33243	11.432	-3.55336	12.0444	16.7103	194.759
1447.28	10.9157	-2.58568	4.5544	16.0669	14.3702	-14.307	-0.8482	7.27857	-9.19567	-0.04876	4.39812	176.14
1447.83	22.3216	15.0628	13.5622	11.7457	20.8823	7.60694	14.045	8.8097	7.6413	24.0208	19.7796	190.897
1448.37	35.8714	30.2273	35.5935	1.20593	18.4759	3.55129	19.8831	25.2476	14.0172	13.4191	14.6301	205.119
1448.91	32.5801	39.9966	8.81553	1.69925	14.4434	5.8549	18.9228	5.92733	9.3372	12.2434	18.8887	207.827
1449.46	8.09221	12.6065	18.3673	1.16039	-0.56834	7.68253	2.90553	31.6116	1.16226	7.01416	10.5218	200.447
1450	13.9568	15.1534	24.3137	29.8725	2.09641	6.98074	12.5427	10.106	-1.39533	14.2645	-6.51633	171.259
1450.54	27.8192	12.6557	8.4585	1.51223	-16.1844	-0.16228	12.0622	-1.18488	14.8506	7.20753	9.81741	196.719
1451.09	24.0779	3.99003	10.676	-5.47786	12.9764	2.40417	-5.99071	28.5571	14.8255	15.2648	11.2181	219.676
1451.63	3.42245	18.0526	-1.48861	7.68133	9.78122	6.0836	-2.38077	12.6652	3.27611	22.9068	-3.18318	192.985
1452.17	0.5533	35.274	21.4957	6.79783	23.0263	6.90643	6.17189	-9.31812	15.6396	14.4995	34.7593	183.218
1452.72	15.4202	30.6486	13.3023	27.6488	21.1287	-2.50017	2.49066	8.95369	-3.7092	4.59296	-12.7414	171.689
1453.26	22.013	22.0484	-20.141	3.13628	14.2503	-5.06014	6.69058	3.48534	30.0433	-14.7364	-16.7043	208.367
1453.8	27.0919	26.8657	14.2739	29.6354	2.12369	2.42467	30.6002	13.4426	19.7994	32.3606	33.3327	216.682
1454.35	1.03794	-13.1835	7.41768	4.22938	14.886	-17.8439	13.4019	-7.98274	4.67379	-7.28335	-10.4516	199.357
1454.89	31.5327	24.1755	10.6364	26.0104	30.1888	10.3856	21.2013	15.7176	29.722	9.14533	7.52933	211.631
1455.43	15.3307	28.7715	7.04023	6.33845	30.026	7.71831	12.0686	10.7867	14.2697	3.39909	-1.05061	205.733
1455.98	24.3082	48.341	12.5635	15.5448	26.8807	10.5902	30.7249	14.2115	11.0325	4.41976	18.0046	226.313
1456.52	28.2578	4.41585	18.1896	10.3838	23.2434	6.95522	14.3158	11.6758	17.7273	23.4103	0.52542	213.979
1457.07	15.4506	17.0792	26.7235	-4.55409	12.8106	2.67104	13.0814	22.6031	4.9022	12.1655	28.8032	206.378
1457.61	13.8497	0.61387	18.4501	17.9379	20.1272	-3.95457	11.6992	22.7866	19.0115	8.22008	11.2028	209.022
1458.15	17.2226	19.8906	-4.33666	15.9091	26.3146	1.72753	21.6086	5.57748	8.41466	22.0111	14.8444	224.486
1458.7	18.6579	27.9624	13.984	3.0066	12.9753	8.2392	29.54	20.5836	16.2267	22.1967	18.5729	216.021
1459.24	6.74441	28.7783	22.3936	-3.51764	3.41215	5.98633	11.2125	-7.21183	14.8978	-2.735	5.47075	209.082
1459.78	20.8967	15.1618	9.5619	14.1604	6.2558	5.84675	10.7094	2.60626	14.5876	17.2793	2.08703	220.384
1460.33	5.7818	17.8694	-12.2546	5.11611	-12.6193	2.70429	12.0573	11.3249	12.2918	12.8499	-2.13806	212.444
1460.87	33.4381	6.47555	0.99265	30.1725	0.07766	8.51202	8.74139	10.7183	6.32441	11.1086	-6.48883	209.721
1461.41	19.1923	29.8092	-3.73686	3.26445	-3.42998	6.54742	-4.31271	5.09317	-4.00276	-5.05281	-20.4942	219.608
1461.96	10.5608	27.4243	11.0995	7.84501	19.3142	-3.94725	33.5285	26.2111	4.49388	41.008	32.3646	220.031
1462.5	14.5893	20.0094	2.15866	-11.3442	12.6532	-5.01535	6.4208	-2.60501	2.21456	-6.0621	-2.29885	198.545
1463.04	43.4911	12.3066	35.3687	9.93413	41.2803	15.3661	12.5444	16.157	17.8422	2.65666	8.75985	226.167
1463.59	14.0888	20.9389	14.753	6.87738	-6.78388	8.04701	-3.8943	7.66392	6.25445	35.2402	11.9972	243.274
1464.13	8.87865	15.8815	11.1556	15.5531	16.1404	9.70771	5.08039	23.8138	16.444	-1.66316	4.61991	234.777
1464.67	0.20977	7.37833	-1.89587	-0.61492	-6.75286	-9.42899	0.59124	-10.7296	5.54209	-22.9202	-15.7399	234.426
1465.22	15.1554	11.6703	8.91288	18.9892	3.33218	17.4872	10.2003	19.7183	18.4893	32.3401	15.5046	238.078
1465.76	8.84747	36.2876	22.9687	9.46461	10.3287	19.3512	7.41707	19.8807	14.9739	17.0297	3.15118	240.616
1466.3	4.3037	18.3435	-1.28084	13.8166	-2.09692	5.05934	16.3717	17.785	11.3625	9.1672	-0.43446	232.57
1466.85	0.20197	1.18366	6.46827	10.1899	7.75788	-12.0936	-4.73813	-14.2104	-3.21724	10.5454	13.4246	240.158
1467.39	12.1113	1.10457	7.61002	4.70975	-1.52306	-8.09266	4.25943	-0.09499	-4.7362	8.8465	3.97238	231.277
1467.93	22.5881	4.21839	0.76222	-6.44823	-9.65968	3.69934	3.68175	4.34138	0.19792	1.19779	18.1394	240.58
1468.48	24.0013	14.0983	16.7914	7.8311	18.6135	-0.32567	18.1835	23.0415	16.2202	19.1656	6.33061	244.858
1469.02	11.4375	4.14955	2.26348	-0.04156	14.1968	-2.47956	8.40264	-4.76773	-8.83351	-10.148	-8.61491	246.062
1469.57	21.276	7.03549	-9.99211	8.94167	21.6138	9.1411	5.39029	5.00741	15.4671	26.5758	-3.10585	248.634
1470.11	3.11485	14.0355	8.3741	-1.35123	-1.99846	0.99351	5.90123	0.23489	12.4147	4.15365	23.6339	225.218
1470.65	9.62801	-8.54647	-6.08989	-5.57558	-4.63499	-0.82665	2.93016	10.8074	-4.95842	-4.74084	2.96988	252.485
1471.2	9.75645	7.18909	6.52969	12.596	5.71279	6.53291	0.71737	25.183	13.5152	17.1029	-3.47243	255.813
1471.74	12.2739	27.3767	14.5344	13.2449	17.8555	5.21008	11.528	20.6162	7.85092	30.5505	9.72053	239.581
1472.28	23.4231	22.9702	10.6252	12.8986	-1.66857	2.86833	10.5416	-0.34294	8.38016	10.2632	13.2869	266.236
1472.83	34.2036	7.66252	-11.6862	-4.83213	4.11596	5.02623	12.7629	6.80146	15.7993	11.2913	-3.48315	259.279
1473.37	16.4086	12.1299	9.89105	1.60849	9.97988	17.4486	18.3277	5.8276	-0.60253	29.367	-0.46018	270.754
1473.91	30.0466	19.7317	16.9754	7.42942	15.8534	12.2064	2.45039	1.63252	2.31534	11.4615	3.63657	271.284
1474.46	15.738	3.48973	13.6772	4.9448	-3.65284	5.24097	-3.35779	19.4011	-10.7269	-5.18721	0.16497	275.851
1475	17.8953	23.8135	18.2236	19.4661	-0.47405	14.6934	-4.55789	10.4105	20.547	-9.16384	24.6429	270.576
1475.54	11.6863	15.8188	22.8355	15.2253	4.72521	10.8748	3.95482	22.7118	20.5274	17.977	-2.19884	288.163
1476.09	14.7523	5.78515	6.39572	-2.66439	17.4501	5.1569	-5.37329	4.57691	8.71666	6.71195	-1.22507	267.448
1476.63	19.2145	15.3324	6.75561	29.3588	18.0116	10.9182	1.07686	8.94066	10.9061	21.4457	13.8188	277.477
1477.17	9.53258	20.2895	7.42115	1.04298	-3.44653	2.26457	1.1046	1.01013	8.07856	9.10507	3.85796	251.695
1477.72	2.33128	17.4603	-4.68898	6.47622	19.7053	3.41192	9.27903	13.4135	9.61476	9.52225	-5.6895	264.791
1478.26	-1.28386	8.7509	0.32844	-5.6841	-14.32	-5.98226	-4.07401	2.69478	8.58239	1.89807	-7.89718	256.511
1478.8	7.13757	15.4597	-15.2157	2.36983	-3.93765	-6.5767	-5.20835	-2.25983	-2.36545	9.74915	7.1648	254.495
1479.35	25.2977	-0.15337	-4.30898	2.45435	-1.25779	2.44857	10.676	6.67523	0.64789	-16.4924	20.0164	280.038
1479.89	14.7996	-2.25684	-0.02585	12.2111	-10.9145	6.81231	8.49125	6.04355	-1.92224	10.1651	2.42583	273.053
1480.43	14.0519	-10.1013	0.9184	7.80489	8.97361	12.1342	10.1031	19.0928	2.37266	20.7835	12.9125	298.602
1480.98	21.8415	3.60511	8.9848	5.91748	18.1377	19.6057	14.2063	-2.12669	12.1701	7.43558	8.25183	288.144
1481.52	8.26862	-3.93954	6.60689	1.87047	-2.73854	6.61896	6.30168	0.93843	14.0981	-11.8557	12.7673	278.925
1482.07	7.5687	-9.71744	-0.45871	-4.6156	-6.48211	7.87524	0.81139	5.68993	-8.48711	-8.84316	-2.34711	279.919
1482.61	11.2662	12.7224	8.10177	3.49379	2.05795	16.4388	4.45087	8.25084	17.9893	-2.9084	3.96208	296.978
1483.15	10.9601	9.87949	-2.74173	9.13693	-3.11382	13.5728	1.01086	18.1295	-12.8158	0.86181	5.67892	287.075
1483.7	4.9055	7.32928	-4.17238	2.55553	-6.90068	14.1581	4.32606	0.29256	-5.45234	7.29287	6.41365	307.818
1484.24	4.97053	10.0889	11.5838	8.47048	16.1761	14.6011	13.0504	0.87294	5.13941	-5.49208	6.91303	293.945
1484.78	12.8258	11.0128	-5.30727	-1.88613	-2.16417	11.0285	1.80289	-3.34895	7.86001	6.94414	5.75419	299.138
1485.33	11.1302	4.13565	11.5387	-12.6879	-12.146	8.21506	0.0599	-6.43181	-5.42566	-2.65839	-1.25846	273.342
1485.87	11.0937	-3.33702	8.77562	-1.22391	-6.75548	12.1334	-7.34621	14.1297	0.8092	0.70178	-7.26904	303.93
1486.41	15.6589	21.6796	7.25046	10.4654	9.17233	15.8798	-0.74122	10.965	8.00226	-10.9481	-2.69729	318.581
1486.96	36.362	27.2194	10.3345	24.9931	14.8552	18.6301	15.8915	16.6263	20.0669	4.96862	19.0061	337.463
1487.5	23.2823	7.07172	-4.6806	5.12659	-0.93853	16.148	-2.66934	0.5045	-0.1696	24.2657	6.83868	306.211
1488.04	7.81213	4.92594	-13.645	-25.4303	-6.45622	-4.14052	-3.3615	-12.0726	-6.04077	5.76656	-6.4789	302.086
1488.59	2.35306	8.28986	-2.7487	-12.4351	-7.84738	-6.03235	-9.06007	-10.6557	-10.886	-5.35687	-20.5608	304.716
1489.13	22.4634	20.5988	8.02309	12.108	8.07135	17.4997	2.97068	-3.72243	12.5767	-8.12296	10.273	328.897
1489.67	7.95767	11.4196	-12.1498	-6.45941	-6.31634	3.33355	1.9833	-16.4394	0.15916	-14.4266	-11.8534	305.209
1490.22	1.42438	-15.0937	-10.2417	-7.26599	-10.6671	4.41188	-7.95028	-7.91272	-0.53809	-9.77793	-2.98462	305.655
1490.76	21.2626	5.59211	0.68535	-6.20425	-4.35863	11.9938	2.0319	7.76533	3.25123	3.0345	-16.3675	318.759
1491.3	9.80893	3.18969	12.5779	6.81137	-5.83011	6.25471	2.97325	-4.74729	-0.05142	-9.82778	-15.7636	320.983
1491.85	19.2512	13.5884	9.22792	-0.3867	-3.99123	0.25844	-5.78329	-2.22373	1.16909	16.3096	7.37658	324.869
1492.39	22.6155	14.0496	13.8826	-1.72409	-0.05293	11.6274	-12.1618	11.1636	-8.61605	6.35203	-0.98898	328.356
1492.93	23.7624	-11.2487	6.45575	-3.84159	-2.98398	9.09411	-0.13257	6.29133	-10.1665	1.39159	-7.239	320.712
1493.48	28.7774	18.7098	-0.41919	14.9407	-1.62328	12.7815	0.18291	2.69028	-5.26015	-19.9921	8.86022	334.287
1494.02	22.914	19.0637	0.44581	7.86473	12.5552	10.8148	2.05164	-3.22006	-4.53498	-1.89099	2.31028	332.542
1494.57	5.31964	2.97503	4.22271	-3.70249	2.3245	5.79837	-0.25704	-3.57366	2.19623	4.86706	1.35639	312.102
1495.11	12.6302	4.25435	3.57898	-7.63195	-10.5134	5.15183	-7.89648	-11.1561	-9.8568	-7.21384	-12.6194	329.075
1495.65	7.49598	-5.90653	0.64151	-10.8043	-27.4126	-2.82117	-10.6974	-17.2387	-15.2815	-18.7739	-13.5824	328.539
1496.2	11.2851	10.3513	-10.8148	-7.9487	-8.38007	5.00772	-1.53103	-1.39897	-5.37933	5.09929	-15.1589	339.962
1496.74	27.3345	20.843	13.8641	10.5892	-11.357	26.2584	2.10785	11.2498	5.35301	7.83886	13.3433	361.639
1497.28	29.541	22.6653	23.5893	9.79939	-5.49521	31.9777	11.1333	3.2161	8.17648	9.24254	14.0133	362.987
1497.83	18.1038	4.73543	16.2009	0.07866	-9.34156	20.3692	5.42299	-2.26043	-0.82654	11.5966	-2.80828	353.794
1498.37	11.3568	7.77294	10.201	-9.46706	-0.60439	15.4429	0.59254	11.1075	-6.08376	12.0261	-0.58056	357.801
1498.91	11.4847	-1.62293	7.83878	-6.85862	-7.6618	16.9924	6.77612	6.52465	1.7779	12.8486	-2.42429	357.115
1499.46	12.6657	4.56526	5.98475	-1.90647	-13.7474	17.2535	5.66706	3.47896	0.87925	16.0759	-10.5943	361.548
1500	14.9058	5.97244	7.36957	-6.84588	-0.87533	10.2951	-2.72293	-1.02788	-10.656	4.53017	-21.6037	367.171
1500.54	7.49464	12.1924	1.81958	-2.70105	-9.12639	10.0821	-8.48769	0.78065	-9.93263	-5.20649	-20.016	363.537
1501.09	14.5225	19.2586	-0.32805	-0.16322	-8.00694	15.6058	-3.76545	4.22039	-3.90485	1.85224	6.96556	361.949
1501.63	14.9619	17.0825	-4.27358	8.41903	3.60748	14.6403	6.06629	2.50675	4.35252	4.43835	8.58724	365.917
1502.17	9.03305	10.5943	5.4758	7.38805	5.53278	18.4585	8.09203	5.90641	-0.37515	4.47309	-1.46793	364.461
1502.72	6.10909	-2.73284	0.25155	2.36197	1.53447	8.13431	1.23349	0.46871	-17.1367	-6.63487	-9.53811	359.554
1503.26	11.0392	-8.27283	-6.49667	-10.7992	-3.83157	13.1452	-1.37382	-6.52945	-23.0604	-11.3595	-6.19764	361.288
1503.8	13.3961	-2.43631	4.41896	-7.08125	-5.52041	10.8762	-3.30131	-2.86026	-5.27417	-0.75072	10.0554	384.61
1504.35	23.8892	3.60604	-2.26654	9.31777	-19.7319	7.57266	-6.02199	-19.9318	-1.4006	-6.05096	-1.97238	359.15
1504.89	25.3063	15.9728	9.44914	12.5269	-16.9895	18.5288	1.1719	-19.5856	-2.34959	5.99223	5.55152	356.673
1505.43	18.2985	13.6092	10.3123	1.72018	-7.25307	17.5144	1.29863	-7.07551	-6.69625	7.93482	6.73961	369.482
1505.98	13.0889	-0.28907	3.07705	-5.55668	-6.99539	15.7215	7.35523	-4.59272	-3.6924	-12.1672	5.96973	381.854
1506.52	9.55046	9.83894	-0.45964	-7.82011	-6.16011	8.46651	2.47137	-3.22948	-0.36108	-14.258	-0.32543	384.453
1507.07	11.9011	15.5008	1.25102	5.90361	-9.05386	21.9974	-1.43096	0.08564	-6.52929	-6.03278	-5.91676	379.13
1507.61	18.1406	7.18207	1.4722	16.4004	-12.1556	21.1661	-2.20244	5.6388	-1.5747	8.2389	-1.08356	369.329
1508.15	18.9302	8.628	7.56562	4.80038	-10.8026	18.2125	3.80186	3.4468	12.4702	15.4137	3.92586	378.705
1508.7	22.9795	17.1248	19.7345	2.66391	-3.50571	23.4486	9.57699	9.99388	19.902	15.4049	6.00975	396.571
1509.24	15.7864	15.7698	9.17259	6.64518	-1.32258	6.94143	-3.29609	-2.16194	1.45163	3.93862	6.11674	379.53
1509.78	11.27	1.2335	-3.28959	5.95421	-9.45311	0.75851	-10.6261	-11.6965	-9.81865	12.2295	-4.07361	373.924
1510.33	20.3409	0.16347	6.42838	7.90213	-3.9087	18.9576	7.88784	-0.6953	3.9707	5.94999	2.62362	387.992
1510.87	26.757	16.0058	19.1113	-3.46507	-3.86607	22.0263	17.2386	6.91622	5.74689	-8.59556	9.69634	378.585
1511.41	18.4537	12.8875	4.12804	-8.57361	-5.03144	11.1938	6.06266	5.17341	-1.85902	-6.64441	0.40798	378.285
1511.96	14.3079	15.4974	-7.26292	-2.24759	3.12716	12.757	-1.77587	9.67915	4.32326	-8.73855	2.04699	375.762
1512.5	9.52779	10.6729	-8.21107	-7.6104	5.18039	9.24219	-1.81707	5.86459	-3.55407	-8.90344	11.1241	368.893
1513.04	7.27305	3.03304	-5.77649	-16.6564	2.85882	2.64238	-3.01307	-1.75283	-14.794	-2.9017	-1.98553	373.729
1513.59	9.47819	11.5509	-1.82669	-5.1696	11.9034	10.4214	-4.02284	2.13032	1.75378	4.85628	-7.07751	372.392
1514.13	17.2002	7.1883	-3.451	2.12174	3.28132	14.2763	-7.06257	-2.02683	-7.96075	-0.44096	-4.48245	365.501
1514.67	16.7864	15.9903	4.42695	5.91501	-6.18118	11.1665	-6.23231	-1.69295	-14.2924	3.96553	3.01879	368.427
1515.22	4.62938	20.8419	4.911	-3.82088	-8.46631	9.93521	-1.47121	-1.5046	-10.2642	8.48006	-0.24657	362.31
1515.76	9.43251	8.30624	4.51923	-5.84599	-9.66861	16.8415	4.4792	-0.95195	-9.76002	-3.60912	-13.6381	362.679
1516.3	24.5859	11.3145	13.7548	-3.27707	-8.87253	19.7017	-2.73366	3.05256	-1.89267	-6.45769	-10.0061	372.745
1516.85	24.727	15.7672	18.1093	-2.22994	-8.90051	14.4936	-1.79228	-8.8059	-9.12338	1.73664	0.00419	369.487
1517.39	22.2739	18.9087	18.7518	2.14558	-1.00715	15.1253	1.93527	-1.89769	-19.2217	10.9156	13.222	375.748
1517.93	17.1194	18.0469	14.9466	-6.75512	-2.16856	21.5271	6.76402	1.46526	-6.26696	8.18275	13.6427	386.892
1518.48	23.1436	15.4739	7.22689	5.25761	-0.98397	26.9326	2.33144	3.19156	2.16503	-0.514	5.56591	387.161
1519.02	32.2161	21.7663	10.5223	6.73775	4.20599	21.9139	3.60403	2.92123	-3.67287	1.97705	2.72685	377.96
1519.57	31.8188	37.8225	19.1448	-0.43307	3.60879	29.0185	12.8016	-2.6428	4.50756	7.16248	19.6897	385.398
1520.11	26.2734	32.6683	9.29823	6.70446	5.44408	34.9311	11.5054	1.57155	3.99486	18.1543	18.5764	396.868
1520.65	19.5708	20.0976	9.72494	1.1646	1.4019	24.2421	2.19463	10.264	0.03277	24.1	8.55755	399.566
1521.2	15.1488	16.628	9.29391	-5.15346	7.41775	14.9214	-6.66508	3.8784	-9.18638	8.11638	2.99819	388.286
1521.74	21.6844	15.8921	5.32283	8.32737	1.3762	22.8516	-2.92048	-0.73385	-3.9749	9.82119	6.33866	380.42
1522.28	26.654	14.4461	12.3936	10.2532	7.97642	20.2444	1.15531	3.59152	-1.43722	3.56238	2.75492	395.865
1522.83	12.9989	17.5318	5.97367	5.77389	-12.298	16.6439	-4.98866	7.00511	-3.6136	-1.03825	-0.9403	388.199
1523.37	14.7131	26.2911	4.07876	7.78009	-16.9136	17.6714	-6.04835	-3.03128	-3.32278	7.89941	-7.95614	396.325
1523.91	17.7295	27.9112	-3.23945	-8.38518	-12.1499	14.4961	-7.25956	-11.9396	-7.99509	-7.53395	-4.04073	377.205
1524.46	29.41	40.3765	2.5592	6.50267	2.42522	27.1008	2.3115	0.4899	-6.63602	-2.24968	5.39766	395.964
1525	24.3855	39.5222	3.29862	9.3196	-16.6728	17.5861	-1.2587	-6.9032	-12.6116	4.68536	-1.11383	391.649
1525.54	27.8862	42.1669	5.09306	5.32153	-7.74233	19.2348	-1.60958	-1.79499	-3.98182	3.30843	3.52045	410.196
1526.09	34.0815	59.2593	12.5416	9.68636	2.78116	26.5468	-6.48964	-5.93445	1.95135	12.6975	-0.43702	403.824
1526.63	18.3881	59.1737	7.82589	-10.9337	4.89418	24.3271	-5.13963	-3.08081	-14.8604	0.60885	-7.79906	398.496
1527.17	23.0654	55.8058	-2.52698	-18.0205	-6.13044	14.9752	-1.60726	-0.86042	-8.446	6.66412	-20.9804	403.057
1527.72	26.8192	62.8977	-0.73756	4.33697	6.91764	26.5618	3.40282	1.51796	7.1825	8.23766	-1.77916	419.835
1528.26	25.7702	63.1932	8.47565	20.3706	0.8682	23.9366	1.14295	-6.27593	7.07748	2.24786	-1.88178	399.755
1528.8	23.73	49.2883	-6.00457	9.29631	-1.12964	18.329	-5.09507	-9.66924	-3.92893	-5.39348	-19.3917	365.963
1529.35	25.0198	53.5211	-5.46634	-5.93839	-3.46435	26.4127	-2.51789	4.59585	-11.0311	9.06405	-1.91023	394.272
1529.89	22.2415	50.2141	3.31596	5.3785	-9.32169	26.357	-2.27987	-10.532	-1.67003	-3.07422	-1.42192	409.46
1530.43	19.5295	43.4251	7.54653	0.12248	-8.95715	20.6158	0.24103	-1.70473	-17.651	1.54425	-0.64032	387.112
1530.98	17.361	35.4175	-0.8544	-8.06639	-9.72575	18.6868	-3.59351	-6.62462	-14.9567	2.96663	-8.69499	397.959
1531.52	30.8124	29.3618	-1.18959	1.69762	-11.0745	27.357	2.80806	0.61571	-6.05587	0.59148	6.82952	396.353
1532.07	27.8075	29.963	15.6331	2.83533	8.90698	31.3745	15.255	19.1779	2.33742	6.07559	10.5925	400.197
1532.61	22.2144	35.9328	13.7749	7.13706	10.884	24.905	-2.28853	13.2805	-6.08907	15.2208	12.7847	394.059
1533.15	16.9707	27.9867	12.6351	-2.32522	-2.09762	16.4505	-13.6938	-7.546	-10.2045	-10.3572	5.19814	370.126
1533.7	19.4571	26.3723	4.78366	0.60874	1.36398	16.7417	0.82437	-6.85642	-1.01377	3.5964	-1.24681	390.39
1534.24	20.6487	15.5836	8.9077	0.7463	6.1069	20.1001	-2.64915	1.66226	-1.3077	16.4482	1.77932	390.127
1534.78	20.6627	7.6907	8.84463	9.84257	1.22288	26.1815	2.76778	0.26221	10.1085	-15.7517	0.90879	377.527
1535.33	19.6831	27.6794	11.2583	-11.1575	-12.1939	19.3624	-4.94209	4.87364	-10.934	-7.70134	4.61684	395.222
1535.87	18.7151	34.1105	18.9091	1.79132	-0.6545	22.0626	-3.95134	7.10985	2.06764	16.8312	6.06001	392.884
1536.41	23.8612	24.0531	7.23552	4.7455	-0.62471	28.5157	9.82728	16.3246	-0.6452	16.0397	2.1722	400.356
1536.96	16.3416	24.6575	1.78705	-6.02654	13.0703	17.4287	1.57322	-4.56275	2.7817	-0.03373	6.17462	397.226
1537.5	27.9231	21.7743	-2.25227	3.26489	9.93561	29.1083	1.25537	7.06792	-6.68474	4.85989	-2.20375	374.236
1538.04	23.6536	22.1915	3.63521	2.3653	-3.6216	21.8113	2.63794	-0.49166	-1.9509	-0.58475	-4.29377	387.066
1538.59	8.92226	14.1619	14.3757	1.61818	-10.1354	24.1375	-8.32959	-10.8442	0.45636	-12.047	14.7105	395.445
1539.13	14.6875	31.1478	5.35745	9.85202	-11.2305	13.6923	-5.0838	-1.56218	-4.47827	-3.1745	4.72202	391.995
1539.67	33.7105	24.0474	15.8831	8.02996	10.8331	26.8468	10.2259	19.1904	0.42904	17.6103	11.7572	375.453
1540.22	9.52068	14.1527	10.8592	4.53183	3.95675	22.8222	1.40482	10.8101	4.4653	14.1593	4.54381	391.476
1540.76	14.7793	30.5961	8.73515	12.3014	-9.02049	23.2851	4.25223	1.52229	0.16842	25.5007	-1.70616	394.432
1541.3	34.2017	8.83738	12.8289	5.09658	-0.03003	16.7108	-0.12718	0.26825	1.99364	12.7126	1.94718	386.213
1541.85	26.3541	17.0882	20.2661	5.36794	-1.1516	30.0387	5.18768	5.63507	-4.16798	3.37753	-7.51103	391.604
1542.39	23.328	15.6302	10.5349	-6.68754	-6.34756	15.2081	5.24562	-19.3599	3.62362	2.66978	1.39373	373.622
1542.93	29.1789	27.515	7.21837	5.53053	7.57728	24.1343	5.99895	6.38388	-3.9139	12.2567	16.0912	383.725
1543.48	26.6349	22.8294	7.50476	10.8066	6.77866	29.1513	8.90788	8.37607	7.18959	7.76698	16.9499	385.59
1544.02	19.9131	29.7129	-2.17805	7.93311	-10.7916	13.9918	-6.44705	-0.61991	-0.42096	1.42279	-3.57222	385.83
1544.57	26.4955	31.1146	2.21737	6.26603	-0.95005	19.0409	0.26498	-1.21863	-5.03182	4.02947	-5.72484	375.52
1545.11	22.466	3.59924	9.65406	0.35803	-15.8701	21.7034	3.37588	7.44187	-8.85423	14.8319	-9.18901	392.364
1545.65	12.2544	17.642	9.07984	-1.36328	-5.26784	15.3771	-2.2687	1.64712	0.70322	-0.89369	1.57597	389.787
1546.2	31.1232	24.1383	16.1727	3.20262	5.00694	12.81	1.76114	1.1355	0.91798	9.69922	3.27919	390.386
1546.74	16.8987	13.9459	0.53906	-2.57673	-13.609	11.9093	-6.27079	-7.29816	-7.26779	5.42284	-3.65604	368.685
1547.28	29.5899	29.4359	6.92891	14.6934	-2.73778	20.3131	-8.37047	1.71912	-0.89538	28.6495	-20.5347	353.346
1547.83	36.8366	21.472	9.82183	9.83481	8.14875	26.7161	1.12217	16.7925	-2.65399	20.6344	11.0892	385.345
1548.37	17.2889	18.3231	-2.51058	7.3767	4.15681	14.5683	-10.8034	6.42506	-4.62669	-9.73919	3.0149	376.195
1548.91	33.9026	15.1424	10.1958	6.19419	-2.41798	19.7514	-8.8905	-2.2871	-7.34628	8.0409	9.71161	367.084
1549.46	46.9535	27.0436	21.131	33.1166	1.28796	29.4131	15.2541	3.6947	18.526	19.3144	31.1854	397.255
1550	48.3624	36.1663	15.3096	21.6217	0.72026	29.1141	0.10669	13.5811	12.1505	27.8619	2.3062	380.208
1550.54	25.9281	18.702	8.41763	-2.82055	-25.2065	17.1666	-12.5507	-17.0862	-18.6212	8.16401	-7.21916	369.195
1551.09	25.4472	22.5937	15.2333	-6.20409	6.69377	21.773	8.54779	-14.7783	-11.0675	-10.464	1.7817	371.872
1551.63	29.6552	17.7354	17.2503	4.07838	10.9822	23.4258	13.3351	0.69894	-4.10142	-1.95955	4.52898	373.295
1552.17	22.8949	14.0018	12.6236	-1.39923	-0.49681	13.0703	2.99579	-0.73978	-10.2244	2.8505	-0.051	368.612
1552.72	26.0048	25.9301	14.3748	6.93608	-2.15406	15.7253	5.08942	2.11409	-10.9842	4.77504	0.74886	369.651
1553.26	32.1784	26.805	9.33095	8.7117	8.83648	17.2593	0.25117	-1.43192	4.59681	10.6046	-7.30424	366.212
1553.8	16.6177	23.5787	1.54249	3.75158	-10.3349	10.1282	-4.53605	-5.43508	-8.73154	5.72558	-7.19672	375.128
1554.35	40.2573	22.0777	19.9611	2.56526	7.00731	24.6828	5.98557	-0.40878	-14.9524	14.3171	2.1075	379.397
1554.89	19.5976	10.5687	-2.9553	8.73432	4.15384	10.8795	-7.14184	-3.46371	-7.91325	-15.2882	-7.31076	362.044
1555.43	31.4082	12.4139	7.79064	19.4694	-9.57243	12.0666	-2.33824	-3.78613	-12.4072	-6.90866	-0.94163	382.533
1555.98	14.6762	-2.72497	0.01779	-4.21282	-13.535	8.75285	-10.119	-13.9329	-14.6369	-4.77808	-20.0061	368.754
1556.52	29.6515	25.6355	12.2777	11.722	9.47177	23.5866	12.2182	13.7119	-3.4663	3.4449	13.6128	379.431
1557.07	48.631	21.9584	25.1812	19.6684	5.94153	29.3512	3.52535	17.6439	0.80179	4.35918	14.5396	392.463
1557.61	29.6142	28.5965	11.6165	13.1396	-5.45837	17.7924	-10.7855	6.02332	-0.89336	-2.40876	8.33764	379.615
1558.15	26.9974	8.99305	3.8144	7.15898	-21.9801	14.6999	-16.4677	-7.46173	-18.8962	7.25689	-17.5869	356.683
1558.7	25.5674	22.0895	4.55476	10.0404	19.7487	24.3364	6.21089	0.2287	4.37317	15.4754	6.90283	379.254
1559.24	14.3251	25.0285	7.93256	17.7292	17.7378	20.6206	1.687	4.82229	2.57775	14.9669	-1.46931	365.648
1559.78	37.2961	28.1293	16.8621	5.80087	3.13031	22.3831	11.8094	13.8564	12.5616	27.9132	8.03113	395.265
1560.33	30.0572	20.1712	8.34346	5.26113	-1.69403	25.5874	-10.5228	7.17737	-2.17124	21.4756	-0.32506	376.438
1560.87	27.1149	26.9485	6.79046	-1.44304	-6.41422	25.3949	7.7421	3.13273	-3.11054	12.5846	17.4324	372.712
1561.41	30.2326	24.8524	19.6935	8.02713	0.03455	31.3137	3.56219	7.28266	-0.8082	20.8883	7.75328	400.5
1561.96	47.4249	19.2035	10.5896	10.9073	0.36638	27.7954	3.80618	9.0649	2.6234	42.0265	20.1376	419.609
1562.5	34.3614	16.6771	15.7258	8.44811	-14.5068	17.9184	5.25441	5.08701	1.87259	3.31527	11.5982	396.756
1563.04	19.0444	11.4121	-1.4784	-5.62495	-10.6561	14.5658	-3.90163	-6.53233	-9.61025	-9.14543	-12.2099	408.374
1563.59	30.3315	22.383	7.32595	-3.91447	2.02201	17.6523	11.2047	3.80522	-2.16143	1.40318	1.21671	411.422
1564.13	29.8022	26.5108	20.3694	-4.15824	2.67305	18.7097	4.08837	2.2858	-17.4893	6.56967	8.0994	430.515
1564.67	37.0901	27.2813	9.10352	8.09138	14.5949	33.4025	4.08013	12.6869	6.17627	11.199	14.2766	435.124
1565.22	31.1527	33.4606	8.88815	3.27017	-2.25108	17.4231	-7.04742	-0.87908	2.14977	-4.35207	9.63678	420.703
1565.76	39.7817	24.4383	13.1952	-8.62051	2.40764	16.5026	-9.78885	4.78312	-6.84119	13.3941	13.5752	421.188
1566.3	27.8818	30.6691	13.3758	27.6601	13.2432	24.5609	14.2721	20.8082	0.26299	32.4931	15.4982	439.115
1566.85	39.5981	34.812	21.0159	22.286	15.8591	29.158	22.5414	24.8837	5.68116	19.1555	17.4022	453.005
1567.39	53.6895	43.3612	14.6764	14.3371	7.46714	36.7205	5.55711	13.9171	8.75674	8.61779	20.0799	432.032
1567.93	26.149	26.496	7.94482	3.61004	-0.11722	17.6537	-2.871	1.81947	-8.51585	-7.43452	7.15486	418.221
1568.48	23.8706	25.5466	10.9288	13.2902	7.64079	19.6844	0.40172	4.18455	-3.63966	-1.66217	18.897	424.445
1569.02	26.7351	25.9969	13.5756	-0.57402	6.73944	8.16249	5.8877	0.14237	-5.73324	-4.20842	17.6207	415.299
1569.57	32.3461	39.3434	20.828	1.89978	4.11877	18.6296	-3.26984	-2.02992	-9.27207	8.10978	11.0084	407.927
1570.11	37.0502	45.8776	13.4781	10.7769	5.31867	20.3079	1.90605	12.0076	-7.52408	19.4757	1.98811	405.811
1570.65	34.275	55.1307	12.7249	2.12606	-2.79479	16.3829	9.07129	13.8254	2.11486	16.8033	11.6033	392.771
1571.2	36.2483	51.0363	27.3062	-0.70786	4.28088	25.2714	4.60016	13.4436	5.37899	21.8853	14.2885	416.615
1571.74	25.7869	52.9064	-2.57424	-3.9332	-6.64498	20.1761	-13.299	-4.61673	-7.98143	17.9739	0.73581	400.459
1572.28	23.7705	58.7736	-0.39956	13.6593	-3.60839	23.7974	-2.00158	0.19443	9.72275	8.82506	4.06544	404.031
1572.83	33.5383	52.5703	17.4497	3.15197	-9.305	28.2371	6.17678	0.27667	6.88006	3.92619	1.71509	390.976
1573.37	38.0125	65.929	6.63964	10.3483	1.59905	26.7289	2.47652	5.17392	9.98278	8.67053	-1.74693	406.465
1573.91	34.3765	72.1422	3.73077	5.96878	4.93168	28.1616	-0.45819	3.05909	-5.23212	5.93346	0.13399	413.048
1574.46	35.8672	82.5238	17.0974	16.6754	-6.53751	36.0326	18.677	20.2538	9.09944	13.0761	22.1081	413.396
1575	44.2112	72.0984	13.0076	8.12993	-11.6466	30.8373	9.90939	7.81027	-5.6013	8.42418	12.8446	404.274
1575.54	38.0731	87.1231	0.39652	-3.07763	-1.50739	39.7621	2.46279	2.11823	-5.32524	-13.3401	-5.5869	409.392
1576.09	38.8959	85.1006	10.9828	-0.38406	18.8449	43.9168	11.7685	-0.0965	-2.81942	-7.11186	10.6604	427.661
1576.63	49.537	105.863	11.0768	2.87319	13.9505	45.8442	2.08822	0.16801	-3.60595	12.4148	10.2366	443.714
1577.17	56.8799	116.821	20.7787	13.098	2.98168	49.7106	4.91681	3.93322	9.94764	19.1585	7.13849	447.247
1577.72	57.3043	125.083	24.3238	4.92602	19.4179	61.2191	9.78705	7.60366	16.9708	22.4187	26.5408	472.565
1578.26	49.1198	139.205	18.7565	6.77245	15.6664	50.254	6.79522	7.56648	3.60308	28.8114	16.9798	478.683
1578.8	52.9073	141.794	27.2007	16.1538	3.85526	62.4634	14.8607	0.859	3.73263	23.748	22.1399	501.595
1579.35	54.0385	181.129	24.5167	8.90652	2.07956	74.2519	15.8729	-6.12543	6.21048	18.9944	32.4967	526.484
1579.89	69.6421	206.703	18.5139	18.7387	11.0634	81.3259	10.8909	4.66538	20.5797	15.2635	34.9554	555.961
1580.43	78.1163	239.325	31.2149	10.8354	5.84569	92.5335	11.6185	16.6597	23.3116	27.4816	24.8072	577.366
1580.98	70.3914	272.387	34.0749	-3.01911	-2.54947	94.6924	19.2416	2.22193	14.152	14.8741	16.688	588.784
1581.52	75.9143	287.423	25.0325	-1.8475	2.75296	91.7845	21.5843	-2.68065	4.8387	25.159	25.3576	637.491
1582.07	85.4748	328.379	15.7613	18.3112	-5.29006	99.2393	23.021	-3.66412	0.33725	34.1694	39.988	683.829
1582.61	102.407	364.716	28.3103	23.4036	13.2163	115.436	34.7469	5.43514	18.4418	53.7405	49.263	724.479
1583.15	107.355	396.526	31.5126	26.6509	9.97133	119.901	34.6508	11.2247	26.9541	54.6126	58.7229	761.562
1583.7	117.302	428.592	31.4869	32.0595	2.52172	132.19	36.9415	10.9792	23.7144	45.5001	73.1153	817.533
1584.24	127.7	461.495	42.8346	41.3961	16.6256	148.635	41.3234	17.8953	17.8247	42.1042	66.8003	861.683
1584.78	130.085	475.682	33.7373	34.5548	18.1357	158.535	33.9389	17.8038	13.7006	48.3678	75.4145	882.262
1585.33	139.565	486.408	38.6411	27.0576	23.1259	156.895	31.8322	10.9077	28.272	40.5271	80.1302	920.589
1585.87	142.545	498.141	35.928	29.2948	17.2841	154.333	29.0668	8.40146	17.8186	54.6984	79.0675	977.354
1586.41	159.816	494.769	29.6501	30.7405	20.1122	153.385	18.8314	10.2908	12.2235	68.4252	79.6723	1027.11
1586.96	177.465	497.285	42.1961	39.8393	29.5788	155.607	31.8362	17.8775	21.1749	69.0094	93.6577	1100.5
1587.5	170.993	475.754	35.7863	43.8812	23.9894	149.698	41.1242	24.6398	24.1586	50.5395	91.9462	1154
1588.04	164.378	436.741	35.3165	34.49	23.7406	150.608	41.1485	16.8199	17.5266	64.1751	82.634	1204.67
1588.59	165.754	409.185	45.3599	30.7917	29.7223	151.613	41.6073	11.5091	7.18979	84.8185	81.8465	1251.16
1589.13	169.574	394.658	54.6369	29.5242	29.8284	142.549	34.1566	23.9652	12.9398	73.798	84.1875	1288.73
1589.67	174.65	350.126	42.9989	26.0344	22.6036	137.575	36.0354	20.1791	12.3421	67.7713	85.3067	1335.82
1590.22	181.351	320.641	33.3023	38.5441	22.8516	137.19	50.3201	15.7761	27.9589	69.6492	85.9689	1382.22
1590.76	185.828	273.34	29.6216	45.525	22.8581	129.756	41.6105	14.2426	19.242	66.5828	75.2996	1406.11
1591.3	195.828	256.206	36.0862	35.1881	23.5792	125.539	24.2991	23.7685	15.3847	80.4951	83.7645	1425.26
1591.85	178.026	217.394	36.6631	34.3644	19.118	114.174	23.6442	20.834	16.7061	79.1383	75.9495	1463.83
1592.39	163.707	172.467	31.0908	32.81	16.9859	96.2508	9.24338	13.9038	12.405	69.2376	75.6633	1462.42
1592.93	155.325	156.621	25.7694	21.5133	16.5334	105.112	3.93665	19.1392	15.9532	66.7247	63.5324	1436.12
1593.48	153.488	130.035	21.481	24.439	15.3093	96.4408	20.182	18.6814	10.8225	65.4576	67.4672	1425.42
1594.02	140.932	136.349	35.3255	34.2026	11.7365	82.661	22.171	21.2272	7.8547	64.9989	65.3568	1366.83
1594.57	120.861	109.98	30.0863	18.7835	1.5304	64.6375	4.16884	-5.7395	0.51358	57.8707	62.8625	1298.4
1595.11	130.38	105.247	34.5014	30.4557	16.457	67.495	8.91409	13.827	11.6375	64.9006	60.5198	1280.62
1595.65	130.837	94.1127	42.794	40.6909	6.60434	72.5755	23.1005	25.7696	17.7372	53.2674	64.8657	1206.18
1596.2	123.688	96.293	38.7421	36.4184	18.2386	74.2518	26.6103	19.4566	20.5226	48.2064	48.3766	1109.94
1596.74	110.724	95.789	33.7431	16.7252	4.653	59.5525	14.4628	14.944	12.9708	34.5538	52.4702	1014.42
1597.28	87.18	68.702	30.9003	28.0881	-12.4824	43.1701	11.7698	12.1711	15.327	55.0616	46	930.722
1597.83	75.9846	83.2021	24.0325	14.93	12.9919	54.7056	14.4323	7.25425	23.8157	40.7555	48.2482	855.473
1598.37	72.9229	61.9176	14.8778	16.7791	8.06067	40.8598	4.74705	-0.26964	3.94138	37.6715	35.5804	762.254
1598.91	81.9474	59.5433	10.2036	19.1729	6.58345	43.5182	9.5835	-2.12852	30.0633	17.7064	33.6751	689.365
1599.46	66.4071	40.6295	8.74225	14.5029	7.06823	28.2816	12.7525	-5.56927	0.76592	17.0551	9.85078	609.047
1600	48.4133	31.331	11.5492	-7.92177	-9.71634	20.8249	0.3349	-19.6256	-3.76778	13.4137	5.78646	529.652
1600.54	75.0037	48.1127	19.3233	20.6889	12.0747	36.547	23.7531	22.4327	12.8779	28.8502	30.2388	505.02
1601.09	54.2291	43.9885	21.0194	17.3506	16.6622	30.7702	10.931	8.84851	12.9627	20.246	8.57062	454.177
1601.63	35.9126	47.0238	10.2247	0.78332	-8.59157	21.8511	15.7325	-13.5474	6.18795	-4.08732	15.1279	418.172
1602.17	68.2889	50.9938	26.5059	1.91054	2.19827	34.3216	22.9166	18.0593	14.8272	32.0716	13.2796	386.569
1602.72	39.0679	36.1298	2.3908	-6.41368	-17.3972	15.1757	-5.06436	7.11598	-17.5716	-2.6229	29.7934	342.234
1603.26	37.6608	37.5269	13.1089	9.64707	17.9327	12.2122	8.97899	19.35	-4.27307	-1.71533	16.6919	338.996
1603.8	42.9749	37.2024	9.76186	0.8848	5.06944	19.6504	7.31882	3.43209	7.57162	15.503	23.7747	320.344
1604.35	35.3943	32.3435	11.9971	6.5916	12.868	-0.82838	-11.2857	-9.10619	-14.8768	-3.49982	4.45145	284.648
1604.89	42.9483	40.3751	11.41	0.89846	2.01733	20.0729	26.1343	22.6163	11.3244	11.9325	25.6774	278.946
1605.43	34.5277	17.912	1.49489	-21.9005	4.45742	7.89239	-7.7446	-4.33284	-11.3928	4.48979	18.9698	267.03
1605.98	14.5621	19.2942	-1.35417	-4.61362	-8.61245	3.34395	-5.89437	8.66682	-9.16971	-5.6843	-6.74381	270.345
1606.52	32.6345	23.0504	11.7019	6.79527	15.1744	5.29039	6.26335	14.5312	-2.54556	10.5019	17.6184	264.256
1607.07	38.55	28.0652	1.05891	-19.0366	3.85026	7.56804	4.58754	-6.31653	-4.08649	0.0892	24.9054	240.627
1607.61	26.9386	11.4392	5.11146	2.33101	-6.28812	-1.93254	-3.18567	2.93863	-8.06153	14.7874	10.0976	236.14
1608.15	24.641	2.65254	17.5925	6.99625	-6.52878	10.7695	-6.34681	16.3755	-14.6544	-1.17304	-1.62707	211.472
1608.7	35.2853	18.2833	15.2374	1.08887	-0.15861	5.6773	4.63949	21.2846	7.08773	9.23088	9.38556	207.9
1609.24	26.801	7.65048	4.0796	-10.9765	-3.18142	6.66504	-15.9739	10.4494	-14.7665	2.2685	2.52279	190.318
1609.78	23.7209	23.528	1.5705	-12.5021	-13.2001	-3.52789	-10.9168	-2.7547	-22.0774	-2.05905	-4.59394	180.709
1610.33	23.5498	17.439	16.9501	0.91796	-0.51061	-2.66666	-14.8186	6.81054	-14.0212	9.64891	2.19477	182.931
1610.87	13.2584	0.15831	-1.01447	6.72374	-1.53344	-12.7385	-7.22476	-1.21992	-14.4798	-12.616	-6.68906	174.734
1611.41	25.8514	14.1034	0.91991	0.5925	-2.23849	6.39673	-5.48164	-9.41866	2.24114	9.31181	-12.724	181.902
1611.96	22.8122	15.6564	3.94514	-8.13901	6.80446	-2.65493	-9.85855	-8.53822	-5.54104	14.7418	5.76061	164.368
1612.5	20.1908	-1.19533	7.72871	-3.45384	1.30328	-5.80884	-0.40779	-17.4594	-2.5842	7.36781	10.4682	168.142
1613.04	17.4012	-1.87018	6.25869	1.3485	-7.333	-0.44056	0.25843	7.69249	1.69348	-12.875	-1.17702	164.084
1613.59	-3.7351	8.31475	-1.12607	6.72087	-2.32522	6.58708	0.10971	1.25216	-1.85223	2.5245	0.08248	160.281
1614.13	18.9774	19.4021	6.07458	3.80741	12.5723	7.01927	-2.59708	0.0512	-0.23462	3.95437	13.3536	174.711
1614.67	17.4492	8.41528	3.68973	1.2931	13.3485	-0.23868	-5.40818	-4.3231	-7.24344	-5.24596	7.42666	150.876
1615.22	0.79458	-0.14521	-3.21678	-31.9573	3.20314	-12.0531	-12.1386	-10.5412	-17.0104	-0.43812	3.78729	135.891
1615.76	5.68742	5.56404	-10.9135	-27.6564	-16.8094	-12.1144	-10.1899	3.20395	-20.4844	6.32267	-0.8028	151.279
1616.3	9.73852	11.0244	-14.7901	-15.8428	-3.11158	-6.43052	0.081	-0.22295	-8.76452	-2.89705	-2.53418	153.354
1616.85	0.6115	-6.48739	-4.93239	-16.7657	-9.44801	-10.9167	1.9684	6.81872	-4.95011	-4.50213	-17.0027	133.457
1617.39	3.7472	-7.76483	11.1447	-13.8823	0.40385	-0.94546	4.95287	15.2529	14.1684	3.25687	-0.52653	134.801
1617.93	28.6881	12.3201	3.78765	-0.49968	7.47383	7.88846	4.02987	6.55579	3.58595	9.48232	7.36048	139.648
1618.48	34.0889	15.278	-5.63195	-1.51595	-0.32008	5.42651	-4.71352	5.93717	-5.0142	3.81225	18.8244	143.434
1619.02	23.4091	5.03277	-18.4745	-8.25511	-14.0107	6.90501	-19.2448	4.69319	-7.41061	-5.04321	23.8028	146.522
1619.57	28.1317	27.114	-6.74771	-14.791	8.98661	13.1299	-7.32803	5.78728	2.39662	9.1711	9.83723	158.627
1620.11	16.4753	24.5866	-13.436	-14.9923	10.1337	4.17691	6.95172	0.30695	4.86749	0.30231	-1.16761	151.511
1620.65	6.1363	2.1218	-9.17576	-13.5197	-2.86232	-10.173	-0.81088	-10.8609	-11.1124	-11.9398	0.01948	129.706
1621.2	16.9641	4.52927	5.34168	1.32371	6.81098	-2.87424	4.37766	9.73829	-7.70404	-1.75235	3.35905	134.363
1621.74	28.2093	23.2962	6.24748	3.92323	9.94342	7.63741	11.9481	7.45177	4.03052	-6.47946	15.3258	128.77
1622.28	27.7158	17.3996	6.90281	-0.09791	2.47779	6.26234	11.4131	1.68477	10.3192	-21.6435	11.7559	119.824
1622.83	19.2947	0.60985	9.16117	-0.50901	-3.61091	5.35941	8.0739	-1.13135	8.11513	-1.10649	10.3814	124.412
1623.37	4.30236	5.42464	5.69587	-12.4009	-10.8305	-0.16263	0.40173	-11.2403	-6.50633	10.4222	2.22154	121.619
1623.91	-3.46529	6.72229	3.80942	-14.4233	1.74849	-3.19069	-6.52688	-5.09944	-9.75623	-3.54862	-7.30774	114.774
1624.46	-3.13528	3.6436	0.16622	-7.94935	-5.72336	-2.01833	-7.96835	3.96602	-0.99195	-7.8647	-3.57353	110.103
1625	13.1975	13.0281	2.30158	-9.59742	12.6053	6.3522	-3.1325	-0.28062	-1.55796	17.5551	5.06291	116.445
1625.54	19.8763	6.07312	10.3096	-9.47777	-1.49521	2.82384	-5.15775	-5.64833	-5.26499	17.2615	12.651	108.507
1626.09	1.54	1.38871	-0.64032	-22.2032	-9.11097	1.42869	6.7935	-9.3504	-1.0656	1.1327	5.91039	97.7779
1626.63	7.59867	13.6693	-4.07968	-17.1547	3.5609	9.51929	1.48273	1.26647	-1.99256	3.07459	-5.36122	110.796
1627.17	18.1076	9.59525	-2.56521	-8.42764	6.68107	-14.4627	-2.21237	-4.47986	-7.29153	-19.4902	-3.11616	115.539
1627.72	27.6681	21.7651	-7.99904	-8.25349	11.6285	-8.75014	13.5786	3.84352	-4.05212	-1.32321	5.72024	122.131
1628.26	12.9882	4.63212	-10.3266	-17.4018	15.6887	-7.85151	1.95285	-13.1653	-2.92915	12.5992	-14.1069	103.967
1628.8	17.3602	0.02188	-8.18453	-7.18415	6.24659	2.13947	-0.86677	-5.65988	9.61178	2.65121	-3.78098	102.178
1629.35	16.1379	18.4723	-0.15102	-4.31321	-7.52161	4.55007	4.95637	-3.82514	-3.60262	1.66035	1.67268	106.788
1629.89	7.7348	-0.17261	-9.99917	-24.1958	-24.9544	0.80626	-8.53781	-10.4026	-15.2614	2.89181	-0.67218	79.0823
1630.43	3.32952	3.14304	-24.5656	-21.7196	-10.4445	1.9339	-17.3972	-10.4271	-14.6779	-8.78652	-4.39618	96.726
1630.98	21.2027	9.83996	-21.7558	-29.4342	7.70833	-1.09465	-2.26414	-19.2541	17.2379	-12.759	-4.75221	99.8708
1631.52	0.25422	5.28597	-8.42449	-7.17576	-22.4924	-1.51112	8.54674	-10.006	-3.74623	-8.22251	-14.984	88.2294
1632.07	2.70852	10.139	-27.4277	-28.7651	-8.37766	-8.42613	-23.0504	-3.64304	8.86504	-13.5613	-3.09735	86.9116
1632.61	10.3429	6.96495	0.20582	-6.70971	3.44993	9.40255	-10.4654	-26.9986	0.0141	-16.5226	-0.39249	93.3886
1633.15	18.7573	9.77576	-0.29476	6.89939	4.135	6.20039	13.6507	25.0848	4.9106	12.9966	31.1105	121.819
1633.7	17.2486	16.8729	24.4503	7.63507	13.5521	7.56761	10.3885	8.57177	19.0724	37.1198	16.1876	111.955
1634.24	30.9371	13.3378	-3.59359	-21.2308	5.15991	11.3206	4.52832	4.28514	15.8546	14.8226	9.09636	109.767
1634.78	3.04768	-14.6447	-16.9515	-13.2659	9.91729	-12.5078	-25.8263	-6.95707	-32.943	-9.50593	-9.26778	68.2272
1635.33	-2.56975	24.4437	8.35068	3.37306	-5.65536	-8.0968	-3.27121	-2.59088	-40.5506	-10.9078	12.3858	84.3133
1635.87	-8.6063	7.91938	3.63592	-27.1978	-19.5809	-23.7012	-22.8735	-16.9194	-23.9946	-8.40002	-10.0206	89.3205
1636.41	-8.04973	-21.3657	-31.1613	-23.2552	-18.3845	-29.0076	-27.5899	-39.2476	-29.1711	-47.0292	-18.8083	68.2155
1636.96	25.1874	17.2034	4.16689	-9.41727	14.9836	5.19307	7.95072	19.7141	14.221	-10.8997	11.275	116.561
1637.5	22.4038	5.7288	-1.4134	-14.7622	10.9804	-2.08683	1.26114	-0.55929	-7.99739	12.8184	-7.64408	68.2666
1638.04	8.83606	8.08927	2.88548	-4.23171	0.67625	7.22233	8.88483	-6.30576	0.66696	-8.57669	-7.58002	108.048
1638.59	-0.16336	7.91991	-18.4626	-11.3346	10.7572	3.21359	-12.0154	-25.0262	-5.85455	-10.8791	-5.64571	92.0029
1639.13	-7.87884	7.30158	-24.915	-31.699	-7.11352	-6.69097	-14.5417	-8.28612	-14.7402	-5.48151	-15.8613	76.881
1639.67	-4.35681	-6.72366	-4.00504	-31.4152	-7.33239	-9.15587	-5.31861	-26.0966	-12.4783	-15.1155	-15.2586	74.216
1640.22	20.3716	6.79183	0.08703	-18.1528	-2.57371	-3.24181	-6.34445	-14.5891	-19.7138	7.48115	-6.4831	103.739
1640.76	9.79606	27.3278	-9.91646	-26.6455	3.12719	-4.82582	-2.8402	-6.74313	-15.1165	-7.52236	5.93123	97.1097
1641.3	8.80009	10.0038	-29.6662	-32.82	0.15381	-21.6834	-16.7457	-9.04804	-19.635	-25.0246	-14.3278	72.6534
1641.85	-2.06698	-17.9644	-21.2169	-7.45675	-10.0609	-24.0232	-20.4294	-4.56443	-25.2301	-18.4631	-6.91506	77.5611
1642.39	2.03203	7.24554	13.4485	-12.0234	3.65368	-5.53023	-8.13117	-3.37749	1.9555	-8.58128	-1.51889	76.3046
1642.93	13.5671	9.43399	26.5698	-6.70014	1.28394	6.13073	6.02761	14.9825	1.19255	4.71622	4.80339	103.894
1643.48	7.64286	5.76056	11.2728	-23.9245	4.48059	6.55331	9.99942	12.4589	-8.50834	1.51187	13.5836	94.4827
1644.02	6.22794	5.52302	-4.3818	-15.8936	7.83415	2.64606	-8.01522	2.21081	-16.6007	-9.57334	-3.58285	77.9403
1644.57	-2.83425	1.85832	-4.47844	-12.9306	-9.28775	-2.30322	-5.6873	-4.4587	-25.4359	-2.84056	2.33285	77.897
1645.11	10.4642	-0.70397	-9.07637	-7.74798	-3.66196	3.64705	-1.70437	3.38453	-23.8316	3.21071	9.71408	86.1513
1645.65	3.09931	-1.74258	-9.36418	-15.8817	4.90731	0.14193	-4.07884	4.82934	-6.85305	3.71338	0.69687	89.5002
1646.2	5.90916	2.73844	4.39853	-15.654	4.17749	-0.04726	9.92252	-12.1453	-1.71861	7.13425	-1.88568	86.2245
1646.74	17.5884	5.0469	-1.94685	-7.29133	0.08638	4.1307	3.68079	-1.6037	-6.21874	3.85198	7.54159	85.1294
1647.28	4.89617	-5.69326	-12.5627	-10.7261	0.82531	0.0667	-11.0922	2.20554	-9.2101	-8.01096	18.6261	76.2819
1647.83	0.05067	-0.42831	-7.72458	-2.91947	-4.51091	-3.75247	-9.83552	-4.62511	-2.2301	-4.19135	7.34044	70.7743
1648.37	13.8911	-12.9916	5.92613	-8.61851	-8.45463	-2.30166	-3.15184	3.18946	0.43742	8.17629	-4.07494	77.9321
1648.91	20.4467	6.2584	5.67391	-15.5218	-1.5463	3.64984	0.89095	7.16639	1.06123	1.9605	16.5784	79.7091
1649.46	17.0132	8.47518	-6.6542	-16.8836	-3.31551	-0.81245	-3.74952	-7.46713	-5.7146	-19.4877	6.0882	77.2044
1650	11.941	14.7148	-3.42931	-25.8683	-5.79874	-1.86306	-4.8777	-0.70698	0.40536	-9.79841	-14.1484	70.6612
1650.54	14.7993	4.33883	-5.12467	-25.5924	-6.18245	-2.12645	-12.5367	6.03027	-3.07947	-4.27459	-19.1435	70.4265
1651.09	18.416	8.3857	-3.76675	-32.9465	3.50398	-9.32751	-11.1141	-1.80465	-10.5344	-6.27473	-15.9881	70.4391
1651.63	11.7512	10.4438	-3.28376	-12.8376	17.3057	0.03332	6.41535	-1.5665	-7.21882	1.66651	-5.55765	79.7079
1652.17	5.2314	-19.3744	-14.2932	-21.681	-3.95946	-1.80103	1.99201	-17.2476	-7.82577	-1.73324	-22.5675	61.5729
1652.72	6.63297	-8.81021	-3.89707	-24.0762	-4.86836	1.63277	-16.3131	-9.84422	-9.36019	-29.6268	-15.0036	60.2758
1653.26	3.83261	-11.9227	-7.75257	-14.3675	-8.18175	0.82106	-0.41537	-6.94416	-12.0971	-28.6908	-17.1349	64.5288
1653.8	6.1535	11.133	-2.93094	-18.9002	-8.99524	-2.49168	0.24271	1.92525	-15.4039	-6.73283	-15.8236	94.2322
1654.35	4.40766	5.96509	-5.15398	-24.1374	-10.4455	-11.5124	-9.36397	-28.9041	-8.71718	-22.2505	-6.5655	63.6333
1654.89	15.1791	7.63684	-9.23405	-42.9151	-3.53246	-1.37373	-0.44846	0.87818	5.16247	-42.7039	4.17347	67.2584
1655.43	27.9733	13.3172	-2.87418	-31.2141	17.9929	2.90366	-0.54253	-7.66421	-19.3687	-5.63822	1.96504	67.1174
1655.98	27.1447	1.09752	-28.5794	-11.3788	-17.7529	7.06535	0.88564	-19.657	-8.97	6.4482	-0.05034	68.046
1656.52	18.4099	-9.98459	-33.7172	-29.2468	-10.1592	2.76074	-3.16706	-12.2705	-25.5596	-21.5929	2.48739	75.1482
1657.07	4.55969	17.2534	-8.45758	-0.50174	-0.4312	13.2537	15.6731	7.36101	-6.51932	-2.72202	14.1553	90.7936
1657.61	18.91	5.53678	13.1989	-1.06199	4.82607	23.6642	5.88449	18.3846	-17.1427	-19.161	-10.4351	79.8348
1658.15	8.39467	-12.024	-14.192	-12.392	-7.74975	6.14157	9.14004	10.3987	-20.4868	-16.1477	-6.13288	90.8985
1658.7	32.7981	8.8542	10.6897	-4.2578	-1.01535	6.94387	2.78714	-1.56963	15.7456	-2.36188	-4.49918	87.0828
1659.24	6.93896	-28.426	-2.42437	10.7949	-2.09012	3.98395	-3.4896	-16.771	-20.6586	-17.5603	-3.08191	75.1351
1659.78	-2.63541	-33.5397	-23.0519	-44.4361	-6.81965	-6.57504	-25.1166	-21.8882	-45.6921	-26.5618	-25.8043	56.3561
1660.33	13.5003	19.253	10.065	-7.62377	-17.5778	8.16216	7.27575	-3.20974	-4.96081	2.11817	5.11081	72.8083
1660.87	21.9763	15.8303	-10.1654	-35.6646	4.93544	-3.33113	-11.0244	-7.11409	1.12544	14.0043	-0.24652	72.636
1661.41	0.83622	4.50905	-37.2724	-29.1202	-6.20406	-8.61617	-19.4065	-19.6356	-7.74278	-16.0291	-21.1309	89.5916
1661.96	11.7537	23.4046	6.99389	-8.8593	-11.3967	7.01769	-13.5287	-7.24995	0.55671	4.32733	-0.62252	67.8934
1662.5	16.9738	9.38241	12.3039	-8.37917	2.38456	0.38487	-12.6051	-5.89585	-10.1395	-15.5376	1.77744	78.1721
1663.04	-11.1514	5.81025	-1.71164	-37.8067	-2.73847	-16.695	6.91372	9.21913	13.2692	-5.5268	-1.72388	69.0713
1663.59	25.5095	-5.36903	-7.16035	-41.5837	-3.57879	-19.8037	-8.9045	-11.6518	-31.5442	-9.18529	-15.2349	69.0025
1664.13	11.5455	-6.07011	-13.3422	-27.9907	-22.4423	-18.6503	-3.8835	-5.45983	-14.9637	-28.2013	-22.8104	75.0819
1664.67	32.3899	4.09965	-7.34993	-10.4341	16.7252	-4.64463	-6.82437	-6.39375	-12.5079	-10.8164	11.2785	76.3357
1665.22	3.67062	5.60306	-3.28072	-5.59488	1.8848	18.2133	-0.8711	-7.05864	-4.07159	19.6843	-8.32042	87.5067
1665.76	-0.46951	-34.3536	7.97195	-26.3462	2.528	0.09276	4.32506	-17.1495	-4.23617	-4.76298	1.82133	76.172
1666.3	2.10976	9.17772	-7.91989	-12.5266	2.0242	7.75765	-5.77214	-0.18711	3.11796	0.71871	0.89775	83.8115
1666.85	1.62669	5.96392	-3.05351	-7.98894	2.42107	-0.60882	8.17564	0.77125	-13.4992	-20.1445	-2.90916	90.1289
1667.39	4.8277	17.7192	-9.51992	1.65288	3.18205	5.70376	11.1729	3.21142	21.6941	3.06352	-3.59874	98.5462
1667.93	25.5294	17.8115	-12.099	-0.74981	6.65649	7.62816	9.76325	0.96345	21.4065	2.95473	8.04541	87.4866
1668.48	40.857	-4.70386	-3.73631	-8.71668	-0.97388	0.86977	-8.36784	7.29903	2.12504	-14.3272	6.22621	82.7306
1669.02	27.9757	-9.27913	-10.5725	-14.5919	-2.54314	-2.12852	-11.6019	-5.55244	-16.1017	-27.6065	-13.4143	84.5657
1669.57	16.5945	15.0734	-20.8698	-29.8678	-11.3692	0.19056	-18.7124	-18.1482	-18.7383	-27.0792	-11.2907	73.7766
1670.11	6.47556	24.7702	-14.2997	-20.236	-19.1058	-9.04943	-16.4407	-8.37858	-35.4199	-13.7812	-18.8293	80.9989
1670.65	4.54453	14.8445	11.7922	-18.6226	-7.4367	-6.47697	-3.62501	-7.07727	-30.4388	-7.32229	-18.3581	90.7087
1671.2	0.20046	13.0318	5.44007	-18.7421	-1.56454	-9.31894	-4.03125	4.14151	-0.60529	-18.0253	-6.66529	92.2371
1671.74	11.1941	22.7124	-7.76271	-15.4736	2.18014	-4.93191	-4.86871	19.3918	7.44901	-3.4427	-7.65399	92.1291
1672.28	2.64752	26.2762	3.37483	-17.1485	-3.46387	4.32316	6.64584	14.9303	6.55853	4.37622	-11.506	73.3205
1672.83	-13.2398	4.69708	-5.94216	-18.0105	-11.5972	-5.01433	3.05009	-4.62681	-2.37812	-14.4374	-15.3319	54.5259
1673.37	-12.9799	-24.6436	-7.61584	-29.8374	-8.27082	1.49366	-0.39239	-5.58328	-2.78204	-19.0273	-0.90889	74.3037
1673.91	-11.0054	-25.5483	1.15254	-31.5828	5.26498	0.80188	-0.55839	-9.95451	-8.07125	-13.2641	0.68994	90.734
1674.46	2.21713	-4.82042	1.52233	-6.55635	15.5427	5.76903	-4.93913	6.68081	-4.03413	-20.1153	3.70535	89.9997
1675	2.72059	-9.68933	-1.24551	-8.77766	2.9367	5.45088	-6.29751	-4.04538	5.21949	-13.1186	5.06756	92.6059
1675.54	-7.88032	4.02876	-5.43608	-21.9683	-13.3713	-3.98541	-11.2382	-16.1432	2.90924	-5.0616	-10.9766	91.7109
1676.09	12.6427	-1.07514	-17.5071	-28.6688	-6.3552	-6.02156	-7.83848	-13.7968	-4.44416	-6.57244	-4.93098	83.2512
1676.63	9.07192	18.5019	-3.10249	-9.378	-4.07033	1.84771	1.49752	5.33289	9.22233	-8.25109	4.40924	89.8746
1677.17	2.90271	3.61822	16.4375	-2.73802	-19.6967	4.16613	-18.5689	2.84577	-7.382	-0.65596	-10.1796	81.9866
1677.72	6.47687	-13.0651	-4.26558	8.27637	-8.64575	-3.43152	15.7487	-5.03956	13.8732	11.9181	6.17866	91.4458
1678.26	11.1849	3.97146	2.07613	-10.0203	0.9339	11.1856	-5.01555	-4.6924	-4.6117	-1.05076	7.04196	98.3907
1678.8	21.2945	16.915	1.34103	7.33851	21.5466	9.85927	-13.1429	11.2085	10.7391	-12.6976	9.12146	89.5952
1679.35	-1.83569	9.7816	-10.1599	-46.051	-3.93524	7.82851	1.16328	-3.16559	7.852	-2.98702	-2.07966	71.0953
1679.89	32.2293	23.9653	8.12459	-7.91759	-1.74029	-1.94982	-4.03038	9.17973	7.53456	-1.31968	16.3528	68.2323
1680.43	8.086	-0.04248	2.54261	-28.4855	-6.20145	-8.30596	4.44471	-1.59425	-27.0789	-8.58306	-7.94455	79.4904
1680.98	6.77449	-1.52443	-4.76688	-21.6403	-10.9794	5.40415	-5.8624	7.46849	-9.46343	1.65113	-4.57589	100.655
1681.52	-7.69203	-2.66549	-11.7574	-49.3612	-4.19231	-4.66423	-17.2572	-29.3003	-18.1248	4.65599	5.38929	63.0709
1682.07	5.76966	-9.12272	-20.6256	-9.34606	-3.01812	-21.138	-12.6476	-10.5221	-21.4663	-13.8355	-0.32969	57.3465
1682.61	0.37305	-5.97247	-2.30656	-32.4821	-10.1393	-3.63065	-13.365	0.95965	-12.1637	-13.9173	-7.06643	63.9674
1683.15	13.4133	13.6323	-1.98301	-11.5101	1.26218	-2.91534	-10.0165	-0.27241	10.7297	-11.897	-19.0937	67.9496
1683.7	-7.24802	-5.86806	3.87565	7.63739	-5.86854	-3.52684	-20.9968	-4.46176	-24.9571	2.44625	-4.52708	57.6332
1684.24	18.8363	-6.16128	-5.11369	1.29005	-0.50126	10.3606	4.83152	-17.443	-8.8554	4.69989	-1.98841	74.2204
1684.78	15.8778	-21.8264	-3.62553	-19.3035	-2.77147	-3.10322	-9.69846	-8.43692	-24.8643	-39.9429	-22.2591	48.2722
1685.33	-1.65301	-8.81863	-8.14394	-25.0734	15.3703	-4.50512	-25.2863	-2.2021	-1.48777	-28.9432	-7.78571	42.4308
1685.87	2.86161	-15.447	-25.2776	-27.9706	-8.17772	-3.92677	-11.4803	4.67561	-12.6747	-51.1193	-21.4156	59.2066
1686.41	0.28519	-6.39342	-4.76156	-4.19847	10.2042	0.9724	-16.484	1.31288	-10.2552	-28.644	-9.81307	69.8269
1686.96	6.54335	5.6613	-8.29409	-6.15387	0.66286	-10.8981	-18.829	7.56114	7.12916	-14.8806	-4.6639	72.8432
1687.5	7.68994	13.4339	-13.7205	-8.5388	0.53371	2.53737	-17.7684	0.42322	-4.27778	1.59949	-13.6533	76.1795
1688.04	22.5983	11.8464	3.17256	-3.25486	9.69122	1.68827	5.82204	10.2826	-0.77949	12.314	-21.932	63.9434
1688.59	13.3573	-6.43482	-4.83273	1.59275	3.06182	-10.1267	3.52309	5.0266	-3.6148	-10.9577	-0.16135	72.0269
1689.13	-8.23751	-17.0085	-13.9931	-10.3342	0.63403	-20.7705	-18.4712	-22.0614	-0.32137	-6.05649	1.58473	69.7325
1689.67	3.85331	-7.03529	-0.32567	-19.5562	-0.61389	-8.40469	-9.27242	-19.3456	-4.10489	-5.14448	-0.22751	62.1551
1690.22	20.9711	5.6782	8.59012	-11.5376	-0.79834	-3.30162	-7.04258	3.10228	3.20245	-0.72033	1.58397	77.3922
1690.76	22.9208	-6.77388	-8.7193	-15.1707	5.16934	-0.55999	-9.56362	5.88306	-2.22075	-9.14217	9.22232	80.6074
1691.3	24.3638	8.12053	-1.79018	-29.1605	3.32098	0.75581	-5.69922	-0.44756	-25.6413	-20.8204	-0.0338	73.55
1691.85	10.1305	6.27448	-7.26401	-14.8994	4.89476	-3.24683	-4.66363	-10.2479	-19.2309	-3.84057	3.00617	74.8955
1692.39	6.00454	-1.21324	-3.9759	-4.94622	10.0745	2.94224	-6.92627	-7.39949	12.9596	9.74443	3.2213	85.7784
1692.93	7.97727	-4.83384	-0.58144	-13.8406	-0.30783	-1.76164	-23.6599	-14.7239	9.43516	-18.9798	0.25692	74.2648
1693.48	19.2328	10.197	8.77091	-5.38301	-11.6555	4.90146	-8.506	7.28145	7.61031	-22.6372	5.10853	64.1325
1694.02	21.0778	10.4337	6.54916	-13.8937	1.61956	10.9663	-1.62025	3.5138	5.59553	-0.30188	9.54854	81.5113
1694.57	25.9367	8.74087	3.20389	-17.5959	-0.60486	8.89541	-7.46749	-17.5642	-17.4386	-7.50324	2.29792	71.4957
1695.11	-8.20725	11.8491	-6.38073	-2.80573	-7.16148	1.31867	1.86044	-6.94203	-20.1248	8.09041	5.73557	65.3663
1695.65	-0.56781	1.0225	-5.90208	-1.36447	6.34688	4.19682	1.28321	-10.2553	-22.5581	10.6291	11.6905	80.426
1696.2	18.1126	8.58075	-19.1039	-15.0038	3.07373	0.61738	6.47272	7.05889	-15.095	-28.3139	-8.17899	80.5576
1696.74	20.1948	14.2947	1.81492	-13.7498	-0.03788	14.5201	-2.75571	10.8205	-22.7636	-16.739	-0.14313	89.6993
1697.28	15.6909	18.0255	-0.19482	-8.38658	6.29	13.795	8.08349	8.37933	-19.9101	-19.7489	12.3991	86.814
1697.83	25.714	14.6475	10.9067	-0.87487	12.6582	1.79024	20.9813	4.91703	24.9981	5.67542	0.16332	98.6576
1698.37	-0.68588	3.02994	-11.8226	-39.2247	-6.71528	-7.27706	-15.4725	-2.22921	-20.5129	-13.3773	-35.3292	78.1786
1698.91	19.7011	10.4896	-14.6934	-9.02788	-1.4707	-11.248	8.08162	-17.7125	-24.2362	0.99473	-21.8691	63.697
1699.46	38.4146	18.3019	-17.0952	-15.7772	-4.57464	2.95384	-0.63013	3.66208	-7.64116	-6.28025	-8.16056	68.0925
1700	28.8529	-17.7043	21.9044	-15.0493	6.7251	6.68262	9.60947	21.1082	1.62593	-4.53196	3.40079	78.6625
1700.54	-4.53876	3.84775	16.4731	-8.1338	-16.4097	-0.48059	-0.86012	-16.2603	-13.002	4.72669	-14.263	80.0009
1701.09	22.3432	9.5751	10.9927	-12.3994	10.0142	5.91881	-12.9887	8.53194	0.81884	2.57235	-19.765	82.0532
1701.63	13.3981	-15.1535	14.9193	-0.76619	14.5982	-6.53551	7.74314	-7.1973	13.8452	-3.05215	11.8084	68.2509
1702.17	-2.14306	-14.5176	-18.2668	-13.5374	-30.0021	-22.2302	-26.0135	-32.4999	-62.1457	-12.8377	-15.2219	65.2312
1702.72	-2.34387	0.08222	1.99454	10.031	-31.4589	-2.2045	-6.03115	-12.5708	-9.29533	-17.4761	-13.9791	76.1816
1703.26	23.6357	6.58464	-10.1101	-10.2778	1.68199	3.00438	6.35809	2.75504	1.78068	0.10887	-4.53483	56.2199
1703.8	13.7701	-5.37451	-6.40897	-21.513	-7.86215	-1.27987	0.16877	12.9898	-6.90548	4.4321	2.57929	58.8397
1704.35	-2.92524	-7.20635	6.90522	-6.38749	-16.9226	1.46931	-17.0013	-10.7994	-1.54716	-6.38183	-3.55928	53.6089
1704.89	-4.20644	3.43451	-3.48046	-20.7487	-7.32187	-4.38399	-25.2263	-15.6566	-5.44156	-13.4057	-9.55577	61.464
1705.43	11.0438	-4.21949	0.23445	-8.11257	-9.11802	-8.37049	-5.61204	-2.29541	-10.873	0.77763	4.83146	66.3789
1705.98	21.4838	12.8132	15.115	-14.5775	7.86431	12.0611	5.9749	5.04931	-4.25717	-2.815	25.2358	80.662
1706.52	25.2346	0.65687	4.42727	-21.2252	14.178	3.53564	-11.1487	1.89604	-5.60116	2.50464	18.8771	71.9421
1707.07	11.9785	9.27794	0.49922	-21.1011	5.21207	-5.50674	-2.0377	-14.8766	-7.00032	-7.40344	7.26112	74.2907
1707.61	13.1739	4.46585	-0.42519	9.45379	8.87037	-0.06303	-4.36722	4.92208	9.49974	-8.36325	11.9977	79.5934
1708.15	16.6644	-3.86323	-10.9016	-2.36673	1.24947	6.07442	6.39777	3.79418	8.91531	-15.4511	-8.74216	79.5083
1708.7	22.0352	-0.00287	-3.66142	-14.3124	7.61147	4.71299	3.13473	3.79219	5.19664	-2.27058	-9.65185	72.8824
1709.24	11.7813	-5.01415	-1.63253	-7.71148	-12.9637	-2.23151	-7.54859	2.71482	2.91165	-14.4064	10.3198	54.8073
1709.78	11.0363	3.33706	5.80625	-14.7484	-0.42827	-3.99334	-10.9076	13.2494	4.20788	-18.2016	-8.58883	60.4985
1710.33	21.4308	41.7422	9.13497	-20.2248	31.7338	12.5807	4.18727	18.5958	12.9937	5.29647	-7.261	68.8131
1710.87	24.7056	19.0136	-4.41158	-12.8643	24.8369	10.2143	7.34712	6.40069	0.74979	2.61851	14.4968	59.2269
1711.41	24.6152	5.74282	-11.8214	-5.57682	3.391	-3.29621	-5.88625	-17.8668	-1.65311	-2.50904	11.0121	49.8829
1711.96	17.4534	21.8697	-6.40737	-8.56072	-14.8173	0.78624	-13.471	-4.19975	3.04443	-6.48962	-11.4925	63.9074
1712.5	6.6631	12.4354	4.34447	-7.81324	2.02442	0.9903	-14.6163	1.34304	-3.00787	-4.16002	-15.0592	75.2141
1713.04	-1.6424	8.81441	-2.06009	-5.50702	0.28862	1.76904	-12.9483	-2.00446	-8.50699	8.48484	-26.7412	82.0389
1713.59	-10.1639	-7.41496	-9.83141	-38.2489	-16.0752	-2.49821	-25.8392	-15.8519	-16.8504	-1.32683	-8.43553	54.9547
1714.13	15.296	-7.28377	-0.68892	-12.185	-15.5235	-7.28212	-4.00861	-1.97256	-9.08253	-8.92823	3.72406	48.6176
1714.67	35.0398	5.23295	19.522	-18.0415	5.2951	-5.14041	1.91358	15.9826	-4.00761	2.1931	-0.5769	47.8565
1715.22	2.7117	-17.5056	15.2903	-2.0245	-9.03733	3.58404	-7.33237	-13.0008	6.05296	-4.14963	5.11736	50.7274
1715.76	15.8938	-1.20354	2.05973	-7.12545	-14.288	3.20856	-11.7081	-10.8675	-6.84369	-12.1881	9.88789	64.7759
1716.3	15.7484	19.4449	8.89361	-8.27453	-0.7625	-11.6723	-6.24706	-5.59713	-46.5334	5.95128	2.00653	48.9057
1716.85	-9.52121	-4.7423	-15.4797	-7.82399	-16.4736	-12.6852	-23.3691	-3.3506	-36.8765	-15.5071	-25.3098	48.2196
1717.39	27.4606	18.9946	-13.407	17.5531	7.56552	17.1964	7.08974	10.1766	6.37049	-17.4782	20.6235	62.7506
1717.93	2.9435	8.46115	6.81364	-31.0487	-8.85453	-17.7662	-16.9287	-10.64	-7.25373	-10.1189	8.37497	49.9808
1718.48	16.2829	12.8451	14.0506	12.9687	8.60716	3.47017	18.9315	8.98972	-3.20095	11.7322	6.0762	72.8001
1719.02	26.1688	21.2797	3.23402	13.0099	-16.4471	6.35975	4.16437	22.6015	24.3694	15.6547	33.112	71.7079
1719.57	20.9957	18.8177	3.46462	-23.5286	6.02469	15.459	-26.0786	-7.30288	-0.22467	-0.55534	13.8693	71.5604
1720.11	17.6385	13.9926	10.7182	-17.2866	8.47875	1.36993	8.60656	4.48072	5.72138	-23.7349	-2.84804	83.4762
1720.65	11.8385	8.49661	-5.39579	1.47248	-6.15536	-8.84826	-14.8257	-2.36319	-19.9053	15.5121	-14.0231	45.4565
1721.2	-2.06772	20.1233	-1.87476	-17.2511	-11.3828	-11.1782	-7.28085	-3.20352	-1.44679	8.81045	0.10397	47.3597
1721.74	-3.17969	27.1842	-6.08378	-6.42954	-12.5528	-6.80361	-13.9147	4.99813	3.68265	-20.3868	17.0559	53.9717
1722.28	3.21612	8.23204	24.781	25.6471	22.7749	10.2904	7.24785	-6.07578	18.9563	6.27924	8.90048	55.9396
1722.83	3.46839	-6.17328	22.8576	4.04367	14.3255	-7.83216	-4.12101	-8.9972	7.0648	-9.77288	1.90199	39.9937
1723.37	12.7791	-3.16712	12.8664	-5.04149	-15.9516	-7.91096	-0.61999	-6.03351	1.18315	-10.4202	0.25575	37.0183
1723.91	5.69932	-7.04878	-2.27829	-14.0311	-19.8921	-19.8376	-6.49465	-5.35732	-7.74763	-8.76026	-17.305	36.5624
1724.46	13.7211	23.2035	11.9716	8.33358	-11.4235	3.89971	11.7988	6.99127	-0.54854	-2.81624	-7.78288	55.6391
1725	17.1419	30.7588	8.64063	15.2616	3.10267	6.64688	17.9742	8.8549	-1.22718	6.25126	18.3139	62.2406
1725.54	1.19793	10.6502	9.08987	-5.2017	-1.57308	-2.49873	3.7207	2.02436	-14.7099	3.3362	14.9683	53.4584
1726.09	2.45073	-0.28424	-0.29422	0.82851	-1.54218	-12.0688	-6.86616	0.08569	-16.0391	-8.11733	-5.24796	56.4032
1726.63	0.46837	13.6718	-12.8896	0.30455	-1.037	-8.75213	-3.90476	-1.03112	-10.0031	-17.177	-14.6327	44.4797
1727.17	-1.60635	24.3079	-9.40628	-10.7396	3.69923	-2.0974	-10.0628	8.25729	-8.95029	-19.1678	1.80813	45.3268
1727.72	10.3668	10.4056	-0.77118	-13.231	12.5055	-2.57119	-9.89821	5.0468	-9.28251	-6.17134	2.68065	48.2841
1728.26	8.17542	4.30207	-14.1978	-31.3139	3.67726	-4.09526	-11.9354	-8.41166	1.88268	-24.7234	-9.59847	32.4607
1728.8	-7.51224	-6.08486	-5.15689	-21.1619	-14.6084	-9.73003	-18.4493	-24.3763	-2.0158	-24.7636	-7.97736	21.9385
1729.35	3.08241	5.39323	4.35763	-0.46102	2.21719	8.99224	-6.21976	-15.9595	-2.92167	-7.51277	9.24756	32.5721
1729.89	-2.56585	10.5589	6.64886	-3.90152	-2.46338	3.67716	12.443	5.88812	1.1632	-5.69783	4.05885	44.3557
1730.43	5.93071	-23.2443	-13.9555	-17.9221	-10.533	-4.00107	-7.39623	-3.75285	-21.7575	-16.0673	-0.3807	31.9268
1730.98	10.2904	22.4954	4.39314	-5.9809	17.5653	22.7634	-0.44832	-7.43491	8.70901	12.9042	1.21964	40.7917
1731.52	2.32568	-6.43277	-10.2786	-6.68074	-9.28478	-0.3592	-2.14736	-4.25393	-3.84619	-6.68572	7.83903	36.3494
1732.07	14.4231	-7.44425	7.73756	-24.1455	-24.0227	4.89225	5.52631	7.53096	5.51612	-8.00805	1.18925	33.4833
1732.61	46.53	14.6848	9.95954	8.76119	2.09026	5.24471	7.24656	5.993	-0.94151	17.2613	17.6577	38.6263
1733.15	17.3409	-21.1407	-13.4136	-0.06307	1.25562	-4.68645	-5.35339	-2.35761	-4.23595	-15.2865	-5.58259	29.4142
1733.7	12.4482	0.37995	-35.1238	-9.20131	-15.1071	-8.52741	11.0906	-8.76825	-2.6129	7.46128	20.0788	26.3466
1734.24	7.1683	2.2641	4.55123	-24.0316	-15.8062	-0.93486	8.14289	7.30384	10.7188	4.24782	15.7676	47.0404
1734.78	-8.20464	-12.5462	-6.99776	-10.8223	-16.2249	-12.293	2.56292	-9.3886	-19.8021	-42.0994	-16.2	22.1284
1735.33	16.3937	23.3621	11.7774	-25.0665	8.01705	-11.4795	0.63361	5.63317	-2.7217	9.04968	-6.01855	40.0299
1735.87	1.92438	21.1023	-1.12981	-23.9785	-9.44442	0.57835	13.8078	-6.1409	-11.077	0.99533	12.0999	22.3028
1736.41	25.9868	12.6546	18.684	10.4276	-2.60005	15.259	6.72925	15.4855	19.1529	12.0889	10.3626	47.1113
1736.96	14.3533	-14.0727	1.94918	-11.6742	-15.3992	2.1638	-4.86705	-3.22592	-15.8522	0.3164	-34.4716	25.9133
1737.5	20.7798	12.7407	8.20688	4.23933	-5.89963	3.68607	-5.67059	1.04422	10.3386	7.1349	2.58225	25.696
1738.04	23.0642	16.9566	1.14018	-10.5093	5.73527	-10.4834	11.0464	13.2809	8.71563	15.5983	16.0721	27.7782
1738.59	-4.87297	7.39243	5.46138	-13.2652	-13.3564	-6.81137	-11.5494	-7.73382	-11.3122	-10.2475	-9.76823	24.398
1739.13	6.36306	5.87217	7.88992	-7.59556	-6.26468	3.5544	-3.37838	-0.04914	-16.0007	-4.83397	-24.5449	33.2733
1739.67	3.68199	1.52507	7.5045	3.32452	0.88133	11.5683	-0.01095	3.62491	-20.3491	-1.30358	-7.8758	45.1005
1740.22	2.7281	2.15507	2.40552	-18.2226	-13.7309	5.78455	-12.8866	8.89779	-5.98881	-11.5905	5.78525	28.9409
1740.76	7.02253	-1.31215	-3.12202	-25.1875	-12.3229	2.18861	-11.3173	16.9293	-2.44153	-17.9177	-7.15255	15.7086
1741.3	2.31737	1.15785	-6.37455	-17.636	4.69316	2.62798	-0.67758	-4.99445	-2.82471	-17.7704	-14.8669	27.3846
1741.85	-1.01886	12.4089	6.48472	2.35477	9.94563	2.62096	13.4141	4.49525	10.7814	-4.83928	7.94397	30.0911
1742.39	2.39819	-0.42979	9.89171	0.069	-3.84037	-8.03506	3.53941	9.0981	8.27635	8.66944	3.23861	24.4152
1742.93	-10.58	-15.3254	-4.83036	-15.087	-17.4279	-23.2187	-10.0833	-15.8114	-18.2156	-9.6686	-15.7964	11.6573
1743.48	19.7054	18.6213	11.2067	-3.35853	-1.78172	7.97172	-0.67824	13.0869	-6.90424	14.8849	10.6928	26.0839
1744.02	26.3454	26.4633	13.1421	0.9818	-0.23731	14.2801	11.8537	32.2943	7.68682	20.9071	32.4954	31.0996
1744.57	-0.49899	3.86923	4.35056	-6.2947	-2.55604	-0.05733	10.8423	18.5669	5.99525	9.70781	18.1363	28.0438
1745.11	1.51299	0.43755	8.3232	-1.40599	1.25495	-6.72814	14.6165	11.763	-8.76475	11.5661	10.0204	31.2908
1745.65	-14.9217	12.0753	17.4668	-3.86887	0.6094	-0.7481	-7.61295	-3.19725	-5.03351	3.04523	-13.6449	13.4912
1746.2	-8.95327	1.31571	-11.8254	-6.9991	-13.1653	-3.51411	7.54542	-12.8866	-20.0779	-3.08888	-13.4893	17.5753
1746.74	-1.82685	0.98266	-1.01867	-7.96971	7.49857	-0.41584	-6.81455	-5.13195	-22.3255	-17.3564	-15.8465	18.866
1747.28	13.9383	7.56026	3.57522	-2.94017	-3.46321	-7.35411	-21.3315	7.95906	-12.2499	-25.391	-7.21621	10.7758
1747.83	16.1761	22.3895	20.4971	11.4562	-5.84812	0.81412	4.84559	9.15391	5.88539	-6.71828	8.48923	20.1109
1748.37	5.06942	-25.2002	1.71939	-15.7643	-6.4941	-7.28094	-11.8581	-16.0996	-0.59936	-4.46892	-17.4838	1.70455
1748.91	0.32822	-5.52284	4.43632	5.16583	23.8713	-0.58576	8.66412	-3.80072	12.6543	4.27554	-3.10233	23.2453
1749.46	-12.1019	-1.5599	7.86434	0.71155	-24.1705	4.0757	7.52022	3.4881	-7.34898	-6.18549	3.53778	13.2232
1750	-15.0467	19.4893	1.53995	-12.2919	5.62856	3.07643	-0.71364	-16.1808	7.10624	-5.08824	0.27743	-6.97301
1750.54	24.2464	9.4608	7.72277	7.84542	3.99132	6.17797	-5.83758	15.4516	-13.8107	27.9257	-2.79211	31.4302
1751.09	-0.62113	-2.56026	9.42958	-3.34682	-5.32389	-5.39644	-19.1283	-0.39554	-6.77335	-8.75667	-0.10493	15.9646
1751.63	-4.32756	25.8019	-2.59556	5.79971	-4.65584	4.56773	0.09998	7.47441	2.91796	9.21422	-2.37408	19.5895
1752.17	13.1153	3.2437	13.7091	-9.61728	-2.55165	0.27739	-7.87097	17.3632	-10.2087	17.2355	19.6807	28.5056
1752.72	15.317	-7.14503	9.5768	-0.86817	19.5854	10.7213	4.67944	14.0369	1.67438	8.07138	12.4062	27.6095
1753.26	11.8756	22.402	3.93596	-11.2926	1.00133	1.54911	-3.99894	-4.37049	7.91885	-4.07502	0.08444	5.22453
1753.8	7.06576	6.18367	8.74895	-16.2515	-8.54898	-1.04507	-6.89248	2.90546	4.23373	-2.88186	-10.2469	7.83926
1754.35	-8.5172	8.41989	-4.09486	-14.4955	7.48825	1.24221	2.36493	3.25925	-14.6527	1.16272	-13.1637	2.96736
1754.89	-7.57545	3.28403	-6.96209	-27.6426	-17.3824	-10.293	-3.30083	-7.87798	-28.4466	-1.45196	0.44605	3.01359
1755.43	-7.53892	4.17795	0.21398	-22.5641	-13.1401	-16.8331	-2.94054	1.75423	-21.853	-14.7652	3.77605	5.15175
1755.98	-6.61777	7.90467	17.4052	-8.18653	14.8839	-0.89243	-5.04074	12.1424	-13.6643	0.63308	0.7051	5.58457
1756.52	3.81792	21.582	27.0806	12.4144	14.6881	12.1013	-0.59995	30.1873	-3.63194	-7.14172	5.18757	15.2001
1757.07	30.9361	13.9564	24.1936	5.38135	6.4594	5.10694	4.3631	26.6909	-3.41983	-9.83585	6.15232	35.5919
1757.61	19.1664	1.18599	13.0362	-7.6358	-10.9004	-7.78569	-12.7317	5.57914	-8.08881	-13.3158	4.61103	27.0474
1758.15	17.3156	14.5118	19.2628	-1.00389	10.9619	-1.22504	-3.27484	16.7965	0.89417	6.50678	5.90316	15.193
1758.7	17.3575	24.2504	10.7307	-5.3466	-1.34104	-5.01151	-0.6622	10.3437	-0.00558	6.07645	-3.38605	12.1908
1759.24	6.20792	18.611	16.3147	0.61981	-11.2784	1.42824	-9.5733	-0.83665	1.36474	-6.84248	-9.65861	18.9542
1759.78	11.5214	19.7292	8.34555	-7.05553	-2.90132	3.7733	-2.37117	-10.5948	-0.05953	4.04511	0.39414	4.55986
1760.33	12.7923	14.2809	-5.15535	-18.1564	-26.1823	-1.8071	-15.9909	-7.76315	9.53111	-23.341	13.1816	3.2219
1760.87	2.2609	6.09413	14.6788	-6.24513	-1.70886	1.16322	-1.44986	5.74491	-4.41293	-19.5208	5.39582	26.334
1761.41	-0.07986	10.4583	6.79723	-10.2038	-18.6453	-9.0786	-1.49261	4.81464	-16.8237	-24.635	22.865	-1.23161
1761.96	7.01492	18.8026	-13.1756	14.1909	-7.78824	7.53635	-2.83768	8.18327	-9.79641	-21.4459	25.4444	14.6594
1762.5	15.4894	-3.12369	0.07699	-1.87874	26.1613	7.99279	15.8516	4.8011	-7.0486	1.47732	10.9024	23.1094
1763.04	23.2077	7.52019	-4.61132	-17.3289	-8.55433	-10.1549	-14.6123	1.11586	-1.55781	13.4688	11.3931	-11.7121
1763.59	12.0936	40.3905	45.2935	9.8531	15.0824	14.8194	5.67538	24.0434	10.797	-8.21958	16.1897	15.9056
1764.13	4.80406	9.1393	11.7148	16.2214	19.6038	9.6039	-8.96805	5.31266	5.20976	0.50385	23.9037	11.3393
1764.67	29.2586	26.3443	-6.743	0.56833	14.3087	8.78487	4.62752	4.17795	21.3621	25.8838	24.0052	2.21247
1765.22	3.78512	11.3975	-6.51965	-2.04554	5.86783	4.72252	-27.9143	-3.81173	-12.8185	15.3823	-8.50987	10.7719
1765.76	24.1703	18.7892	-1.80079	2.40643	7.78319	1.27697	-4.27363	-10.119	2.51307	4.13407	15.4512	-2.3458
1766.3	2.35896	4.08013	-0.85196	-20.152	1.76242	2.63248	-8.20707	21.0787	-18.9716	-18.5566	-12.9898	3.55442
1766.85	7.0683	13.9736	24.6987	20.2701	14.924	29.2594	4.06926	24.4399	-3.60659	-5.65828	16.5528	14.2233
1767.39	9.52475	0.12827	7.30213	-3.75967	-14.2562	0.06621	2.37266	6.05903	-7.62966	-10.2983	20.5327	15.4552
1767.93	10.6373	5.76929	14.1694	20.1345	-2.73904	7.27664	20.7457	-0.16177	5.91618	3.83246	8.24875	17.9455
1768.48	7.99196	3.12071	17.0258	12.306	1.06351	8.08861	8.43903	-0.87344	17.4994	1.1754	6.10287	13.377
1769.02	-6.74554	-2.27686	12.1302	1.56195	-4.223	-0.54323	0.35265	-3.89491	10.2733	-9.42459	-9.19926	10.3629
1769.57	-3.08801	0.56745	5.11083	-0.20258	6.37298	-0.4386	15.8214	1.77022	0.4291	-9.10482	-4.40072	6.1087
1770.11	4.78898	0.86339	0.3536	-2.74621	14.4855	-0.1304	2.18414	11.7858	-5.64039	0.26857	6.77777	-1.31432
1770.65	9.79396	8.33947	14.3269	11.2094	14.3673	9.79666	-2.89498	20.3011	6.72639	7.45198	19.9131	18.4339
1771.2	6.84317	17.0731	22.2628	10.6602	21.1958	12.5828	14.446	21.7885	10.5174	21.7192	20.8532	20.6843
1771.74	-16.2308	3.13134	-0.11588	4.60151	4.03907	1.9035	-6.78907	4.4505	-7.64242	22.574	0.60987	14.0979
1772.28	-10.0924	-10.3186	3.67107	-6.24405	-18.2935	-4.50349	-12.3261	-6.10102	-7.16836	-13.1389	-1.34235	8.12904
1772.83	0.63765	0.941	4.21578	-19.1066	-0.17293	1.7032	4.11712	-1.51005	4.84598	-6.89159	4.32003	8.2059
1773.37	-5.10781	15.2057	7.04011	-14.2963	10.1608	0.82085	2.40142	1.48524	-2.36169	-0.4403	6.09743	7.1099
1773.91	23.7375	7.39075	4.18122	-4.20662	9.77526	3.37851	3.10164	21.1981	5.1955	1.68659	17.3557	11.8593
1774.46	-0.71779	6.39342	-14.8378	-6.04932	-4.20242	-14.8371	-8.99327	-3.03753	6.84854	-5.23403	-10.2851	-4.43499
1775	4.88716	1.36879	-4.81772	-22.6167	-4.95125	-10.3246	-2.08816	-3.05434	1.19886	-6.06611	3.63681	-12.4611
1775.54	9.79176	7.28416	7.67891	11.9752	15.3621	8.78067	5.13811	-0.80835	-5.53435	-23.2308	14.3212	12.0382
1776.09	0.46547	15.7841	4.2769	-26.6275	-2.43135	4.25548	4.31429	-6.99791	1.96952	-6.48074	-5.59666	8.68258
1776.63	-10.567	-21.2672	12.5058	26.0117	10.4773	10.4854	1.78148	11.0767	5.73859	17.7136	-3.17957	2.98428
1777.17	-10.3866	0.79181	-5.79029	-1.11668	-21.4197	-4.75205	-5.51465	-8.19508	0.3083	-19.0852	-4.69937	-6.97124
1777.72	7.08886	-2.44151	1.09028	3.85041	11.3252	-5.08779	2.54009	-1.28708	5.37499	-6.91788	7.39817	9.39014
1778.26	10.7205	-1.66452	-6.26112	-10.2236	6.66102	2.76259	-2.67767	2.37517	4.57283	3.79599	11.3687	-3.46842
1778.8	-16.0649	4.3397	3.61437	-9.80967	8.22233	4.48156	-2.27703	10.7312	-15.7545	-6.55479	-13.8407	-8.63308
1779.35	-5.00436	8.15237	-9.60272	-0.39265	2.45016	0.6811	-4.16063	16.1816	6.60218	13.3422	-3.2341	-0.20375
1779.89	6.56757	19.3514	22.8611	4.13463	24.0878	15.4553	6.98983	13.9112	7.5951	-2.50309	24.1389	13.6671
1780.43	-1.70197	6.0194	18.724	-4.95242	13.7816	10.0452	-6.02858	15.8759	11.348	-3.87862	14.0731	10.4505
1780.98	-5.43494	0.6646	6.09867	12.9885	4.12876	5.71512	10.1675	-1.39672	14.7277	-2.91019	13.2542	-6.27912
1781.52	3.7708	20.0601	16.0474	9.50518	8.24073	-1.20124	13.2636	17.5859	2.84474	16.0233	30.0064	-4.40424
1782.07	11.9788	29.3349	-2.05113	-7.97896	-2.46659	-7.41938	-0.5907	10.0407	-1.98393	4.89872	14.2929	5.21587
1782.61	1.4132	18.6133	2.66868	-7.43733	-3.15314	1.22405	6.29007	0.82086	4.58539	-8.54209	3.65954	-5.63499
1783.15	-5.84517	8.58503	6.86505	-13.9398	1.81633	3.84399	1.24502	3.28622	9.94192	-5.32243	-1.03546	-6.35749
1783.7	-12.6827	-0.68345	7.3574	-4.20492	3.22029	2.20043	2.32524	3.282	9.51907	-2.2161	1.94643	2.66731
1784.24	-4.12226	-10.78	-3.63013	-1.09409	-14.933	-2.67906	8.11959	-5.12768	-2.75066	-4.72609	5.94724	8.50371
1784.78	-12.7905	-17.8317	-11.2026	0.43819	-17.4727	-11.2454	-2.75302	-8.67197	-18.2052	-16.0409	-2.72438	-4.71349
1785.33	-9.51635	-2.4389	4.45681	12.0114	1.73895	1.59534	4.54579	-0.99513	3.39794	-13.7134	-6.99477	10.1571
1785.87	-2.51453	-0.94366	-2.21348	-9.88836	11.3776	-0.52574	10.7447	-6.22636	11.0344	6.6224	5.20425	8.2163
1786.41	-6.31236	-2.91137	-12.7287	-20.664	-1.17909	-13.6513	-5.55813	-1.3571	-3.14422	-7.21156	-14.1473	0.53533
1786.96	1.55879	1.45619	4.78758	-12.6698	11.3922	2.42197	-10.8953	4.87381	6.19604	12.5918	15.1706	-9.36053
1787.5	-8.60887	12.0952	-8.96036	3.946	14.6695	3.85942	-6.52398	-9.95559	-13.8298	8.75753	-9.11702	0.54353
1788.04	-4.84786	-5.99511	-3.55358	9.64153	5.92168	2.65101	-9.28988	-1.36674	-3.09752	6.70778	-0.04744	-1.19112
1788.59	-6.53477	13.3011	7.58106	-10.4874	-11.5138	0.31204	1.00207	23.8211	-10.0889	-10.622	10.3888	-3.96848
1789.13	-10.3534	12.3397	-12.0562	12.1844	-19.6893	8.38919	-8.54118	5.43634	4.24898	10.4868	9.66849	-5.18061
1789.67	3.23639	-13.8198	-2.38607	2.28558	3.74429	-1.80917	-15.5416	-2.01305	0.27011	7.93294	-6.02868	4.90769
1790.22	-0.39177	15.8497	19.8368	3.25477	-12.906	15.4401	18.2061	29.1316	7.32364	12.001	3.91459	7.88329
1790.76	-9.29671	-11.2856	-19.0354	4.18453	5.01569	-1.56948	1.70035	-9.74979	-8.4254	-1.38255	-3.54827	8.11811
1791.3	-11.8011	10.6173	-9.74857	-2.56604	5.4004	2.42824	-24.0647	-12.7444	2.57153	-15.013	-4.44761	-4.25628
1791.85	-12.1482	5.16987	-10.1571	-17.1342	0.34393	-1.88909	-16.7392	-22.2084	-6.12065	-10.4715	-2.62643	-14.5628
1792.39	-4.71421	-11.949	1.05382	-3.59206	10.2434	-8.41515	6.95012	3.7952	10.3843	5.39176	0.71147	-8.06406
1792.93	-13.1562	-16.8739	-2.13834	-14.6497	5.36193	-8.89499	-0.23951	-0.01174	-3.64231	-17.6187	-4.92158	-9.0416
1793.48	3.25246	-12.5579	22.8282	-40.1788	-13.4743	-5.9989	0.23172	20.3313	-1.24776	-14.9844	-8.20651	-8.39998
1794.02	3.46587	8.12916	13.3914	-19.3723	-20.0659	-0.00837	0.4861	13.5762	14.6259	20.4399	-15.8009	-12.0049
1794.57	8.31366	7.45318	7.40826	-22.7481	-10.3114	2.49018	0.29449	1.34731	-3.6131	6.26012	0.95826	-5.9441
1795.11	9.61453	-15.6065	10.1194	-3.44685	7.50115	0.64177	0.49043	-3.32863	-6.08614	5.89566	7.09936	6.5491
1795.65	-16.7002	-23.9018	7.03025	4.82553	2.05088	-12.6388	-6.8735	-12.2332	-13.3955	-16.4708	-6.11017	-6.77362
1796.2	-26.5426	-3.81404	2.13173	-2.68326	-5.78194	-14.839	-9.69438	-4.09623	-4.28403	-29.0846	-1.99462	-8.32417
1796.74	-12.6581	27.8571	4.50497	1.89685	-9.194	-0.14134	-11.5326	14.7693	3.61399	-10.5174	-5.84727	-5.89635
1797.28	6.93239	23.6118	10.2178	8.00211	4.33153	9.65537	-2.38621	9.51225	10.7218	-12.7438	7.68783	-12.455
1797.83	4.90676	-3.05657	2.23974	-2.99328	11.2267	0.22242	4.86502	-3.93957	-3.02222	-11.2512	3.30951	-16.7804
1798.37	2.50373	-6.52396	3.62647	13.3176	3.66883	-5.69049	-10.9533	17.4428	2.7414	14.4848	-5.7977	2.05341
1798.91	-4.29994	-6.65235	-6.68673	-1.25418	-2.05466	-0.29714	-6.13603	2.29093	-20.1295	-15.1344	-7.83964	-5.78715
1799.46	-6.40597	-2.36015	5.46301	-0.31236	23.4525	5.53417	-0.48904	25.3825	-6.14036	19.2193	-3.36619	-17.5898
1800	-25.5943	2.80561	-6.04684	8.67417	10.195	9.04279	-8.52446	14.7215	-4.79253	12.7786	-0.6704	-7.56794
