# Supplementary material for: Chirality-dependent electrical transport properties of carbon nanotubes obtained by experimental measurement
Source: Nat Commun. 2023 Mar 25;14:1672. doi: 10.1038/s41467-023-37443-7 (PMC10039901; doi:10.1038/s41467-023-37443-7)
Supplement: Supplementary file 3 — Source Data [file 41467_2023_37443_MOESM3_ESM.zip › 7. Source Data/Figure S2/RBM of SWCNTs of 514 nm.xlsx]

## Sheet: Sheet1
Raman shift	（6, 5)		（7, 3)		（7, 5)		（7, 6)		（8, 4)		(9, 1)		(9, 2)		(9, 4)		(10, 2)		(10, 3)		(11, 1)		original sample
100	4.1618	100	7.16658	100	-2.36911	100	2.96823	100	3.90227	100	-1.1667	100	-0.52405	100	0.48171	100	-2.10484	100	-3.86247	100	-0.34707	100	8.10167
100.463	1.83438	100.552	-2.74813	100.463	-2.16356	100.463	5.56008	100.463	1.52666	100.552	-1.32374	100.463	1.05981	100.463	1.32253	100.463	-0.57745	100.463	0.928	100.463	1.27756	100.552	6.24455
100.925	2.65322	101.103	7.04432	100.925	-0.52307	100.925	0.27074	100.925	0.72411	101.103	-5.11031	100.925	1.05135	100.925	3.7673	100.925	-2.26472	100.925	2.56235	100.925	2.07881	101.103	15.919
101.388	2.5226	101.655	4.6344	101.388	1.782	101.388	-1.72709	101.388	0.13197	101.655	3.25913	101.388	-0.91876	101.388	6.9051	101.388	-1.26341	101.388	-2.39852	101.388	0.92047	101.655	5.03889
101.851	0.47546	102.207	5.19539	101.851	0.44083	101.851	-2.46501	101.851	-1.19047	102.207	8.44891	101.851	0.92061	101.851	3.98919	101.851	0.85554	101.851	-1.3231	101.851	1.67001	102.207	12.5842
102.314	0.41509	102.759	5.30105	102.314	-1.59079	102.314	-0.97627	102.314	-1.5261	102.759	5.4343	102.314	3.50744	102.314	-0.17284	102.314	1.88651	102.314	2.59141	102.314	3.83907	102.759	0.2038
102.776	4.89213	103.31	1.06034	102.776	0.46909	102.776	3.29154	102.776	0.64854	103.31	0.75701	102.776	1.46638	102.776	1.3597	102.776	-0.00803	102.776	1.99719	102.776	4.73721	103.31	5.33073
103.239	1.18571	103.862	3.69279	103.239	5.22502	103.239	3.30361	103.239	0.92367	103.862	5.91325	103.239	-3.42947	103.239	2.20772	103.239	-4.13939	103.239	2.82769	103.239	0.65126	103.862	0.69985
103.702	-0.97158	104.414	0.39385	103.702	1.24569	103.702	3.69304	103.702	-1.49952	104.414	0.13594	103.702	-0.9049	103.702	4.48155	103.702	-1.49521	103.702	2.16195	103.702	0.26871	104.414	1.96258
104.165	1.9807	104.966	2.7308	104.165	-0.75931	104.165	4.39348	104.165	0.60855	104.966	-3.06904	104.165	-2.07194	104.165	2.49426	104.165	0.64221	104.165	0.24371	104.165	1.38657	104.966	1.82642
104.627	4.68141	105.517	2.78829	104.627	-3.03966	104.627	2.42709	104.627	1.49563	105.517	-2.68975	104.627	-0.85964	104.627	1.03727	104.627	1.16419	104.627	0.03919	104.627	0.80081	105.517	10.7077
105.09	3.54415	106.069	9.78279	105.09	-4.76259	105.09	0.24571	105.09	-0.3077	106.069	1.98688	105.09	3.79132	105.09	2.28724	105.09	1.36067	105.09	1.73901	105.09	-0.55814	106.069	11.5694
105.553	-0.1545	106.621	4.18878	105.553	1.73066	105.553	8.34943	105.553	2.67625	106.621	2.3076	105.553	2.13669	105.553	2.25321	105.553	4.61125	105.553	0.959	105.553	4.29255	106.621	1.73189
106.016	-2.14974	107.172	1.93719	106.016	1.0681	106.016	5.50616	106.016	1.05189	107.172	2.9582	106.016	-2.76046	106.016	1.46871	106.016	3.80541	106.016	5.87316	106.016	4.29851	107.172	1.84947
106.478	0.25499	107.724	0.05271	106.478	0.93334	106.478	2.65928	106.478	1.34608	107.724	3.76334	106.478	0.66491	106.478	1.91247	106.478	-0.18701	106.478	4.38577	106.478	3.04377	107.724	10.9602
106.941	1.86908	108.276	0.04529	106.941	1.77424	106.941	2.30929	106.941	3.08369	108.276	2.06062	106.941	4.12946	106.941	0.89852	106.941	-2.3873	106.941	3.39837	106.941	1.42479	108.276	11.8199
107.404	2.1452	108.828	5.67888	107.404	1.74217	107.404	2.46417	107.404	3.46149	108.828	-0.19679	107.404	4.41024	107.404	0.62201	107.404	-1.33586	107.404	4.22455	107.404	-0.20984	108.828	7.59354
107.867	2.92633	109.379	0.43642	107.867	-0.42282	107.867	0.0637	107.867	-0.65673	109.379	2.47431	107.867	1.78619	107.867	3.5732	107.867	1.59737	107.867	4.3406	107.867	-1.15391	109.379	6.59007
108.329	3.38548	109.931	-1.11097	108.329	5.31692	108.329	1.29522	108.329	-7.45571	109.931	5.13536	108.329	-2.27385	108.329	-2.93951	108.329	1.68075	108.329	-1.38183	108.329	3.78096	109.931	5.44437
108.792	0.88012	110.483	0.33457	108.792	-0.62078	108.792	0.00716	108.792	-1.02584	110.483	1.97888	108.792	0.13119	108.792	-1.53022	108.792	-0.46078	108.792	-0.58906	108.792	-1.4077	110.483	5.18172
109.255	2.34197	111.034	-0.66852	109.255	-2.63416	109.255	-2.15316	109.255	-0.37242	111.034	3.59275	109.255	1.25309	109.255	3.0538	109.255	-0.79533	109.255	0.51665	109.255	-3.64895	111.034	8.67971
109.718	4.60922	111.586	1.35809	109.718	-2.80775	109.718	-2.10779	109.718	-1.14426	111.586	1.69981	109.718	0.55473	109.718	5.2073	109.718	-0.00625	109.718	0.27455	109.718	-2.58915	111.586	7.51284
110.18	3.36377	112.138	-0.61713	110.18	-3.14921	110.18	0.48473	110.18	0.63218	112.138	-3.94656	110.18	-1.06136	110.18	3.27361	110.18	0.13893	110.18	-0.83935	110.18	-0.47713	112.138	0.20015
110.643	-3.99807	112.69	-0.60219	110.643	0.81104	110.643	0.49681	110.643	-0.17447	112.69	-3.2531	110.643	-2.66691	110.643	3.27525	110.643	-2.30424	110.643	-0.01528	110.643	0.34731	112.69	1.29021
111.106	-2.48175	113.241	3.31118	111.106	0.21175	111.106	8.15944	111.106	3.84904	113.241	-4.80016	111.106	-1.89195	111.106	2.50382	111.106	0.15905	111.106	0.00111	111.106	-1.22607	113.241	9.56571
111.569	3.23769	113.793	4.43638	111.569	2.44205	111.569	6.29708	111.569	3.795	113.793	-2.634	111.569	-0.43006	111.569	2.31759	111.569	-1.092	111.569	-1.24575	111.569	-0.99885	113.793	7.12323
112.031	2.71702	114.345	5.85553	112.031	3.53637	112.031	2.06254	112.031	-0.33936	114.345	-2.04314	112.031	-0.09307	112.031	0.12371	112.031	-0.05556	112.031	-2.43393	112.031	-3.24835	114.345	0.88208
112.494	-2.44635	114.897	2.36424	112.494	1.55291	112.494	-0.71037	112.494	-3.10891	114.897	-3.13786	112.494	-1.15974	112.494	-2.68911	112.494	1.20176	112.494	-1.96019	112.494	-4.55078	114.897	2.00488
112.957	-2.77859	115.448	3.1948	112.957	-2.69387	112.957	-1.25744	112.957	1.80003	115.448	-1.15803	112.957	-2.43214	112.957	-2.64269	112.957	-2.75163	112.957	0.65323	112.957	1.48347	115.448	-0.82798
113.419	5.3802	116	-2.64743	113.419	-0.37918	113.419	0.80118	113.419	0.99643	116	2.92048	113.419	0.04549	113.419	-1.82562	113.419	2.08235	113.419	-3.4287	113.419	2.28575	116	0.12082
113.882	1.85286	116.552	-4.84055	113.882	-4.17607	113.882	0.02277	113.882	-1.93287	116.552	4.57178	113.882	-2.43871	113.882	-0.29806	113.882	-0.78882	113.882	0.97523	113.882	-1.13822	116.552	-0.0971
114.345	-2.39904	117.103	-0.16518	114.345	-4.3806	114.345	1.9674	114.345	0.06785	117.103	1.102	114.345	-2.03048	114.345	-2.32312	114.345	-1.13995	114.345	0.39552	114.345	-1.5414	117.103	3.99687
114.808	-2.62727	117.655	6.58073	114.808	-3.03135	114.808	0.50134	114.808	1.20191	117.655	-0.12831	114.808	1.10946	114.808	-3.65278	114.808	0.54838	114.808	-1.96683	114.808	1.13911	117.655	4.04651
115.27	1.2696	118.207	-1.00729	115.27	-2.53936	115.27	-5.10174	115.27	-1.69502	118.207	-8.9972	115.27	3.76513	115.27	-0.90167	115.27	1.69891	115.27	-1.48098	115.27	3.80078	118.207	1.68093
115.733	2.91188	118.759	2.08923	115.733	-0.07091	115.733	1.46159	115.733	0.21933	118.759	-4.63228	115.733	0.52092	115.733	3.2265	115.733	0.8211	115.733	0.98134	115.733	0.53112	118.759	5.76826
116.196	3.75311	119.31	0.89621	116.196	-4.62498	116.196	0.0522	116.196	-0.77169	119.31	-2.0862	116.196	2.03834	116.196	-1.43453	116.196	-2.36849	116.196	-4.51332	116.196	-1.94983	119.31	5.19724
116.659	0.01294	119.862	4.84752	116.659	-0.40009	116.659	0.87963	116.659	0.1944	119.862	2.56434	116.659	3.6861	116.659	-0.21268	116.659	-3.79013	116.659	-2.25914	116.659	-1.32421	119.862	6.40765
117.121	-2.28589	120.414	6.56684	117.121	3.45751	117.121	-0.05504	117.121	2.70128	120.414	5.93416	117.121	3.181	117.121	2.19771	117.121	-0.29293	117.121	0.49859	117.121	-0.97533	120.414	0.26685
117.584	-0.54627	120.966	4.471	117.584	2.55703	117.584	-0.84008	117.584	3.34307	120.966	1.43837	117.584	-0.00492	117.584	3.33891	117.584	3.36532	117.584	2.05786	117.584	-0.06473	120.966	3.07443
118.047	3.84401	121.517	-1.53516	118.047	-1.75095	118.047	3.62391	118.047	-1.36357	121.517	3.72472	118.047	-4.00109	118.047	3.13966	118.047	-1.33873	118.047	4.82062	118.047	4.21249	121.517	2.41287
118.51	2.21016	122.069	-6.16206	118.51	0.71823	118.51	2.81683	118.51	2.47924	122.069	7.70013	118.51	2.56356	118.51	0.65184	118.51	-3.78393	118.51	1.5496	118.51	0.94183	122.069	15.1508
118.972	0.97176	122.621	6.46436	118.972	1.19753	118.972	2.01254	118.972	0.92285	122.621	2.94191	118.972	-0.01516	118.972	3.81287	118.972	-0.54681	118.972	-2.4119	118.972	2.59368	122.621	2.65828
119.435	1.06492	123.172	3.83758	119.435	0.2224	119.435	-0.35238	119.435	1.24682	123.172	-3.75843	119.435	-2.0026	119.435	3.24809	119.435	0.46362	119.435	-1.81958	119.435	0.8965	123.172	3.27248
119.898	1.0246	123.724	2.77935	119.898	-1.79859	119.898	-1.24901	119.898	0.68681	123.724	2.17792	119.898	-0.09686	119.898	1.33392	119.898	-1.04649	119.898	1.12008	119.898	0.18854	123.724	4.33669
120.361	-0.22418	124.276	1.84016	120.361	-4.1719	120.361	0.90457	120.361	-2.15098	124.276	-3.30247	120.361	3.46853	120.361	1.46989	120.361	-2.60314	120.361	2.80461	120.361	3.04411	124.276	5.36796
120.823	-1.40312	124.828	0.21937	120.823	-5.65483	120.823	1.73599	120.823	0.31888	124.828	2.87314	120.823	-2.27545	120.823	2.32288	120.823	-0.06164	120.823	1.17152	120.823	0.59205	124.828	6.3621
121.286	-1.08456	125.379	0.03302	121.286	-0.14089	121.286	2.56746	121.286	0.94673	125.379	6.67169	121.286	-4.80937	121.286	3.14495	121.286	0.03232	121.286	-2.85053	121.286	-1.08583	125.379	5.71735
121.749	0.5706	125.931	-4.24732	121.749	-2.44623	121.749	2.78661	121.749	-1.34088	125.931	2.26517	121.749	0.07494	121.749	2.71994	121.749	-0.00842	121.749	-3.26528	121.749	-2.70436	125.931	0.63215
122.212	-0.37682	126.483	0.68582	122.212	-2.70477	122.212	2.37089	122.212	0.67112	126.483	-4.3236	122.212	1.87572	122.212	2.33295	122.212	-0.03007	122.212	-0.30333	122.212	-2.19613	126.483	-2.77046
122.674	-1.35797	127.034	5.26179	122.674	-0.57387	122.674	1.56346	122.674	4.95101	127.034	1.20349	122.674	-0.41567	122.674	2.60424	122.674	-1.50158	122.674	1.15305	122.674	-0.48695	127.034	-0.96998
123.137	3.3443	127.586	2.23393	123.137	-2.55401	123.137	0.95595	123.137	3.39088	127.586	4.14165	123.137	-0.13638	123.137	3.29202	123.137	-5.60039	123.137	-4.25524	123.137	-0.14818	127.586	6.547
123.6	0.44629	128.138	1.89065	123.6	0.7229	123.6	2.60062	123.6	2.58641	128.138	1.41333	123.6	3.16015	123.6	2.47736	123.6	-0.61941	123.6	3.08665	123.6	3.93925	128.138	0.76802
124.063	-0.27769	128.69	-0.02893	124.063	0.62459	124.063	0.03894	124.063	3.6582	128.69	1.22776	124.063	0.13295	124.063	3.06387	124.063	1.50991	124.063	-0.06701	124.063	-3.17473	128.69	0.72252
124.525	0.63771	129.241	-1.61788	124.525	-0.74434	124.525	-1.14094	124.525	1.72994	129.241	-0.40513	124.525	-2.38892	124.525	1.77809	124.525	0.03145	124.525	0.24397	124.525	-2.26627	129.241	3.31559
124.988	1.7499	129.793	-3.74405	124.988	-1.43334	124.988	-2.48889	124.988	-0.26513	129.793	-0.09297	124.988	-3.67415	124.988	-1.36067	124.988	-1.55913	124.988	0.46891	124.988	1.89832	129.793	-2.00339
125.451	2.36177	130.345	1.65038	125.451	-0.89108	125.451	-4.95972	125.451	-0.07002	130.345	-2.64535	125.451	-4.01241	125.451	-3.22568	125.451	-1.40181	125.451	-2.98454	125.451	2.07758	130.345	0.82827
125.914	4.00578	130.897	-3.97459	125.914	-1.55503	125.914	-4.12787	125.914	-1.43275	130.897	-0.6426	125.914	-2.38146	125.914	4.12189	125.914	-3.77761	125.914	-3.80913	125.914	-0.37578	130.897	2.21307
126.376	0.51585	131.448	-1.34547	126.376	5.46766	126.376	2.28076	126.376	0.93029	131.448	-0.67241	126.376	4.06856	126.376	2.76876	126.376	1.6747	126.376	2.55654	126.376	1.95076	131.448	-0.08369
126.839	0.23074	132	3.23493	126.839	1.85493	126.839	4.53349	126.839	2.78022	132	-2.08037	126.839	2.62622	126.839	3.59982	126.839	3.70662	126.839	-1.33527	126.839	3.79481	132	-1.41208
127.302	0.81328	132.552	-0.35916	127.302	-2.47975	127.302	-0.68978	127.302	2.55934	132.552	-0.38724	127.302	-2.31774	127.302	-0.40003	127.302	0.25074	127.302	-3.94377	127.302	2.85315	132.552	0.98466
127.764	0.45313	133.103	-1.50145	127.764	-2.64926	127.764	-5.65671	127.764	0.57706	133.103	0.52606	127.764	-4.75773	127.764	-3.87848	127.764	-4.31326	127.764	-3.06254	127.764	0.3497	133.103	3.8108
128.227	-1.15385	133.655	-0.02135	128.227	0.47187	128.227	1.21262	128.227	-1.36367	133.655	-1.39399	128.227	-0.35064	128.227	4.23256	128.227	-2.8644	128.227	-3.51649	128.227	-0.31997	133.655	2.80573
128.69	1.30077	134.207	-1.04092	128.69	0.34003	128.69	-1.64179	128.69	-0.79912	134.207	0.92121	128.69	-1.15593	128.69	2.60076	128.69	-2.78115	128.69	-0.24403	128.69	0.5027	134.207	0.42653
129.153	-0.48607	134.759	-1.64112	129.153	1.16507	129.153	-0.60348	129.153	-0.71199	134.759	4.68537	129.153	-0.54741	129.153	-1.87026	129.153	-1.3425	129.153	1.63229	129.153	-1.50515	134.759	1.74288
129.615	-1.88499	135.31	-0.08488	129.615	-1.21541	129.615	4.48883	129.615	-2.81394	135.31	2.46018	129.615	-1.81678	129.615	-3.63911	129.615	-2.86074	129.615	-3.06629	129.615	1.31261	135.31	4.47411
130.078	-1.15631	135.862	1.43767	130.078	-3.99151	130.078	5.38919	130.078	-1.91097	135.862	1.95574	130.078	-2.52264	130.078	-1.92004	130.078	-2.68185	130.078	-4.65329	130.078	3.91406	135.862	4.52629
130.541	0.93201	136.414	1.108	130.541	-3.97378	130.541	-0.55817	130.541	2.82938	136.414	2.09143	130.541	-1.38621	130.541	2.33401	130.541	1.36968	130.541	1.56339	130.541	2.12023	136.414	4.9723
131.004	0.11627	136.966	-2.89828	131.004	-0.68121	131.004	-0.96421	131.004	0.38058	136.966	-0.21734	131.004	-2.195	131.004	7.2569	131.004	2.27343	131.004	3.19899	131.004	-0.33444	136.966	2.67585
131.466	0.10565	137.517	-5.64839	131.466	1.8064	131.466	3.06611	131.466	-0.19775	137.517	0.26504	131.466	0.2169	131.466	4.93347	131.466	-0.11347	131.466	4.03974	131.466	4.47627	137.517	-0.8975
131.929	1.07924	138.069	-4.16318	131.929	-0.60276	131.929	-1.55443	131.929	3.84163	138.069	-0.79193	131.929	1.45094	131.929	4.97363	131.929	-0.68565	131.929	1.74829	131.929	0.65736	138.069	0.75701
132.392	1.42476	138.621	1.67887	132.392	-1.16225	132.392	-4.4939	132.392	3.72018	138.621	0.89343	132.392	0.51249	132.392	3.14343	132.392	1.09372	132.392	1.57107	132.392	-2.79322	138.621	-0.60331
132.855	0.47827	139.172	4.94143	132.855	-0.36041	132.855	-3.26568	132.855	0.4674	139.172	-3.10946	132.855	0.15273	132.855	-0.1601	132.855	1.21893	132.855	1.67847	132.855	-2.54597	139.172	1.42073
133.317	-0.90816	139.724	1.67776	133.317	-2.39718	133.317	-1.11369	133.317	0.47013	139.724	-1.56741	133.317	3.12661	133.317	-1.03083	133.317	-4.65324	133.317	-2.49546	133.317	0.08429	139.724	2.14246
133.78	3.19856	140.276	-1.49096	133.78	-0.74455	133.78	1.76195	133.78	-1.97938	140.276	2.38068	133.78	-4.26604	133.78	4.68191	133.78	-3.82053	133.78	-0.02852	133.78	4.17328	140.276	-0.02658
134.243	-0.31515	140.828	-1.07367	134.243	-1.25937	134.243	-0.76965	134.243	-0.81746	140.828	0.174	134.243	-2.23025	134.243	-1.09811	134.243	-0.04578	134.243	0.27727	134.243	-0.38195	140.828	-0.21367
134.706	1.37669	141.379	-5.46873	134.706	0.18775	134.706	-2.41526	134.706	1.37313	141.379	-1.13078	134.706	-1.63426	134.706	0.7193	134.706	-0.81888	134.706	0.27955	134.706	-0.15948	141.379	-1.30622
135.168	1.61762	141.931	-6.3671	135.168	1.59707	135.168	-0.33948	135.168	1.20639	141.931	-6.36807	135.168	-3.16447	135.168	2.95907	135.168	-2.29486	135.168	-0.07665	135.168	0.61579	141.931	-2.33428
135.631	-1.58616	142.483	-4.16633	135.631	1.16594	135.631	3.06198	135.631	-1.54634	142.483	-4.22237	135.631	-4.17014	135.631	0.76514	135.631	-1.24101	135.631	-0.34241	135.631	-0.9386	142.483	0.46379
136.094	4.14499	143.034	-4.54972	136.094	-0.30904	136.094	-1.83554	136.094	-1.52745	143.034	-1.17374	136.094	-0.09503	136.094	2.39919	136.094	0.33088	136.094	1.29226	136.094	0.68768	143.034	2.61073
136.557	1.69727	143.586	-3.08293	136.557	2.97226	136.557	-0.18868	136.557	1.75396	143.586	-3.3396	136.557	-4.98798	136.557	-0.05136	136.557	-2.85539	136.557	2.11525	136.557	1.53019	143.586	4.62177
137.019	-0.75828	144.138	-3.3941	137.019	2.95583	137.019	4.02006	137.019	2.48915	144.138	-0.41449	137.019	-0.94828	137.019	2.57862	137.019	-2.27244	137.019	0.38419	137.019	1.06709	144.138	-0.50735
137.482	0.25895	144.69	1.90274	137.482	0.78443	137.482	5.05182	137.482	0.35001	144.69	-0.53962	137.482	2.86968	137.482	3.00852	137.482	-2.95826	137.482	-0.68688	137.482	0.24382	144.69	1.61581
137.945	2.00636	145.241	-0.50101	137.945	-1.59927	137.945	3.71899	137.945	-1.88322	145.241	-0.34908	137.945	2.56447	137.945	0.27717	137.945	-3.74658	137.945	-0.678	137.945	-0.28371	145.241	4.40048
138.408	0.07145	145.793	2.31731	138.408	-2.33209	138.408	3.07258	138.408	-0.88135	145.793	-2.04241	138.408	-1.20769	138.408	-2.52523	138.408	-1.9186	138.408	-0.88384	138.408	-0.15974	145.793	3.35264
138.87	-0.74168	146.345	7.14086	138.87	-1.50277	138.87	-2.23769	138.87	1.31899	146.345	2.70072	138.87	-2.85142	138.87	-1.70599	138.87	-5.17672	138.87	-2.51344	138.87	0.66382	146.345	-0.46232
139.333	2.87822	146.897	-3.62746	139.333	1.54756	139.333	0.2028	139.333	0.06964	146.897	8.89776	139.333	-2.26514	139.333	2.10247	139.333	1.10032	139.333	-2.66096	139.333	2.95171	146.897	2.5751
139.796	1.69583	147.448	1.33668	139.796	-0.75986	139.796	1.54315	139.796	0.68074	147.448	3.00799	139.796	-0.29848	139.796	1.15452	139.796	0.07409	139.796	-0.97116	139.796	3.73355	147.448	6.53036
140.258	0.50873	148	-0.34722	140.258	-3.00503	140.258	1.58499	140.258	1.31392	148	3.82193	140.258	0.66147	140.258	0.90539	140.258	-0.64533	140.258	-0.41391	140.258	1.83299	148	-2.74415
140.721	1.63815	148.552	1.22571	140.721	-1.93436	140.721	2.49573	140.721	0.84164	148.552	-0.67311	140.721	0.45888	140.721	2.37801	140.721	2.46041	140.721	-1.24888	140.721	-1.45213	148.552	3.19942
141.184	1.23567	149.103	4.31688	141.184	-0.28039	141.184	7.08386	141.184	0.57985	149.103	3.55294	141.184	1.92512	141.184	-1.55416	141.184	2.33477	141.184	0.32901	141.184	-2.03911	149.103	3.77866
141.647	2.51237	149.655	-2.62451	141.647	-3.53991	141.647	-0.26437	141.647	0.03823	149.655	-5.64788	141.647	-2.99029	141.647	-0.73471	141.647	-2.48875	141.647	-0.47283	141.647	4.49017	149.655	5.60183
142.109	0.41137	150.207	3.38444	142.109	-4.27995	142.109	-3.32976	142.109	1.05197	150.207	2.00983	142.109	-3.9198	142.109	-0.5742	142.109	-0.76929	142.109	0.69082	142.109	5.1017	150.207	4.15467
142.572	1.41248	150.759	-2.89236	142.572	-1.82857	142.572	0.42211	142.572	0.82151	150.759	-0.94085	142.572	-2.46335	142.572	0.39314	142.572	0.07156	142.572	1.8578	142.572	2.84922	150.759	3.93521
143.035	3.16473	151.31	-1.94157	143.035	-0.10591	143.035	4.1257	143.035	1.08426	151.31	-0.67191	143.035	-1.82537	143.035	3.8499	143.035	-0.45185	143.035	0.86281	143.035	0.49462	151.31	0.6873
143.498	1.15063	151.862	-10.2687	143.498	-2.03152	143.498	1.60482	143.498	3.19392	151.862	-0.38363	143.498	-3.52564	143.498	7.51144	143.498	-0.3791	143.498	-2.11861	143.498	0.18071	151.862	4.89842
143.96	-2.95147	152.414	-4.37396	143.96	-0.23279	143.96	3.25952	143.96	0.18599	152.414	1.25542	143.96	-1.05028	143.96	-4.8066	143.96	-0.36684	143.96	1.17224	143.96	2.6506	152.414	8.45062
144.423	3.27173	152.966	0.17261	144.423	1.43103	144.423	1.84223	144.423	0.0017	152.966	0.8149	144.423	-0.87884	144.423	-0.96693	144.423	-2.7254	144.423	-2.44892	144.423	-0.27351	152.966	7.61288
144.886	-0.63537	153.517	0.1674	144.886	0.04239	144.886	1.9774	144.886	-1.93736	153.517	4.50024	144.886	-1.44013	144.886	0.4127	144.886	-2.79116	144.886	-2.42167	144.886	-2.37499	153.517	-2.49517
145.349	-3.31393	154.069	0.51439	145.349	-0.77901	145.349	3.83026	145.349	-2.07742	154.069	2.11153	145.349	-0.20431	145.349	-0.41542	145.349	-0.73814	145.349	-0.36963	145.349	-0.33767	154.069	-0.67981
145.811	-1.32717	154.621	-2.59724	145.811	-0.33826	145.811	4.55448	145.811	-0.66884	154.621	2.14898	145.811	2.40814	145.811	-0.68696	145.811	0.47365	145.811	0.49478	145.811	4.06276	154.621	-0.81058
146.274	-1.67405	155.172	1.50845	146.274	-1.08449	146.274	-0.38782	146.274	-1.95097	155.172	5.03196	146.274	3.24106	146.274	2.40344	146.274	-3.16047	146.274	-2.38725	146.274	4.69103	155.172	1.78079
146.737	-0.3915	155.724	-1.41566	146.737	1.39194	146.737	-5.72396	146.737	-1.93914	155.724	4.63218	146.737	4.07405	146.737	2.43717	146.737	-0.75491	146.737	0.90462	146.737	2.23229	155.724	-3.25636
147.2	-0.18693	156.276	-0.25096	147.2	-1.55331	147.2	-0.65253	147.2	-1.23437	156.276	4.75529	147.2	-2.7322	147.2	4.52265	147.2	-1.69357	147.2	-3.42582	147.2	2.52904	156.276	-1.37955
147.662	1.07531	156.828	2.54065	147.662	-3.11337	147.662	1.71026	147.662	2.17191	156.828	0.0993	147.662	-5.27176	147.662	2.35809	147.662	-2.78331	147.662	-1.4466	147.662	2.84692	156.828	4.67027
148.125	2.26634	157.379	3.69264	148.125	-1.84204	148.125	-0.37113	148.125	3.75142	157.379	4.54385	148.125	-5.10749	148.125	0.44268	148.125	-3.2857	148.125	2.78061	148.125	2.85638	157.379	5.38404
148.588	1.09976	157.931	5.84107	148.588	0.06588	148.588	-3.84598	148.588	1.2655	157.931	9.40967	148.588	-4.82836	148.588	2.09508	148.588	-2.68823	148.588	2.4977	148.588	3.16508	157.931	8.1557
149.051	-4.9886	158.483	2.59366	149.051	-3.87078	149.051	-3.01545	149.051	2.09578	158.483	2.64786	149.051	0.11374	149.051	0.45982	149.051	0.66897	149.051	-2.40741	149.051	4.82712	158.483	7.27104
149.513	1.21499	159.034	-0.71852	149.513	-2.38111	149.513	4.19791	149.513	-1.31571	159.034	1.83074	149.513	-1.34315	149.513	-1.18193	149.513	-0.8839	149.513	-0.94225	149.513	1.67365	159.034	3.65538
149.976	0.36279	159.586	-2.39003	149.976	-2.07314	149.976	3.24019	149.976	0.49768	159.586	3.79936	149.976	0.13114	149.976	0.27241	149.976	0.61728	149.976	-0.53685	149.976	0.86466	159.586	-1.96474
150.439	1.49111	160.138	-2.32894	150.439	-2.93306	150.439	-0.67042	150.439	2.15552	160.138	1.55896	150.439	1.73519	150.439	1.87461	150.439	0.0403	150.439	-1.85948	150.439	-0.89391	160.138	-2.06116
150.902	4.3227	160.69	0.15914	150.902	-3.67778	150.902	-2.40051	150.902	2.08232	160.69	1.75804	150.902	1.50993	150.902	2.97276	150.902	-1.39378	150.902	-3.26411	150.902	-2.07125	160.69	1.89378
151.364	2.38108	161.241	0.83759	151.364	-2.26414	151.364	0.21945	151.364	1.68596	161.241	2.36678	151.364	-0.62045	151.364	4.5895	151.364	0.73698	151.364	-1.91837	151.364	1.22448	161.241	2.91692
151.827	-2.18114	161.793	3.56774	151.827	4.179	151.827	-3.05643	151.827	0.05382	161.793	0.89168	151.827	0.23303	151.827	6.23512	151.827	-0.14419	151.827	3.83071	151.827	4.53766	161.793	4.01792
152.29	0.22249	162.345	5.62858	152.29	4.31772	152.29	1.68652	152.29	1.3376	162.345	0.72918	152.29	1.77994	152.29	4.23582	152.29	0.55932	152.29	3.0283	152.29	4.90081	162.345	5.80292
152.753	3.5152	162.897	0.51302	152.753	2.35605	152.753	2.49351	152.753	4.82484	162.897	2.47787	152.753	-0.41507	152.753	2.34386	152.753	-1.93703	152.753	1.94783	152.753	4.36228	162.897	5.98752
153.215	4.77647	163.448	-1.94969	153.215	0.19571	153.215	1.98086	153.215	3.74744	163.448	3.13085	153.215	-2.26425	153.215	-0.04207	153.215	-3.08903	153.215	-0.73352	153.215	2.05527	163.448	-0.47817
153.678	2.79484	164	1.67805	153.678	-1.59562	153.678	0.9682	153.678	-1.3068	164	4.26218	153.678	-1.43621	153.678	-1.78657	153.678	-0.79029	153.678	-3.91335	153.678	-0.69405	164	-0.43367
154.141	-1.60835	164.552	0.94988	154.141	-3.80727	154.141	-5.7911	154.141	1.93128	164.552	6.77123	154.141	-0.65211	154.141	1.42806	154.141	0.87601	154.141	-1.47788	154.141	0.8879	164.552	8.26454
154.603	2.50715	165.103	-0.27603	154.603	-0.65124	154.603	-1.66799	154.603	2.20888	165.103	7.42	154.603	-1.44282	154.603	-1.03693	154.603	-0.75614	154.603	-0.65007	154.603	-2.39497	165.103	7.60008
155.066	-0.90661	165.655	3.8656	155.066	-2.52711	155.066	0.14623	155.066	2.93176	165.655	4.54647	155.066	-1.60778	155.066	0.41978	155.066	-2.3884	155.066	0.84406	155.066	1.54372	165.655	5.04692
155.529	-1.45252	166.207	3.33454	155.529	-1.0266	155.529	1.62853	155.529	4.24612	166.207	2.18762	155.529	-2.08494	155.529	4.31565	155.529	-2.14157	155.529	0.5716	155.529	1.54629	166.207	1.49171
155.992	0.20778	166.759	7.53248	155.992	0.2502	155.992	2.07502	155.992	4.29201	166.759	6.08051	155.992	-0.77792	155.992	4.71286	155.992	-0.52981	155.992	0.13617	155.992	-0.13383	166.759	0.33605
156.454	-0.09766	167.31	1.84847	156.454	-3.19737	156.454	0.81716	156.454	1.23646	167.31	7.64708	156.454	3.2932	156.454	-0.93776	156.454	0.37757	156.454	1.28835	156.454	1.94809	167.31	5.55755
156.917	-0.09319	167.862	-1.91927	156.917	0.78194	156.917	1.65167	156.917	-3.68629	167.862	2.00718	156.917	2.48218	156.917	3.17604	156.917	-2.89989	156.917	-0.34047	156.917	1.95405	167.862	12.2839
157.38	2.99055	168.414	-5.24615	157.38	-3.43602	157.38	-2.13272	157.38	-1.68079	168.414	5.83278	157.38	-0.61951	157.38	1.16146	157.38	1.58767	157.38	-0.44925	157.38	-2.64086	168.414	8.16031
157.843	1.80964	168.966	2.76133	157.843	-3.58027	157.843	-0.008	157.843	0.99001	168.966	3.17484	157.843	-1.53765	157.843	0.48154	157.843	-0.5529	157.843	-0.44658	157.843	-2.24751	168.966	5.99445
158.305	2.02399	169.517	6.9014	158.305	-2.41125	158.305	5.15433	158.305	3.18638	169.517	1.73643	158.305	-1.94092	158.305	0.89805	158.305	-2.15699	158.305	0.38874	158.305	-0.19835	169.517	2.89987
158.768	3.1818	170.069	-4.64315	158.768	-2.39212	158.768	8.78748	158.768	4.29174	170.069	1.39356	158.768	-2.02547	158.768	1.23811	158.768	0.19211	158.768	0.61485	158.768	0.97789	170.069	0.87932
159.231	-0.2929	170.621	-3.00375	159.231	-4.14573	159.231	7.15433	159.231	3.93697	170.621	-0.12117	159.231	-0.54898	159.231	0.62756	159.231	3.41042	159.231	-2.30969	159.231	0.86374	170.621	4.47201
159.694	4.28193	171.172	-6.6391	159.694	-7.4246	159.694	5.5211	159.694	2.3035	171.172	3.92538	159.694	-1.36021	159.694	3.09715	159.694	-3.98119	159.694	-0.65879	159.694	-0.7756	171.172	-1.97623
160.156	1.01909	171.724	-3.367	160.156	-2.23886	160.156	6.00399	160.156	1.37534	171.724	-1.2193	160.156	3.47172	160.156	3.47823	160.156	-0.02548	160.156	2.41195	160.156	1.1285	171.724	-0.24829
160.619	-2.96032	172.276	-0.05458	160.619	0.12967	160.619	6.31066	160.619	1.6207	172.276	8.37087	160.619	1.30744	160.619	2.94262	160.619	2.55682	160.619	3.06485	160.619	0.44079	172.276	4.38179
161.082	-1.38812	172.828	0.87387	161.082	-3.01669	161.082	5.09117	161.082	1.75351	172.828	3.45593	161.082	-1.75728	161.082	3.16946	161.082	1.94725	161.082	2.24168	161.082	-0.2753	172.828	0.71983
161.545	4.10256	173.379	8.45152	161.545	-6.90544	161.545	3.3462	161.545	0.42137	173.379	4.09407	161.545	-0.60553	161.545	3.79979	161.545	0.0273	161.545	1.42446	161.545	0.49249	173.379	7.11047
162.007	-2.01857	173.931	2.58775	162.007	2.30232	162.007	5.82683	162.007	-2.85822	173.931	0.76143	162.007	-1.41696	162.007	0.51001	162.007	0.11108	162.007	0.6072	162.007	-1.97011	173.931	6.80145
162.47	-0.85604	174.483	6.704	162.47	2.20831	162.47	0.11289	162.47	1.23726	174.483	4.72318	162.47	1.04945	162.47	1.31741	162.47	0.94311	162.47	-0.21011	162.47	1.32266	174.483	2.12905
162.933	-0.59083	175.034	-0.87566	162.933	1.65882	162.933	-0.49632	162.933	3.00179	175.034	7.52009	162.933	-1.60958	162.933	1.47449	162.933	3.70553	162.933	2.19274	162.933	-1.81453	175.034	1.13729
163.396	-1.05174	175.586	-7.68144	163.396	1.29401	163.396	1.50671	163.396	4.26713	175.586	3.73394	163.396	-1.07061	163.396	-0.39935	163.396	3.28666	163.396	3.63325	163.396	-1.15935	175.586	-1.81485
163.858	-1.99842	176.138	1.40366	163.858	-0.17945	163.858	4.4017	163.858	4.40347	176.138	4.78735	163.858	0.74278	163.858	-1.94818	163.858	0.87205	163.858	2.48532	163.858	1.48336	176.138	-7.61211
164.321	-2.46468	176.69	2.22715	164.321	-2.9518	164.321	6.45181	164.321	2.92013	176.69	2.66407	164.321	-1.03174	164.321	-0.1656	164.321	-0.60725	164.321	0.09012	164.321	-0.17344	176.69	1.27492
164.784	1.65515	177.241	2.49006	164.784	1.85369	164.784	3.1716	164.784	5.95821	177.241	5.59233	164.784	1.42881	164.784	2.27311	164.784	-6.3565	164.784	3.388	164.784	-1.81362	177.241	6.30213
165.247	1.56616	177.793	6.1248	165.247	4.51986	165.247	1.79259	165.247	-0.60785	177.793	3.87072	165.247	-1.37691	165.247	-2.80516	165.247	-4.59572	165.247	-0.13257	165.247	3.36479	177.793	8.43106
165.709	2.59758	178.345	2.62419	165.709	5.25867	165.709	3.18593	165.709	2.6378	178.345	5.70604	165.709	2.30332	165.709	-1.0057	165.709	-3.24614	165.709	2.72692	165.709	3.90565	178.345	6.68364
166.172	2.85687	178.897	-3.11398	166.172	3.72531	166.172	4.2496	166.172	2.38693	178.897	4.08091	166.172	2.03161	166.172	-0.52486	166.172	-0.38922	166.172	4.04558	166.172	3.08271	178.897	8.43041
166.635	1.87425	179.448	-0.8786	166.635	1.23063	166.635	3.04877	166.635	-2.1627	179.448	-0.50772	166.635	-3.53899	166.635	-2.83567	166.635	2.23799	166.635	-0.15848	166.635	3.32458	179.448	7.74975
167.097	1.24712	180	0.54082	167.097	0.56186	167.097	-0.03006	167.097	3.07234	180	3.4801	167.097	-4.31793	167.097	-0.5382	167.097	-0.73515	167.097	-5.93025	167.097	3.93349	180	8.58507
167.56	-2.04173	180.552	5.91774	167.56	2.07552	167.56	-0.01798	167.56	0.05699	180.552	5.20155	167.56	-4.28641	167.56	-1.39205	167.56	0.99533	167.56	0.66198	167.56	1.46946	180.552	7.02014
168.023	-0.75982	181.103	3.34914	168.023	1.74263	168.023	0.34953	168.023	0.30237	181.103	8.64494	168.023	-2.89445	168.023	1.29475	168.023	-0.1237	168.023	1.68535	168.023	-3.78362	181.103	7.69018
168.486	0.77039	181.655	1.11764	168.486	1.93395	168.486	2.33314	168.486	2.69957	181.655	1.93455	168.486	0.31837	168.486	1.45761	168.486	1.36566	168.486	2.73609	168.486	-4.84345	181.655	9.57158
168.948	-1.09439	182.207	-3.45201	168.948	2.74535	168.948	1.60956	168.948	3.82937	182.207	2.22312	168.948	0.67033	168.948	1.87166	168.948	1.88901	168.948	4.38421	168.948	-2.15514	182.207	4.17576
169.411	-4.8928	182.759	-2.7435	169.411	3.16368	169.411	-2.13183	169.411	1.86883	182.759	2.655	169.411	-3.57687	169.411	4.01327	169.411	0.24064	169.411	3.51699	169.411	1.11496	182.759	9.43617
169.874	0.41878	183.31	-4.508	169.874	1.38358	169.874	1.9979	169.874	-0.32373	183.31	0.17703	169.874	-5.23262	169.874	1.51215	169.874	5.26567	169.874	-7.17287	169.874	1.12092	183.31	5.50487
170.337	7.81257	183.862	7.31457	170.337	3.00528	170.337	0.84043	170.337	-2.22838	183.862	3.43088	170.337	4.53677	170.337	4.74541	170.337	2.81729	170.337	1.67848	170.337	1.94154	183.862	-2.12105
170.799	3.74062	184.414	6.27124	170.799	1.47287	170.799	0.57631	170.799	-0.73232	184.414	4.81404	170.799	3.59645	170.799	3.59851	170.799	2.95119	170.799	-0.11497	170.799	0.87126	184.414	5.19603
171.262	0.0276	184.966	6.44026	171.262	0.94251	171.262	-1.49472	171.262	3.13616	184.966	-0.99001	171.262	2.72059	171.262	2.51104	171.262	4.7022	171.262	-0.43671	171.262	-0.29968	184.966	9.65387
171.725	-0.21928	185.517	1.95525	171.725	1.87366	171.725	-1.90209	171.725	4.65606	185.517	3.56697	171.725	3.50831	171.725	1.35588	171.725	4.5615	171.725	1.4345	171.725	-2.83902	185.517	2.97181
172.188	0.38509	186.069	1.5103	172.188	1.80522	172.188	3.16055	172.188	1.10508	186.069	3.9537	172.188	2.12917	172.188	-1.35871	172.188	0.64412	172.188	0.84163	172.188	-6.57904	186.069	8.11084
172.65	-0.43422	186.621	1.27423	172.65	-3.94947	172.65	3.59255	172.65	6.32584	186.621	5.94596	172.65	-2.78194	172.65	-0.56548	172.65	3.1993	172.65	1.68145	172.65	2.48843	186.621	8.56813
173.113	-0.06982	187.172	0.94064	173.113	0.0538	173.113	-0.55575	173.113	0.648	187.172	1.11018	173.113	-2.38535	173.113	-1.99551	173.113	-0.39888	173.113	3.26289	173.113	1.66425	187.172	7.41829
173.576	0.91207	187.724	-2.3493	173.576	1.56083	173.576	-1.86101	173.576	-0.08339	187.724	0.30015	173.576	-3.31862	173.576	-0.70846	173.576	3.62986	173.576	0.24254	173.576	1.77678	187.724	1.45623
174.039	1.33472	188.276	-1.88609	174.039	0.01101	174.039	1.62845	174.039	1.03549	188.276	1.87465	174.039	-0.46015	174.039	1.76483	174.039	4.07421	174.039	-2.65191	174.039	1.77978	188.276	3.04684
174.501	1.87741	188.828	0.54372	174.501	-2.57528	174.501	4.92649	174.501	1.91263	188.828	1.57705	174.501	4.18467	174.501	2.83382	174.501	-0.3917	174.501	-1.15222	174.501	2.57583	188.828	4.92472
174.964	4.3306	189.379	3.03489	174.964	-3.56695	174.964	-0.76828	174.964	3.64714	189.379	2.05229	174.964	1.59386	174.964	0.67266	174.964	0.3933	174.964	5.59089	174.964	6.5084	189.379	7.08699
175.427	1.49694	189.931	1.69392	175.427	-6.99605	175.427	0.06779	175.427	6.39731	189.931	2.59254	175.427	-2.49457	175.427	3.14628	175.427	-0.49005	175.427	3.1245	175.427	-3.37357	189.931	6.23286
175.89	2.49892	190.483	-3.26019	175.89	-3.96055	175.89	1.60847	175.89	1.64665	190.483	2.66466	175.89	2.5415	175.89	1.39276	175.89	0.15811	175.89	0.65793	175.89	-0.55777	190.483	6.48459
176.352	3.09428	191.034	0.64189	176.352	-0.79278	176.352	0.89503	176.352	2.30889	191.034	3.75545	176.352	2.27903	176.352	-1.07783	176.352	-2.1976	176.352	0.30582	176.352	0.68677	191.034	8.89904
176.815	0.97372	191.586	1.28655	176.815	1.42425	176.815	-0.09309	176.815	3.76742	191.586	-0.93508	176.815	-0.76323	176.815	-1.76813	176.815	-3.16647	176.815	0.43311	176.815	1.63529	191.586	4.74147
177.278	-1.91176	192.138	0.04004	177.278	2.00392	177.278	0.50875	177.278	0.87863	192.138	-0.17941	177.278	-1.68603	177.278	0.08612	177.278	-0.55516	177.278	-0.74401	177.278	3.87785	192.138	3.6107
177.741	2.53947	192.69	-2.74201	177.741	-1.27691	177.741	1.75482	177.741	-3.42864	192.69	-2.45481	177.741	-0.06671	177.741	2.50785	177.741	-0.47728	177.741	-3.19058	177.741	2.23541	192.69	1.09509
178.203	0.52922	193.241	-3.42203	178.203	-3.88278	178.203	1.34673	178.203	3.17709	193.241	-2.24348	178.203	-1.70376	178.203	1.68525	178.203	-1.3609	178.203	-0.70182	178.203	0.5929	193.241	-2.00472
178.666	0.11659	193.793	-0.50534	178.666	-2.45202	178.666	-2.65005	178.666	2.80437	193.793	3.48433	178.666	-2.68726	178.666	1.51626	178.666	-1.47729	178.666	-1.49773	178.666	2.21852	193.793	-1.98694
179.129	-0.83488	194.345	3.57024	179.129	-1.40123	179.129	-1.84829	179.129	0.77865	194.345	3.93413	179.129	-0.63234	179.129	0.08399	179.129	-0.47899	179.129	-1.70521	179.129	0.87369	194.345	1.00718
179.592	-0.83315	194.897	3.37163	179.592	-2.2965	179.592	1.75242	179.592	-1.53392	194.897	0.76993	179.592	1.08223	179.592	-1.16632	179.592	1.182	179.592	-0.56629	179.592	-1.42816	194.897	2.25797
180.054	1.70103	195.448	0.10564	180.054	-3.7442	180.054	2.6265	180.054	-3.62135	195.448	-1.86784	180.054	0.01747	180.054	0.0671	180.054	2.33617	180.054	1.08646	180.054	0.53965	195.448	-2.67228
180.517	2.52992	196	-1.39154	180.517	0.38962	180.517	1.39389	180.517	-0.57833	196	0.49734	180.517	6.64436	180.517	3.36641	180.517	0.69959	180.517	2.73042	180.517	8.77046	196	0.61908
180.98	0.67974	196.552	-7.48997	180.98	2.20319	180.98	8.73796	180.98	-2.72309	196.552	0.91362	180.98	4.69264	180.98	-0.36067	180.98	1.32519	180.98	-0.28189	180.98	3.03391	196.552	5.99641
181.442	1.01611	197.103	-6.59744	181.442	-0.86139	181.442	5.10855	181.442	-0.15887	197.103	-0.70527	181.442	0.42467	181.442	3.38302	181.442	3.95613	181.442	-2.36194	181.442	0.66574	197.103	2.66938
181.905	0.11571	197.655	-1.67634	181.905	-3.23045	181.905	2.86106	181.905	2.3888	197.655	1.49865	181.905	-3.6546	181.905	3.97771	181.905	3.44538	181.905	-2.29098	181.905	0.70459	197.655	-2.8637
182.368	-1.73486	198.207	-1.39911	182.368	-2.81251	182.368	3.98911	182.368	1.45203	198.207	3.88486	182.368	-4.92898	182.368	-0.22067	182.368	1.15754	182.368	-1.6535	182.368	1.53514	198.207	-2.84039
182.831	-1.1214	198.759	-2.4949	182.831	-1.13782	182.831	1.45843	182.831	-2.65174	198.759	0.83478	182.831	-1.69508	182.831	-2.35198	182.831	2.66317	182.831	-2.74208	182.831	2.36573	198.759	2.5634
183.293	1.81545	199.31	-3.52958	183.293	0.66823	183.293	2.29519	183.293	1.21694	199.31	-0.33897	183.293	0.81052	183.293	-1.52566	183.293	2.67543	183.293	1.38693	183.293	3.19637	199.31	-1.20975
183.756	-2.602	199.862	-0.27252	183.756	0.76397	183.756	-1.23207	183.756	1.91927	199.862	1.82972	183.756	1.09868	183.756	1.45432	183.756	-1.01224	183.756	-0.31187	183.756	2.5894	199.862	-2.05312
184.219	-2.41388	200.414	-3.46505	184.219	1.37954	184.219	2.40571	184.219	0.35624	200.414	0.98705	184.219	1.10345	184.219	2.55759	184.219	-3.49562	184.219	-0.01201	184.219	2.88343	200.414	-0.65983
184.682	-0.06286	200.966	-6.31907	184.682	1.53436	184.682	4.14329	184.682	1.69749	200.966	2.04714	184.682	0.35304	184.682	2.56175	184.682	-2.81792	184.682	-0.63792	184.682	2.94521	200.966	0.36739
185.144	2.09422	201.517	-4.18858	185.144	1.09658	185.144	1.36868	185.144	5.21996	201.517	-0.59902	185.144	-0.66295	185.144	2.54725	185.144	1.16463	185.144	-1.88211	185.144	2.93961	201.517	-0.54083
185.607	5.27847	202.069	2.09013	185.607	1.76833	185.607	4.9165	185.607	1.92241	202.069	1.02491	185.607	0.16138	185.607	2.63993	185.607	6.58371	185.607	2.67483	185.607	5.10212	202.069	0.62162
186.07	-4.15762	202.621	1.39471	186.07	1.92507	186.07	3.68314	186.07	-1.63207	202.621	6.22818	186.07	0.15266	186.07	4.25918	186.07	2.47138	186.07	-3.094	186.07	-1.49126	202.621	3.39527
186.533	-1.0432	203.172	3.05734	186.533	4.00361	186.533	2.11614	186.533	1.37748	203.172	-0.89317	186.533	-1.20039	186.533	3.18318	186.533	-0.33929	186.533	-0.68874	186.533	0.74531	203.172	0.73454
186.995	-0.83203	203.724	7.61302	186.995	3.95888	186.995	1.99668	186.995	-0.62644	203.724	-3.9634	186.995	0.20205	186.995	0.02801	186.995	-1.77679	186.995	2.43466	186.995	1.33828	203.724	1.3991
187.458	-2.64877	204.276	-0.90319	187.458	1.98204	187.458	2.83577	187.458	-1.10222	204.276	3.15965	187.458	1.85703	187.458	-0.75392	187.458	-2.88328	187.458	1.5697	187.458	0.36297	204.276	-0.73016
187.921	-1.71014	204.828	0.07941	187.921	0.63576	187.921	3.35372	187.921	4.26432	204.828	2.5419	187.921	0.89615	187.921	2.54905	187.921	-3.09863	187.921	-2.60214	187.921	0.83587	204.828	3.67389
188.384	1.59489	205.379	-3.8898	188.384	3.94798	188.384	2.54067	188.384	-0.11617	205.379	1.57004	188.384	-0.76282	188.384	2.55069	188.384	2.61776	188.384	-0.1107	188.384	3.33653	205.379	-3.66413
188.846	4.54012	205.931	2.72498	188.846	4.68833	188.846	1.72761	188.846	-1.80539	205.931	-2.83828	188.846	-0.76256	188.846	3.39381	188.846	0.37649	188.846	3.97991	188.846	3.36971	205.931	-2.17347
189.309	2.95364	206.483	-6.43865	189.309	4.21916	189.309	0.91193	189.309	-0.05492	206.483	2.96306	189.309	-3.29694	189.309	3.56812	189.309	-0.16516	189.309	3.02099	189.309	2.74855	206.483	0.81076
189.772	2.13395	207.034	-4.78643	189.772	4.3328	189.772	1.95452	189.772	2.08983	207.034	0.59729	189.772	-2.8892	189.772	1.23409	189.772	-1.54581	189.772	2.86803	189.772	0.99682	207.034	4.1997
190.235	2.54553	207.586	-2.38098	190.235	2.03543	190.235	1.11517	190.235	1.6316	207.586	-0.15959	190.235	-0.741	190.235	-1.72101	190.235	-3.43021	190.235	2.49717	190.235	-0.3273	207.586	6.93872
190.697	2.23441	208.138	-6.2974	190.697	-4.47277	190.697	-3.64088	190.697	-1.564	208.138	1.26768	190.697	-1.05965	190.697	-2.29167	190.697	-3.564	190.697	-1.16426	190.697	0.27691	208.138	1.35254
191.16	2.23895	208.69	0.07747	191.16	-1.15968	191.16	5.44996	191.16	2.57454	208.69	3.58672	191.16	-3.5444	191.16	-1.49693	191.16	0.50324	191.16	-1.98401	191.16	-0.52313	208.69	5.98959
191.623	1.81635	209.241	2.8564	191.623	-2.58136	191.623	1.11553	191.623	2.36507	209.241	0.13163	191.623	-0.63894	191.623	0.09959	191.623	-0.66138	191.623	1.03665	191.623	0.17515	209.241	3.19057
192.086	2.61811	209.793	3.59236	192.086	0.60216	192.086	1.4072	192.086	0.83789	209.793	-4.95894	192.086	1.48776	192.086	0.5638	192.086	0.04683	192.086	3.16509	192.086	3.9774	209.793	1.30579
192.548	1.33677	210.345	1.46905	192.548	0.51751	192.548	1.79299	192.548	0.88597	210.345	1.39688	192.548	1.89878	192.548	1.40651	192.548	1.67483	192.548	2.72408	192.548	3.47904	210.345	0.06901
193.011	-0.42367	210.897	4.38447	193.011	-2.55731	193.011	0.40009	193.011	1.67241	210.897	4.12584	193.011	0.84678	193.011	2.82274	193.011	3.09207	193.011	0.00396	193.011	-0.80948	210.897	3.35132
193.474	2.1898	211.448	0.0728	193.474	-0.88127	193.474	-0.2699	193.474	-0.13925	211.448	2.56841	193.474	-0.66636	193.474	3.46121	193.474	3.49886	193.474	-3.23057	193.474	-1.35781	211.448	0.34064
193.936	1.36542	212	-0.38027	193.936	0.93401	193.936	0.5711	193.936	-0.95634	212	4.32341	193.936	-0.6347	193.936	1.77262	193.936	-0.6335	193.936	-5.70122	193.936	1.15435	212	-2.86199
194.399	3.04741	212.552	3.38795	194.399	0.43472	194.399	3.58972	194.399	0.40998	212.552	4.61189	194.399	0.83283	194.399	0.84516	194.399	0.39966	194.399	1.26723	194.399	2.18705	212.552	1.60528
194.862	2.92166	213.103	-5.36209	194.862	1.73367	194.862	2.76607	194.862	0.41562	213.103	-4.39176	194.862	1.37708	194.862	2.80523	194.862	0.42948	194.862	1.23844	194.862	2.45322	213.103	-1.33477
195.325	1.5204	213.655	-0.67385	195.325	1.93678	195.325	1.40244	195.325	-1.41622	213.655	-0.48656	195.325	-0.13208	195.325	1.95622	195.325	0.34097	195.325	0.14575	195.325	1.30949	213.655	-4.07138
195.787	0.16885	214.207	-2.62892	195.787	0.99207	195.787	1.40866	195.787	-2.02119	214.207	0.45334	195.787	-1.96775	195.787	-2.17605	195.787	1.56158	195.787	1.38823	195.787	-0.9613	214.207	-2.99487
196.25	-0.383	214.759	0.17825	196.25	4.06645	196.25	0.32451	196.25	4.31595	214.759	-8.18993	196.25	0.50171	196.25	-1.1798	196.25	3.78242	196.25	-0.91473	196.25	-2.40434	214.759	-0.85729
196.713	-3.22281	215.31	-6.35495	196.713	4.90398	196.713	2.39303	196.713	4.06085	215.31	0.61837	196.713	2.99055	196.713	3.77668	196.713	-1.98596	196.713	0.74247	196.713	0.90485	215.31	4.06721
197.176	1.11559	215.862	-4.30955	197.176	2.30326	197.176	5.50769	197.176	1.96263	215.862	-3.30619	197.176	1.37541	197.176	2.55624	197.176	-3.64493	197.176	-0.34751	197.176	0.09609	215.862	3.12998
197.638	1.75644	216.414	-1.27627	197.638	2.09864	197.638	5.22073	197.638	0.69033	216.414	-1.30485	197.638	0.9619	197.638	1.08702	197.638	-1.36752	197.638	-0.96548	197.638	0.50926	216.414	2.15408
198.101	-0.03419	216.966	-3.36237	198.101	2.79827	198.101	1.73098	198.101	-0.4188	216.966	3.63844	198.101	0.76345	198.101	0.58511	198.101	-0.32717	198.101	-0.61856	198.101	0.80179	216.966	5.17722
198.564	0.15162	217.517	-4.09645	198.564	2.09912	198.564	-1.45138	198.564	-2.1052	217.517	1.07574	198.564	-0.20239	198.564	1.59468	198.564	-2.1523	198.564	0.2137	198.564	-1.17761	217.517	-0.57047
199.027	4.30294	218.069	-5.01057	199.027	1.28149	199.027	2.30089	199.027	-2.92273	218.069	0.79074	199.027	1.48798	199.027	6.57244	199.027	2.07882	199.027	1.04864	199.027	-4.46963	218.069	-1.61708
199.489	-1.44314	218.621	-0.26316	199.489	1.96924	199.489	6.02229	199.489	-1.00055	218.621	8.58781	199.489	1.50479	199.489	2.50511	199.489	-2.01249	199.489	1.0569	199.489	2.0938	218.621	3.11923
199.952	-1.37565	219.172	-9.27474	199.952	0.17797	199.952	2.28066	199.952	2.01957	219.172	-2.15934	199.952	3.46475	199.952	2.90439	199.952	-1.58411	199.952	1.72025	199.952	-1.02309	219.172	-3.10016
200.415	0.97483	219.724	-2.66564	200.415	-0.30023	200.415	1.27209	200.415	1.04544	219.724	-0.1425	200.415	2.6173	200.415	4.08955	200.415	-0.4348	200.415	0.64803	200.415	-2.50715	219.724	1.08478
200.878	1.55523	220.276	-1.81358	200.878	-1.20366	200.878	1.62789	200.878	-1.65369	220.276	6.29243	200.878	1.44923	200.878	3.10461	200.878	0.97212	200.878	-0.60775	200.878	0.07304	220.276	6.11874
201.34	-0.61489	220.828	-5.34752	201.34	-4.02524	201.34	-0.74021	201.34	-2.65884	220.828	5.98837	201.34	2.99765	201.34	0.29101	201.34	1.7572	201.34	-0.30434	201.34	3.4144	220.828	-7.00066
201.803	3.15375	221.379	1.49012	201.803	-0.02752	201.803	1.7506	201.803	-7.60448	221.379	-1.02906	201.803	-0.29591	201.803	4.3916	201.803	-6.42118	201.803	-2.77748	201.803	2.57475	221.379	5.02988
202.266	-1.3789	221.931	-5.75397	202.266	-2.82767	202.266	3.07706	202.266	-3.90344	221.931	0.61804	202.266	-1.23892	202.266	1.47935	202.266	-2.16335	202.266	-0.53337	202.266	-0.59475	221.931	5.78236
202.729	-2.37413	222.483	-3.93932	202.729	-1.27537	202.729	5.55605	202.729	-0.98566	222.483	0.2917	202.729	-0.19461	202.729	-3.04956	202.729	-3.30311	202.729	-0.50627	202.729	-2.67698	222.483	0.50676
203.191	-1.75712	223.034	-6.25395	203.191	-0.15521	203.191	4.70479	203.191	1.0639	223.034	-1.71427	203.191	1.02679	203.191	-2.28523	203.191	-3.07007	203.191	-1.32705	203.191	-0.3602	223.034	3.26803
203.654	-0.77565	223.586	-7.48006	203.654	-1.1417	203.654	2.19277	203.654	2.19293	223.586	3.98764	203.654	0.77646	203.654	1.34639	203.654	-0.87195	203.654	-1.61116	203.654	3.01815	223.586	2.11968
204.117	0.36624	224.138	0.04298	204.117	-2.4128	204.117	2.54264	204.117	1.41819	224.138	4.38178	204.117	-0.91379	204.117	-0.04276	204.117	-0.94947	204.117	-0.87571	204.117	1.76087	224.138	-1.47087
204.58	0.37078	224.69	0.66945	204.58	-0.89338	204.58	-0.75124	204.58	-5.1819	224.69	1.58377	204.58	3.23008	204.58	-5.82655	204.58	-1.69186	204.58	-0.88061	204.58	3.43918	224.69	2.14219
205.042	0.71054	225.241	2.22039	205.042	2.27312	205.042	2.36227	205.042	-1.99955	225.241	2.91786	205.042	-0.13616	205.042	-1.8248	205.042	4.28698	205.042	-2.38478	205.042	0.57966	225.241	2.1612
205.505	4.31601	225.793	-4.70766	205.505	2.2056	205.505	2.60329	205.505	0.59231	225.793	0.0674	205.505	0.98114	205.505	1.37358	205.505	5.10007	205.505	2.36732	205.505	2.49943	225.793	-0.41542
205.968	2.56142	226.345	-5.31629	205.968	1.7915	205.968	1.16707	205.968	1.44327	226.345	-1.64287	205.968	1.43896	205.968	4.26326	205.968	3.86769	205.968	6.1404	205.968	1.32671	226.345	1.53432
206.431	-2.66628	226.897	-2.00373	206.431	1.81831	206.431	-0.11948	206.431	0.39551	226.897	-0.07882	206.431	-0.08769	206.431	4.0556	206.431	1.39901	206.431	4.73336	206.431	-2.44562	226.897	2.14429
206.893	0.15895	227.448	-4.93304	206.893	0.43435	206.893	-0.31758	206.893	-2.2031	227.448	-0.57446	206.893	0.5556	206.893	-4.34467	206.893	-4.63897	206.893	-0.11746	206.893	0.59922	227.448	2.97579
207.356	-2.77609	228	-6.05644	207.356	2.09955	207.356	1.75326	207.356	0.28893	228	-0.0369	207.356	-1.08644	207.356	-4.34303	207.356	-3.87183	207.356	-3.41881	207.356	0.62456	228	-0.61827
207.819	2.30511	228.552	-3.73486	207.819	0.88108	207.819	-0.48879	207.819	-0.82213	228.552	4.05038	207.819	-1.28962	207.819	0.71537	207.819	-0.80923	207.819	-0.22126	207.819	-0.82869	228.552	1.40608
208.281	3.551	229.103	1.7477	208.281	-0.116	208.281	2.40676	208.281	-0.26482	229.103	3.71169	208.281	-0.17751	208.281	1.55957	208.281	0.88792	208.281	2.81992	208.281	-1.37155	229.103	3.11374
208.744	3.61043	229.655	-2.85561	208.744	0.5904	208.744	4.61977	208.744	2.4104	229.655	-0.49748	208.744	-0.40758	208.744	1.03909	208.744	1.69426	208.744	1.91037	208.744	-0.60949	229.655	2.67651
209.207	4.35969	230.207	-3.36375	209.207	2.36106	209.207	2.45401	209.207	4.31034	230.207	-3.20651	209.207	-1.66002	209.207	1.86044	209.207	2.293	209.207	-2.84011	209.207	0.63228	230.207	-1.2158
209.67	2.43637	230.759	-3.51222	209.67	2.27375	209.67	0.02858	209.67	0.49834	230.759	-1.33482	209.67	0.8262	209.67	2.48585	209.67	2.33625	209.67	-6.60964	209.67	0.58592	230.759	-2.45932
210.132	2.80836	231.31	-0.10192	210.132	-0.05002	210.132	-1.1917	210.132	4.0853	231.31	-0.44446	210.132	2.49153	210.132	-0.82034	210.132	1.44969	210.132	-1.64231	210.132	-1.08141	231.31	-3.12985
210.595	2.18237	231.862	-2.21907	210.595	2.33937	210.595	-3.1216	210.595	1.23447	231.862	1.00548	210.595	0.01156	210.595	-2.75429	210.595	2.75578	210.595	4.0428	210.595	2.79638	231.862	-7.63727
211.058	-0.43292	232.414	-6.95375	211.058	1.9319	211.058	-2.84266	211.058	1.2659	232.414	-2.62805	211.058	0.35075	211.058	-1.80856	211.058	3.41115	211.058	3.60875	211.058	3.62322	232.414	0.53639
211.521	-2.21239	232.966	-2.1905	211.521	-0.56494	211.521	-1.17359	211.521	2.36867	232.966	-4.37698	211.521	1.09597	211.521	-0.71598	211.521	1.30127	211.521	0.51333	211.521	2.67254	232.966	6.12928
211.983	-0.94202	233.517	0.54452	211.983	-1.6792	211.983	-0.57239	211.983	1.13628	233.517	-0.39381	211.983	-0.38528	211.983	-1.35873	211.983	-2.99253	211.983	-0.6114	211.983	1.77542	233.517	2.65238
212.446	1.83984	234.069	-4.81686	212.446	1.61795	212.446	-3.81049	212.446	-1.58603	234.069	2.94889	212.446	-1.1587	212.446	-1.3083	212.446	-4.5136	212.446	0.22623	212.446	-2.27412	234.069	2.17131
212.909	-5.96831	234.621	-4.64718	212.909	1.48427	212.909	1.58669	212.909	-2.13404	234.621	1.0122	212.909	1.33443	212.909	1.17505	212.909	1.21742	212.909	0.23182	212.909	2.67587	234.621	5.5452
213.372	-4.22923	235.172	-0.61678	213.372	1.4666	213.372	3.01209	213.372	-0.24719	235.172	-3.08626	213.372	-1.46617	213.372	-0.9985	213.372	-4.24169	213.372	-1.09644	213.372	-0.29523	235.172	0.99654
213.834	-0.84582	235.724	0.80451	213.834	1.07333	213.834	4.17227	213.834	2.742	235.724	-0.43239	213.834	-2.64975	213.834	-0.8658	213.834	-2.68839	213.834	-0.2893	213.834	-2.30141	235.724	-0.05819
214.297	2.36841	236.276	-3.63697	214.297	-0.03042	214.297	5.68472	214.297	3.40485	236.276	1.75798	214.297	-2.45752	214.297	0.04155	214.297	1.15787	214.297	-0.67142	214.297	-1.00352	236.276	2.97994
214.76	5.17057	236.828	-0.98306	214.76	-1.04789	214.76	5.89637	214.76	0.4769	236.828	-2.03135	214.76	-2.84249	214.76	-1.3168	214.76	-1.49075	214.76	-3.84706	214.76	1.26858	236.828	2.18395
215.223	3.52028	237.379	-4.15581	215.223	1.44609	215.223	1.34956	215.223	0.48873	237.379	0.69021	215.223	-1.17623	215.223	-1.31516	215.223	-1.47849	215.223	1.11254	215.223	-1.22711	237.379	0.52297
215.685	1.05515	237.931	-3.49435	215.685	3.94997	215.685	-0.37867	215.685	-1.66291	237.931	2.49153	215.685	-2.73634	215.685	3.50436	215.685	-2.34472	215.685	-1.98028	215.685	-1.28909	237.931	0.21905
216.148	-1.14228	238.483	0.9722	216.148	2.62744	216.148	-3.93267	216.148	2.92771	238.483	0.00526	216.148	-1.19891	216.148	2.76439	216.148	-1.84905	216.148	-2.73363	216.148	0.0048	238.483	-0.36699
216.611	-0.41004	239.034	-3.12551	216.611	1.16468	216.611	-2.70501	216.611	3.05195	239.034	-2.48411	216.611	-1.01748	216.611	2.15568	216.611	-3.8118	216.611	0.06618	216.611	4.00771	239.034	3.52615
217.074	0.73794	239.586	-1.27171	217.074	-0.20272	217.074	1.67075	217.074	-0.23627	239.586	-2.74463	217.074	-1.47709	217.074	3.27115	217.074	-5.89936	217.074	2.08687	217.074	5.67574	239.586	3.96876
217.536	-0.74128	240.138	-4.62104	217.536	-2.40609	217.536	3.2377	217.536	-0.53588	240.138	-1.73027	217.536	0.17639	217.536	3.91136	217.536	-3.56155	217.536	-1.46755	217.536	0.73765	240.138	3.01741
217.999	1.38701	240.69	-4.86584	217.999	-2.24829	217.999	-0.49783	217.999	-1.08643	240.69	-3.04204	217.999	1.8701	217.999	-1.07299	217.999	2.19547	217.999	-6.44794	217.999	0.76308	240.69	0.54955
218.462	2.28981	241.241	-0.84543	218.462	0.90199	218.462	-1.4724	218.462	-0.32255	241.241	-1.84591	218.462	5.86724	218.462	-3.6907	218.462	-0.61018	218.462	-4.36579	218.462	0.75176	241.241	1.95654
218.925	1.55831	241.793	-2.522	218.925	2.39596	218.925	-1.06482	218.925	1.13233	241.793	0.98091	218.925	3.28299	218.925	-3.1154	218.925	0.42451	218.925	-1.24896	218.925	-1.08593	241.793	6.25887
219.387	1.64847	242.345	-4.31838	219.387	1.02612	219.387	0.002	219.387	0.14973	242.345	0.09037	219.387	0.54013	219.387	-0.55347	219.387	1.15125	219.387	0.31014	219.387	-2.24142	242.345	5.37972
219.85	1.28581	242.897	-6.5658	219.85	-1.24108	219.85	-0.09521	219.85	-1.25645	242.897	2.66929	219.85	-0.53482	219.85	1.69065	219.85	-0.52714	219.85	1.12556	219.85	-1.42219	242.897	3.68869
220.313	-2.03033	243.448	-6.64747	220.313	-1.25561	220.313	-2.74333	220.313	0.80731	243.448	-0.60866	220.313	-1.98122	220.313	1.46403	220.313	-3.023	220.313	2.29112	220.313	0.56674	243.448	4.81158
220.775	-2.02578	244	-6.29707	220.775	-0.41599	220.775	-3.55913	220.775	-0.27635	244	-0.67108	220.775	-1.9698	220.775	-0.15776	220.775	0.3008	220.775	-5.97163	220.775	-1.08307	244	2.00712
221.238	2.20536	244.552	-9.16073	221.238	0.56047	221.238	0.57438	221.238	-1.11823	244.552	-0.25971	221.238	0.30537	221.238	-1.81539	221.238	-2.38889	221.238	-7.42825	221.238	-1.97835	244.552	1.4774
221.701	3.20997	245.103	-6.68621	221.701	1.3415	221.701	3.37901	221.701	-0.75353	245.103	-3.48224	221.701	1.04309	221.701	-1.13114	221.701	-1.0046	221.701	-2.34054	221.701	-1.02743	245.103	0.72064
222.164	-0.80796	245.655	-2.91904	222.164	0.49829	222.164	4.82861	222.164	0.50972	245.655	0.13173	222.164	0.63241	222.164	0.09213	222.164	0.63171	222.164	2.17988	222.164	-1.04917	245.655	2.58812
222.626	-4.61411	246.207	-0.40094	222.626	0.58861	222.626	3.66317	222.626	0.505	246.207	1.62711	222.626	-0.95182	222.626	-0.33128	222.626	0.162	222.626	1.59354	222.626	-1.943	246.207	3.39836
223.089	-0.08328	246.759	1.60001	223.089	5.39958	223.089	-1.48707	223.089	-2.49533	246.759	1.58	223.089	-3.9351	223.089	-3.1625	223.089	-1.31605	223.089	-3.23547	223.089	-0.76259	246.759	7.07728
223.552	3.60176	247.31	-5.29232	223.552	2.24435	223.552	-0.64686	223.552	2.48529	247.31	0.98426	223.552	-3.90346	223.552	-1.5046	223.552	-0.48444	223.552	0.91077	223.552	3.36461	247.31	9.61296
224.015	2.93545	247.862	-7.35819	224.015	-0.31159	224.015	0.93763	224.015	0.57347	247.862	-2.47412	224.015	-1.66614	224.015	-2.03535	224.015	-1.06782	224.015	-1.59886	224.015	0.85323	247.862	4.66862
224.477	0.85477	248.414	-2.21814	224.477	1.77632	224.477	-0.81475	224.477	-2.9427	248.414	-0.97455	224.477	-2.03334	224.477	-0.02267	224.477	-1.30061	224.477	-2.06507	224.477	2.67661	248.414	4.21051
224.94	-0.25131	248.966	-2.96159	224.94	-0.46828	224.94	-1.71999	224.94	-4.66862	248.966	0.25459	224.94	-1.29001	224.94	0.09445	224.94	-1.29712	224.94	-2.83648	224.94	4.0294	248.966	6.62962
225.403	1.40597	249.517	-2.09371	225.403	-5.01387	225.403	0.18453	225.403	-3.09572	249.517	-1.35436	225.403	1.12001	225.403	-2.04804	225.403	-0.62057	225.403	-3.70563	225.403	2.61042	249.517	5.97136
225.866	5.52067	250.069	-1.72764	225.866	1.5552	225.866	2.56309	225.866	0.60124	250.069	-1.71898	225.866	1.13288	225.866	-0.98162	225.866	1.62812	225.866	-0.68387	225.866	1.80582	250.069	5.60073
226.328	-1.49818	250.621	-3.40514	226.328	-1.61379	226.328	3.40689	226.328	-1.61327	250.621	-3.70054	226.328	1.16461	226.328	3.14618	226.328	1.70389	226.328	-1.51	226.328	0.98005	250.621	9.40135
226.791	-0.64347	251.172	0.34072	226.791	-3.59087	226.791	2.44998	226.791	1.48963	251.172	-6.89825	226.791	1.90181	226.791	1.54565	226.791	0.20773	226.791	-4.50554	226.791	0.15425	251.172	6.71608
227.254	-1.62022	251.724	1.44956	227.254	-5.83966	227.254	-0.16133	227.254	2.42232	251.724	-6.13382	227.254	2.7428	227.254	1.25857	227.254	-0.87127	227.254	-3.39667	227.254	-3.99848	251.724	3.50204
227.717	-1.97947	252.276	-0.80446	227.717	-5.2562	227.717	-0.40757	227.717	1.7487	252.276	-0.06067	227.717	0.90516	227.717	2.07277	227.717	-0.12802	227.717	-2.36246	227.717	-4.83778	252.276	4.44075
228.179	-0.51615	252.828	-0.18056	228.179	-2.15812	228.179	2.07359	228.179	1.357	252.828	0.89466	228.179	-2.36479	228.179	2.2642	228.179	1.7087	228.179	-2.94235	228.179	-0.05448	252.828	2.11483
228.642	-0.90602	253.379	-0.11556	228.642	-2.01895	228.642	1.97905	228.642	2.40997	253.379	-1.53441	228.642	-1.01141	228.642	0.69498	228.642	1.35017	228.642	-0.7479	228.642	3.73129	253.379	1.50504
229.105	-0.0695	253.931	0.46514	229.105	0.48871	229.105	-0.1011	229.105	7.41367	253.931	-2.52222	229.105	-5.13956	229.105	0.72912	229.105	-4.39787	229.105	-4.07021	229.105	0.40934	253.931	6.73233
229.568	-0.64586	254.483	1.561	229.568	-0.53584	229.568	-1.82465	229.568	3.94004	254.483	-0.50739	229.568	-1.51407	229.568	2.12098	229.568	-5.32367	229.568	-5.28221	229.568	-4.34214	254.483	8.45711
230.03	-0.63684	255.034	0.84476	230.03	-1.11121	230.03	-0.7983	230.03	1.48089	255.034	1.56116	230.03	-2.97245	230.03	-0.51975	230.03	-4.80936	230.03	-4.50122	230.03	-4.48278	255.034	8.76283
230.493	0.88787	255.586	-3.29547	230.493	0.43115	230.493	0.2306	230.493	-1.56819	255.586	-1.17705	230.493	-4.64575	230.493	-4.03322	230.493	-0.31016	230.493	-3.56829	230.493	-3.07495	255.586	5.03651
230.956	3.07423	256.138	-5.49408	230.956	3.2867	230.956	0.79364	230.956	-4.65792	256.138	-4.87525	230.956	-2.72337	230.956	-4.09867	230.956	6.67854	230.956	-2.768	230.956	-2.6763	256.138	1.90497
231.419	2.91158	256.69	-2.40395	231.419	4.03834	231.419	5.48321	231.419	-0.02581	256.69	-4.96741	231.419	-2.60792	231.419	0.74222	231.419	6.53403	231.419	0.35115	231.419	-0.93292	256.69	3.33505
231.881	-1.59633	257.241	-4.47209	231.881	2.39239	231.881	2.17231	231.881	1.91161	257.241	0.34101	231.881	0.73908	231.881	0.74386	231.881	0.66364	231.881	-2.11924	231.881	3.21721	257.241	11.9551
232.344	-2.74057	257.793	-8.06493	232.344	-0.64175	232.344	-0.79765	232.344	1.33507	257.793	0.78531	232.344	3.37259	232.344	1.40974	232.344	0.36297	232.344	-1.84198	232.344	-0.20579	257.793	16.6136
232.807	-3.95041	258.345	-0.58193	232.807	-0.30084	232.807	2.30042	232.807	1.62829	258.345	-6.19441	232.807	-0.8986	232.807	-0.35719	232.807	-0.32228	232.807	-2.05566	232.807	-0.49315	258.345	15.7189
233.269	-2.59683	258.897	1.86709	233.269	0.02946	233.269	4.54711	233.269	0.75254	258.897	-3.71679	233.269	-3.55067	233.269	-1.89943	233.269	-1.26496	233.269	-1.83115	233.269	0.22974	258.897	11.6874
233.732	2.20966	259.448	-5.29101	233.732	-2.01739	233.732	1.90633	233.732	-1.48551	259.448	0.02294	233.732	0.16585	233.732	-1.25677	233.732	-0.94948	233.732	-0.89746	233.732	-1.06052	259.448	15.3262
234.195	4.60301	260	-4.26108	234.195	-1.98915	234.195	3.20011	234.195	1.01219	260	-1.94222	234.195	-0.57253	234.195	-1.30286	234.195	0.60313	234.195	-2.49052	234.195	-1.00693	260	15.8142
234.658	1.65958	260.552	-0.27339	234.658	-1.14833	234.658	6.09829	234.658	2.9502	260.552	1.42992	234.658	2.75527	234.658	-2.09793	234.658	-3.53885	234.658	-0.82674	234.658	0.63366	260.552	14.8018
235.12	0.13666	261.103	-2.06352	235.12	-3.57297	235.12	4.60924	235.12	1.28835	261.103	-0.46516	235.12	1.3519	235.12	-2.92212	235.12	0.49376	235.12	0.84257	235.12	-0.39837	261.103	16.3419
235.583	1.94192	261.655	-4.25823	235.583	-1.8244	235.583	2.11609	235.583	1.1877	261.655	-1.50148	235.583	0.3957	235.583	0.32692	235.583	3.80303	235.583	1.49324	235.583	-0.52405	261.655	16.2138
236.046	3.97264	262.207	-6.61058	236.046	0.35891	236.046	-0.71417	236.046	1.10793	262.207	-2.99138	236.046	-0.61639	236.046	3.41745	236.046	3.08068	236.046	0.81649	236.046	-0.71455	262.207	19.1289
236.509	1.70731	262.759	-2.41918	236.509	-0.91695	236.509	-2.66065	236.509	0.15641	262.759	-1.9003	236.509	-2.24344	236.509	2.07587	236.509	-0.03889	236.509	-0.83776	236.509	-3.05694	262.759	20.9403
236.971	-7.84966	263.31	-0.13945	236.971	-0.75954	236.971	0.67435	236.971	4.02735	263.31	-1.37519	236.971	-0.60183	236.971	-1.23451	236.971	0.77856	236.971	-2.50113	236.971	-8.00985	263.31	24.927
237.434	-4.05156	263.862	-3.88558	237.434	0.0759	237.434	4.00964	237.434	0.1448	263.862	0.65062	237.434	-2.23549	237.434	-0.43269	237.434	-2.54879	237.434	-4.9831	237.434	-3.84446	263.862	25.9697
237.897	-4.34292	264.414	-6.44713	237.897	0.79372	237.897	1.66358	237.897	-0.82457	264.414	3.35151	237.897	-3.90186	237.897	-0.27389	237.897	-2.58852	237.897	-0.79041	237.897	-0.36386	264.414	28.061
238.36	-1.85359	264.966	0.07126	238.36	0.06931	238.36	1.92731	238.36	-1.258	264.966	0.6923	238.36	-1.06082	238.36	0.24719	238.36	0.21659	238.36	0.53334	238.36	-3.04571	264.966	24.4096
238.822	-0.83265	265.517	0.34893	238.822	-0.92815	238.822	3.01581	238.822	-0.03804	265.517	1.35722	238.822	-0.51692	238.822	0.09415	238.822	2.08789	238.822	-0.12841	238.822	-6.05253	265.517	26.5308
239.285	-4.09889	266.069	3.74741	239.285	-0.89668	239.285	1.84519	239.285	3.10398	266.069	1.1522	239.285	-5.20854	239.285	-0.60839	239.285	1.13802	239.285	0.21298	239.285	-3.05766	266.069	24.1707
239.748	-0.29995	266.621	5.38546	239.748	-0.74755	239.748	2.68253	239.748	3.11581	266.621	-1.61146	239.748	1.44571	239.748	2.75736	239.748	2.8073	239.748	-1.43664	239.748	1.96107	266.621	29.3216
240.211	-0.73818	267.172	2.77871	240.211	-0.06338	240.211	1.45958	240.211	-1.00243	267.172	1.70933	240.211	0.67966	240.211	2.74111	240.211	-0.55795	240.211	-1.43812	240.211	-2.9911	267.172	35.8551
240.673	-0.46453	267.724	2.46434	240.673	2.05759	240.673	3.83787	240.673	1.43088	267.724	5.66332	240.673	1.17962	240.673	4.7365	240.673	-1.20831	240.673	3.82535	240.673	-0.07214	267.724	31.1329
241.136	0.22119	268.276	0.31312	241.136	3.08547	241.136	5.20919	241.136	2.16873	268.276	5.20105	241.136	-0.93567	241.136	4.2836	241.136	-1.17513	241.136	5.57779	241.136	2.47932	268.276	33.6293
241.599	0.41011	268.828	-5.86721	241.599	2.43953	241.599	3.59197	241.599	-0.67802	268.828	6.01482	241.599	-2.82364	241.599	1.45456	241.599	-0.19864	241.599	1.65107	241.599	0.71192	268.828	26.3104
242.062	-0.10423	269.379	1.89124	242.062	0.93414	242.062	0.45173	242.062	-4.08211	269.379	5.64565	242.062	-1.605	242.062	-1.8472	242.062	1.66144	242.062	-3.47703	242.062	-3.71817	269.379	23.944
242.524	0.73009	269.931	-1.41908	242.524	0.10709	242.524	1.69273	242.524	-1.84919	269.931	3.89641	242.524	-2.4436	242.524	-5.16464	242.524	0.76303	242.524	1.49664	242.524	-2.05679	269.931	29.6906
242.987	2.75166	270.483	-5.95883	242.987	2.55542	242.987	-0.74184	242.987	2.29706	270.483	0.34235	242.987	-1.60626	242.987	-1.97007	242.987	1.57159	242.987	-3.33535	242.987	-0.38869	270.483	31.8328
243.45	0.94819	271.034	-5.18161	243.45	-0.05059	243.45	-0.29263	243.45	5.16914	271.034	-1.91636	243.45	0.53261	243.45	-0.60132	243.45	-0.20328	243.45	-2.4447	243.45	1.93246	271.034	26.6378
243.913	0.94065	271.586	-1.23124	243.913	-1.23823	243.913	2.65673	243.913	2.34893	271.586	-2.06656	243.913	1.09271	243.913	-2.17035	243.913	-0.2307	243.913	-2.85203	243.913	2.01863	271.586	20.9941
244.375	0.48907	272.138	-0.05032	244.375	-0.71967	244.375	4.76419	244.375	0.44173	272.138	3.26439	244.375	-0.04043	244.375	-3.58113	244.375	0.21853	244.375	-2.81961	244.375	0.37016	272.138	19.4121
244.838	-2.72155	272.69	-0.16787	244.838	-0.29697	244.838	3.28889	244.838	4.55051	272.69	2.41591	244.838	-1.24587	244.838	-1.62122	244.838	-1.29594	244.838	0.32041	244.838	-0.69985	272.69	22.5742
245.301	0.1534	273.241	-2.69125	245.301	2.05937	245.301	0.79323	245.301	0.66488	273.241	-0.70257	245.301	-0.43082	245.301	1.68134	245.301	-2.12583	245.301	-1.34073	245.301	0.96873	273.241	17.5587
245.764	-3.04227	273.793	0.39272	245.764	1.44058	245.764	-0.0716	245.764	4.65991	273.793	2.38521	245.764	-1.20688	245.764	-1.50798	245.764	-5.40224	245.764	1.88062	245.764	2.61829	273.793	17.6109
246.226	0.1179	274.345	-3.85428	246.226	0.52821	246.226	1.69518	246.226	2.33883	274.345	1.91708	246.226	-0.73591	246.226	-0.94649	246.226	-5.48784	246.226	-0.61457	246.226	-0.24469	274.345	15.8006
246.689	1.2678	274.897	-1.03754	246.689	0.68313	246.689	0.83082	246.689	0.42933	274.897	-1.31163	246.689	0.57815	246.689	1.21751	246.689	-2.25035	246.689	-3.32079	246.689	-0.55969	274.897	9.92183
247.152	-0.83942	275.448	-5.71175	247.152	1.29668	247.152	-1.55468	247.152	1.29908	275.448	2.38206	247.152	1.29966	247.152	0.29044	247.152	0.24635	247.152	-4.35817	247.152	0.67658	275.448	6.97406
247.614	-3.20135	276	-4.69082	247.614	1.12835	247.614	-1.07447	247.614	3.53982	276	5.80581	247.614	0.45133	247.614	-4.36657	247.614	-0.99349	247.614	-3.05014	247.614	-0.29721	276	4.79069
248.077	-3.1933	276.552	-2.49052	248.077	0.15095	248.077	5.59873	248.077	3.27146	276.552	-0.32277	248.077	-0.38023	248.077	0.63663	248.077	-0.22886	248.077	4.46839	248.077	-1.94303	276.552	3.58037
248.54	-3.63686	277.103	-8.32033	248.54	-1.49643	248.54	1.70683	248.54	0.0148	277.103	1.69711	248.54	4.4972	248.54	0.76382	248.54	-0.20627	248.54	3.83951	248.54	-0.35705	277.103	-2.15489
249.003	-0.51369	277.655	-0.24767	249.003	-3.15587	249.003	-0.51264	249.003	-1.16882	277.655	1.69935	249.003	1.10476	249.003	-1.78472	249.003	-2.77812	249.003	2.36781	249.003	-2.57113	277.655	-3.53202
249.465	-1.79312	278.207	2.3817	249.465	-1.48485	249.465	-2.17278	249.465	0.81796	278.207	-1.95724	249.465	-1.39508	249.465	-2.71771	249.465	-4.1993	249.465	0.23269	249.465	1.72235	278.207	8.24522
249.928	-2.54424	278.759	-0.45069	249.928	0.57193	249.928	-1.04682	249.928	2.6493	278.759	0.24256	249.928	-1.69537	249.928	-1.8823	249.928	-3.2392	249.928	0.21613	249.928	5.84645	278.759	3.82279
250.391	3.57868	279.31	-0.25869	250.391	-0.27844	250.391	4.21943	250.391	1.7477	279.31	-1.71938	250.391	-1.93554	250.391	-1.04687	250.391	-1.2491	250.391	3.81595	250.391	1.00474	279.31	6.13271
250.854	5.25444	279.862	-1.13116	250.854	2.07928	250.854	6.72545	250.854	4.51991	279.862	-5.27899	250.854	0.56806	250.854	-0.21137	250.854	-2.07947	250.854	4.65539	250.854	1.02613	279.862	4.22903
251.316	0.88965	280.414	-4.1636	251.316	-0.9577	251.316	6.79726	251.316	-0.5353	280.414	-5.34799	251.316	-3.43955	251.316	-1.84185	251.316	-1.35753	251.316	-0.18519	251.316	-1.40583	280.414	-1.55014
251.779	-1.13287	280.966	1.2148	251.779	-4.25757	251.779	3.90383	251.779	-2.80865	280.966	-6.94115	251.779	-0.49694	251.779	-4.80619	251.779	-2.41653	251.779	-0.6574	251.779	-0.67892	280.966	-2.3962
252.242	-0.24426	281.517	3.08995	252.242	-4.24111	252.242	0.64031	252.242	-0.5377	281.517	-4.9764	252.242	-0.26815	252.242	-5.74565	252.242	-2.17814	252.242	-1.73097	252.242	0.49839	281.517	-6.0177
252.705	1.50343	282.069	1.85696	252.705	-2.725	252.705	-1.80804	252.705	1.57099	282.069	-2.84743	252.705	-1.42851	252.705	-3.97207	252.705	-0.55627	252.705	-1.44388	252.705	0.08987	282.069	-0.14394
253.167	1.38546	282.621	0.79902	253.167	-2.12678	253.167	-2.32468	253.167	-1.00998	282.621	-1.34874	253.167	0.21193	253.167	-0.89396	253.167	0.11169	253.167	2.56426	253.167	-1.53402	282.621	2.59196
253.63	-1.5722	283.172	0.00403	253.63	2.04635	253.63	2.68426	253.63	-2.67705	283.172	-3.11596	253.63	-2.30865	253.63	0.77584	253.63	-4.05523	253.63	1.74636	253.63	0.97007	283.172	5.80061
254.093	1.60215	283.724	-6.97562	254.093	-0.27306	254.093	2.42606	254.093	-4.0819	283.724	0.0144	254.093	-0.75157	254.093	1.63417	254.093	-0.10639	254.093	-1.52704	254.093	-2.22594	283.724	2.8544
254.556	0.13949	284.276	-4.67139	254.556	1.74761	254.556	-0.57416	254.556	-3.10513	284.276	-4.37409	254.556	-2.94011	254.556	-0.78414	254.556	2.1306	254.556	-0.98584	254.556	-5.56519	284.276	-0.09441
255.018	-1.33923	284.828	-4.39203	255.018	1.33163	255.018	-3.60714	255.018	-1.9156	284.828	-2.32877	255.018	-3.86633	255.018	-0.29326	255.018	0.48429	255.018	-1.71178	255.018	-3.60904	284.828	-0.77361
255.481	-3.32413	285.379	-2.99806	255.481	-1.59323	255.481	-2.65884	255.481	-1.49566	285.379	-7.0643	255.481	-1.16104	255.481	0.84946	255.481	-0.52935	255.481	-2.63626	255.481	-0.26794	285.379	3.33999
255.944	-6.55871	285.931	-2.35865	255.944	-3.50705	255.944	1.97473	255.944	-2.00563	285.931	-1.99061	255.944	2.76633	255.944	-1.35444	255.944	1.69351	255.944	-1.39242	255.944	-1.2455	285.931	0.30877
256.407	-3.67698	286.483	-4.9971	256.407	-2.67	256.407	-3.02675	256.407	-3.67318	286.483	-1.4219	256.407	-2.23757	256.407	-2.18712	256.407	-4.97758	256.407	-2.22115	256.407	-2.93186	286.483	3.73087
256.869	-2.33093	287.034	-2.5531	256.869	-3.45929	256.869	-1.10847	256.869	-1.27487	287.034	-2.67422	256.869	2.51651	256.869	0.2329	256.869	-0.19372	256.869	-0.62068	256.869	-2.15969	287.034	-2.94264
257.332	1.49352	287.586	0.7736	257.332	-4.29098	257.332	-1.28277	257.332	-0.06574	287.586	-4.78126	257.332	2.36001	257.332	-3.09066	257.332	2.8334	257.332	-0.23561	257.332	-1.32343	287.586	-0.73882
257.795	-0.16847	288.138	-0.27599	257.795	-3.76127	257.795	-1.87646	257.795	1.25187	288.138	-6.34966	257.795	2.13614	257.795	-3.25632	257.795	0.9711	257.795	2.17862	257.795	-0.48714	288.138	3.29284
258.258	-3.38303	288.69	-4.62393	258.258	-3.13027	258.258	-1.18635	258.258	0.0729	288.69	-6.43898	258.258	1.06837	258.258	0.10357	258.258	-1.47243	258.258	2.5514	258.258	0.03264	288.69	0.53664
258.72	-2.00811	289.241	1.44975	258.72	-3.63328	258.72	0.71728	258.72	-3.34989	289.241	-3.47466	258.72	-1.87671	258.72	2.5367	258.72	0.10846	258.72	-1.47141	258.72	0.33674	289.241	-0.30734
259.183	-2.00005	289.793	-2.67167	259.183	-2.64929	259.183	-0.11285	259.183	4.16234	289.793	-1.90642	259.183	0.62903	259.183	0.8692	259.183	0.94651	259.183	2.70704	259.183	2.00772	289.793	0.5469
259.646	-1.992	290.345	-3.94189	259.646	-0.31304	259.646	0.29546	259.646	2.0964	290.345	-3.81646	259.646	3.11484	259.646	-0.79837	259.646	-4.02881	259.646	1.14353	259.646	-2.86443	290.345	-3.28395
260.108	-1.69293	290.897	-4.7947	260.108	2.93211	260.108	3.66625	260.108	1.40478	290.897	-3.50508	260.108	-0.91707	260.108	0.12818	260.108	-3.15428	260.108	2.75458	260.108	-0.66183	290.897	1.31278
260.571	-1.26058	291.448	-1.18194	260.571	1.93735	260.571	3.93295	260.571	2.42732	291.448	-4.29453	260.571	-3.82156	260.571	-0.16889	260.571	-2.60331	260.571	1.35697	260.571	1.54151	291.448	-1.09714
261.034	-0.0068	292	0.94218	261.034	-0.62157	261.034	2.55745	261.034	1.6966	292	-0.52858	261.034	-3.05515	261.034	-0.87156	261.034	-4.0732	261.034	-0.55431	261.034	2.04368	292	0.18985
261.497	1.48857	292.552	2.59592	261.497	-0.30856	261.497	2.27452	261.497	-3.00078	292.552	0.56282	261.497	-0.78714	261.497	-0.33935	261.497	-4.69891	261.497	0.81724	261.497	1.58009	292.552	-2.76949
261.959	-1.47163	293.103	1.35449	261.959	1.36375	261.959	-1.06022	261.959	-6.33887	293.103	-2.25795	261.959	-3.30988	261.959	-1.1399	261.959	2.8903	261.959	0.81224	261.959	-0.92246	293.103	0.42869
262.422	1.79993	293.655	-4.97461	262.422	-1.91268	262.422	-2.3252	262.422	-2.52053	293.655	-5.26711	262.422	-2.51346	262.422	-0.35533	262.422	-0.38576	262.422	1.64252	262.422	-2.60045	293.655	0.45038
262.885	0.52958	294.207	0.15775	262.885	-2.72664	262.885	0.05702	262.885	-2.35987	294.207	-2.55406	262.885	-2.32015	262.885	-0.18535	262.885	0.27854	262.885	-0.81553	262.885	-5.58779	294.207	0.29188
263.348	0.0114	294.759	-0.45069	263.348	-1.29979	263.348	-0.31346	263.348	-0.22583	294.759	-4.09306	263.348	-2.81653	263.348	-2.14298	263.348	-0.53474	263.348	0.79677	263.348	-2.98996	294.759	0.46506
263.81	0.85443	295.31	-1.59084	263.81	-0.11063	263.81	-1.09381	263.81	1.31316	295.31	-4.07056	263.81	-2.33528	263.81	-3.82626	263.81	-2.39222	263.81	1.85674	263.81	2.05131	295.31	3.39707
264.273	0.47199	295.862	-4.35073	264.273	-0.28442	264.273	1.08638	264.273	-0.53225	295.862	-3.99626	264.273	-0.47037	264.273	-3.50967	264.273	-2.68591	264.273	-1.33473	264.273	3.91151	295.862	1.58902
264.736	-4.90142	296.414	0.7705	264.736	2.22351	264.736	1.9259	264.736	0.30392	296.414	-2.51654	264.736	-1.30342	264.736	-5.17817	264.736	-1.08487	264.736	2.85681	264.736	3.05871	296.414	-2.7306
265.199	-0.72135	296.966	0.79156	265.199	-4.30453	265.199	-0.98301	265.199	3.07959	296.966	0.02071	265.199	2.01714	265.199	-0.13572	265.199	1.49618	265.199	-1.31006	265.199	-2.76384	296.966	-4.66711
265.661	0.41036	297.517	-4.89283	265.661	0.98749	265.661	0.11322	265.661	2.07319	297.517	-6.04273	265.661	-0.67387	265.661	1.53351	265.661	0.61147	265.661	-2.8004	265.661	-1.25037	297.517	-5.70241
266.124	-2.46582	298.069	-6.56129	266.124	2.21203	266.124	1.70221	266.124	-0.54978	298.069	-3.665	266.124	-3.82516	266.124	0.33001	266.124	-1.08411	266.124	-2.6197	266.124	-3.47212	298.069	-3.87062
266.587	-2.70405	298.621	-8.78627	266.587	1.99695	266.587	1.93991	266.587	-2.1378	298.621	-6.44096	266.587	-2.24073	266.587	-1.85295	266.587	0.31215	266.587	-0.41748	266.587	-4.54379	298.621	-2.81964
267.05	2.05442	299.172	-4.2823	267.05	4.53594	267.05	1.12403	267.05	-2.39261	299.172	-4.45445	267.05	2.45722	267.05	-2.81943	267.05	3.71935	267.05	2.18179	267.05	0.44219	299.172	-1.99746
267.512	-0.42166	299.724	0.77382	267.512	0.42746	267.512	1.89848	267.512	-5.61301	299.724	-4.10426	267.512	-3.3242	267.512	-1.22294	267.512	-1.9438	267.512	-1.14253	267.512	2.0382	299.724	-1.75111
267.975	-1.24896	300.276	0.65539	267.975	1.26553	267.975	-2.27381	267.975	0.23553	300.276	-5.40929	267.975	-5.82822	267.975	-5.36542	267.975	0.56574	267.975	-2.80763	267.975	-2.15629	300.276	-1.58514
268.438	-0.71303	300.828	-2.50049	268.438	1.3022	268.438	-1.67492	268.438	1.31301	300.828	-3.93327	268.438	-6.96915	268.438	-1.3817	268.438	-0.39202	268.438	-4.46422	268.438	-1.54762	300.828	-2.92951
268.901	-1.93789	301.379	-2.21547	268.901	0.30569	268.901	-0.25309	268.901	0.96417	301.379	-2.72757	268.901	-3.66587	268.901	-1.74947	268.901	-1.00796	268.901	-2.50585	268.901	-1.94791	301.379	-0.00797
269.363	-3.37858	301.931	0.06731	269.363	0.13256	269.363	0.48045	269.363	0.63845	301.931	-5.47247	269.363	-0.63599	269.363	-1.32828	269.363	0.06449	269.363	-1.50034	269.363	-2.21813	301.931	-1.87463
269.826	-1.38566	302.483	0.94915	269.826	-0.10715	269.826	-0.17508	269.826	0.26347	302.483	-1.32096	269.826	-1.28142	269.826	2.93811	269.826	1.03023	269.826	-3.15021	269.826	-0.35286	302.483	-4.07548
270.289	6.96798	303.034	-6.06794	270.289	-6.67215	270.289	-2.94972	270.289	-1.4772	303.034	0.29872	270.289	-1.35009	270.289	-1.07292	270.289	-2.83769	270.289	0.94877	270.289	1.96193	303.034	0.90544
270.752	-1.00845	303.586	-8.94382	270.752	-4.1627	270.752	-0.43855	270.752	-5.65397	303.586	-0.25023	270.752	-3.85479	270.752	0.59987	270.752	1.34368	270.752	1.77933	270.752	-3.06926	303.586	-0.13613
271.214	-1.96029	304.138	-1.78028	271.214	0.55351	271.214	2.07286	271.214	-4.49735	304.138	-2.65606	271.214	-0.12351	271.214	-0.53351	271.214	1.99105	271.214	1.23802	271.214	-1.12039	304.138	1.00781
271.677	-0.72172	304.69	-4.32927	271.677	-0.30447	271.677	1.40152	271.677	-1.55744	304.69	-2.74268	271.677	0.12384	271.677	2.02859	271.677	2.54458	271.677	0.40508	271.677	-0.42105	304.69	0.91104
272.14	0.38809	305.241	-2.09523	272.14	-0.90119	272.14	0.91632	272.14	1.78641	305.241	-3.66568	272.14	-1.28021	272.14	1.18591	272.14	2.32611	272.14	-0.4284	272.14	-0.16502	305.241	5.10139
272.603	0.38619	305.793	-5.90155	272.603	1.70059	272.603	2.81244	272.603	3.11156	305.793	-3.82596	272.603	-1.69744	272.603	-4.53737	272.603	0.84246	272.603	-1.45555	272.603	0.28683	305.793	2.65161
273.065	-0.7208	306.345	-3.21195	273.065	-0.51303	273.065	3.93086	273.065	-1.90218	306.345	-3.4304	273.065	-3.29163	273.065	-2.18708	273.065	0.01944	273.065	-2.86087	273.065	-2.84737	306.345	-1.50404
273.528	0.12305	306.897	-3.65859	273.528	0.3255	273.528	2.2637	273.528	-6.9159	306.897	-1.62761	273.528	-3.2896	273.528	-3.8897	273.528	0.93137	273.528	1.32057	273.528	-2.00973	306.897	-3.81814
273.991	-2.57994	307.448	-9.46051	273.991	2.58289	273.991	-0.11301	273.991	0.12944	307.448	-6.06467	273.991	-1.1421	273.991	-1.30846	273.991	-3.24562	273.991	0.53673	273.991	-0.46261	307.448	0.99942
274.453	-4.27962	308	-11.7124	274.453	0.63518	274.453	0.65545	274.453	2.782	308	-6.50521	274.453	-1.9103	274.453	-1.78022	274.453	-0.05612	274.453	0.50321	274.453	-0.42483	308	2.05456
274.916	-2.82016	308.552	-2.6647	274.916	-2.09683	274.916	2.21838	274.916	2.32839	308.552	-3.85296	274.916	-1.74931	274.916	-2.36538	274.916	2.55442	274.916	1.71797	274.916	2.54438	308.552	2.36042
275.379	-0.58715	309.103	-8.37326	275.379	-2.45747	275.379	2.21029	275.379	2.54671	309.103	-5.69898	275.379	-0.13129	275.379	-0.2416	275.379	-0.56887	275.379	2.2984	275.379	7.01964	309.103	0.91148
275.842	-3.73978	309.655	0.98838	275.842	-1.48111	275.842	0.87314	275.842	3.3478	309.655	-4.22964	275.842	-3.27816	275.842	2.75403	275.842	-2.86044	275.842	0.05972	275.842	2.8584	309.655	2.74168
276.304	-4.19628	310.207	-1.69448	276.304	-0.64235	276.304	-1.6305	276.304	3.61914	310.207	-0.33427	276.304	-3.25572	276.304	1.08361	276.304	-2.02092	276.304	1.74481	276.304	-1.3395	310.207	4.72985
276.767	-2.07349	310.759	-4.61422	276.767	-2.70518	276.767	1.31329	276.767	0.51986	310.759	-4.88659	276.767	0.3761	276.767	1.58925	276.767	-1.18131	276.767	-0.21541	276.767	1.02488	310.759	-2.30266
277.23	-1.24169	311.31	-2.94056	277.23	-3.62491	277.23	1.70819	277.23	1.01861	311.31	0.62695	277.23	-1.05685	277.23	0.74232	277.23	1.34307	277.23	-3.27939	277.23	0.99517	311.31	4.36517
277.693	-0.83587	311.862	-0.24129	277.693	-2.43601	277.693	1.05072	277.693	2.46355	311.862	3.86589	277.693	-2.05361	277.693	-0.53066	277.693	1.11137	277.693	-3.04127	277.693	-1.48121	311.862	1.91074
278.155	-0.79759	312.414	-4.14128	278.155	-0.75476	278.155	0.11913	278.155	2.58367	312.414	2.56867	278.155	-0.25062	278.155	-0.89724	278.155	-2.15062	278.155	0.19865	278.155	-2.48422	312.414	2.54985
278.618	-2.66187	312.966	-2.13433	278.618	-1.5883	278.618	-2.58899	278.618	2.19661	312.966	-3.11542	278.618	-0.19701	278.618	0.15151	278.618	-2.83303	278.618	0.96706	278.618	1.41241	312.966	5.47117
279.081	-2.65382	313.517	-1.69969	279.081	-2.42188	279.081	1.59697	279.081	0.52511	313.517	-2.27666	279.081	0.64132	279.081	3.49836	279.081	-1.08426	279.081	0.96949	279.081	-6.92917	313.517	1.69641
279.544	1.08399	314.069	-5.33851	279.544	0.47123	279.544	1.32256	279.544	-2.40332	314.069	-1.72439	279.544	-0.73693	279.544	-0.60204	279.544	-1.63177	279.544	2.46382	279.544	-6.36741	314.069	-2.89454
280.006	0.87139	314.621	-7.33182	280.006	1.38761	280.006	0.48959	280.006	1.14207	314.621	-5.49158	280.006	1.6658	280.006	-0.93517	280.006	-3.63243	280.006	0.06491	280.006	-4.12105	314.621	-2.7213
280.469	-0.37186	315.172	-5.1174	280.469	-0.2883	280.469	-0.34239	280.469	0.9832	315.172	-3.74647	280.469	2.49168	280.469	1.159	280.469	-3.65595	280.469	-2.01587	280.469	-3.29887	315.172	-0.76532
280.932	-0.87788	315.724	-2.17445	280.932	-3.01692	280.932	-0.66189	280.932	-1.78067	315.724	-3.28568	280.932	0.24848	280.932	1.85354	280.932	-1.70601	280.932	-1.25202	280.932	-1.82114	315.724	-1.46233
281.395	-1.29403	316.276	-2.08112	281.395	-4.1469	281.395	0.27183	281.395	3.57423	316.276	-3.12077	281.395	-0.97681	281.395	-1.48723	281.395	-0.85796	281.395	1.07439	281.395	3.59142	316.276	-3.12953
281.857	1.59556	316.828	1.90947	281.857	-0.94483	281.857	1.94949	281.857	2.73873	316.828	-2.41012	281.857	1.53502	281.857	-4.79932	281.857	0.05484	281.857	1.91342	281.857	-1.42636	316.828	-5.02317
282.32	0.31498	317.379	1.85671	282.32	-3.60117	282.32	1.71969	282.32	-2.69245	317.379	-3.58043	282.32	1.00169	282.32	-4.31148	282.32	-2.16275	282.32	2.75242	282.32	-1.84828	317.379	1.31054
282.783	-1.35022	317.931	-2.86483	282.783	-1.48063	282.783	-0.50549	282.783	-1.91941	317.931	0.82336	282.783	-1.03234	282.783	-0.46035	282.783	-1.10607	282.783	2.99655	282.783	-0.6413	317.931	2.75805
283.246	-2.57628	318.483	-6.20734	283.246	-2.6428	283.246	-1.23274	283.246	-0.90985	318.483	-4.23433	283.246	-2.22259	283.246	-0.27044	283.246	-0.82336	283.246	1.24141	283.246	-0.72312	318.483	2.52466
283.708	-3.40495	319.034	-6.00499	283.708	-5.23538	283.708	-0.79838	283.708	-0.5468	319.034	-7.82218	283.708	-2.2273	283.708	-2.79652	283.708	-2.76932	283.708	-0.72676	283.708	-1.29079	319.034	1.54827
284.171	-3.4418	319.586	-2.67139	284.171	-0.48656	284.171	-1.88702	284.171	2.16057	319.586	-5.76542	284.171	-2.01382	284.171	-1.62255	284.171	-4.70167	284.171	0.00743	284.171	0.27226	319.586	-0.93691
284.634	1.60754	320.138	-3.60405	284.634	6.93041	284.634	-1.88258	284.634	0.75282	320.138	-6.89034	284.634	-0.31085	284.634	1.70713	284.634	-2.94472	284.634	-0.000810513	284.634	1.11431	320.138	-1.3021
285.097	2.68559	320.69	-4.09546	285.097	4.32168	285.097	3.65467	285.097	-0.3701	320.69	-4.87469	285.097	5.29903	285.097	-1.23738	285.097	2.62012	285.097	-2.36014	285.097	-3.59817	320.69	4.82775
285.559	1.02137	321.241	-0.28135	285.559	-1.60574	285.559	-0.5193	285.559	1.43828	321.241	-4.37431	285.559	2.3721	285.559	-1.43866	285.559	-0.89122	285.559	-1.73724	285.559	-2.33498	321.241	0.3915
286.022	-0.75917	321.793	-1.78947	286.022	-4.56861	286.022	-1.08401	286.022	0.67111	321.793	-0.39967	286.022	0.2407	286.022	-1.54665	286.022	-1.9802	286.022	-1.91664	286.022	0.55905	321.793	0.50293
286.485	-1.69233	322.345	-5.68628	286.485	-3.01888	286.485	2.58988	286.485	-0.64336	322.345	1.09119	286.485	0.49045	286.485	-2.69228	286.485	-1.06431	286.485	-2.67785	286.485	2.16121	322.345	-1.13828
286.948	-2.76343	322.897	-3.67139	286.948	0.24137	286.948	3.57899	286.948	0.80653	322.897	-5.9472	286.948	-0.62424	286.948	-3.92287	286.948	-4.05513	286.948	-1.56208	286.948	1.73218	322.897	-2.76964
287.41	-6.94066	323.448	-0.97159	287.41	-0.44583	287.41	3.15673	287.41	-4.48529	323.448	-4.18144	287.41	-3.15381	287.41	-3.08417	287.41	-4.8887	287.41	0.95151	287.41	-0.77716	323.448	-3.00534
287.873	-0.91927	324	3.03566	287.873	-3.04311	287.873	-1.72507	287.873	-2.20406	324	-4.32343	287.873	0.02235	287.873	0.97186	287.873	0.84649	287.873	-1.40853	287.873	1.58716	324	0.70158
288.336	-1.15913	324.552	-1.26126	288.336	-2.98456	288.336	-0.23892	288.336	-0.77699	324.552	-2.68426	288.336	0.12328	288.336	1.2528	288.336	0.8197	288.336	1.29081	288.336	-2.41196	324.552	-0.32239
288.798	-1.5498	325.103	-4.32126	288.798	-3.12445	288.798	2.13864	288.798	-1.29662	325.103	-1.82391	288.798	-0.22267	288.798	2.39741	288.798	-0.88421	288.798	-0.40727	288.798	-2.88359	325.103	-4.58657
289.261	-1.178	325.655	-5.43288	289.261	-3.95894	289.261	2.50628	289.261	-2.42029	325.655	-2.27179	289.261	-0.22064	289.261	2.29533	289.261	-1.24392	289.261	-1.02274	289.261	-2.15535	325.655	-4.73626
289.724	-1.46863	326.207	-6.09245	289.724	-3.9682	289.724	1.25047	289.724	-2.63647	326.207	0.18908	289.724	-0.21458	289.724	-0.75371	289.724	-0.2118	289.724	4.37568	289.724	-4.18209	326.207	-0.39939
290.187	-1.45954	326.759	-1.45069	290.187	-0.62994	290.187	1.68403	290.187	-2.63304	326.759	-2.2379	290.187	-0.20151	290.187	0.94577	290.187	-1.81519	290.187	1.01139	290.187	-0.84279	326.759	0.14706
290.649	-1.07943	327.31	-3.00014	290.649	-2.1547	290.649	2.93631	290.649	-1.7946	327.31	-3.68012	290.649	-3.54884	290.649	-0.72727	290.649	-5.23384	290.649	-4.83692	290.649	-1.67829	327.31	-1.22612
291.112	4.13599	327.862	-3.35643	291.112	-1.2044	291.112	1.14036	291.112	-0.27364	327.862	-2.74939	291.112	-2.16539	291.112	-0.36651	291.112	-3.1665	291.112	-0.51657	291.112	-0.4613	327.862	0.27873
291.575	-0.46459	328.414	0.17209	291.575	1.97483	291.575	0.96689	291.575	1.05398	328.414	-5.80213	291.575	-2.75324	291.575	-0.04464	291.575	-1.31857	291.575	-2.62511	291.575	-1.89752	328.414	-1.14136
292.038	-5.36263	328.966	-0.15271	292.038	1.18204	292.038	1.69834	292.038	0.8654	328.966	-0.84556	292.038	-1.33678	292.038	-0.41281	292.038	-0.46673	292.038	-3.04759	292.038	-3.46885	328.966	-2.05191
292.5	-1.64676	329.517	-3.84933	292.5	-3.8385	292.5	1.31601	292.5	-1.21005	329.517	-3.83873	292.5	2.46425	292.5	-0.11348	292.5	-0.64869	292.5	2.3018	292.5	-2.61443	329.517	-1.06973
292.963	1.49502	330.069	-7.39437	292.963	-0.72752	292.963	-0.30852	292.963	-3.65969	330.069	-3.2962	292.963	-3.08804	292.963	3.70488	292.963	-3.77893	292.963	-4.82143	292.963	-1.8067	330.069	-1.659
293.426	-1.00963	330.621	-3.06958	293.426	-3.92783	293.426	-0.73104	293.426	-4.49616	330.621	-2.72278	293.426	-0.59376	293.426	-2.15644	293.426	-1.26275	293.426	-1.46873	293.426	-1.8245	330.621	-1.11426
293.889	0.33678	331.172	0.45349	293.889	-2.42583	293.889	-0.79364	293.889	-0.37281	331.172	-4.54807	293.889	-2.32725	293.889	-0.94861	293.889	-1.57364	293.889	-0.24023	293.889	-3.24367	331.172	1.66639
294.351	-0.03936	331.724	3.18673	294.351	-0.95707	294.351	1.94976	294.351	3.01788	331.724	-0.35064	294.351	0.10179	294.351	1.59091	294.351	-1.26579	294.351	-0.4913	294.351	-2.16769	331.724	0.85955
294.814	0.22068	332.276	-3.23807	294.814	-0.10494	294.814	1.13152	294.814	3.3438	332.276	-2.81539	294.814	0.89137	294.814	2.18085	294.814	-0.41883	294.814	-3.25303	294.814	0.73421	332.276	-0.21451
295.277	1.52678	332.828	-0.50208	295.277	0.62748	295.277	-2.55058	295.277	0.58399	332.828	-5.46543	295.277	-1.97108	295.277	-0.18654	295.277	-0.74698	295.277	-5.82683	295.277	2.96182	332.828	-0.45596
295.74	-0.21429	333.379	3.34851	295.74	1.34579	295.74	1.7027	295.74	-3.31875	333.379	-3.85743	295.74	-1.12952	295.74	-4.13018	295.74	-3.35558	295.74	-1.74758	295.74	1.77645	333.379	-0.13393
296.202	1.84991	333.931	1.14946	296.202	0.50733	296.202	1.27834	296.202	-3.58956	333.931	-2.39784	296.202	-0.26577	296.202	-4.96972	296.202	3.45052	296.202	0.76773	296.202	-4.11003	333.931	-3.17119
296.665	0.28601	334.483	3.45283	296.665	-1.80958	296.665	1.97372	296.665	-0.65727	334.483	0.94753	296.665	-5.34855	296.665	-2.074	296.665	0.47536	296.665	1.06167	296.665	-4.80863	334.483	-2.20558
297.128	-0.91836	335.034	3.32861	297.128	-3.64024	297.128	2.53242	297.128	-1.16759	335.034	0.56646	297.128	-3.69034	297.128	0.10957	297.128	-0.78999	297.128	1.64266	297.128	-0.17076	335.034	0.09122
297.591	-0.31368	335.586	-0.74699	297.591	-1.49081	297.591	3.16819	297.591	-1.1797	335.586	-3.7748	297.591	-0.74322	297.591	0.95388	297.591	-0.74988	297.591	2.89952	297.591	2.36965	335.586	0.49552
298.053	1.77363	336.138	-6.58894	298.053	1.06338	298.053	5.03368	298.053	0.38329	336.138	-4.17069	298.053	-0.6687	298.053	0.71283	298.053	-1.76842	298.053	2.02488	298.053	1.19081	336.138	-0.77722
298.516	3.20186	336.69	-3.9535	298.516	-2.53236	298.516	7.55341	298.516	0.57739	336.69	-0.4303	298.516	-2.15566	298.516	0.03739	298.516	-4.55829	298.516	-3.44614	298.516	1.58091	336.69	3.0706
298.979	-0.98043	337.241	2.68237	298.979	5.01299	298.979	-2.92619	298.979	2.25462	337.241	2.822	298.979	-2.15363	298.979	0.8771	298.979	-2.95151	298.979	0.74663	298.979	4.95467	337.241	3.90538
299.442	-4.39027	337.793	2.94435	299.442	0.83268	299.442	1.6685	299.442	5.47731	337.793	-0.24597	299.442	0.93913	299.442	0.17149	299.442	-0.5048	299.442	0.30354	299.442	2.88361	337.793	-1.64364
299.904	-2.57689	338.345	-1.01381	299.904	0.65314	299.904	5.09656	299.904	-0.33111	338.345	-2.31607	299.904	0.01803	299.904	-0.05419	299.904	2.06612	299.904	1.91104	299.904	0.97657	338.345	-1.92796
300.367	0.31296	338.897	-2.55865	300.367	-0.74041	300.367	3.56391	300.367	-2.80808	338.897	-3.64602	300.367	-1.60934	300.367	-0.50334	300.367	0.07637	300.367	3.08107	300.367	0.65079	338.897	1.64014
300.83	2.7277	339.448	-5.14857	300.83	-1.93109	300.83	1.00397	300.83	-1.4838	339.448	-4.54029	300.83	-1.8716	300.83	0.12537	300.83	-3.20463	300.83	1.62737	300.83	0.6194	339.448	3.61421
301.292	4.60151	340	-7.67139	301.292	1.35652	301.292	2.3988	301.292	-3.35004	340	-4.01323	301.292	-0.88451	301.292	2.08337	301.292	-1.5925	301.292	-1.78295	301.292	-0.27532	340	3.09781
301.755	0.88389	340.552	-7.16325	301.755	-0.31735	301.755	-0.11164	301.755	-1.67235	340.552	-1.95816	301.755	0.79411	301.755	-3.78307	301.755	-0.75072	301.755	-0.93158	301.755	3.09935	340.552	2.60625
302.218	1.10842	341.103	-5.52865	302.218	-2.80726	302.218	2.22438	302.218	-1.34519	341.103	-0.60394	302.218	0.0314	302.218	-4.03855	302.218	-3.95264	302.218	2.34109	302.218	2.40243	341.103	0.47679
302.681	0.91298	341.655	-6.02031	302.681	1.16358	302.681	4.41567	302.681	1.1021	341.655	0.38852	302.681	-1.45893	302.681	-2.74724	302.681	1.06912	302.681	3.10589	302.681	-1.01839	341.655	1.76323
303.143	-0.20903	342.207	-6.38729	303.143	-0.35482	303.143	1.6479	303.143	1.09191	342.207	0.24628	303.143	1.73583	303.143	-2.04271	303.143	4.24736	303.143	1.16051	303.143	-0.81771	342.207	3.35418
303.606	0.07981	342.759	-3.41626	303.606	-3.23978	303.606	0.42327	303.606	-0.3859	342.759	-1.00943	303.606	4.53536	303.606	-2.3678	303.606	1.98	303.606	0.41763	303.606	0.57522	342.759	-0.62528
304.069	2.18373	343.31	-2.09609	304.069	-0.54393	304.069	5.14206	304.069	-0.77041	343.31	-2.64146	304.069	1.84837	304.069	-2.69693	304.069	-2.1015	304.069	2.60925	304.069	-0.78528	343.31	-2.57837
304.532	-0.78615	343.862	-3.12415	304.532	-0.54121	304.532	1.8281	304.532	-1.58182	343.862	-3.53944	304.532	1.85119	304.532	-0.98572	304.532	1.29534	304.532	0.13503	304.532	-0.78328	343.862	-0.29796
304.994	-3.3011	344.414	-1.99597	304.994	-0.53848	304.994	3.08222	304.994	0.93502	344.414	-1.82025	304.994	-0.66252	304.994	0.69308	304.994	0.38736	304.994	2.64255	304.994	-0.76179	344.414	1.38386
305.457	-1.7084	344.966	-1.11193	305.457	-0.41509	305.457	3.66747	305.457	1.62276	344.966	-0.37853	305.457	-0.45552	305.457	5.12341	305.457	-1.15049	305.457	0.37056	305.457	1.30311	344.966	-0.21617
305.92	2.38857	345.517	-0.30629	305.92	0.69555	305.92	6.72179	305.92	0.146	345.517	-2.31245	305.92	-0.67402	305.92	3.3214	305.92	-0.1491	305.92	-3.5158	305.92	2.23318	345.517	-1.67542
306.383	2.87543	346.069	-0.16055	306.383	0.85111	306.383	7.86605	306.383	-1.63879	346.069	-0.51206	306.383	-0.05032	306.383	0.37292	306.383	0.22108	306.383	-0.77612	306.383	1.85883	346.069	0.77531
306.845	-2.03676	346.621	-1.72158	306.845	-0.11826	306.845	3.69359	306.845	-1.72478	346.621	-0.79087	306.845	1.44712	306.845	-0.43115	306.845	-1.27085	306.845	6.48035	306.845	-0.20206	346.621	-1.30323
307.308	-5.01263	347.172	-1.9852	307.308	1.56851	307.308	-2.57132	307.308	0.56039	347.172	-1.52618	307.308	-0.23376	307.308	-5.74603	307.308	0.36595	307.308	-0.01049	307.308	-5.51664	347.172	-1.20811
307.771	-1.28667	347.724	-2.27585	307.771	3.24885	307.771	-0.88925	307.771	3.34905	347.724	-1.30278	307.771	-1.88887	307.771	-0.67878	307.771	1.13534	307.771	-2.53514	307.771	-1.34042	347.724	-4.0298
308.234	2.52014	348.276	-0.7015	308.234	-2.31419	308.234	2.96595	308.234	3.00634	348.276	-3.51073	308.234	-1.4064	308.234	-0.70997	308.234	-1.59106	308.234	0.75325	308.234	-0.0274	348.276	-3.55582
308.696	1.76302	348.828	2.88831	308.696	-2.72061	308.696	2.65199	308.696	2.73179	348.828	-2.79664	308.696	-1.12164	308.696	-0.41842	308.696	-3.84648	308.696	0.99914	308.696	0.25655	348.828	0.61704
309.159	1.02881	349.379	3.20984	309.159	-2.62837	309.159	2.57188	309.159	2.60157	349.379	2.62255	309.159	-0.71267	309.159	0.01766	309.159	-3.0893	309.159	-1.09162	309.159	-0.96991	349.379	3.63849
309.622	1.72183	349.931	-0.77953	309.622	-3.77253	309.622	1.89521	309.622	1.01293	349.931	0.0553	309.622	-1.35655	309.622	-0.47316	309.622	-1.64418	309.622	-2.13172	309.622	-2.02451	349.931	4.09152
310.085	0.08475	350.483	-2.52903	310.085	-1.50851	310.085	-5.01975	310.085	-3.17659	350.483	-5.2495	310.085	-4.93046	310.085	-1.62577	310.085	-4.3908	310.085	-0.04463	310.085	0.06199	350.483	0.48097
310.547	-1.12909	351.034	-2.5947	310.547	-1.50578	310.547	0.85796	310.547	-2.33646	351.034	-5.4119	310.547	-3.27084	310.547	1.73202	310.547	-1.8702	310.547	-1.72028	310.547	-1.61424	351.034	-1.31694
311.01	-1.23599	351.586	-5.16593	311.01	3.86212	311.01	-2.46138	311.01	0.03664	351.586	-2.64072	311.01	-1.57369	311.01	0.46137	311.01	0.58395	311.01	-3.38631	311.01	-0.22478	351.586	-2.02582
311.473	-0.02184	352.138	-3.91708	311.473	3.67546	311.473	0.94178	311.473	-0.67431	352.138	-2.18877	311.473	-1.72178	311.473	-2.42172	311.473	-1.77256	311.473	-3.23995	311.473	-0.36392	352.138	0.97606
311.936	3.20378	352.69	0.87546	311.936	1.68357	311.936	2.99183	311.936	1.25449	352.69	-3.17527	311.936	-2.12125	311.936	-2.64346	311.936	-1.48444	311.936	-1.49901	311.936	1.04143	352.69	0.57578
312.398	3.75979	353.241	1.86221	312.398	0.05153	312.398	3.19283	312.398	4.45131	353.241	-5.69641	312.398	-1.82997	312.398	-0.42011	312.398	0.11771	312.398	-0.71094	312.398	2.66931	353.241	0.93825
312.861	-1.71843	353.793	-0.68863	312.861	-1.49216	312.861	6.12592	312.861	3.30508	353.793	-1.82221	312.861	-0.71986	312.861	1.03078	312.861	-2.57897	312.861	-2.84241	312.861	1.77517	353.793	0.83392
313.324	1.63683	354.345	-4.33782	313.324	-1.48943	313.324	4.45175	313.324	0.51694	354.345	-3.89697	313.324	1.82059	313.324	1.03242	313.324	-1.66323	313.324	-2.85064	313.324	5.13426	354.345	-4.43301
313.786	-0.31816	354.897	-4.73606	313.786	-0.53425	313.786	2.77744	313.786	-0.38944	354.897	-3.49737	313.786	2.72134	313.786	2.62255	313.786	1.54198	313.786	-1.22845	313.786	-2.03725	354.897	-5.77476
314.249	0.86101	355.448	-3.00549	314.249	-0.3082	314.249	0.77811	314.249	-0.57828	355.448	-0.45098	314.249	-0.36315	314.249	0.3882	314.249	0.98448	314.249	1.11016	314.249	0.18311	355.448	-1.8883
314.712	-0.71652	356	-1.7201	314.712	-0.30548	314.712	1.39502	314.712	0.40868	356	-2.5186	314.712	-1.11119	314.712	-0.98247	314.712	-2.62256	314.712	2.65546	314.712	1.2946	356	-4.20578
315.175	-2.5864	356.552	2.99934	315.175	1.03217	315.175	2.08308	315.175	1.09019	356.552	-5.79879	315.175	1.25228	315.175	-1.29476	315.175	-3.94877	315.175	0.49731	315.175	1.6094	356.552	1.85924
315.637	-1.17767	357.103	2.13115	315.637	2.78933	315.637	1.20882	315.637	1.12879	357.103	-5.80047	315.637	3.03538	315.637	-2.1422	315.637	-0.62923	315.637	-3.95693	315.637	2.85729	357.103	1.4263
316.1	-0.8135	357.655	-3.9844	316.1	-1.39527	316.1	4.89844	316.1	4.29109	357.655	-2.49279	316.1	-1.1493	316.1	-2.98125	316.1	-0.68045	316.1	0.17604	316.1	-3.63621	357.655	4.9309
316.563	-0.81548	358.207	0.46663	316.563	2.82247	316.563	3.21689	316.563	-3.02235	358.207	-1.5063	316.563	-3.6557	316.563	-2.1366	316.563	0.23931	316.563	0.16776	316.563	0.58064	358.207	-1.32809
317.026	0.2696	358.759	6.39393	317.026	-0.66034	317.026	2.23968	317.026	-0.05574	358.759	2.59292	317.026	-6.88672	317.026	0.10282	317.026	-0.363	317.026	-0.53039	317.026	-1.50548	358.759	0.21485
317.488	0.97547	359.31	-1.29201	317.488	0.2274	317.488	3.01983	317.488	-0.93966	359.31	1.4102	317.488	-3.25076	317.488	1.00811	317.488	-0.14845	317.488	-0.28388	317.488	-3.78542	359.31	4.48092
317.951	0.25042	359.862	4.2923	317.951	-0.43314	317.951	3.37408	317.951	-0.58826	359.862	-1.59258	317.951	-0.23402	317.951	-0.11456	317.951	-0.82256	317.951	-0.9532	317.951	-4.71556	359.862	0.53615
318.414	-1.26776	360.414	3.09603	318.414	-3.76887	318.414	3.32993	318.414	3.90507	360.414	1.85975	318.414	-2.53139	318.414	-2.17152	318.414	-2.43867	318.414	-2.58966	318.414	-3.84036	360.414	-1.54839
318.877	-1.26974	360.966	0.8741	318.877	1.17117	318.877	6.16801	318.877	4.12262	360.966	1.20659	318.877	-3.94389	318.877	-2.64025	318.877	-1.34686	318.877	-1.80999	318.877	-0.91247	360.966	-3.37377
319.339	-1.27173	361.517	-0.2767	319.339	-3.88551	319.339	2.38614	319.339	-0.09245	361.517	2.51603	319.339	-2.27599	319.339	1.54462	319.339	1.95627	319.339	-1.81827	319.339	-3.44033	361.517	-1.27673
319.802	-0.19694	362.069	-3.98792	319.802	-0.72369	319.802	5.3127	319.802	-2.05614	362.069	0.3723	319.802	-2.06857	319.802	2.76183	319.802	-3.63364	319.802	2.65607	319.802	-0.74066	362.069	-8.32041
320.265	0.75648	362.621	4.65039	320.265	1.13928	320.265	3.52061	320.265	-1.1983	362.621	-7.06992	320.265	-0.31115	320.265	0.07873	320.265	-3.26353	320.265	1.84146	320.265	0.29287	362.621	-3.02138
320.728	-0.31264	363.172	-3.08957	320.728	1.62966	320.728	0.6053	320.728	-1.09863	363.172	-0.39657	320.728	-0.80065	320.728	-3.69835	320.728	-2.00508	320.728	-1.51744	320.728	-2.70201	363.172	-5.28213
321.19	-2.15945	363.724	-1.19715	321.19	1.46211	321.19	1.36269	321.19	-1.69743	363.724	2.69111	321.19	-2.80351	321.19	-4.88594	321.19	-1.78392	321.19	-1.63598	321.19	-4.53559	363.724	-5.886
321.653	-2.00132	364.276	1.27833	321.653	0.05413	321.653	6.30395	321.653	-0.12392	364.276	-2.498	321.653	-2.05701	321.653	-1.82896	321.653	-0.21339	321.653	3.96701	321.653	0.83044	364.276	-1.51916
322.116	-3.21666	364.828	3.12739	322.116	-4.98363	322.116	5.05649	322.116	0.71726	364.828	0.51999	322.116	-2.0755	322.116	-1.02006	322.116	-4.33729	322.116	2.29994	322.116	-2.52805	364.828	1.76329
322.579	-2.48864	365.379	1.728	322.579	-0.47721	322.579	1.00687	322.579	-1.88386	365.379	-3.47639	322.579	-6.05955	322.579	-0.17686	322.579	-3.83393	322.579	-4.97283	322.579	-2.69303	365.379	2.94837
323.041	0.90225	365.931	4.07578	323.041	-0.00654	323.041	2.22294	323.041	-0.6435	365.931	-7.8061	323.041	-3.24474	323.041	1.96662	323.041	-3.64508	323.041	-1.6963	323.041	-0.1495	365.931	-2.43234
323.504	1.96348	366.483	-0.97756	323.504	1.97115	323.504	2.53069	323.504	-1.32163	366.483	-1.74196	323.504	-0.5787	323.504	2.58836	323.504	-0.76083	323.504	0.72223	323.504	3.22373	366.483	0.70719
323.967	2.62188	367.034	2.2737	323.967	0.70343	323.967	2.78533	323.967	-1.29707	367.034	-0.21531	323.967	-1.34191	323.967	1.41256	323.967	1.07195	323.967	0.20888	323.967	4.66472	367.034	-4.60814
324.43	5.37961	367.586	2.54931	324.43	-6.28018	324.43	4.19258	324.43	1.29846	367.586	-3.88629	324.43	-3.57627	324.43	1.01315	324.43	-1.63462	324.43	0.71012	324.43	3.13224	367.586	-1.24817
324.892	3.69735	368.138	-0.50995	324.892	-0.39878	324.892	-2.46025	324.892	-6.18951	368.138	0.64795	324.892	-1.09283	324.892	5.98469	324.892	-1.68017	324.892	3.1443	324.892	2.27638	368.138	-4.83077
325.355	2.85498	368.69	-1.42196	325.355	2.27282	325.355	1.74612	325.355	-1.41776	368.69	-4.63107	325.355	-4.45234	325.355	0.10364	325.355	-7.48633	325.355	-6.09749	325.355	-0.22324	368.69	-2.16491
325.818	-0.06238	369.241	-2.63804	325.818	-2.07506	325.818	3.89461	325.818	-1.93225	369.241	0.04231	325.818	-3.67898	325.818	-0.96238	325.818	-4.39298	325.818	-6.3914	325.818	3.45269	369.241	-2.11536
326.281	-3.72696	369.793	-1.46759	326.281	-2.73373	326.281	3.19182	326.281	-1.84523	369.793	1.94162	326.281	0.68145	326.281	-0.42834	326.281	-1.51523	326.281	-5.24475	326.281	-0.02103	369.793	-3.12562
326.743	-4.90232	370.345	-5.43353	326.743	-1.3446	326.743	2.03184	326.743	-2.09521	370.345	0.23148	326.743	2.83573	326.743	1.1641	326.743	-1.36599	326.743	-2.53427	326.743	-1.69118	370.345	5.83778
327.206	-2.55342	370.897	-3.70316	327.206	-1.45025	327.206	0.61489	327.206	-2.82191	370.897	-5.97307	327.206	0.29064	327.206	1.9508	327.206	-1.72134	327.206	0.34837	327.206	1.36499	370.897	-0.17476
327.669	-0.01481	371.448	-9.55335	327.669	-2.16713	327.669	-4.22082	327.669	-0.4294	371.448	-2.94748	327.669	-1.74203	327.669	-1.70519	327.669	1.28514	327.669	-2.58966	327.669	-5.60744	371.448	1.75456
328.131	-2.07153	372	-3.45069	328.131	-1.32379	328.131	-0.85393	328.131	-3.22186	372	-1.91514	328.131	2.46306	328.131	1.69174	328.131	-1.30627	328.131	-0.0654	328.131	-4.78469	372	-2.10723
328.594	1.42039	372.552	-3.28998	328.594	0.88417	328.594	1.0326	328.594	0.18759	372.552	-0.65632	328.594	-0.0337	328.594	2.05737	328.594	1.44708	328.594	-0.51733	328.594	-0.19211	372.552	0.57688
329.057	4.12408	373.103	0.28767	329.057	-0.6458	329.057	0.66791	329.057	-0.30743	373.103	5.17879	329.057	0.12999	329.057	-0.89139	329.057	0.08364	329.057	0.99576	329.057	-0.42681	373.103	-3.03061
329.52	2.78482	373.655	-0.00156	329.52	-0.14116	329.52	1.13072	329.52	0.61076	373.655	2.02762	329.52	1.38638	329.52	-2.07133	329.52	-2.4574	329.52	0.51165	329.52	-2.5218	373.655	0.37057
329.982	-0.04378	374.207	5.65957	329.982	2.10953	329.982	2.82682	329.982	3.27389	374.207	-2.78898	329.982	0.87007	329.982	-0.63495	329.982	-3.04557	329.982	-1.21298	329.982	-3.39164	374.207	-3.82752
330.445	0.91041	374.759	-2.38326	330.445	0.32758	330.445	3.09806	330.445	2.4387	374.759	-4.48541	330.445	-2.01851	330.445	-0.2561	330.445	-1.92402	330.445	0.70957	330.445	-2.10595	374.759	1.77872
330.908	2.59701	375.31	-0.86918	330.908	-3.04685	330.908	-0.27465	330.908	-0.09307	375.31	-0.58485	330.908	-2.0371	330.908	-2.82031	330.908	-4.38002	330.908	4.07843	330.908	2.11733	375.31	1.86694
331.371	3.03367	375.862	6.24222	331.371	-0.93813	331.371	3.19013	331.371	1.93636	375.862	1.00542	331.371	-3.62344	331.371	-1.30432	331.371	-0.54777	331.371	1.8331	331.371	2.34207	375.862	-5.24736
331.833	-3.33335	376.414	5.17545	331.833	-2.84795	331.833	3.75184	331.833	3.31725	376.414	-2.1548	331.833	1.78174	331.833	-1.57244	331.833	1.7677	331.833	1.89125	331.833	1.68816	376.414	-4.78499
332.296	-2.97746	376.966	2.24871	332.296	-3.22555	332.296	3.08725	332.296	4.11818	376.966	0.35847	332.296	2.52704	332.296	-1.45123	332.296	0.07059	332.296	3.22482	332.296	0.36198	376.966	-6.45241
332.759	0.63655	377.517	0.80899	332.759	-1.53664	332.759	2.74876	332.759	3.24761	377.517	-0.78198	332.759	2.28899	332.759	-2.59419	332.759	-2.15369	332.759	2.59867	332.759	-0.32429	377.517	-0.57799
333.222	-0.77352	378.069	2.10786	333.222	-0.57297	333.222	2.65981	333.222	0.09784	378.069	-2.33872	333.222	5.59198	333.222	-5.244	333.222	-1.65452	333.222	-0.56097	333.222	-0.18852	378.069	-0.99838
333.684	-2.86164	378.621	-4.75483	333.684	-2.36953	333.684	0.60633	333.684	-3.19136	378.621	-1.6331	333.684	-0.96683	333.684	-1.93382	333.684	-2.46197	333.684	0.26819	333.684	-2.70267	378.621	1.00221
334.147	-1.54979	379.172	-2.04712	334.147	-2.36681	334.147	1.45532	334.147	-2.34572	379.172	-1.45978	334.147	0.70367	334.147	-1.89919	334.147	-1.68734	334.147	0.2599	334.147	-4.38992	379.172	-1.33879
334.61	-0.32066	379.724	-4.67139	334.61	-2.24036	334.61	3.70921	334.61	-2.20672	379.724	-2.22607	334.61	1.69917	334.61	-1.91966	334.61	-0.08907	334.61	-3.95358	334.61	0.26304	379.724	-1.1122
335.073	1.19966	380.276	-3.15184	335.073	-1.6383	335.073	2.96028	335.073	1.07806	380.276	-3.71526	335.073	-1.29246	335.073	-0.83503	335.073	2.12673	335.073	-3.53519	335.073	0.14883	380.276	-2.28379
335.535	1.71275	380.828	3.39691	335.535	-0.47074	335.535	1.4152	335.535	0.28217	380.828	-1.29859	335.535	-3.22754	335.535	-0.31832	335.535	2.70222	335.535	-1.72188	335.535	-1.66021	380.828	0.82975
335.998	1.69558	381.379	3.72406	335.998	0.17889	335.998	2.39781	335.998	-4.97082	381.379	-4.56157	335.998	-1.29924	335.998	0.71099	335.998	0.82141	335.998	-1.25721	335.998	-2.58878	381.379	-4.61416
336.461	2.99296	381.931	-5.19725	336.461	-1.10751	336.461	6.34546	336.461	-3.68583	381.931	-3.23143	336.461	0.98625	336.461	5.95968	336.461	-1.544	336.461	0.11654	336.461	-5.11502	381.931	-5.1069
336.924	-4.23731	382.483	-5.08706	336.924	1.57828	336.924	3.40117	336.924	1.95616	382.483	0.45712	336.924	0.98828	336.924	4.27161	336.924	-1.54051	336.924	-1.56002	336.924	0.80079	382.483	-5.07074
337.386	-0.66066	383.034	-0.57177	337.386	1.82804	337.386	2.74469	337.386	0.18482	383.034	0.22742	337.386	4.04604	337.386	-0.49578	337.386	1.51871	337.386	-0.18431	337.386	1.34715	383.034	-1.51901
337.849	3.08025	383.586	-3.27354	337.849	2.43862	337.849	2.02095	337.849	-1.13012	383.586	1.59609	337.849	0.75223	337.849	-0.07246	337.849	0.69574	337.849	2.10608	337.849	0.74114	383.586	-3.99191
338.312	2.58423	384.138	-7.13326	338.312	1.02244	338.312	0.27495	338.312	-0.92206	384.138	1.78625	338.312	-2.44504	338.312	2.46156	338.312	-2.29355	338.312	0.11063	338.312	-2.36576	384.138	-3.4937
338.775	0.84704	384.69	-0.93438	338.775	-1.75683	338.775	-1.06578	338.775	0.09969	384.69	-0.70145	338.775	-2.40332	338.775	2.61248	338.775	-3.61121	338.775	-1.34162	338.775	-4.46123	384.69	-0.42106
339.237	2.5042	385.241	1.07639	339.237	-3.32413	339.237	-0.49656	339.237	0.75943	385.241	-3.87523	339.237	-0.98055	339.237	-0.87577	339.237	-1.17083	339.237	3.87968	339.237	-1.3681	385.241	-0.42718
339.7	1.65718	385.793	0.70319	339.7	-4.31498	339.7	-1.33715	339.7	0.48738	385.793	-0.58707	339.7	-0.99916	339.7	-0.87413	339.7	0.44928	339.7	1.33626	339.7	0.32381	385.793	-0.74811
340.163	-0.01877	386.345	-2.61288	340.163	1.61625	340.163	-2.17782	340.163	2.40883	386.345	-2.56442	340.163	-0.16868	340.163	-2.53019	340.163	-0.34496	340.163	2.12905	340.163	-1.28009	386.345	-0.21378
340.625	0.30818	386.897	-4.55857	340.625	0.8334	340.625	-1.00204	340.625	1.2481	386.897	-3.0354	340.625	2.70585	340.625	-1.55459	340.625	-3.19759	340.625	-1.05141	340.625	3.06641	386.897	-2.81475
341.088	1.37887	387.448	-4.04443	341.088	2.84965	341.088	-1.37019	341.088	1.00047	387.448	-4.02027	341.088	0.42555	341.088	-0.3731	341.088	-2.44892	341.088	-0.12403	341.088	1.24141	387.448	-4.38198
341.551	1.55696	388	0.53067	341.551	3.21824	341.551	-0.53429	341.551	1.84678	388	-3.76418	341.551	-1.17448	341.551	0.47862	341.551	-0.47434	341.551	0.13992	341.551	-1.55549	388	-5.31511
342.014	-0.39258	388.552	0.64475	342.014	0.08357	342.014	2.05468	342.014	1.66876	388.552	-3.39962	342.014	2.01059	342.014	0.48087	342.014	-1.23411	342.014	-1.23137	342.014	-0.04388	388.552	-2.51362
342.476	-4.04348	389.103	5.14868	342.476	4.61585	342.476	-0.09279	342.476	-1.35581	389.103	5.17658	342.476	2.0594	342.476	-1.7162	342.476	-4.32226	342.476	7.9396	342.476	-1.49226	389.103	0.5935
342.939	1.87181	389.655	4.10233	342.939	0.24335	342.939	4.13829	342.939	1.45452	389.655	6.64898	342.939	2.90676	342.939	1.66674	342.939	-2.70159	342.939	1.16869	342.939	1.04556	389.655	3.15782
343.402	1.88753	390.207	0.8159	343.402	-3.2623	343.402	2.10812	343.402	-2.84923	390.207	3.72743	343.402	0.06669	343.402	-2.32506	343.402	-3.22921	343.402	-1.90583	343.402	-0.82415	390.207	0.21632
343.865	-1.03247	390.759	2.01331	343.865	-1.97797	343.865	2.06504	343.865	-2.57087	390.759	-0.71294	343.865	-3.31291	343.865	-2.73263	343.865	-2.32242	343.865	0.80651	343.865	0.72795	390.759	2.22013
344.327	-2.93461	391.31	3.05371	344.327	0.19475	344.327	2.69105	344.327	0.52283	391.31	-1.11653	344.327	-4.54223	344.327	-0.61693	344.327	-1.05812	344.327	1.61044	344.327	-1.44143	391.31	3.14282
344.79	-2.51687	391.862	0.0132	344.79	0.87165	344.79	2.15589	344.79	2.00802	391.862	-1.14252	344.79	-2.8802	344.79	-1.0536	344.79	0.05835	344.79	-1.2164	344.79	-4.17807	391.862	-1.0612
345.253	-1.33166	392.414	2.56739	345.253	0.39268	345.253	0.46924	345.253	0.3953	392.414	0.39805	345.253	-0.31846	345.253	-5.85083	345.253	1.40688	345.253	-2.45293	345.253	1.11223	392.414	-2.10376
345.716	-0.95793	392.966	7.60201	345.716	-3.13546	345.716	-1.21743	345.716	4.62419	392.966	-0.53736	345.716	-2.83246	345.716	1.79386	345.716	0.5648	345.716	-0.75939	345.716	-8.16725	392.966	-2.58347
346.178	-0.94255	393.517	4.40221	346.178	0.05832	346.178	-2.48822	346.178	2.95454	393.517	0.72894	346.178	-4.55328	346.178	1.31417	346.178	-1.88061	346.178	-2.28533	346.178	1.02594	393.517	1.63377
346.641	2.00821	394.069	-1.73241	346.641	-1.0619	346.641	0.78154	346.641	2.05995	394.069	3.48329	346.641	0.87279	346.641	-1.48119	346.641	0.77343	346.641	-2.02821	346.641	-3.09755	394.069	2.66026
347.104	1.85312	394.621	-3.52017	347.104	-1.21381	347.104	2.71773	347.104	0.8352	394.621	3.36292	347.104	1.56357	347.104	-1.38607	347.104	0.56071	347.104	-1.1738	347.104	-2.65173	394.621	1.40865
347.567	-0.28811	395.172	-1.23056	347.567	0.72433	347.567	1.87649	347.567	0.16363	395.172	2.34882	347.567	-0.27757	347.567	-0.18587	347.567	-0.44153	347.567	-2.01723	347.567	1.41105	395.172	-2.83358
348.029	0.81357	395.724	-3.01708	348.029	1.40879	348.029	1.61916	348.029	1.13467	395.724	-1.05301	348.029	0.87676	348.029	0.25583	348.029	2.11302	348.029	-3.73569	348.029	0.48984	395.724	0.95423
348.492	8.45251	396.276	-1.46033	348.492	-4.08643	348.492	7.70395	348.492	2.42161	396.276	-0.47249	348.492	0.3075	348.492	5.06371	348.492	4.54982	348.492	0.44183	348.492	-3.34117	396.276	2.07546
348.955	3.75118	396.828	0.35503	348.955	2.67603	348.955	6.86253	348.955	-0.11488	396.828	2.27224	348.955	7.92231	348.955	3.37362	348.955	1.94219	348.955	3.82772	348.955	4.27345	396.828	-2.77684
349.418	4.48139	397.379	-1.87867	349.418	4.53296	349.418	6.02105	349.418	3.09978	397.379	2.28813	349.418	9.78637	349.418	5.278	349.418	5.86712	349.418	4.33819	349.418	3.26164	397.379	-1.05642
349.88	3.66082	397.931	-0.48054	349.88	3.62993	349.88	3.4849	349.88	1.68189	397.931	-3.18381	349.88	3.84204	349.88	2.73361	349.88	4.78179	349.88	3.21086	349.88	0.14749	397.931	0.04006
350.343	2.18437	398.483	4.30357	350.343	-0.12516	350.343	2.57061	350.343	1.56174	398.483	-0.45503	350.343	-0.13115	350.343	-1.91381	350.343	1.37915	350.343	3.99176	350.343	-1.18085	398.483	3.74222
350.806	0.93935	399.034	-0.19412	350.806	-2.61474	350.806	3.37201	350.806	3.22914	399.034	1.47708	350.806	-0.23021	350.806	-3.56544	350.806	-0.15784	350.806	5.33145	350.806	-0.32021	399.034	-0.49662
351.269	-0.81052	399.586	1.0516	351.269	1.43257	351.269	2.2171	351.269	-0.1937	399.586	0.2943	351.269	-3.35298	351.269	-0.07002	351.269	-0.0465	351.269	2.05117	351.269	0.62358	399.586	-3.9946
351.731	0.50378	400.138	2.74178	351.731	-2.10513	351.731	1.79022	351.731	2.34577	400.138	2.97219	351.731	1.74646	351.731	-1.76063	351.731	-6.03943	351.731	-0.48478	351.731	2.31767	400.138	5.06246
352.194	-0.20388	400.69	-0.94621	352.194	-3.92148	352.194	5.3347	352.194	0.13822	400.69	-1.14785	352.194	-1.08511	352.194	-0.25566	352.194	-0.09602	352.194	3.3187	352.194	-0.75384	400.69	-1.58451
352.657	0.86008	401.241	-3.62869	352.657	2.03023	352.657	5.31856	352.657	-1.55587	401.241	-2.32005	352.657	-0.65915	352.657	-1.10299	352.657	2.90816	352.657	3.09311	352.657	0.9723	401.241	0.69375
353.12	-1.31837	401.793	-4.08847	353.12	2.83526	353.12	3.32469	353.12	-0.71195	401.793	-4.96316	353.12	-0.42435	353.12	3.00959	353.12	3.14275	353.12	2.84777	353.12	0.48732	401.793	2.68534
353.582	-1.64424	402.345	-6.45139	353.582	0.75118	353.582	1.77999	353.582	0.40355	402.345	-0.54642	353.582	-0.61015	353.582	5.87518	353.582	1.62787	353.582	1.39287	353.582	-1.90933	402.345	2.68605
354.045	2.39795	402.897	-1.71124	354.045	2.47089	354.045	2.473	354.045	0.03258	402.897	1.11608	354.045	0.92403	354.045	0.48141	354.045	-0.68387	354.045	-2.28276	354.045	-2.73938	402.897	-1.27303
354.508	-5.34023	403.448	-2.62628	354.508	1.67564	354.508	5.65911	354.508	2.46763	403.448	0.97149	354.508	4.97266	354.508	-2.84147	354.508	-2.27667	354.508	-0.61659	354.508	-3.47313	403.448	0.17264
354.97	-1.58059	404	-0.00978	354.97	3.36395	354.97	-0.26115	354.97	0.20316	404	2.78899	354.97	0.74276	354.97	-1.96038	354.97	3.72508	354.97	0.23223	354.97	1.62686	404	-0.13787
355.433	-3.43248	404.552	-0.24051	355.433	0.90918	355.433	5.20016	355.433	1.74687	404.552	0.42458	355.433	-2.06472	355.433	-0.42343	355.433	2.5517	355.433	0.36973	355.433	1.01956	404.552	-1.12444
355.896	-3.87073	405.103	-1.08372	355.896	-0.85496	355.896	2.50807	355.896	1.02731	405.103	-1.79878	355.896	-2.37071	355.896	-0.39187	355.896	3.87224	355.896	-2.41003	355.896	-1.80033	405.103	-3.8944
356.359	-3.83331	405.655	-2.28223	356.359	-0.57379	356.359	1.13567	356.359	0.11745	405.655	-2.74603	356.359	-1.12104	356.359	-0.41236	356.359	1.6134	356.359	-5.41823	356.359	-3.57744	405.655	-1.66809
356.821	-4.92635	406.207	-5.13903	356.821	0.65964	356.821	4.70122	356.821	1.59016	406.207	-2.83758	356.821	0.08152	356.821	-0.55417	356.821	-2.82231	356.821	-5.37893	356.821	-1.59461	406.207	-2.17187
357.284	-6.06056	406.759	-4.34905	357.284	0.30366	357.284	2.1611	357.284	4.2559	406.759	-0.10249	357.284	-0.27432	357.284	-2.72199	357.284	1.69165	357.284	-1.4324	357.284	4.07569	406.759	-3.18094
357.747	-2.67596	407.31	-1.47139	357.747	-4.08287	357.747	-3.76098	357.747	-1.09655	407.31	2.94897	357.747	-3.67955	357.747	-1.90677	357.747	1.62155	357.747	0.27407	357.747	0.69095	407.31	-4.19744
358.21	0.70872	407.862	-1.27531	358.21	-0.46311	358.21	-0.2415	358.21	-0.68715	407.862	-1.57124	358.21	2.39525	358.21	2.11716	358.21	0.83302	358.21	2.74741	358.21	-0.33346	407.862	-10.9311
358.672	-0.69322	408.414	2.35213	358.672	-0.66873	358.672	2.41899	358.672	-1.10642	408.414	-1.10099	358.672	-0.97593	358.672	-0.63302	358.672	1.89044	358.672	2.75315	358.672	0.72231	408.414	3.19627
359.135	-0.29022	408.966	0.50587	359.135	0.99561	359.135	2.13758	359.135	0.12451	408.966	-3.03803	359.135	0.88901	359.135	-0.42388	359.135	2.14646	359.135	0.94812	359.135	1.45703	408.966	-1.21503
359.598	-0.2619	409.517	-3.53033	359.598	4.24372	359.598	2.14633	359.598	1.4197	409.517	-3.07408	359.598	4.45999	359.598	0.87506	359.598	1.65872	359.598	-0.60844	359.598	1.45887	409.517	-2.26161
360.061	-3.5593	410.069	2.75222	360.061	5.78872	360.061	4.14917	360.061	0.75971	410.069	0.11695	360.061	0.76334	360.061	-1.49452	360.061	1.18582	360.061	0.9534	360.061	1.11011	410.069	-2.31999
360.523	-1.39798	410.621	9.22238	360.523	6.58519	360.523	0.82987	360.523	1.88297	410.621	-2.94819	360.523	-0.89146	360.523	0.14442	360.523	-1.32765	360.523	8.21163	360.523	-0.59413	410.621	-6.20854
360.986	1.1409	411.172	-3.78523	360.986	-2.0377	360.986	-0.01263	360.986	3.30421	411.172	0.73876	360.986	-0.04248	360.986	-0.66781	360.986	0.44336	360.986	-1.09169	360.986	-2.26635	411.172	-3.20148
361.449	-0.26884	411.724	-7.0724	361.449	-0.5854	361.449	3.06089	361.449	-1.44152	411.724	-2.30083	361.449	-1.32572	361.449	3.46742	361.449	-3.53335	361.449	-4.71829	361.449	1.00331	411.724	-1.33272
361.912	-1.01006	412.276	-2.28726	361.912	-1.00814	361.912	0.18102	361.912	-2.7271	412.276	4.75204	361.912	-1.90219	361.912	1.8579	361.912	-4.14982	361.912	-5.58362	361.912	0.21352	412.276	-1.9745
362.374	-0.6072	412.828	1.74942	362.374	-0.30852	362.374	-0.30166	362.374	1.09787	412.828	0.45957	362.374	-0.68565	362.374	-1.60347	362.374	-0.02319	362.374	-1.53796	362.374	1.28033	412.828	1.59979
362.837	0.48983	413.379	2.65194	362.837	2.05436	362.837	4.37278	362.837	4.60063	413.379	2.45167	362.837	0.35223	362.837	-1.29044	362.837	3.712	362.837	2.89698	362.837	3.43289	413.379	0.58689
363.3	1.7418	413.931	-1.78054	363.3	0.57117	363.3	5.92388	363.3	0.36595	413.931	-2.56763	363.3	-2.17136	363.3	2.67501	363.3	0.55909	363.3	-1.09363	363.3	-2.25261	413.931	-0.39623
363.763	-0.33095	414.483	1.55875	363.763	0.71562	363.763	6.36018	363.763	-3.86879	414.483	-0.06715	363.763	-4.73152	363.763	-1.55919	363.763	-0.28459	363.763	3.14463	363.763	0.29073	414.483	-0.64054
364.225	0.32916	415.034	-4.19587	364.225	-0.07288	364.225	4.00887	364.225	-2.54948	415.034	3.25697	364.225	-2.49224	364.225	2.96558	364.225	2.04558	364.225	4.20929	364.225	2.85286	415.034	2.04534
364.688	2.45589	415.586	-4.45109	364.688	0.24424	364.688	0.82028	364.688	0.22047	415.586	-0.0948	364.688	-1.22488	364.688	1.62645	364.688	0.74644	364.688	3.13678	364.688	2.19764	415.586	-1.29683
365.151	1.09154	416.138	4.63042	365.151	-0.35439	365.151	-0.13487	365.151	0.23616	416.138	3.49257	365.151	-1.35162	365.151	-0.29199	365.151	0.20257	365.151	1.93883	365.151	2.44557	416.138	-0.6782
365.614	-1.32125	416.69	3.70996	365.614	-2.29898	365.614	1.2062	365.614	-0.57077	416.69	0.92341	365.614	-2.86775	365.614	-1.13082	365.614	1.40416	365.614	0.42959	365.614	2.78854	416.69	0.14155
366.076	-0.84587	417.241	-0.64503	366.076	-2.11256	366.076	2.85511	366.076	0.60356	417.241	0.98045	366.076	-3.58512	366.076	-2.0018	366.076	1.22263	366.076	-1.37973	366.076	1.46545	417.241	-4.04924
366.539	0.01079	417.793	0.94663	366.539	7.43209	366.539	2.90131	366.539	0.76441	417.793	1.09674	366.539	2.03723	366.539	-2.71347	366.539	-5.07972	366.539	-0.48089	366.539	1.3295	417.793	-1.59316
367.002	1.32712	418.345	-0.41459	367.002	-1.19562	367.002	4.59006	367.002	-2.62421	418.345	0.08081	367.002	-1.37115	367.002	0.67789	367.002	2.62428	367.002	2.06383	367.002	-3.75323	418.345	-3.30045
367.465	2.2429	418.897	4.26583	367.465	0.52481	367.465	3.39454	367.465	1.68598	418.897	-1.10843	367.465	-3.32009	367.465	-0.97818	367.465	0.8293	367.465	1.71522	367.465	-0.20006	418.897	1.10849
367.927	1.06643	419.448	0.94416	367.927	-0.02116	367.927	3.39935	367.927	0.137	419.448	1.08288	367.927	0.11885	367.927	-3.49702	367.927	-1.44434	367.927	0.29785	367.927	0.89985	419.448	-1.87114
368.39	0.60975	420	-1.72313	368.39	-0.90329	368.39	2.57569	368.39	0.18249	420	-0.67823	368.39	1.4753	368.39	-4.78874	368.39	-3.13607	368.39	2.35167	368.39	-0.76874	420	-2.56479
368.853	1.36917	420.552	1.00859	368.853	-1.95403	368.853	0.55451	368.853	2.20563	420.552	-3.22109	368.853	-0.86533	368.853	-3.216	368.853	-3.7492	368.853	4.85983	368.853	-0.65682	420.552	2.04427
369.315	1.06979	421.103	4.75016	369.315	-6.28106	369.315	-0.29927	369.315	-2.11278	421.103	-0.13458	369.315	-1.18015	369.315	0.78436	369.315	-2.32121	369.315	0.23197	369.315	3.82522	421.103	-2.22051
369.778	1.91549	421.655	1.38482	369.778	-4.59015	369.778	-1.15307	369.778	0.43139	421.655	1.59569	369.778	-3.7212	369.778	-2.60476	369.778	-3.16542	369.778	-1.46098	369.778	-1.27895	421.655	-5.68858
370.241	-2.8881	422.207	1.42117	370.241	-2.89911	370.241	3.24678	370.241	-0.25246	422.207	0.28895	370.241	-2.24687	370.241	-1.18335	370.241	-0.85162	370.241	-4.76816	370.241	-0.6963	422.207	-2.03672
370.704	0.24526	422.759	0.99632	370.704	-2.40256	370.704	3.96995	370.704	0.86541	422.759	2.77877	370.704	-1.19281	370.704	-2.76792	370.704	0.3688	370.704	-0.96183	370.704	0.81273	422.759	-1.12828
371.166	0.99778	423.31	0.83848	371.166	-0.83824	371.166	2.27978	371.166	1.71928	423.31	1.78632	371.166	1.66404	371.166	-1.26854	371.166	0.76112	371.166	-1.06133	371.166	-0.00327	423.31	-3.14387
371.629	0.20509	423.862	5.04932	371.629	0.29859	371.629	2.18415	371.629	2.23172	423.862	1.85054	371.629	3.44778	371.629	3.32885	371.629	-0.9756	371.629	-2.4936	371.629	-2.20271	423.862	-1.46104
372.092	1.19311	424.414	1.23995	372.092	0.00685	372.092	4.37864	372.092	2.28668	424.414	5.89426	372.092	1.96348	372.092	5.22417	372.092	-3.48154	372.092	-0.74147	372.092	-2.72085	424.414	1.71459
372.555	-0.00924	424.966	-2.39216	372.555	1.46447	372.555	2.56087	372.555	-0.0702	424.966	5.52099	372.555	1.19207	372.555	-2.57181	372.555	-0.31456	372.555	-1.26165	372.555	0.67284	424.966	0.21639
373.017	0.83677	425.517	4.32278	373.017	1.46001	373.017	-1.25296	373.017	0.7789	425.517	4.55771	373.017	2.0628	373.017	0.82182	373.017	-1.08537	373.017	3.82877	373.017	4.06668	425.517	-3.34799
373.48	-0.54476	426.069	3.6102	373.48	2.94062	373.48	1.60128	373.48	3.85566	426.069	1.77631	373.48	-1.55788	373.48	-1.01106	373.48	-0.43569	373.48	3.72179	373.48	2.2804	426.069	-1.99334
373.943	0.11957	426.621	1.40714	373.943	2.37365	373.943	3.34186	373.943	4.10508	426.621	3.11024	373.943	0.11809	373.943	-1.17817	373.943	-0.22608	373.943	-0.0695	373.943	3.87839	426.621	-2.10752
374.406	-0.37992	427.172	-0.50692	374.406	-2.32638	374.406	3.96879	374.406	2.68697	427.172	1.92475	374.406	2.17698	374.406	0.12634	374.406	1.05808	374.406	-1.64619	374.406	2.88521	427.172	-0.1891
374.868	-2.35257	427.724	-0.0852	374.868	-4.7998	374.868	4.10252	374.868	1.65832	427.724	-4.70719	374.868	1.60517	374.868	1.53739	374.868	1.88455	374.868	-0.23783	374.868	-0.77408	427.724	2.71887
375.331	-2.31693	428.276	0.62695	375.331	1.58972	375.331	3.93691	375.331	1.75479	428.276	-0.21349	375.331	-0.09251	375.331	1.57121	375.331	-0.23946	375.331	0.8921	375.331	-1.63399	428.276	3.34387
375.794	2.39358	428.828	0.00070246	375.794	1.43615	375.794	5.21143	375.794	0.90765	428.828	1.34258	375.794	-1.80765	375.794	-2.70145	375.794	-0.16225	375.794	3.43922	375.794	-2.46051	428.828	1.1437
376.257	-0.84259	429.379	0.72632	376.257	3.23827	376.257	3.14317	376.257	-1.04004	429.379	0.07527	376.257	-1.81901	376.257	3.07045	376.257	0.67434	376.257	3.49158	376.257	0.85173	429.379	5.03357
376.719	-0.83789	429.931	-3.05927	376.719	2.80051	376.719	4.07464	376.719	1.29009	429.931	-4.1114	376.719	2.26731	376.719	3.577	376.719	-3.91405	376.719	1.45391	376.719	1.52692	429.931	3.61718
377.182	1.30014	430.483	-2.15513	377.182	1.9843	377.182	2.33574	377.182	2.74187	430.483	0.96007	377.182	1.53416	377.182	-0.44026	377.182	-1.96893	377.182	2.08168	377.182	1.51637	430.483	1.01829
377.645	1.0383	431.034	-0.9887	377.645	1.14808	377.645	-0.73363	377.645	1.38809	431.034	0.46763	377.645	0.30645	377.645	-3.73969	377.645	1.01257	377.645	2.36837	377.645	1.51599	431.034	-0.72535
378.108	-2.07955	431.586	-5.47236	378.108	-0.26492	378.108	-0.9521	378.108	-0.27522	431.586	-0.84643	378.108	1.06683	378.108	-2.16112	378.108	-0.00501	378.108	1.17424	378.108	0.62606	431.586	-2.73595
378.57	-1.96678	432.138	-4.72865	378.57	-2.44604	378.57	3.87526	378.57	1.98426	432.138	3.74142	378.57	-2.80476	378.57	3.0423	378.57	0.63208	378.57	2.97467	378.57	-1.9711	432.138	-1.73688
379.033	-0.64875	432.69	2.23993	379.033	-0.75346	379.033	5.99874	379.033	-4.80282	432.69	-0.52621	379.033	-2.80273	379.033	0.49837	379.033	-0.98773	379.033	-2.96256	379.033	3.99028	432.69	-0.4591
379.496	3.32471	433.241	-3.48192	379.496	-3.68612	379.496	1.56223	379.496	-4.40335	433.241	1.13877	379.496	-0.5068	379.496	1.77857	379.496	-1.97083	379.496	-1.96232	379.496	4.53796	433.241	-1.8455
379.959	1.01232	433.793	2.3194	379.959	-5.22899	379.959	3.29178	379.959	0.25518	433.793	-0.55972	379.959	0.17691	379.959	1.00966	379.959	0.27182	379.959	-1.49382	379.959	0.18551	433.793	-1.4085
380.421	-1.56172	434.345	-5.58538	380.421	0.05549	380.421	4.46249	380.421	0.86037	434.345	1.4558	380.421	2.54015	380.421	1.21463	380.421	2.73162	380.421	-0.5481	380.421	-0.10822	434.345	-4.65129
380.884	-1.44953	434.897	-1.26145	380.884	3.81642	380.884	4.14416	380.884	-0.1363	434.897	-2.4164	380.884	2.30014	380.884	2.25925	380.884	3.81852	380.884	0.50721	380.884	1.24371	434.897	-1.77123
381.347	-0.33854	435.448	-0.14946	381.347	-1.08144	381.347	4.99355	381.347	2.4661	435.448	-1.98699	381.347	-3.28766	381.347	0.87682	381.347	3.86628	381.347	0.34856	381.347	-1.1153	435.448	2.2825
381.809	-1.44746	436	4.19777	381.809	1.51405	381.809	4.09233	381.809	1.81297	436	0.66217	381.809	-0.83344	381.809	-5.65323	381.809	3.74381	381.809	-0.51648	381.809	0.56518	436	2.76503
382.272	2.79486	436.552	-2.60336	382.272	-0.18814	382.272	1.10693	382.272	-2.43022	436.552	1.84511	382.272	-1.68027	382.272	-0.55843	382.272	1.2745	382.272	-2.22255	382.272	1.39598	436.552	-1.91009
382.735	1.3077	437.103	1.36207	382.735	0.84853	382.735	4.93227	382.735	-2.37633	437.103	0.24088	382.735	-1.07725	382.735	-2.62547	382.735	0.89148	382.735	1.10287	382.735	-1.33736	437.103	-3.18135
383.198	1.8356	437.655	4.72439	383.198	2.59136	383.198	3.23835	383.198	-0.57875	437.655	3.07406	383.198	-1.36339	383.198	-4.32419	383.198	0.28074	383.198	0.82545	383.198	-0.21032	437.655	1.60374
383.66	1.8845	438.207	2.80003	383.66	0.56183	383.66	2.27921	383.66	1.41458	438.207	6.13694	383.66	-2.21083	383.66	-2.25684	383.66	1.50381	383.66	-1.31045	383.66	0.70293	438.207	1.73242
384.123	-0.07578	438.759	0.69274	384.123	-3.60089	384.123	3.03855	384.123	2.67256	438.759	6.00569	384.123	-3.04989	384.123	0.49413	384.123	3.61603	384.123	-2.47988	384.123	-0.72397	438.759	-2.17935
384.586	-1.32755	439.31	-4.10313	384.586	-3.60757	384.586	-0.43567	384.586	3.136	439.31	-2.70933	384.586	-3.80007	384.586	-1.04273	384.586	2.70645	384.586	-1.6916	384.586	-1.10563	439.31	0.77146
385.049	0.36865	439.862	-0.36471	385.049	-4.61038	385.049	6.7838	385.049	4.83528	439.862	0.91532	385.049	-3.77731	385.049	4.05347	385.049	1.86084	385.049	4.26526	385.049	1.44349	439.862	0.79279
385.511	0.44435	440.414	1.44002	385.511	-0.59257	385.511	4.66748	385.511	2.4733	440.414	0.77514	385.511	-2.14716	385.511	5.91536	385.511	-0.61529	385.511	-0.34145	385.511	-2.50608	440.414	1.41794
385.974	-0.22116	440.966	0.60506	385.974	-2.20245	385.974	5.09095	385.974	1.25164	440.966	-0.37087	385.974	-1.10878	385.974	3.60979	385.974	-1.83456	385.974	1.1882	385.974	1.19284	440.966	-1.8581
386.437	-1.07234	441.517	-0.43369	386.437	1.12083	386.437	4.56082	386.437	0.91626	441.517	3.69899	386.437	-0.25756	386.437	-0.80391	386.437	-0.62938	386.437	2.53224	386.437	1.50324	441.517	1.2867
386.9	-0.47573	442.069	-1.94938	386.9	2.90454	386.9	5.57446	386.9	0.91736	442.069	1.52678	386.9	0.95567	386.9	-0.82538	386.9	-0.61189	386.9	1.81075	386.9	-1.16502	442.069	-2.37639
387.362	1.10728	442.621	-4.72355	387.362	-1.21874	387.362	6.86364	387.362	0.63893	442.621	-1.4116	387.362	2.23378	387.362	3.62193	387.362	-3.35346	387.362	-0.09397	387.362	-2.23802	442.621	-3.25529
387.825	0.11781	443.172	-0.16134	387.825	0.67458	387.825	-1.18988	387.825	-0.28259	443.172	1.76895	387.825	1.99362	387.825	1.07804	387.825	-3.59107	387.825	-2.2056	387.825	-1.2473	443.172	-2.09002
388.288	3.51073	443.724	2.04346	388.288	3.21827	388.288	2.20155	388.288	1.41728	443.724	1.99499	388.288	-1.40189	388.288	-1.43529	388.288	3.13366	388.288	1.19436	388.288	1.30269	443.724	3.3738
388.751	-2.96748	444.276	2.67193	388.751	2.59122	388.751	2.55572	388.751	-1.95263	444.276	3.46381	388.751	-2.538	388.751	1.30727	388.751	-0.64003	388.751	0.02879	388.751	3.8349	444.276	4.80855
389.213	-4.1873	444.828	-0.46951	389.213	1.6925	389.213	-0.50676	389.213	0.3929	444.828	-0.55931	389.213	-3.3938	389.213	2.87351	389.213	-0.8903	389.213	0.15807	389.213	3.94187	444.828	1.75092
389.676	-1.73781	445.379	0.24214	389.676	1.84292	389.676	1.70459	389.676	1.67602	445.379	1.20547	389.676	-4.23155	389.676	3.72622	389.676	-1.49	389.676	2.3986	389.676	-0.13293	445.379	1.22612
390.139	-2.25998	445.931	1.27815	390.139	1.48022	390.139	4.8252	390.139	0.28995	445.931	-4.03961	390.139	-4.44981	390.139	3.03026	390.139	-1.49345	390.139	2.37259	390.139	-3.79602	445.931	-0.82247
390.602	-6.60938	446.483	-1.03748	390.602	-0.54818	390.602	1.76597	390.602	-0.71998	446.483	-0.89912	390.602	-2.80777	390.602	0.14477	390.602	1.61382	390.602	-2.11034	390.602	-2.42169	446.483	-2.55422
391.064	1.3928	447.034	-0.04755	391.064	0.28786	391.064	5.46439	391.064	-2.36279	447.034	-2.66028	391.064	2.18131	391.064	-0.67001	391.064	-0.14376	391.064	-0.40881	391.064	-2.42843	447.034	-2.8971
391.527	0.91607	447.586	1.11833	391.527	0.43274	391.527	0.79363	391.527	0.18719	447.586	-1.85202	391.527	-1.21517	391.527	1.03089	391.527	-0.9899	391.527	1.28209	391.527	-1.57697	447.586	-2.21639
391.99	2.25484	448.138	3.091	391.99	0.32789	391.99	1.08137	391.99	0.12543	448.138	-0.77119	391.99	-1.05996	391.99	0.60074	391.99	-1.06398	391.99	1.56135	391.99	0.71202	448.138	-2.99771
392.453	3.39184	448.69	1.24706	392.453	0.27252	392.453	1.50684	392.453	1.99841	448.69	-0.33428	392.453	1.49427	392.453	2.00002	392.453	2.2903	392.453	3.25103	392.453	2.15187	448.69	-2.55293
392.915	0.927	449.241	1.23007	392.915	1.58274	392.915	2.32867	392.915	2.08632	449.241	-1.65036	392.915	5.31324	392.915	0.8144	392.915	4.88125	392.915	4.98018	392.915	1.34937	449.241	-0.65184
393.378	-2.12461	449.793	-0.98403	393.378	4.23078	393.378	4.28602	393.378	0.98794	449.793	-0.52023	393.378	6.90824	393.378	-0.86609	393.378	4.38006	393.378	5.57198	393.378	0.90596	449.793	-1.21354
393.841	1.15658	450.345	-2.72573	393.841	5.41188	393.841	5.80648	393.841	3.89709	450.345	0.51551	393.841	3.56923	393.841	3.74934	393.841	2.96986	393.841	4.90028	393.841	3.89218	450.345	-0.26783
394.303	3.70168	450.897	-4.24029	394.303	-2.24177	394.303	0.70092	394.303	3.62346	450.897	-1.11343	394.303	6.1379	394.303	-0.49856	394.303	2.96669	394.303	-0.20753	394.303	-1.18552	450.897	1.25505
394.766	1.80971	451.448	-4.61206	394.766	-0.26711	394.766	1.29312	394.766	-2.65887	451.448	-0.84166	394.766	-3.57569	394.766	-1.49664	394.766	-0.3748	394.766	-2.86422	394.766	2.66367	451.448	1.74954
395.229	0.6898	452	-1.07416	395.229	-0.30448	395.229	3.14561	395.229	-0.9484	452	1.01632	395.229	-1.75829	395.229	2.29618	395.229	-1.12656	395.229	-0.07114	395.229	-1.74784	452	0.64448
395.692	-0.97007	452.552	1.94786	395.692	-0.06534	395.692	3.97383	395.692	2.15367	452.552	1.48622	395.692	-0.28762	395.692	1.18908	395.692	1.50326	395.692	1.59345	395.692	-1.29207	452.552	-0.24903
396.154	-2.37091	453.103	0.10991	396.154	1.08331	396.154	3.41262	396.154	2.61125	453.103	1.31045	396.154	-1.87765	396.154	-0.95445	396.154	3.58634	396.154	0.85414	396.154	2.3309	453.103	0.37539
396.617	-1.90636	453.655	-1.90581	396.617	2.01456	396.617	2.88742	396.617	1.71397	453.655	-2.68916	396.617	-2.02403	396.617	1.60509	396.617	2.73306	396.617	0.0161	396.617	3.57858	453.655	0.79146
397.08	0.51037	454.207	-4.36815	397.08	0.8186	397.08	4.37752	397.08	4.37989	454.207	-1.61914	397.08	3.93992	397.08	5.65323	397.08	1.74303	397.08	1.56527	397.08	3.30136	454.207	-0.52718
397.543	-2.90884	454.759	4.17882	397.543	-4.30775	397.543	3.51776	397.543	1.8135	454.759	3.33643	397.543	0.52352	397.543	-1.99958	397.543	-0.82108	397.543	1.56991	397.543	-0.11758	454.759	-0.57646
398.005	0.63604	455.31	6.95744	398.005	-0.91899	398.005	4.20593	398.005	-2.28841	455.31	-1.34745	398.005	1.00042	398.005	-1.9307	398.005	1.19143	398.005	0.7923	398.005	-1.96122	455.31	-0.21831
398.468	2.11537	455.862	3.14903	398.468	2.08256	398.468	1.93665	398.468	-0.31836	455.862	-1.93235	398.468	2.47714	398.468	0.1373	398.468	1.22856	398.468	-1.31746	398.468	1.32071	455.862	0.51362
398.931	2.79341	456.414	-1.53762	398.931	2.34716	398.931	4.20535	398.931	3.13466	456.414	-0.34832	398.931	3.2184	398.931	0.77816	398.931	1.32109	398.931	-0.56234	398.931	3.10721	456.414	0.05289
399.394	3.13538	456.966	2.42075	399.394	-0.24203	399.394	7.44116	399.394	5.10027	456.966	-3.1634	399.394	1.25568	399.394	0.90987	399.394	1.19556	399.394	2.19548	399.394	2.57586	456.966	-2.53883
399.856	2.1431	457.517	0.01489	399.856	-2.73413	399.856	4.16449	399.856	4.18694	457.517	0.84806	399.856	-2.08689	399.856	1.38764	399.856	0.39059	399.856	2.47089	399.856	2.56734	457.517	-1.65845
400.319	-0.76561	458.069	5.4789	400.319	1.28275	400.319	-1.49794	400.319	-2.04564	458.069	-1.93105	400.319	1.14433	400.319	-2.67301	400.319	2.92303	400.319	-2.42213	400.319	2.43143	458.069	-1.2419
400.782	-2.9438	458.621	3.58863	400.782	-1.42269	400.782	1.48097	400.782	0.50038	458.621	0.29956	400.782	-0.5377	400.782	-0.09164	400.782	2.84595	400.782	-0.71654	400.782	-0.95495	458.621	-1.20844
401.245	-1.06165	459.172	8.9781	401.245	-1.81229	401.245	5.5617	401.245	-3.53466	459.172	1.77341	401.245	-0.04686	401.245	1.73807	401.245	1.4314	401.245	0.2443	401.245	1.47021	459.172	-1.20141
401.707	3.82429	459.724	-1.64441	401.707	-1.71412	401.707	5.42896	401.707	-1.83205	459.724	-2.53459	401.707	0.20484	401.707	-0.08813	401.707	0.28134	401.707	2.25415	401.707	-0.37517	459.724	2.3537
402.17	3.25641	460.276	1.44954	402.17	-1.21094	402.17	4.37853	402.17	-1.50741	460.276	5.11471	402.17	-1.96902	402.17	-3.49315	402.17	-0.6086	402.17	3.49627	402.17	-0.72248	460.276	-5.44211
402.633	-0.25836	460.828	-1.67541	402.633	-0.36477	402.633	4.51777	402.633	-2.44674	460.828	1.21296	402.633	-2.79552	402.633	-3.75156	402.633	-1.46241	402.633	2.9198	402.633	0.67318	460.828	0.33474
403.096	1.73331	461.379	-3.09797	403.096	0.18528	403.096	4.39742	403.096	1.7929	461.379	-0.79086	403.096	1.64373	403.096	1.22654	403.096	-2.31682	403.096	1.75664	403.096	-0.64394	461.379	-3.08806
403.558	-1.68821	461.931	0.01527	403.558	-0.82356	403.558	1.39318	403.558	1.51133	461.931	1.86913	403.558	-1.77497	403.558	1.25658	403.558	-3.17421	403.558	3.45889	403.558	4.45703	461.931	-2.21231
404.021	-0.88901	462.483	-3.98413	404.021	-2.37398	404.021	0.51268	404.021	0.66144	462.483	-0.1062	404.021	-1.81437	404.021	-0.46205	404.021	-2.34538	404.021	5.1543	404.021	-4.72688	462.483	2.68204
404.484	0.26475	463.034	-5.3478	404.484	-1.40502	404.484	4.50124	404.484	3.49	463.034	-0.90621	404.484	-0.43176	404.484	0.62269	404.484	-4.26658	404.484	-0.7646	404.484	-0.9344	463.034	-3.12354
404.947	2.64355	463.586	10.0242	404.947	1.33316	404.947	4.43867	404.947	4.63894	463.586	3.66277	404.947	2.92178	404.947	0.68037	404.947	-3.50985	404.947	-0.81444	404.947	-1.2029	463.586	-0.42942
405.409	1.86748	464.138	-1.02737	405.409	1.55537	405.409	2.24457	405.409	3.02301	464.138	0.1422	405.409	3.61245	405.409	0.22012	405.409	-1.34789	405.409	2.65209	405.409	-1.4906	464.138	-3.41113
405.872	-1.7489	464.69	-0.00519	405.872	-0.359	405.872	1.32965	405.872	0.72383	464.69	0.36752	405.872	1.2028	405.872	-0.76528	405.872	0.54744	405.872	2.71349	405.872	1.76381	464.69	-4.89066
406.335	-1.10688	465.241	8.61626	406.335	0.83757	406.335	1.82524	406.335	0.6084	465.241	2.10883	406.335	1.19854	406.335	-3.49714	406.335	2.59669	406.335	-2.35752	406.335	2.3098	465.241	-2.33919
406.798	4.3953	465.793	1.72051	406.798	-1.73044	406.798	6.09173	406.798	1.73369	465.793	1.25015	406.798	1.17587	406.798	-0.90353	406.798	0.88448	406.798	-0.64383	406.798	0.5964	465.793	-2.57579
407.26	-0.51312	466.345	1.13747	407.26	-2.67641	407.26	1.47479	407.26	3.40015	466.345	-1.71654	407.26	1.17296	407.26	-0.80116	407.26	1.59712	407.26	3.47127	407.26	0.50176	466.345	1.15355
407.723	-2.78973	466.897	-1.48176	407.723	0.4111	407.723	2.93392	407.723	4.88445	466.897	-0.74199	407.723	0.51397	407.723	1.84232	407.723	-0.18367	407.723	1.14874	407.723	-0.83235	466.897	0.649
408.186	-1.51285	467.448	-1.19896	408.186	1.18966	408.186	1.23669	408.186	5.10842	467.448	-1.35065	408.186	0.16934	408.186	1.16212	408.186	-2.19175	408.186	1.97397	408.186	-2.02883	467.448	-5.0312
408.648	0.58696	468	0.04354	408.648	-0.13543	408.648	-0.43094	408.648	4.29053	468	3.5414	408.648	0.89469	408.648	-0.44094	408.648	-3.13156	408.648	0.77377	408.648	-1.42057	468	0.96643
409.111	1.52901	468.552	-5.17691	409.111	-1.53259	409.111	2.11675	409.111	3.51238	468.552	2.48998	409.111	1.52132	409.111	1.06782	409.111	-2.29419	409.111	-4.3051	409.111	1.1237	468.552	-1.8016
409.574	2.4299	469.103	-4.68829	409.574	-3.62719	409.574	3.01531	409.574	3.2962	469.103	1.75518	409.574	-0.70175	409.574	4.04448	409.574	0.5155	409.574	0.47623	409.574	3.05991	469.103	-1.92971
410.037	-0.51872	469.655	-0.77787	410.037	-0.21271	410.037	-0.40974	410.037	-2.6924	469.655	-2.25115	410.037	1.02679	410.037	2.36507	410.037	-2.83233	410.037	1.32477	410.037	-2.05284	469.655	-0.60639
410.499	3.84177	470.207	-1.56176	410.499	3.32552	410.499	3.90542	410.499	1.13692	470.207	-1.46599	410.499	1.16584	410.499	5.26808	410.499	-0.05299	410.499	-0.15796	410.499	-1.75594	470.207	-2.47027
410.962	5.20028	470.759	-3.11674	410.962	3.01627	410.962	-1.00492	410.962	3.87722	470.759	-3.59258	410.962	1.17378	410.962	1.80197	410.962	0.79812	410.962	0.01328	410.962	1.60057	470.759	-1.98179
411.425	1.5713	471.31	-3.54032	411.425	1.3059	411.425	2.21648	411.425	4.25927	471.31	-3.74097	411.425	0.68968	411.425	-0.31994	411.425	-0.15518	411.425	0.379	411.425	4.41067	471.31	-3.60958
411.888	-0.52474	471.862	2.82946	411.888	-0.40153	411.888	5.94826	411.888	3.73352	471.862	0.94232	411.888	0.82529	411.888	-0.13413	411.888	-0.4914	411.888	1.02854	411.888	5.10357	471.862	-1.04769
412.35	2.45274	472.414	1.53089	412.35	-2.32615	412.35	-1.02221	412.35	4.09491	472.414	1.23043	412.35	1.81063	412.35	-0.43945	412.35	1.01056	412.35	2.17659	412.35	4.25126	472.414	4.22696
412.813	-0.7416	472.966	1.20046	412.813	-4.65577	412.813	2.25752	412.813	5.60772	472.966	-0.97949	412.813	0.0215	412.813	1.15208	412.813	1.75633	412.813	1.08618	412.813	3.33455	472.966	3.29648
413.276	0.95693	473.517	3.46153	413.276	1.30077	413.276	2.68551	413.276	3.04755	473.517	-1.09642	413.276	-3.40738	413.276	0.29718	413.276	1.82717	413.276	-4.87022	413.276	0.77547	473.517	2.38253
413.739	-2.96396	474.069	3.24085	413.739	1.32262	413.739	4.58967	413.739	3.96018	474.069	0.14556	413.739	-3.08964	413.739	0.18373	413.739	3.25798	413.739	-1.18798	413.739	-1.79293	474.069	1.556
414.201	-2.86131	474.621	-1.04136	414.201	0.46544	414.201	4.02513	414.201	4.38305	474.621	-0.02604	414.201	-2.24709	414.201	0.1804	414.201	0.75715	414.201	2.13462	414.201	-3.75816	474.621	2.69097
414.664	-1.38769	475.172	2.22427	414.664	-0.31182	414.664	3.44244	414.664	3.62474	475.172	0.82384	414.664	0.83797	414.664	-2.08545	414.664	-2.15767	414.664	-0.70493	414.664	-1.874	475.172	1.73192
415.127	-0.23729	475.724	-2.50287	415.127	-0.21951	415.127	4.16727	415.127	2.29577	475.724	-2.55043	415.127	2.33016	415.127	-2.73948	415.127	-3.26285	415.127	-4.76731	415.127	1.12566	475.724	-0.85525
415.59	0.99743	476.276	-3.80031	415.59	0.60691	415.59	5.43784	415.59	1.68001	476.276	-0.95805	415.59	-1.23302	415.59	2.00764	415.59	-2.16947	415.59	-2.516	415.59	0.11001	476.276	-2.52012
416.052	0.16646	476.828	-0.32765	416.052	-1.76235	416.052	6.70066	416.052	3.36401	476.828	-0.93307	416.052	2.10476	416.052	1.09434	416.052	3.73932	416.052	-1.68104	416.052	-1.54723	476.828	-1.10774
416.515	1.87259	477.379	2.73946	416.515	-0.05607	416.515	6.2585	416.515	3.63506	477.379	-3.4681	416.515	-1.29766	416.515	-2.29707	416.515	4.59152	416.515	-0.83186	416.515	1.84985	477.379	-0.17787
416.978	0.30937	477.931	0.42478	416.978	2.23495	416.978	1.1683	416.978	2.24084	477.931	-3.17812	416.978	0.29103	416.978	-0.00201	416.978	0.48842	416.978	1.44723	416.978	-0.46197	477.931	-1.69545
417.441	1.609	478.483	0.27346	417.441	-1.4335	417.441	0.31821	417.441	5.66279	478.483	-1.49872	417.441	2.28839	417.441	2.28165	417.441	0.5202	417.441	3.43319	417.441	1.81645	478.483	-1.4123
417.903	2.70657	479.034	2.75479	417.903	-1.47656	417.903	4.14164	417.903	5.69187	479.034	-0.29914	417.903	4.41861	417.903	-0.68248	417.903	1.76816	417.903	4.71548	417.903	3.96361	479.034	-2.00615
418.366	1.57339	479.586	0.81215	418.366	2.46957	418.366	6.78226	418.366	-0.36747	479.586	-1.75436	418.366	5.57656	418.366	-4.5062	418.366	1.18603	418.366	3.07681	418.366	2.56771	479.586	-2.18173
418.829	-0.59561	480.138	1.99388	418.829	1.1472	418.829	2.77121	418.829	-4.63845	480.138	1.33125	418.829	3.74035	418.829	-0.11723	418.829	0.31519	418.829	-1.82123	418.829	0.51889	480.138	2.93719
419.292	-5.35372	480.69	-2.15594	419.292	1.99834	419.292	0.19826	419.292	2.20099	480.69	-1.63319	419.292	1.17171	419.292	5.01311	419.292	3.73446	419.292	4.17271	419.292	1.35009	480.69	-0.59597
419.754	-0.79333	481.241	-0.92948	419.754	0.33524	419.754	5.16807	419.754	-1.86707	481.241	-3.7099	419.754	4.49234	419.754	2.62323	419.754	-3.74021	419.754	3.42602	419.754	-0.31327	481.241	-8.47531
420.217	-3.04459	481.793	-3.58822	420.217	-2.76326	420.217	3.72504	420.217	-1.08009	481.793	1.54742	420.217	2.37875	420.217	0.03414	420.217	-4.51881	420.217	4.63868	420.217	1.44846	481.793	-4.47857
420.68	-3.9069	482.345	-4.75735	420.68	-4.4494	420.68	4.54787	420.68	2.18129	482.345	-0.0361	420.68	-1.05049	420.68	1.84363	420.68	-0.44277	420.68	4.15748	420.68	0.1933	482.345	-7.07633
421.142	0.75946	482.897	-4.80604	421.142	-2.50196	421.142	4.5302	421.142	2.83267	482.897	-0.0997	421.142	-1.28353	421.142	3.71542	421.142	-0.06551	421.142	2.84794	421.142	1.15781	482.897	-2.23878
421.605	5.56863	483.448	3.08103	421.605	-0.23517	421.605	1.86768	421.605	-0.47994	483.448	-1.9983	421.605	0.35416	421.605	2.07116	421.605	-1.70009	421.605	1.48613	421.605	4.07205	483.448	-3.16017
422.068	0.76832	484	-0.92896	422.068	-3.62335	422.068	1.32984	422.068	-2.96037	484	1.97354	422.068	-1.45687	422.068	-0.58999	422.068	5.1638	422.068	-0.75737	422.068	0.1248	484	-1.26929
422.531	-1.80401	484.552	-2.63629	422.531	-1.916	422.531	3.03554	422.531	3.02552	484.552	-1.32163	422.531	1.96495	422.531	2.00783	422.531	0.95549	422.531	-0.76356	422.531	-1.59137	484.552	-2.60813
422.993	-1.10428	485.103	-2.32388	422.993	3.04709	422.993	4.73471	422.993	-0.79826	485.103	-2.90276	422.993	4.57804	422.993	1.30159	422.993	0.6993	422.993	-2.4009	422.993	1.61152	485.103	3.05923
423.456	0.04441	485.655	0.1934	423.456	4.82003	423.456	5.09747	423.456	-3.52147	485.655	4.52242	423.456	1.76359	423.456	-1.56942	423.456	0.00929	423.456	-0.0927	423.456	1.00758	485.655	-2.79722
423.919	2.90566	486.207	-0.22614	423.919	0.3301	423.919	4.83412	423.919	-3.35864	486.207	2.09545	423.919	0.12061	423.919	-1.86056	423.919	0.20165	423.919	1.73591	423.919	0.85726	486.207	-0.19903
424.382	3.17202	486.759	4.00311	424.382	-2.07462	424.382	5.9173	424.382	-1.77826	486.759	1.94433	424.382	1.25772	424.382	-0.15937	424.382	-0.42987	424.382	2.20378	424.382	0.55934	486.759	0.79075
424.844	-0.64034	487.31	8.26325	424.844	1.36983	424.844	6.67511	424.844	-0.19855	487.31	1.91089	424.844	2.40217	424.844	1.33785	424.844	-1.32681	424.844	2.20547	424.844	0.48272	487.31	2.11721
425.307	-2.85595	487.862	-3.38742	425.307	2.20307	425.307	2.20438	425.307	1.54747	487.862	1.63916	425.307	0.36338	425.307	1.48812	425.307	0.97142	425.307	1.58917	425.307	4.13433	487.862	-6.18302
425.77	-2.00437	488.414	-1.2756	425.77	2.9043	425.77	3.49093	425.77	1.26527	488.414	2.78777	425.77	2.93017	425.77	-4.54206	425.77	-5.88135	425.77	-4.4213	425.77	2.41757	488.414	-1.77431
426.233	-1.95219	488.966	-3.44156	426.233	-0.0982	426.233	1.97817	426.233	1.24146	488.966	0.0422	426.233	2.30255	426.233	-0.16798	426.233	-3.95031	426.233	-1.641	426.233	-1.66274	488.966	1.17939
426.695	-0.6535	489.517	2.16555	426.695	-3.60321	426.695	3.18724	426.695	1.44666	489.517	-2.33713	426.695	1.4612	426.695	1.07693	426.695	-1.33047	426.695	-2.13531	426.695	-0.08995	489.517	-0.86228
427.158	0.77226	490.069	-3.23166	427.158	-4.04632	427.158	6.0805	427.158	0.37366	490.069	0.67881	427.158	-0.92477	427.158	3.60726	427.158	-1.31845	427.158	0.21613	427.158	1.30281	490.069	-2.91139
427.621	3.85712	490.621	0.38304	427.621	-3.06674	427.621	6.22814	427.621	0.43102	490.621	-1.59663	427.621	1.44773	427.621	4.24466	427.621	-1.22828	427.621	3.1637	427.621	0.21287	490.621	-4.99363
428.084	6.72925	491.172	-2.63504	428.084	-2.38308	428.084	3.3635	428.084	2.90624	491.172	-5.5683	428.084	7.79673	428.084	0.86387	428.084	0.93317	428.084	2.71881	428.084	-1.71782	491.172	-3.64751
428.546	1.95188	491.724	-5.88939	428.546	0.45145	428.546	4.83133	428.546	4.0193	491.724	-4.21844	428.546	2.96846	428.546	-0.06843	428.546	1.28111	428.546	1.3744	428.546	-1.43087	491.724	-0.65451
429.009	1.09424	492.276	-3.47875	429.009	4.56217	429.009	8.23732	429.009	1.73051	492.276	0.01822	429.009	1.2606	429.009	-1.77781	429.009	-2.98719	429.009	3.92728	429.009	1.97687	492.276	0.76147
429.472	-0.20118	492.828	0.10893	429.472	-2.12327	429.472	2.6546	429.472	2.83794	492.828	0.41075	429.472	1.87348	429.472	1.19886	429.472	2.11342	429.472	0.23316	429.472	-2.42334	492.828	-2.29699
429.935	1.7168	493.379	1.60652	429.935	-2.81694	429.935	3.55617	429.935	3.83396	493.379	-2.37306	429.935	5.26457	429.935	3.97542	429.935	3.05495	429.935	1.03744	429.935	0.71716	493.379	-5.54362
430.397	4.4798	493.931	2.98087	430.397	0.93997	430.397	4.27383	430.397	4.68365	493.931	-4.52986	430.397	6.60327	430.397	4.08153	430.397	0.71202	430.397	2.60964	430.397	3.2719	493.931	-5.9166
430.86	4.26239	494.483	2.32176	430.86	4.01665	430.86	2.63647	430.86	4.25592	494.483	-2.7556	430.86	2.27879	430.86	0.62567	430.86	-1.37061	430.86	2.76882	430.86	3.967	494.483	-4.78241
431.323	1.2007	495.034	-2.47997	431.323	3.52594	431.323	1.40101	431.323	1.21671	495.034	-1.23426	431.323	-4.69801	431.323	-3.33958	431.323	-0.96636	431.323	2.72729	431.323	4.64532	495.034	-3.80364
431.786	1.70636	495.586	1.53313	431.786	1.83001	431.786	3.30265	431.786	-3.65228	495.586	-2.35663	431.786	-3.57976	431.786	-0.9829	431.786	0.62802	431.786	5.09986	431.786	1.81315	495.586	-2.82312
432.248	-2.58221	496.138	0.62176	432.248	-1.75223	432.248	8.01726	432.248	-1.08735	496.138	-0.85869	432.248	1.55917	432.248	-0.95276	432.248	0.69932	432.248	5.09367	432.248	-5.04554	496.138	-0.09845
432.711	-4.55223	496.69	0.94203	432.711	-2.88352	432.711	1.95228	432.711	1.7164	496.69	-0.5934	432.711	0.53806	432.711	1.32031	432.711	0.70363	432.711	2.01677	432.711	3.47415	496.69	-4.23333
433.174	3.08522	497.241	-7.14929	433.174	-2.3871	433.174	1.83993	433.174	1.03427	497.241	-3.13646	433.174	1.31879	433.174	3.25206	433.174	1.89345	433.174	1.08128	433.174	4.37228	497.241	-9.93069
433.637	4.82392	497.793	-2.20393	433.637	-1.07246	433.637	4.40453	433.637	0.15434	497.793	3.78594	433.637	1.5893	433.637	4.02032	433.637	-0.2726	433.637	3.47757	433.637	4.19087	497.793	-4.87947
434.099	2.27248	498.345	-2.50502	434.099	-0.12923	434.099	4.94873	434.099	0.25752	498.345	-0.43093	434.099	2.42047	434.099	2.34381	434.099	-0.70423	434.099	5.06495	434.099	2.20877	498.345	-4.81198
434.562	2.44184	498.897	-3.07791	434.562	0.85152	434.562	2.76048	434.562	1.54726	498.897	0.46991	434.562	3.56779	434.562	-0.43406	434.562	3.09778	434.562	2.88263	434.562	-2.80811	498.897	-1.77067
435.025	-3.92465	499.448	1.97962	435.025	4.74623	435.025	1.70881	435.025	5.99645	499.448	-5.04518	435.025	-2.62928	435.025	1.99156	435.025	-3.17068	435.025	2.00993	435.025	1.21791	499.448	-4.69583
435.487	-1.84282	500	-1.66306	435.487	-0.52978	435.487	-2.56522	435.487	3.43026	500	3.19059	435.487	2.46957	435.487	1.98824	435.487	-0.61309	435.487	1.16098	435.487	1.23356	500	1.15495
435.95	-3.87733	1100	1.13853	435.95	-0.38961	435.95	1.4774	435.95	0.34202	1100	-3.28146	435.95	5.35169	435.95	1.25701	435.95	0.43893	435.95	2.56217	435.95	0.45628	1100	-3.70095
436.413	-4.26797	1100.47	-2.76483	436.413	2.92162	436.413	5.08361	436.413	-3.01364	1100.47	-2.69059	436.413	2.38053	436.413	0.40601	436.413	0.67827	436.413	1.81646	436.413	0.21813	1100.47	-4.92257
436.876	-0.09034	1100.95	-1.2572	436.876	3.51684	436.876	6.89996	436.876	-3.30269	1100.95	-1.5167	436.876	1.93679	436.876	0.95714	436.876	1.14502	436.876	1.04443	436.876	2.10246	1100.95	-5.69882
437.338	2.61191	1101.42	-3.60385	437.338	-0.31675	437.338	5.474	437.338	-1.45919	1101.42	-2.23053	437.338	2.75536	437.338	1.68899	437.338	0.37198	437.338	0.05914	437.338	2.91849	1101.42	-3.453
437.801	-0.33861	1101.9	-3.75527	437.801	-3.67472	437.801	1.3249	437.801	0.09874	1101.9	-2.18717	437.801	0.4225	437.801	1.36808	437.801	-2.14896	437.801	-2.52747	437.801	0.57863	1101.9	-3.03532
438.264	2.84874	1102.37	-4.37624	438.264	2.88102	438.264	1.0993	438.264	3.07317	1102.37	-1.15686	438.264	1.91823	438.264	2.69197	438.264	-1.25546	438.264	-4.6311	438.264	2.2088	1102.37	2.70787
438.727	1.13637	1102.84	-0.66915	438.727	0.16483	438.727	5.36258	438.727	2.48985	1102.84	-0.36881	438.727	-1.49909	438.727	-3.28851	438.727	0.44912	438.727	3.05844	438.727	2.18443	1102.84	-3.85059
439.189	3.16941	1103.32	-2.57642	439.189	-1.67898	439.189	6.64005	439.189	2.1697	1103.32	-4.15433	439.189	4.05675	439.189	2.74382	439.189	2.09469	439.189	4.75426	439.189	8.18015	1103.32	-3.84997
439.652	0.875	1103.79	-1.79185	439.652	2.78615	439.652	5.66809	439.652	4.10329	1103.79	-0.69331	439.652	3.63005	439.652	4.38958	439.652	1.96141	439.652	5.61005	439.652	4.70333	1103.79	-2.0378
440.115	-0.42155	1104.27	-1.71489	440.115	3.1269	440.115	2.09734	440.115	1.69446	1104.27	-1.17223	440.115	2.99559	440.115	4.45737	440.115	1.14291	440.115	4.60511	440.115	0.25299	1104.27	1.57377
440.578	2.11949	1104.74	-1.72948	440.578	-0.51043	440.578	0.46488	440.578	-1.11363	1104.74	-0.43173	440.578	2.78449	440.578	4.65954	440.578	1.89684	440.578	2.98218	440.578	-0.50084	1104.74	0.54641
441.04	4.48987	1105.21	-0.24555	441.04	-1.16521	441.04	2.80772	441.04	1.5954	1105.21	2.03339	441.04	-0.30738	441.04	2.89761	441.04	3.85462	441.04	3.15449	441.04	0.51679	1105.21	-3.59382
441.503	-2.0372	1105.69	-0.43757	441.503	-1.09234	441.503	-2.03963	441.503	-0.54753	1105.69	0.68938	441.503	-1.83537	441.503	-1.9161	441.503	0.62689	441.503	3.84757	441.503	2.31335	1105.69	-3.81184
441.966	-0.33338	1106.16	-0.09846	441.966	-2.80524	441.966	0.51691	441.966	1.15546	1106.16	-0.86119	441.966	0.72548	441.966	0.60986	441.966	2.4064	441.966	0.4245	441.966	5.70585	1106.16	0.51398
442.429	0.21721	1106.64	-0.36947	442.429	1.43735	442.429	3.08253	442.429	1.87843	1106.64	-1.21488	442.429	4.0224	442.429	1.6835	442.429	4.12745	442.429	0.70583	442.429	0.20299	1106.64	-0.02241
442.891	0.66084	1107.11	-1.88649	442.891	-1.25875	442.891	0.82622	442.891	2.24032	1107.11	-2.29911	442.891	2.03369	442.891	0.72913	442.891	4.03097	442.891	-1.45283	442.891	1.78369	1107.11	-2.3871
443.354	-0.29576	1107.58	0.12647	443.354	-2.28807	443.354	-0.47254	443.354	3.13257	1107.58	-2.77494	443.354	0.97386	443.354	1.30814	443.354	3.13202	443.354	-0.29513	443.354	1.4088	1107.58	-3.09885
443.817	-0.74011	1108.06	0.54368	443.817	-1.11102	443.817	0.96727	443.817	4.13618	1108.06	-2.27306	443.817	1.11107	443.817	2.31173	443.817	2.22621	443.817	2.62838	443.817	-0.27038	1108.06	-2.69811
444.28	1.7523	1108.53	-0.14453	444.28	-2.56504	444.28	2.50459	444.28	3.31851	1108.53	-3.37341	444.28	-0.94742	444.28	1.12963	444.28	1.70978	444.28	2.11763	444.28	2.80442	1108.53	-1.45728
444.742	3.80251	1109	3.13316	444.742	-0.2924	444.742	3.37124	444.742	-1.56238	1109	-4.5794	444.742	-0.82825	444.742	1.95309	444.742	2.56455	444.742	2.93913	444.742	1.09503	1109	-0.68117
445.205	2.082	1109.48	1.97964	445.205	-2.01275	445.205	4.64368	445.205	1.00601	1109.48	-3.5718	445.205	2.60173	445.205	2.84123	445.205	3.41933	445.205	2.93294	445.205	0.23272	1109.48	1.61583
445.668	-2.2749	1109.95	4.13182	445.668	-0.0114	445.668	2.21044	445.668	-0.89343	1109.95	-4.23966	445.668	0.81772	445.668	-2.24793	445.668	-0.12316	445.668	0.68788	445.668	0.85969	1109.95	6.29889
446.131	-3.10641	1110.43	1.74919	446.131	2.66055	446.131	3.4024	446.131	-0.46921	1110.43	-5.5636	446.131	-1.16955	446.131	0.12815	446.131	-2.04057	446.131	-0.09214	446.131	0.51207	1110.43	3.98275
446.593	0.29256	1110.9	-7.38308	446.593	1.63509	446.593	2.73461	446.593	-1.65574	1110.9	-9.93631	446.593	-3.35544	446.593	2.46807	446.593	-0.64563	446.593	-0.5507	446.593	2.39876	1110.9	-0.8467
447.056	2.25835	1111.37	3.22353	447.056	0.4475	447.056	0.61193	447.056	-2.3198	1111.37	-1.30324	447.056	-3.40115	447.056	0.67885	447.056	0.88584	447.056	-1.09585	447.056	4.47086	1111.37	2.72053
447.519	-0.12201	1111.85	4.9748	447.519	3.74131	447.519	1.63708	447.519	1.43182	1111.85	-2.31659	447.519	-0.15829	447.519	-1.19031	447.519	0.05175	447.519	-1.10852	447.519	3.44669	1111.85	3.55246
447.981	4.57322	1112.32	2.14522	447.981	3.76545	447.981	3.26882	447.981	1.95692	1112.32	-2.21962	447.981	-1.04352	447.981	2.76469	447.981	2.62764	447.981	-1.01841	447.981	4.92313	1112.32	0.25519
448.444	-3.15558	1112.8	-8.11487	448.444	4.61923	448.444	2.82521	448.444	1.09323	1112.8	-6.8378	448.444	-2.76181	448.444	-2.42162	448.444	3.48271	448.444	1.55012	448.444	-0.23068	1112.8	-3.0894
448.907	1.78232	1113.27	4.0901	448.907	4.11378	448.907	2.76142	448.907	2.70571	1113.27	-9.92232	448.907	0.75382	448.907	-1.61806	448.907	-0.87798	448.907	4.86384	448.907	0.57626	1113.27	0.13196
449.37	2.27455	1113.74	1.90371	449.37	3.29577	449.37	2.45947	449.37	2.68897	1113.74	-4.47752	449.37	0.82575	449.37	-0.48458	449.37	0.55439	449.37	1.04183	449.37	1.08168	1113.74	-2.2188
449.832	1.05213	1114.22	-5.18062	449.832	1.05491	449.832	2.48445	449.832	2.28699	1114.22	-2.4468	449.832	0.4796	449.832	1.28605	449.832	2.53942	449.832	1.08391	449.832	1.0881	1114.22	-0.15264
450.295	0.63188	1114.69	3.03904	450.295	-2.11375	450.295	4.00773	450.295	1.96538	1114.69	-3.65407	450.295	1.01236	450.295	1.31327	450.295	0.65874	450.295	3.59615	450.295	0.78024	1114.69	0.64618
450.758	0.5189	1115.17	6.2905	450.758	-3.21159	450.758	7.1752	450.758	0.92688	1115.17	0.39252	450.758	1.37646	450.758	-1.90793	450.758	-2.63385	450.758	0.84813	450.758	-0.26127	1115.17	-2.34868
451.221	1.69891	1115.64	7.18723	451.221	1.88138	451.221	9.17436	451.221	-0.69622	1115.64	2.67943	451.221	2.85895	451.221	-1.08586	451.221	1.55908	451.221	0.78573	451.221	-1.90262	1115.64	-1.06719
451.683	-0.88124	1116.11	2.82558	451.683	1.87692	451.683	7.45123	451.683	0.15685	1116.11	-0.66723	451.683	-1.45637	451.683	-1.08919	451.683	3.34755	451.683	-0.94838	451.683	-1.04847	1116.11	0.08057
452.146	1.78998	1116.59	-3.16197	452.146	3.24103	452.146	5.34552	452.146	-1.4832	1116.59	-4.25222	452.146	-4.25328	452.146	-0.34229	452.146	-4.68198	452.146	-0.41291	452.146	-0.17666	1116.59	1.19943
452.609	2.78445	1117.06	-1.37637	452.609	3.69221	452.609	2.89345	452.609	-1.46257	1117.06	-2.93358	452.609	-2.57896	452.609	-0.09585	452.609	-0.81538	452.609	1.65292	452.609	4.30493	1117.06	2.64924
453.072	2.52232	1117.54	2.88837	453.072	1.91548	453.072	1.243	453.072	0.46572	1117.54	0.51169	453.072	-0.53148	453.072	1.29112	453.072	2.08697	453.072	1.43147	453.072	5.66738	1117.54	2.23339
453.534	2.21955	1118.01	2.16183	453.534	-0.14094	453.534	1.34462	453.534	2.24342	1118.01	1.71595	453.534	0.01638	453.534	0.62986	453.534	0.15194	453.534	1.09736	453.534	2.13299	1118.01	1.65047
453.997	1.95368	1118.48	3.69687	453.997	0.18456	453.997	2.06289	453.997	2.78061	1118.48	-0.44539	453.997	0.55721	453.997	-3.2405	453.997	-0.3482	453.997	2.90046	453.997	-1.21919	1118.48	-0.69406
454.46	0.92458	1118.96	7.21131	454.46	1.44341	454.46	-0.84179	454.46	5.15323	1118.96	-4.2377	454.46	2.93249	454.46	1.17054	454.46	0.39189	454.46	-1.11163	454.46	1.79582	1118.96	-3.32444
454.923	4.35539	1119.43	-1.66702	454.923	-3.56322	454.923	-1.70676	454.923	3.43007	1119.43	-0.15416	454.923	1.192	454.923	8.07161	454.923	-1.25434	454.923	0.59989	454.923	-3.36167	1119.43	3.76278
455.385	0.54897	1119.91	-6.34673	455.385	-0.37188	455.385	2.34385	455.385	3.97902	1119.91	2.63062	455.385	1.00322	455.385	-0.23399	455.385	2.26941	455.385	3.05921	455.385	-0.9277	1119.91	3.84294
455.848	-2.03111	1120.38	-1.73121	455.848	0.22296	455.848	6.12488	455.848	2.98864	1120.38	-2.66695	455.848	2.21991	455.848	1.13825	455.848	2.28403	455.848	6.24069	455.848	1.25727	1120.38	1.94637
456.311	-1.86583	1120.85	2.31679	456.311	0.77462	456.311	5.3078	456.311	-1.08745	1120.85	1.81319	456.311	2.98111	456.311	3.83846	456.311	-0.81387	456.311	4.48609	456.311	0.61383	1120.85	0.1727
456.774	-0.29914	1121.33	9.67141	456.774	0.77923	456.774	3.48623	456.774	-1.92979	1121.33	3.75332	456.774	1.65857	456.774	2.51441	456.774	-1.50879	456.774	0.7739	456.774	-1.2948	1121.33	0.19211
457.236	0.82232	1121.8	3.01935	457.236	-1.31917	457.236	3.92953	457.236	2.17378	1121.8	1.7514	457.236	-1.21171	457.236	0.0284	457.236	1.51916	457.236	0.7616	457.236	-1.77978	1121.8	1.60315
457.699	1.3496	1122.27	6.38638	457.699	-1.08458	457.699	-1.11333	457.699	-4.77534	1122.27	-1.97614	457.699	-2.02314	457.699	0.62431	457.699	-2.51999	457.699	0.81336	457.699	-0.97334	1122.27	0.30296
458.162	4.39984	1122.75	1.55009	458.162	0.62927	458.162	3.17633	458.162	1.511	1122.75	-2.32305	458.162	-2.00397	458.162	-3.70835	458.162	-3.45698	458.162	1.65542	458.162	-0.9777	1122.75	3.63547
458.625	5.49098	1123.22	0.72981	458.625	2.20837	458.625	8.62339	458.625	2.18352	1123.22	-0.69523	458.625	-2.78882	458.625	3.51761	458.625	-1.96098	458.625	2.50721	458.625	4.38403	1123.22	3.36177
459.087	3.84244	1123.7	10.6458	459.087	2.62971	459.087	6.0631	459.087	2.80385	1123.7	5.11402	459.087	-2.38869	459.087	3.33	459.087	0.34591	459.087	5.24548	459.087	0.3816	1123.7	5.84162
459.55	1.74901	1124.17	5.09332	459.55	2.14218	459.55	2.17169	459.55	3.6557	1124.17	3.91933	459.55	-2.00714	459.55	1.83403	459.55	1.43289	459.55	3.35947	459.55	-0.57544	1124.17	5.59933
460.013	-0.15906	1124.64	1.67658	460.013	0.25974	460.013	2.65634	460.013	2.69616	1124.64	-1.21855	460.013	-0.65622	460.013	0.81683	460.013	0.40894	460.013	-1.6263	460.013	2.34513	1124.64	2.83343
460.475	-1.53928	1125.12	-0.81094	460.475	-1.5503	460.475	5.41122	460.475	-0.49614	1125.12	-2.6051	460.475	2.76312	460.475	-0.59277	460.475	-1.1743	460.475	-4.47356	460.475	3.20008	1125.12	1.97921
460.938	-0.18084	1125.59	-0.66984	460.938	1.61084	460.938	0.83829	460.938	-1.62702	1125.59	-0.01084	460.938	5.55192	460.938	1.63068	460.938	0.36444	460.938	-4.64133	460.938	3.75903	1125.59	2.17883
461.401	1.53344	1126.07	0.61394	461.401	-0.97198	461.401	4.26998	461.401	1.52752	1126.07	1.15817	461.401	-0.44506	461.401	-0.91743	461.401	-0.49818	461.401	4.81734	461.401	0.29673	1126.07	-1.44391
461.864	-4.96283	1126.54	4.35807	461.864	-3.69152	461.864	1.47901	461.864	2.85142	1126.54	-0.26074	461.864	-0.23836	461.864	-0.38458	461.864	-1.29319	461.864	1.81093	461.864	-3.90694	1126.54	-2.94722
462.326	-3.32751	1127.01	1.86739	462.326	-1.74024	462.326	-0.69041	462.326	1.228	1127.01	-1.70224	462.326	3.15303	462.326	-2.71502	462.326	0.41274	462.326	0.06185	462.326	1.97864	1127.01	-0.39847
462.789	-2.58703	1127.49	-4.81512	462.789	-4.2052	462.789	0.06873	462.789	-0.36236	1127.49	-1.14423	462.789	1.47766	462.789	-1.18783	462.789	0.95756	462.789	1.18188	462.789	3.47091	1127.49	0.18128
463.252	-3.16454	1127.96	2.15125	463.252	-5.08913	463.252	1.21554	463.252	0.91141	1127.96	-0.25802	463.252	-2.3938	463.252	0.3878	463.252	-2.44422	463.252	0.89634	463.252	0.59445	1127.96	-1.75046
463.715	-0.89773	1128.44	6.71962	463.715	-0.27923	463.715	0.34982	463.715	2.61109	1128.44	-1.9487	463.715	-1.3001	463.715	-1.77419	463.715	-4.78665	463.715	-1.67928	463.715	0.81087	1128.44	-3.22156
464.177	2.32395	1128.91	3.85516	464.177	-3.17889	464.177	-0.28876	464.177	-2.52766	1128.91	-1.46935	464.177	4.72316	464.177	0.12386	464.177	5.02913	464.177	0.74299	464.177	4.24512	1128.91	2.21436
464.64	-1.59739	1129.38	-1.30202	464.64	-0.45298	464.64	1.42463	464.64	1.48773	1129.38	-2.30733	464.64	2.1421	464.64	3.55952	464.64	0.80194	464.64	1.60746	464.64	7.67975	1129.38	-2.3834
465.103	0.47998	1129.86	-13.4955	465.103	-5.00441	465.103	-0.82837	465.103	1.24806	1129.86	-1.60853	465.103	-1.99384	465.103	-0.17655	465.103	-1.10219	465.103	4.03249	465.103	3.18161	1129.86	-0.34378
465.566	1.09942	1130.33	-5.86321	465.566	-1.16415	465.566	0.49418	465.566	0.89144	1130.33	2.60385	465.566	0.85889	465.566	2.70278	465.566	-0.21958	465.566	0.74226	465.566	1.92913	1130.33	-0.27071
466.028	0.86786	1130.81	1.15384	466.028	-0.99104	466.028	2.55686	466.028	0.42749	1130.81	1.71062	466.028	2.44482	466.028	4.78768	466.028	-0.07972	466.028	-2.88427	466.028	-0.62902	1130.81	0.64534
466.491	-0.3014	1131.28	-8.35141	466.491	-3.00591	466.491	4.27053	466.491	-0.2797	1131.28	-0.28499	466.491	1.21537	466.491	3.6533	466.491	-0.9853	466.491	-2.49875	466.491	-1.21768	1131.28	0.6399
466.954	-0.30061	1131.75	-5.76007	466.954	-1.84983	466.954	5.06203	466.954	-0.06683	1131.75	2.47488	466.954	1.09222	466.954	1.99246	466.954	-1.59779	466.954	1.33347	466.954	1.70354	1131.75	-3.10029
467.417	4.44748	1132.23	1.51551	467.417	-0.34424	467.417	3.51702	467.417	2.3336	1132.23	0.11438	467.417	4.75889	467.417	2.66809	467.417	-1.08947	467.417	3.18316	467.417	0.64021	1132.23	5.46181
467.879	-1.57746	1132.7	-2.57841	467.879	0.66253	467.879	3.51091	467.879	-1.69408	1132.7	-1.06005	467.879	3.05799	467.879	1.80471	467.879	3.13283	467.879	-1.12326	467.879	-1.94429	1132.7	-0.06495
468.342	-5.17055	1133.18	-1.23092	468.342	-0.90491	468.342	2.69423	468.342	-1.38228	1133.18	-1.30509	468.342	0.50699	468.342	0.97303	468.342	-0.68015	468.342	4.29719	468.342	1.14523	1133.18	-0.97252
468.805	-1.53645	1133.65	3.07816	468.805	1.27641	468.805	6.5225	468.805	2.09366	1133.65	-0.51149	468.805	-1.39266	468.805	-2.56552	468.805	-0.95987	468.805	2.926	468.805	-0.09758	1133.65	-1.60826
469.268	3.50787	1134.12	9.20915	469.268	2.00072	469.268	8.49258	469.268	6.38893	1134.12	-1.67921	469.268	1.13953	469.268	1.62291	469.268	3.08179	469.268	5.31362	469.268	-0.03319	1134.12	-1.18227
469.73	5.1022	1134.6	4.29961	469.73	1.98673	469.73	6.1407	469.73	7.16575	1134.6	-1.04175	469.73	3.55253	469.73	5.21716	469.73	4.40835	469.73	6.63717	469.73	0.5081	1134.6	4.26215
470.193	3.10654	1135.07	-2.03074	470.193	1.69368	470.193	1.97802	470.193	4.05182	1135.07	0.86212	470.193	1.41979	470.193	1.01948	470.193	0.85765	470.193	2.83227	470.193	-0.3422	1135.07	0.85919
470.656	1.60426	1135.55	-0.93663	470.656	-0.63741	470.656	0.92004	470.656	2.15339	1135.55	2.22073	470.656	-2.73793	470.656	-3.22261	470.656	-0.4106	470.656	0.69103	470.656	-0.42669	1135.55	-4.22122
471.119	1.59964	1136.02	-0.67748	471.119	4.51972	471.119	4.355	471.119	3.00821	1136.02	0.67314	471.119	-0.13794	471.119	4.51645	471.119	1.38153	471.119	1.5451	471.119	4.73055	1136.02	-3.1559
471.581	-0.06908	1136.49	0.93287	471.581	2.8746	471.581	4.05412	471.581	3.03105	1136.49	-1.28155	471.581	-4.21447	471.581	1.40698	471.581	2.26945	471.581	-2.58251	471.581	1.54819	1136.49	-0.517
472.044	-3.87189	1136.97	2.87551	472.044	-0.26511	472.044	6.04306	472.044	4.87915	1136.97	-1.22547	472.044	-0.2257	472.044	1.41776	472.044	3.0665	472.044	4.18196	472.044	5.02286	1136.97	2.60064
472.507	-0.74548	1137.44	-0.71804	472.507	0.71179	472.507	3.36043	472.507	4.21698	1137.44	-3.72777	472.507	-0.29377	472.507	1.72197	472.507	0.07489	472.507	2.58587	472.507	0.78202	1137.44	4.85433
472.97	2.42851	1137.91	-0.44231	472.97	3.73579	472.97	2.51036	472.97	2.05444	1137.91	-4.55535	472.97	-1.25738	472.97	1.73479	472.97	-1.36804	472.97	0.20939	472.97	-1.66062	1137.91	3.25528
473.432	1.15054	1138.39	-0.55237	473.432	4.99179	473.432	4.61607	473.432	1.59605	1138.39	1.59985	473.432	1.29002	473.432	2.30205	473.432	1.15931	473.432	2.81626	473.432	0.7661	1138.39	3.34531
473.895	0.15067	1138.86	-2.3431	473.895	3.37021	473.895	2.29707	473.895	4.49801	1138.86	-2.52504	473.895	4.13029	473.895	3.61664	473.895	3.20022	473.895	2.59536	473.895	-1.59141	1138.86	4.04513
474.358	1.00661	1139.34	-0.76627	474.358	1.49334	474.358	1.43039	474.358	7.65665	1139.34	2.50847	474.358	-1.0349	474.358	2.75275	474.358	2.33649	474.358	-3.43478	474.358	1.82632	1139.34	-1.53249
474.82	2.71822	1139.81	-0.54411	474.82	2.33354	474.82	-0.29195	474.82	4.24728	1139.81	-2.47614	474.82	-2.77807	474.82	0.99977	474.82	-0.16414	474.82	2.52391	474.82	-0.7048	1139.81	-2.48198
475.283	1.25151	1140.28	0.73571	475.283	-0.98213	475.283	-1.30316	475.283	3.66424	1140.28	3.40453	475.283	3.36056	475.283	1.41831	475.283	2.21499	475.283	0.66513	475.283	-4.00418	1140.28	-6.0563
475.746	-0.02358	1140.76	-4.76182	475.746	0.52989	475.746	-0.43892	475.746	1.35071	1140.76	-1.22927	475.746	3.01999	475.746	2.85271	475.746	2.74493	475.746	2.40192	475.746	0.03633	1140.76	-0.84222
476.209	0.42435	1141.23	-2.86791	476.209	2.12561	476.209	1.06185	476.209	-0.78441	1141.23	-1.32728	476.209	-0.39932	476.209	2.39916	476.209	1.91907	476.209	1.44091	476.209	-0.10074	1141.23	3.42876
476.671	2.43989	1141.71	-2.83923	476.671	2.10969	476.671	1.45382	476.671	-0.95702	1141.71	-4.12729	476.671	-2.37996	476.671	0.12229	476.671	1.67515	476.671	-2.49715	476.671	-3.06209	1141.71	-0.20987
477.134	3.9727	1142.18	-1.0803	477.134	3.12509	477.134	-0.08958	477.134	0.71132	1142.18	-4.32983	477.134	-2.46262	477.134	-0.8268	477.134	1.05087	477.134	-1.69931	477.134	2.00302	1142.18	-1.79882
477.597	1.02005	1142.65	-7.59188	477.597	0.3085	477.597	-2.44399	477.597	4.65739	1142.65	-1.81759	477.597	0.87798	477.597	1.64291	477.597	-5.44078	477.597	2.50706	477.597	2.798	1142.65	-6.99684
478.06	2.74434	1143.13	0.60548	478.06	-5.74714	478.06	4.90621	478.06	5.5164	1143.13	-1.24903	478.06	0.03282	478.06	-1.81824	478.06	1.47168	478.06	3.36532	478.06	1.04447	1143.13	-4.43175
478.522	4.87734	1143.6	0.86547	478.522	-3.4414	478.522	5.13385	478.522	1.89464	1143.6	-1.30425	478.522	0.64673	478.522	-0.0725	478.522	2.32499	478.522	0.48911	478.522	3.06346	1143.6	-3.86044
478.985	2.48456	1144.08	-2.7009	478.985	-1.77915	478.985	4.87403	478.985	2.0316	1144.08	-1.33049	478.985	0.29995	478.985	1.88999	478.985	4.78178	478.985	0.0754	478.985	-0.42499	1144.08	-4.68551
479.448	2.59796	1144.55	-4.57713	479.448	-1.94159	479.448	4.39957	479.448	1.53344	1144.55	-1.33066	479.448	-2.90647	479.448	2.2037	479.448	4.51013	479.448	2.80957	479.448	-2.24151	1144.55	4.42446
479.911	4.95619	1145.02	-6.15129	479.911	1.44006	479.911	5.50903	479.911	1.58024	1145.02	-3.14572	479.911	-2.81676	479.911	2.01103	479.911	2.68115	479.911	3.49175	479.911	1.45299	1145.02	3.74631
480.373	3.53267	1145.5	-6.39644	480.373	7.88474	480.373	6.66193	480.373	3.59337	1145.5	-4.27362	480.373	2.74339	480.373	2.88761	480.373	2.33725	480.373	0.22219	480.373	5.28381	1145.5	-0.56416
480.836	-2.26733	1145.97	-2.91337	480.836	0.17249	480.836	-2.50489	480.836	-2.04283	1145.97	-2.18083	480.836	-2.11481	480.836	3.66408	480.836	-1.76017	480.836	3.33979	480.836	-1.11119	1145.97	-2.03397
481.299	1.55559	1146.45	1.39381	481.299	-6.87311	481.299	0.07266	481.299	-1.46544	1146.45	-0.22878	481.299	-2.11662	481.299	3.6944	481.299	-2.54971	481.299	1.61116	481.299	0.60689	1146.45	-1.39768
481.762	2.71198	1146.92	4.67836	481.762	-5.90439	481.762	3.42466	481.762	-1.16172	1146.92	-0.64847	481.762	-1.32527	481.762	0.56717	481.762	-3.47389	481.762	2.2052	481.762	0.0023	1146.92	-1.00004
482.224	5.47537	1147.39	3.99206	482.224	-1.71601	482.224	8.13491	482.224	-1.29964	1147.39	-0.48071	482.224	-4.27367	482.224	2.85475	482.224	1.99771	482.224	1.79724	482.224	-0.21289	1147.39	-2.65219
482.687	3.45015	1147.87	0.61594	482.687	-0.0075	482.687	4.84946	482.687	-1.91979	1147.87	1.09969	482.687	-2.63145	482.687	1.19009	482.687	4.28061	482.687	2.41874	482.687	-2.20797	1147.87	-1.87345
483.15	-0.59575	1148.34	3.3911	483.15	1.01236	483.15	0.74827	483.15	-2.42833	1148.34	1.45886	483.15	0.87614	483.15	-1.27533	483.15	0.75301	483.15	3.0526	483.15	-3.14883	1148.34	0.28701
483.613	-0.62992	1148.82	1.23122	483.613	3.52956	483.613	2.40798	483.613	-1.24246	1148.82	-0.27087	483.613	0.87979	483.613	1.31348	483.613	-1.92211	483.613	1.73761	483.613	-1.22267	1148.82	4.25325
484.075	2.42288	1149.29	-1.86015	484.075	3.38866	484.075	-0.19116	484.075	3.05461	1149.29	-3.12306	484.075	0.55366	484.075	3.38288	484.075	4.09593	484.075	-0.16194	484.075	-1.07463	1149.29	1.57228
484.538	1.93956	1149.76	-3.95764	484.538	3.3842	484.538	4.97166	484.538	4.77214	1149.76	-2.37469	484.538	-2.91513	484.538	0.79508	484.538	1.50829	484.538	4.12837	484.538	0.64399	1149.76	-1.21153
485.001	-1.32801	1150.24	2.37241	485.001	1.76304	485.001	5.28484	485.001	1.37846	1150.24	-2.94186	485.001	1.7387	485.001	0.66368	485.001	-1.14981	485.001	4.38758	485.001	-1.67897	1150.24	-7.16367
485.464	1.92057	1150.71	-1.63609	485.464	0.03533	485.464	4.60876	485.464	2.55435	1150.71	-0.37846	485.464	0.21162	485.464	1.31164	485.464	1.66347	485.464	1.03153	485.464	-0.24839	1150.71	0.60397
485.926	2.8329	1151.18	7.81656	485.926	-2.1306	485.926	4.80424	485.926	1.58437	1151.18	-1.20032	485.926	-0.04707	485.926	-1.54349	485.926	4.93399	485.926	-0.09319	485.926	1.28142	1151.18	-5.54918
486.389	1.10494	1151.66	3.98142	486.389	-0.774	486.389	4.28713	486.389	0.12295	1151.66	3.5752	486.389	-1.47184	486.389	-3.17431	486.389	3.97625	486.389	-0.81087	486.389	1.75642	1151.66	0.6715
486.852	0.39898	1152.13	-2.57848	486.852	2.12665	486.852	2.38359	486.852	0.86692	1152.13	-4.47978	486.852	-4.09599	486.852	-0.85911	486.852	0.07676	486.852	-0.33278	486.852	2.5202	1152.13	-1.83043
487.315	1.51972	1152.61	-2.32756	487.315	-1.22511	487.315	2.10024	487.315	1.8459	1152.61	-3.48704	487.315	-1.5027	487.315	0.77066	487.315	-0.67037	487.315	5.26896	487.315	4.14345	1152.61	-0.3423
487.777	-1.07041	1153.08	8.56108	487.777	0.4941	487.777	8.12698	487.777	1.84046	1153.08	-1.66126	487.777	-4.09002	487.777	1.5955	487.777	-0.67354	487.777	-2.49376	487.777	-0.17009	1153.08	3.21771
488.24	-1.12697	1153.55	4.53823	488.24	-4.54296	488.24	1.48577	488.24	4.36862	1153.55	-2.8128	488.24	-0.76562	488.24	-0.08026	488.24	3.54598	488.24	-0.96671	488.24	-0.28081	1153.55	-2.73697
488.703	3.10693	1154.03	4.24175	488.703	0.17117	488.703	3.06164	488.703	2.48196	1154.03	0.43822	488.703	1.26726	488.703	-0.36692	488.703	4.96515	488.703	6.4112	488.703	1.84701	1154.03	-0.95141
489.165	2.59041	1154.5	2.67883	489.165	0.24196	489.165	4.22985	489.165	0.93253	1154.5	3.76617	489.165	1.28426	489.165	0.75571	489.165	2.43771	489.165	6.5028	489.165	0.44356	1154.5	1.75248
489.628	-0.19272	1154.98	2.3873	489.628	0.66255	489.628	2.93273	489.628	1.06487	1154.98	1.50628	489.628	0.86131	489.628	0.30782	489.628	-0.97722	489.628	2.61699	489.628	0.86424	1154.98	-1.81321
490.091	-2.47052	1155.45	-1.48454	490.091	2.91926	490.091	0.63047	490.091	0.8376	1155.45	1.50869	490.091	-1.18164	490.091	-0.5123	490.091	-1.2215	490.091	-0.25501	490.091	3.13439	1155.45	-6.52177
490.554	-4.11885	1155.92	-4.28951	490.554	0.84001	490.554	-0.15441	490.554	-1.67398	1155.92	-1.78554	490.554	-5.33582	490.554	1.62504	490.554	1.99041	490.554	-1.35903	490.554	1.55496	1155.92	-5.34243
491.016	-1.49599	1156.4	-1.23334	491.016	-2.65407	491.016	3.36016	491.016	-2.56212	1156.4	-4.77017	491.016	-1.11011	491.016	1.58884	491.016	0.26306	491.016	0.30706	491.016	0.66879	1156.4	-2.88313
491.479	2.81011	1156.87	1.67875	491.479	-1.64484	491.479	9.82855	491.479	-4.29185	1156.87	-1.48406	491.479	-0.27083	491.479	1.58551	491.479	-1.4644	491.479	0.30086	491.479	-0.19772	1156.87	0.14246
491.942	1.15696	1157.35	-0.85048	491.942	-2.25637	491.942	7.34351	491.942	-1.3113	1157.35	1.66488	491.942	-0.15825	491.942	2.32711	491.942	1.2129	491.942	-1.19518	491.942	-0.30186	1157.35	1.66229
492.405	0.6569	1157.82	-2.09994	492.405	-1.40828	492.405	5.57989	492.405	-1.42836	1157.82	0.91369	492.405	-1.37442	492.405	2.57886	492.405	1.04627	492.405	0.72491	492.405	0.89989	1157.82	1.0322
492.867	0.82683	1158.29	2.31284	492.867	1.66082	492.867	3.29538	492.867	0.92795	1158.29	-0.00409	492.867	-2.15036	492.867	4.46111	492.867	3.079	492.867	4.18056	492.867	0.72917	1158.29	1.19761
493.33	0.15048	1158.77	3.05277	493.33	1.94833	493.33	2.85418	493.33	3.10841	1158.77	0.08978	493.33	-2.13926	493.33	3.8984	493.33	4.18633	493.33	5.28119	493.33	-0.66826	1158.77	-1.57117
493.793	-0.27944	1159.24	0.13222	493.793	-2.67024	493.793	5.37591	493.793	0.44642	1159.24	-0.1188	493.793	-1.54645	493.793	-1.39981	493.793	-0.18085	493.793	2.48975	493.793	-1.33211	1159.24	4.3509
494.256	3.09258	1159.72	-2.42706	494.256	-2.23079	494.256	2.10204	494.256	0.56217	1159.72	2.28806	494.256	0.91623	494.256	-1.07088	494.256	-1.66258	494.256	-0.3608	494.256	-1.19649	1159.72	2.43327
494.718	-0.84105	1160.19	4.94107	494.718	2.07697	494.718	1.23349	494.718	2.28161	1160.19	-2.62718	494.718	1.75581	494.718	4.10045	494.718	-0.87826	494.718	4.79672	494.718	0.52404	1160.19	-0.65416
495.181	1.16993	1160.66	1.21369	495.181	-0.04754	495.181	6.28489	495.181	-1.25864	1160.66	-0.55366	495.181	-1.3066	495.181	1.40395	495.181	0.04612	495.181	2.09637	495.181	-1.6926	1160.66	-8.08069
495.644	3.75557	1161.14	-1.26248	495.644	1.88568	495.644	7.97378	495.644	2.10216	1161.14	-9.96287	495.644	3.053	495.644	1.88534	495.644	1.57689	495.644	0.60124	495.644	0.93002	1161.14	-3.08367
496.107	3.25028	1161.61	1.54041	496.107	-0.24006	496.107	2.47612	496.107	1.49717	1161.61	-6.07259	496.107	2.74962	496.107	3.10603	496.107	1.75468	496.107	1.78929	496.107	1.10862	1161.61	-1.5062
496.569	1.6222	1162.09	2.50929	496.569	-0.91474	496.569	1.28277	496.569	-1.00765	1162.09	1.57832	496.569	-1.28394	496.569	2.81856	496.569	-1.75243	496.569	2.86019	496.569	0.4006	1162.09	8.05222
497.032	0.61802	1162.56	-2.17187	497.032	2.6742	497.032	7.16212	497.032	-0.99573	1162.56	-2.06145	497.032	-3.40059	497.032	1.07306	497.032	-5.79401	497.032	1.99827	497.032	-0.27719	1162.56	3.16772
497.495	-1.93655	1163.03	9.94958	497.495	-0.25581	497.495	4.11987	497.495	-1.56111	1163.03	2.10879	497.495	-3.43006	497.495	-0.52962	497.495	-2.28395	497.495	1.01952	497.495	-5.62433	1163.03	3.22229
497.958	-4.14598	1163.51	1.34096	497.958	-4.4222	497.958	4.11376	497.958	4.19358	1163.51	0.97128	497.958	2.62819	497.958	-1.42936	497.958	2.10144	497.958	-0.7121	497.958	0.41031	1163.51	-0.51984
498.42	-0.06733	1163.98	0.25458	498.42	3.60233	498.42	9.93344	498.42	-2.26609	1163.98	2.26714	498.42	6.98179	498.42	1.03236	498.42	1.42131	498.42	4.20362	498.42	3.13593	1163.98	-1.21668
498.883	-0.93922	1164.45	-1.82297	498.883	-0.33764	498.883	5.87386	498.883	-1.99201	1164.45	2.66239	498.883	2.92908	498.883	2.92812	498.883	1.94833	498.883	1.01417	498.883	-1.26314	1164.45	2.57216
499.346	0.56591	1164.93	1.02294	499.346	-0.41175	499.346	0.50856	499.346	-1.47735	1164.93	-1.63031	499.346	-0.87328	499.346	0.74075	499.346	1.07433	499.346	-0.7973	499.346	0.54512	1164.93	-0.52009
499.809	-0.04768	1165.4	2.43125	499.809	1.83761	499.809	0.00573	499.809	1.35026	1165.4	0.02201	499.809	-3.03891	499.809	-1.43533	499.809	-0.23087	499.809	-3.77796	499.809	1.4918	1165.4	0.45497
500.271	-1.8075	1165.88	-2.00214	500.271	0.68068	500.271	2.88089	500.271	3.73574	1165.88	-1.4172	500.271	-3.32004	500.271	-1.16199	500.271	-0.47119	500.271	-4.6497	500.271	-0.51058	1165.88	-0.45058
500.734	1.8998	1166.35	-4.62626	500.734	-3.1417	500.734	2.90354	500.734	-0.05795	1166.35	-0.36819	500.734	-0.10758	500.734	-0.62666	500.734	0.0862	500.734	2.87587	500.734	0.86014	1166.35	-2.04431
501.197	2.82576	1166.82	-1.37157	501.197	-0.62191	501.197	-0.8117	501.197	1.32908	1166.82	3.83084	501.197	5.7214	501.197	-1.35522	501.197	-0.71139	501.197	1.09316	501.197	-3.38806	1166.82	-1.16466
501.659	6.753	1167.3	4.36836	501.659	-1.64116	501.659	4.80058	501.659	-0.12353	1167.3	2.16668	501.659	0.52009	501.659	2.95682	501.659	1.87466	501.659	-3.23935	501.659	-2.50911	1167.3	-4.50759
502.122	2.41134	1167.77	5.07743	502.122	-0.16621	502.122	4.44496	502.122	0.17529	1167.77	-3.57285	502.122	1.29034	502.122	2.05962	502.122	-0.06908	502.122	1.37728	502.122	1.3118	1167.77	-4.43662
502.585	0.7298	1168.25	-0.13477	502.585	-0.22398	502.585	2.22308	502.585	1.7598	1168.25	-5.41024	502.585	-1.85902	502.585	-0.91856	502.585	1.0207	502.585	-0.49423	502.585	0.75086	1168.25	0.93326
503.048	-0.69877	1168.72	-4.05148	503.048	2.22933	503.048	1.5212	503.048	2.1861	1168.72	-3.53427	503.048	-1.34219	503.048	-2.95381	503.048	2.65527	503.048	-1.89801	503.048	-0.89858	1168.72	-1.55861
503.51	-1.26578	1169.19	-4.7138	503.51	4.3039	503.51	1.70255	503.51	1.54609	1169.19	-2.66642	503.51	2.48845	503.51	-1.77252	503.51	2.48538	503.51	0.49567	503.51	-0.40671	1169.19	-4.81035
503.973	0.91793	1169.67	-4.72034	503.973	1.38873	503.973	0.83233	503.973	1.39191	1169.67	-3.31028	503.973	3.18871	503.973	1.33272	503.973	1.19798	503.973	3.14376	503.973	0.9848	1169.67	-0.94767
504.436	1.54367	1170.14	-3.75557	504.436	-1.80775	504.436	0.23397	504.436	1.62225	1170.14	-2.02964	504.436	0.72597	504.436	0.73446	504.436	0.98828	504.436	3.26548	504.436	-1.00366	1170.14	0.35338
504.899	-0.57132	1170.62	-0.55338	504.899	-1.81222	504.899	2.81798	504.899	1.33772	1170.62	2.75563	504.899	-0.11813	504.899	3.28752	504.899	-0.74164	504.899	4.99699	504.899	4.15198	1170.62	-1.40291
505.361	-0.74226	1171.09	0.56344	505.361	-3.26759	505.361	4.60672	505.361	2.10565	1171.09	5.04831	505.361	1.4044	505.361	4.28102	505.361	4.68664	505.361	0.34548	505.361	3.77755	1171.09	2.10819
505.824	-1.11446	1171.56	2.3264	505.824	2.30837	505.824	4.02406	505.824	0.98179	1171.56	-3.55865	505.824	0.47267	505.824	2.5236	505.824	2.86581	505.824	0.43191	505.824	1.58878	1171.56	1.24374
506.287	-1.54106	1172.04	2.84743	506.287	1.57279	506.287	3.2452	506.287	1.52237	1172.04	1.75504	506.287	-0.21436	506.287	-0.08172	506.287	-0.37954	506.287	2.68188	506.287	-2.07538	1172.04	-2.23846
506.75	-1.36618	1172.51	-1.73255	506.75	-1.83007	506.75	1.82784	506.75	-0.50234	1172.51	1.52282	506.75	1.74306	506.75	-0.74444	506.75	-1.83738	506.75	1.36687	506.75	-4.05972	1172.51	-1.34247
507.212	-1.52443	1172.99	0.1408	507.212	-1.57998	507.212	-0.00844	507.212	-3.86088	1172.99	-3.16683	507.212	3.0245	507.212	0.47235	507.212	-1.639	507.212	-0.87323	507.212	-3.19113	1172.99	-2.30544
507.675	-3.34778	1173.46	2.06749	507.675	-0.59653	507.675	-0.25703	507.675	0.08216	1173.46	0.53359	507.675	-2.19833	507.675	0.10531	507.675	-1.01797	507.675	5.08562	507.675	-2.34628	1173.46	-3.26836
508.138	-0.37762	1173.93	2.16862	508.138	1.12635	508.138	-1.99048	508.138	-3.65715	1173.93	-3.74068	508.138	-2.22123	508.138	-2.48904	508.138	-1.88481	508.138	5.09039	508.138	-1.48697	1173.93	-0.62947
508.601	-0.70886	1174.41	2.15402	508.601	2.85618	508.601	2.23349	508.601	-5.43194	1174.41	0.91057	508.601	0.35356	508.601	3.42673	508.601	1.50513	508.601	4.23233	508.601	1.07992	1174.41	3.50962
509.063	-0.06282	1174.88	6.19499	509.063	0.40793	509.063	4.04871	509.063	2.3787	1174.88	-0.6859	509.063	4.36371	509.063	5.89184	509.063	4.95936	509.063	1.21259	509.063	5.81781	1174.88	2.11553
509.526	1.63434	1175.36	-3.70965	509.526	-1.36325	509.526	2.43443	509.526	-0.21741	1175.36	-2.01231	509.526	3.45221	509.526	-0.5066	509.526	3.18962	509.526	0.072	509.526	5.19428	1175.36	-1.06853
509.989	-0.46511	1175.83	-7.62401	509.989	-1.41547	509.989	2.51974	509.989	-2.78163	1175.83	-2.23904	509.989	4.00044	509.989	-4.65591	509.989	1.53327	509.989	-2.60932	509.989	1.73772	1175.83	-2.95892
510.452	-4.97275	1176.3	-5.84459	510.452	-0.24178	510.452	2.89854	510.452	-0.33676	1176.3	-0.2309	510.452	4.27333	510.452	-1.36693	510.452	1.17536	510.452	-5.94039	510.452	1.08247	1176.3	-4.05116
510.914	-5.47015	1176.78	-7.53296	510.914	0.59982	510.914	-0.90085	510.914	-0.19549	1176.78	-1.87929	510.914	-1.93903	510.914	2.39276	510.914	-2.08387	510.914	-4.71232	510.914	3.09296	1176.78	-3.39899
511.377	-1.314	1177.25	-7.12416	511.377	-1.91096	511.377	-2.13629	511.377	-3.67255	1177.25	-1.41293	511.377	-4.79447	511.377	-2.51854	511.377	-7.43449	511.377	0.99055	511.377	-3.30406	1177.25	-2.27859
511.84	-0.45462	1177.73	-0.2928	511.84	-2.62755	511.84	6.05718	511.84	-1.94999	1177.73	-1.37322	511.84	3.84374	511.84	-2.52187	511.84	2.14145	511.84	0.12035	511.84	0.12733	1177.73	0.10127
512.303	0.40481	1178.2	2.98755	512.303	-0.52747	512.303	-1.56802	512.303	1.31674	1178.2	-3.8683	512.303	-1.3953	512.303	0.53277	512.303	-0.70168	512.303	0.79418	512.303	-4.89724	1178.2	1.87292
512.765	-0.93306	1178.67	1.53974	512.765	-2.96937	512.765	-0.88822	512.765	0.51349	1178.67	-2.87818	512.765	-1.93786	512.765	0.7937	512.765	2.57076	512.765	0.38535	512.765	0.53376	1178.67	1.13028
513.228	-1.8208	1179.15	-0.32758	513.228	-3.70818	513.228	0.40782	513.228	0.38655	1179.15	0.20087	513.228	0.80012	513.228	1.43769	513.228	2.03942	513.228	3.04186	513.228	0.4692	1179.15	-2.32689
513.691	-2.77095	1179.62	-5.6162	513.691	-0.93642	513.691	0.64596	513.691	1.33186	1179.62	1.95721	513.691	0.18226	513.691	0.59035	513.691	-1.30791	513.691	4.1584	513.691	-1.65955	1179.62	-5.60309
514.154	-2.96528	1180.09	-7.8057	514.154	1.90338	514.154	1.78385	514.154	0.58311	1180.09	1.6159	514.154	-3.29817	514.154	-3.24872	514.154	-1.21032	514.154	0.06011	514.154	0.76125	1180.09	-3.7765
514.616	1.50826	1180.57	-0.46056	514.616	1.45482	514.616	1.45328	514.616	-2.1025	1180.57	-2.24069	514.616	-0.24446	514.616	-4.63306	514.616	1.6409	514.616	-2.29892	514.616	-1.33007	1180.57	-1.3453
515.079	0.63575	1181.04	2.64347	515.079	3.03358	515.079	1.87264	515.079	1.08306	1181.04	-1.68491	515.079	-0.22508	515.079	3.14068	515.079	5.90173	515.079	3.77009	515.079	0.40134	1181.04	-1.91065
515.542	0.60043	1181.52	1.67042	515.542	2.25131	515.542	1.88158	515.542	0.35668	1181.52	-1.68385	515.542	1.44147	515.542	1.7774	515.542	1.11903	515.542	0.65416	515.542	-3.71064	1181.52	3.87287
516.004	-2.5198	1181.99	0.30759	516.004	-1.30128	516.004	4.33592	516.004	0.88607	1181.99	-5.15441	516.004	1.05391	516.004	1.44818	516.004	-1.26893	516.004	0.67742	516.004	0.37767	1181.99	0.01762
516.467	-0.76799	1182.46	-1.6623	516.467	-2.18136	516.467	3.67911	516.467	1.17959	1182.46	-0.70139	516.467	-2.6542	516.467	1.44485	516.467	0.34739	516.467	-2.42644	516.467	1.32648	1182.46	-4.58856
516.93	1.82712	1182.94	0.63946	516.93	-0.09701	516.93	3.88392	516.93	1.60705	1182.94	-3.14118	516.93	-1.35991	516.93	4.0389	516.93	0.34591	516.93	-1.13103	516.93	0.45545	1182.94	4.33601
517.393	2.13762	1183.41	-0.93869	517.393	1.22082	517.393	3.31255	517.393	1.56929	1183.41	-1.91534	517.393	1.95128	517.393	5.34024	517.393	-0.7036	517.393	5.46144	517.393	-0.73445	1183.41	-5.26519
517.855	2.70107	1183.89	1.89048	517.855	-0.29562	517.855	-1.56876	517.855	0.65805	1183.89	3.55154	517.855	-2.40012	517.855	-0.06637	517.855	0.71409	517.855	8.12525	517.855	-2.88025	1183.89	-2.87631
518.318	5.34234	1184.36	2.81114	518.318	1.92669	518.318	3.73005	518.318	3.03681	1184.36	-3.28488	518.318	-2.94161	518.318	-2.57333	518.318	-5.86804	518.318	3.59188	518.318	0.48781	1184.36	0.00578
518.781	-0.71471	1184.83	-0.99656	518.781	-1.53631	518.781	0.70617	518.781	-0.14768	1184.83	2.45463	518.781	4.81717	518.781	-1.67825	518.781	-3.20216	518.781	-5.93625	518.781	1.32781	1184.83	2.41898
519.244	3.1372	1185.31	-7.54722	519.244	-1.05432	519.244	4.1539	519.244	-5.10356	1185.31	2.75766	519.244	0.41756	519.244	3.76089	519.244	-2.12677	519.244	3.61094	519.244	4.47266	1185.31	1.62966
519.706	-0.47751	1185.78	-10.8245	519.706	-4.55655	519.706	5.9659	519.706	-2.96151	1185.78	-0.7142	519.706	-3.77598	519.706	-0.8985	519.706	-0.05831	519.706	3.78801	519.706	2.27143	1185.78	-2.80637
520.169	-1.95216	1186.26	4.47114	520.169	-2.30292	520.169	3.5871	520.169	-0.3661	1186.26	-4.55009	520.169	-3.76289	520.169	-2.1315	520.169	2.01343	520.169	-0.06194	520.169	0.41479	1186.26	-0.59356
520.632	-0.45039	1186.73	-2.48707	520.632	1.48224	520.632	2.27346	520.632	3.04878	1186.73	0.9875	520.632	1.4017	520.632	-1.79857	520.632	4.10884	520.632	0.47214	520.632	-0.31911	1186.73	0.41289
521.095	-0.45501	1187.2	1.49812	521.095	-0.98602	521.095	3.65544	521.095	5.8195	1187.2	-1.0889	521.095	6.1382	521.095	-4.21406	521.095	3.70571	521.095	3.29051	521.095	-2.28561	1187.2	-5.47245
521.557	-0.2077	1187.68	-1.20896	521.557	-4.1843	521.557	0.34529	521.557	-1.45413	1187.68	-0.22238	521.557	1.04366	521.557	0.56633	521.557	-3.58894	521.557	-1.41169	521.557	-3.80735	1187.68	-0.77776
522.02	1.99823	1188.15	-0.60198	522.02	2.73094	522.02	5.10492	522.02	2.27987	1188.15	-0.01266	522.02	3.61562	522.02	2.29293	522.02	-0.05708	522.02	4.63685	522.02	3.12827	1188.15	-2.33421
522.483	2.08679	1188.63	-2.43076	522.483	0.66875	522.483	2.38	522.483	-1.72734	1188.63	0.90569	522.483	2.89042	522.483	0.69876	522.483	1.68021	522.483	-0.09483	522.483	0.08893	1188.63	-3.87352
522.946	0.68699	1189.1	-6.07248	522.946	-0.63074	522.946	3.17899	522.946	2.08423	1189.1	1.71403	522.946	1.32531	522.946	-1.03599	522.946	4.09144	522.946	-0.41003	522.946	-2.69704	1189.1	0.30306
523.408	3.71828	1189.57	-3.48955	523.408	-2.12068	523.408	3.50075	523.408	3.15063	1189.57	2.30457	523.408	1.29742	523.408	0.07278	523.408	3.30065	523.408	1.00891	523.408	-1.92087	1189.57	3.80397
523.871	5.02991	1190.05	-1.87851	523.871	-2.91933	523.871	3.06123	523.871	0.98065	1190.05	0.67365	523.871	2.16257	523.871	2.25525	523.871	0.69685	523.871	3.16277	523.871	-0.18825	1190.05	1.94642
524.334	2.47193	1190.52	0.83136	524.334	-2.52573	524.334	3.36187	524.334	-0.5184	1190.52	-0.83197	524.334	1.5223	524.334	0.9911	524.334	-0.41446	524.334	3.37394	524.334	0.97195	1190.52	0.17049
524.797	2.13494	1191	3.05939	524.797	0.000154289	524.797	4.59314	524.797	0.84978	1191	-2.00005	524.797	-0.95429	524.797	-3.9892	524.797	1.15223	524.797	0.19795	524.797	2.70367	1191	-2.04085
525.259	7.18742	1191.47	-1.94118	525.259	8.85117	525.259	3.62687	525.259	3.05474	1191.47	-1.18927	525.259	0.74304	525.259	-0.72065	525.259	2.04602	525.259	1.81752	525.259	4.27205	1191.47	-2.15331
525.722	-1.50505	1191.94	-0.57204	525.722	0.15885	525.722	0.14562	525.722	2.46134	1191.94	2.70749	525.722	1.61001	525.722	-2.46155	525.722	3.78042	525.722	0.95357	525.722	1.66134	1191.94	2.89615
526.185	3.28286	1192.42	4.71913	526.185	2.08811	526.185	2.43002	526.185	-2.20836	1192.42	-0.81992	526.185	0.94168	526.185	-3.43025	526.185	0.14579	526.185	3.91358	526.185	5.95497	1192.42	-1.37087
526.648	1.8748	1192.89	2.18005	526.648	1.18719	526.648	4.82371	526.648	-1.71472	1192.89	-1.62699	526.648	0.08741	526.648	0.7959	526.648	0.93067	526.648	-0.22982	526.648	3.54928	1192.89	-4.93256
527.11	-0.46246	1193.36	6.10638	527.11	-0.44218	527.11	3.21359	527.11	-1.28806	1193.36	3.89877	527.11	1.22547	527.11	2.3622	527.11	1.55401	527.11	-1.15118	527.11	3.3616	1193.36	0.25397
527.573	-1.16992	1193.84	3.97542	527.573	-0.22477	527.573	2.20481	527.573	0.39181	1193.84	-1.86202	527.573	1.96134	527.573	2.47654	527.573	0.28064	527.573	1.56678	527.573	3.50112	1193.84	2.92225
528.036	-0.81352	1194.31	0.15125	528.036	0.38792	528.036	5.19047	528.036	3.81625	1194.31	-0.56359	528.036	-0.00443	528.036	3.17698	528.036	1.0962	528.036	2.81456	528.036	0.60107	1194.31	1.63362
528.498	1.26001	1194.79	-7.72456	528.498	-2.03988	528.498	6.49944	528.498	1.96659	1194.79	-1.79102	528.498	-1.75175	528.498	-0.43476	528.498	7.44217	528.498	2.81805	528.498	1.57083	1194.79	-5.3472
528.961	-0.4759	1195.26	-8.76594	528.961	-2.04434	528.961	4.76204	528.961	1.37532	1195.26	2.50157	528.961	2.55352	528.961	1.25939	528.961	3.18602	528.961	2.81186	528.961	3.29776	1195.26	-3.23924
529.424	2.44912	1195.73	0.6426	529.424	0.61933	529.424	-0.34263	529.424	3.59924	1195.73	0.68973	529.424	0.1747	529.424	-0.36771	529.424	1.28789	529.424	4.4753	529.424	-0.02924	1195.73	0.98788
529.887	5.45607	1196.21	5.42867	529.887	0.28848	529.887	3.65753	529.887	3.54162	1196.21	1.74815	529.887	-2.43468	529.887	3.56529	529.887	1.72212	529.887	3.3771	529.887	2.16061	1196.21	3.4006
530.349	-1.29447	1196.68	-11.7857	530.349	1.67096	530.349	4.2511	530.349	1.03454	1196.68	-0.16329	530.349	1.30138	530.349	-0.43387	530.349	2.03488	530.349	3.36219	530.349	3.3189	1196.68	-1.38426
530.812	-3.44607	1197.16	-0.62846	530.812	1.24066	530.812	4.29485	530.812	-1.697	1197.16	-0.34069	530.812	2.9254	530.812	-3.3443	530.812	1.14413	530.812	1.99924	530.812	0.66222	1197.16	0.24027
531.275	0.37275	1197.63	-4.86251	531.275	-0.63279	531.275	4.89407	531.275	-2.58031	1197.63	-2.10694	531.275	1.02545	531.275	-0.12284	531.275	1.25384	531.275	1.33782	531.275	-2.35325	1197.63	-1.36045
531.738	-1.10662	1198.1	2.8195	531.738	-0.07113	531.738	3.63018	531.738	-1.3133	1198.1	0.17764	531.738	1.52429	531.738	3.15323	531.738	3.22711	531.738	4.22704	531.738	-1.49321	1198.1	-0.76579
532.2	-1.58714	1198.58	1.97236	532.2	-0.41031	532.2	5.66162	532.2	0.50895	1198.58	-2.56182	532.2	0.68546	532.2	2.23418	532.2	0.11783	532.2	1.80423	532.2	-0.79305	1198.58	2.59874
532.663	-1.97813	1199.05	-4.71844	532.663	-6.50148	532.663	5.65551	532.663	3.98163	1199.05	-0.98126	532.663	0.70488	532.663	0.45783	532.663	1.85372	532.663	2.67861	532.663	-2.51609	1199.05	-2.72605
533.126	1.46307	1199.53	-4.46001	533.126	-5.3796	533.126	2.91448	533.126	1.95602	1199.53	-0.97393	533.126	0.68595	533.126	-0.46702	533.126	0.44868	533.126	1.17899	533.126	1.23414	1199.53	-1.71798
533.589	2.42024	1200	1.84224	533.589	-3.72344	533.589	2.47278	533.589	-0.00305	1200	1.50474	533.589	3.30359	533.589	-2.66038	533.589	3.21701	533.589	-0.5589	533.589	-2.25359	1200	3.49845
534.051	0.61848	1200.47	6.26845	534.051	-1.00638	534.051	3.15894	534.051	-0.18233	1200.47	0.80713	534.051	1.57086	534.051	-1.09148	534.051	3.87907	534.051	-1.78466	534.051	-1.05239	1200.47	-0.80723
534.514	-1.03333	1200.95	0.58391	534.514	1.36042	534.514	3.05016	534.514	0.68027	1200.95	1.58621	534.514	0.64869	534.514	2.09466	534.514	2.13982	534.514	-0.32613	534.514	0.33064	1200.95	-1.71395
534.977	-0.00999	1201.42	-9.43925	534.977	1.04544	534.977	1.74672	534.977	1.54201	1201.42	-2.40794	534.977	1.89264	534.977	2.01672	534.977	1.17326	534.977	3.23263	534.977	-1.6907	1201.42	0.98192
535.44	2.6336	1201.9	-4.63054	535.44	-1.69991	535.44	0.87227	535.44	1.98519	1201.9	-3.63379	535.44	-2.94825	535.44	-1.47231	535.44	2.41994	535.44	4.58735	535.44	1.54484	1201.9	-1.90689
535.902	0.40604	1202.37	1.80405	535.902	-0.11766	535.902	2.60577	535.902	-0.04102	1202.37	-1.84722	535.902	-0.34064	535.902	0.29796	535.902	5.89599	535.902	3.72239	535.902	3.25971	1202.37	-1.44357
536.365	0.39252	1202.84	0.26559	536.365	-1.68962	536.365	3.90918	536.365	-1.78007	1202.84	-1.89204	536.365	-3.78301	536.365	-0.56102	536.365	-2.6458	536.365	1.11354	536.365	-0.16856	1202.84	0.50165
536.828	-4.00405	1203.32	0.66723	536.828	-2.07312	536.828	2.6463	536.828	-1.32801	1203.32	1.20984	536.828	-2.86982	536.828	3.66176	536.828	-0.41316	536.828	-0.03812	536.828	-0.00385	1203.32	-1.24827
537.291	-3.47669	1203.79	1.24941	537.291	-2.72656	537.291	3.90977	537.291	0.33283	1203.79	2.07714	537.291	0.08654	537.291	1.06646	537.291	-2.10891	537.291	-0.31232	537.291	0.85539	1203.79	-1.25346
537.753	-0.44725	1204.27	0.18917	537.753	-3.51644	537.753	5.09806	537.753	0.16069	1204.27	-0.21264	537.753	2.1454	537.753	-2.66637	537.753	-2.22322	537.753	-0.31255	537.753	-0.14947	1204.27	-1.32773
538.216	1.37404	1204.74	-0.87738	538.216	-4.97093	538.216	4.24442	538.216	-0.29179	1204.74	3.06517	538.216	3.3444	538.216	-1.03589	538.216	-0.10592	538.216	1.37646	538.216	-2.41506	1204.74	0.46373
538.679	1.36942	1205.21	-0.15695	538.679	-5.54492	538.679	2.47425	538.679	0.61835	1205.21	1.72292	538.679	3.02177	538.679	4.07739	538.679	0.53206	538.679	3.22525	538.679	-1.67769	1205.21	2.01621
539.142	1.33027	1205.69	-2.67074	539.142	-0.14255	539.142	2.11783	539.142	-1.53086	1205.69	0.95202	539.142	-3.16491	539.142	3.1233	539.142	2.89019	539.142	-2.10298	539.142	6.25952	1205.69	2.05698
539.604	0.93902	1206.16	0.39641	539.604	-0.14701	539.604	2.53828	539.604	1.07406	1206.16	-1.15852	539.604	-1.44773	539.604	1.34574	539.604	1.94127	539.604	0.51224	539.604	6.25517	1206.16	-6.86456
540.067	-0.71807	1206.64	-2.07246	540.067	0.80637	540.067	2.55775	540.067	-1.21883	1206.64	0.12139	540.067	-2.14123	540.067	-0.36143	540.067	-1.30638	540.067	3.10715	540.067	-0.28547	1206.64	-0.09009
540.53	-1.47352	1207.11	1.78546	540.53	2.95185	540.53	1.86755	540.53	2.10306	1207.11	1.82341	540.53	0.39577	540.53	0.61322	540.53	-2.71894	540.53	0.92067	540.53	0.2913	1207.11	-4.41495
540.992	1.11776	1207.58	-0.89564	540.992	3.28531	540.992	3.20839	540.992	-0.91845	1207.58	-4.25876	540.992	-1.67583	540.992	0.12081	540.992	-3.0862	540.992	0.7594	540.992	1.79638	1207.58	-2.19172
541.455	1.03035	1208.06	-1.13652	541.455	0.71242	541.455	4.96396	541.455	-2.66851	1208.06	-4.16609	541.455	-1.7943	541.455	-1.19848	541.455	-1.85448	541.455	2.06917	541.455	1.81319	1208.06	-1.63126
541.918	-0.34527	1208.53	-5.84376	541.918	-2.70504	541.918	5.23964	541.918	-0.18526	1208.53	-0.22924	541.918	0.48887	541.918	-1.17847	541.918	0.16239	541.918	3.81309	541.918	1.81382	1208.53	0.25616
542.381	3.08238	1209	-1.07934	542.381	-3.03112	542.381	4.93164	542.381	-0.64191	1209	1.69309	542.381	-1.54978	542.381	0.73561	542.381	1.0267	542.381	5.50215	542.381	2.56098	1209	-1.20899
542.843	-1.14805	1209.48	-4.68689	542.843	2.06062	542.843	6.92011	542.843	1.8061	1209.48	1.74922	542.843	2.58033	542.843	3.27918	542.843	1.92549	542.843	-0.26004	542.843	-0.76723	1209.48	3.40896
543.306	-2.02305	1209.95	1.31961	543.306	3.79691	543.306	3.85918	543.306	0.0599	1209.95	-0.04758	543.306	0.85902	543.306	5.0166	543.306	3.66307	543.306	3.22632	543.306	0.09879	1209.95	-0.75417
543.769	-1.01006	1210.43	-1.39903	543.769	0.8988	543.769	5.05376	543.769	2.42534	1210.43	-2.83127	543.769	-2.44519	543.769	2.89207	543.769	-0.77864	543.769	2.8314	543.769	1.7555	1210.43	0.038
544.232	-1.96678	1210.9	0.50504	544.232	-3.97071	544.232	4.222	544.232	3.17611	1210.9	-0.86136	544.232	0.49514	544.232	4.7676	544.232	-4.06826	544.232	3.24328	544.232	2.83695	1210.9	1.89475
544.694	-1.89813	1211.37	-5.28063	544.694	-4.06883	544.694	4.51552	544.694	-0.05063	1211.37	-0.27328	544.694	4.68515	544.694	1.63774	544.694	-1.03053	544.694	3.08537	544.694	1.66741	1211.37	1.04443
545.157	0.16934	1211.85	-2.50921	545.157	0.25536	545.157	3.5904	545.157	-0.87787	1211.85	-1.08049	545.157	3.98271	545.157	-2.0163	545.157	0.62026	545.157	-0.07298	545.157	2.09409	1211.85	-1.90165
545.62	2.18872	1212.32	3.24473	545.62	1.96512	545.62	0.48443	545.62	2.33513	1212.32	-0.63994	545.62	0.40832	545.62	-1.29551	545.62	-2.63344	545.62	-3.15761	545.62	5.42576	1212.32	0.43022
546.083	1.60949	1212.8	4.94386	546.083	-4.15456	546.083	0.35748	546.083	0.50764	1212.8	-2.32123	546.083	2.65441	546.083	-2.28955	546.083	-1.20422	546.083	0.82282	546.083	4.84437	1212.8	0.34721
546.545	-0.12957	1213.27	-2.11281	546.545	-5.02625	546.545	-0.51585	546.545	-1.81915	1213.27	-1.32658	546.545	2.6526	546.545	1.14213	546.545	-2.14999	546.545	2.54006	546.545	-4.67912	1213.27	-0.9425
547.008	2.41833	1213.74	-4.25607	547.008	0.11017	547.008	4.61892	547.008	4.73627	1213.74	0.29161	547.008	0.93318	547.008	0.32731	547.008	5.5631	547.008	-0.0079	547.008	3.77347	1213.74	-0.99183
547.471	1.37808	1214.22	4.31812	547.471	3.1417	547.471	6.18959	547.471	5.08514	1214.22	-2.71285	547.471	2.8378	547.471	-0.54682	547.471	3.24607	547.471	-4.08393	547.471	0.80342	1214.22	-2.22698
547.934	2.63412	1214.69	3.51292	547.934	2.64191	547.934	2.55662	547.934	2.001	1214.69	-3.11897	547.934	1.83107	547.934	0.38042	547.934	1.26176	547.934	-1.23872	547.934	1.57863	1214.69	-0.90673
548.396	3.56613	1215.17	0.86884	548.396	-0.11736	548.396	0.18862	548.396	1.06986	1215.17	-1.30376	548.396	2.50648	548.396	2.59028	548.396	0.35297	548.396	1.54573	548.396	3.63269	1215.17	-3.03998
548.859	2.24502	1215.64	4.33052	548.859	-2.57721	548.859	1.4644	548.859	2.46257	1215.64	0.48907	548.859	2.91456	548.859	3.50429	548.859	-2.5356	548.859	2.21466	548.859	4.49346	1215.64	-4.78304
549.322	0.05396	1216.11	-1.09613	549.322	-4.24995	549.322	4.27232	549.322	1.65185	1216.11	-0.758	549.322	-0.58676	549.322	2.40956	549.322	-5.23051	549.322	3.3201	549.322	4.32195	1216.11	0.94181
549.785	-0.66126	1216.59	-8.00598	549.785	-7.44188	549.785	7.39012	549.785	-3.91517	1216.59	-2.6331	549.785	-0.95904	549.785	2.68804	549.785	1.6614	549.785	2.45293	549.785	0.81689	1216.59	0.97341
550.247	0.20524	1217.06	-6.89474	550.247	-0.63048	550.247	6.95695	550.247	-4.2022	1217.06	0.5831	550.247	3.39477	550.247	-2.50801	550.247	-0.0083	550.247	1.57561	550.247	-2.65155	1217.06	-5.17924
550.71	-0.57312	1217.54	-7.25055	550.71	-2.72139	550.71	3.63733	550.71	0.71111	1217.54	-1.03897	550.71	2.79382	550.71	-1.97903	550.71	-0.92699	550.71	0.68789	550.71	-1.20462	1217.54	-3.45819
551.173	-0.36992	1218.01	-2.66943	551.173	3.79929	551.173	2.5673	551.173	2.68898	1218.01	-0.92057	551.173	1.22289	551.173	-4.60626	551.173	4.44103	551.173	1.88906	551.173	-0.17646	1218.01	0.94488
551.636	-0.51813	1218.48	2.31793	551.636	4.55422	551.636	3.5346	551.636	3.65378	1218.48	-1.84057	551.636	0.04347	551.636	0.93045	551.636	4.06507	551.636	7.01408	551.636	2.95564	1218.48	-1.95062
552.098	-2.2603	1218.96	-2.23985	552.098	1.42968	552.098	5.92303	552.098	4.95205	1218.96	0.16726	552.098	0.04072	552.098	3.99518	552.098	1.01739	552.098	7.88944	552.098	4.25878	1218.96	-3.25912
552.561	-1.04658	1219.43	-0.67218	552.561	0.63766	552.561	4.71575	552.561	3.25108	1219.43	0.51084	552.561	0.90788	552.561	2.0949	552.561	1.06927	552.561	3.88953	552.561	2.20712	1219.43	3.58546
553.024	5.70255	1219.91	6.58877	553.024	2.75421	553.024	-1.04242	553.024	-1.67969	1219.91	-4.65595	553.024	1.08347	553.024	3.30237	553.024	2.91993	553.024	2.48978	553.024	0.47785	1219.91	-1.37677
553.487	3.22157	1220.38	5.31127	553.487	2.61915	553.487	6.24271	553.487	5.74395	1220.38	-0.14489	553.487	-1.28265	553.487	-0.81273	553.487	-1.16456	553.487	2.48359	553.487	2.26118	1220.38	-1.38221
553.949	3.21695	1220.85	1.49105	553.949	-2.6136	553.949	3.62245	553.949	5.73851	1220.85	1.58087	553.949	0.4583	553.949	0.08936	553.949	-0.29635	553.949	2.47739	553.949	4.85054	1220.85	-1.55863
554.412	9.1726	1221.33	-1.32578	554.412	2.2692	554.412	16.392	554.412	8.3546	1221.33	0.60375	554.412	2.98838	554.412	1.71881	554.412	3.79595	554.412	1.67234	554.412	2.7257	1221.33	-3.82218
554.875	4.15985	1221.8	-2.30285	554.875	0.51999	554.875	5.0076	554.875	3.55458	1221.8	-3.24637	554.875	-1.01857	554.875	1.49498	554.875	-2.45438	554.875	0.80034	554.875	1.42754	1221.8	-2.40175
555.337	1.82259	1222.27	-2.34694	555.337	-0.59109	555.337	0.01571	555.337	2.48986	1222.27	-4.21965	555.337	-0.73363	555.337	0.61257	555.337	0.15983	555.337	-1.66886	555.337	1.62792	1222.27	3.38245
555.8	2.75413	1222.75	7.83756	555.8	2.69719	555.8	3.36275	555.8	2.02235	1222.75	1.30827	555.8	1.21288	555.8	1.33345	555.8	1.77349	555.8	-1.53489	555.8	2.9002	1222.75	-3.34679
556.263	3.96737	1223.22	-2.99641	556.263	6.32002	556.263	5.40171	556.263	0.5901	1223.22	-0.13481	556.263	0.88193	556.263	2.29748	556.263	-2.49847	556.263	2.80733	556.263	4.07481	1223.22	4.57815
556.726	6.55491	1223.7	4.23873	556.726	4.12489	556.726	6.2039	556.726	4.03835	1223.7	-0.27004	556.726	1.44564	556.726	-0.02092	556.726	1.56877	556.726	5.44116	556.726	3.64563	1223.7	-3.44068
557.188	2.71783	1224.17	-0.9928	557.188	-0.28779	557.188	2.30282	557.188	0.06225	1224.17	-1.16433	557.188	0.55805	557.188	-0.81919	557.188	-0.10692	557.188	-0.60925	557.188	1.0892	1224.17	-1.61141
557.651	1.35714	1224.64	0.7615	557.651	1.45114	557.651	0.55332	557.651	2.39013	1224.64	-2.06762	557.651	-1.16587	557.651	0.92088	557.651	2.42923	557.651	-3.23053	557.651	1.0644	1224.64	-2.11225
558.114	-1.85633	1225.12	0.07881	558.114	0.15858	558.114	2.59323	558.114	-4.88975	1225.12	0.77181	558.114	1.62055	558.114	-0.37055	558.114	2.75779	558.114	-0.54665	558.114	1.05738	1225.12	-3.19359
558.577	-1.84949	1225.59	2.44188	558.577	1.55937	558.577	2.68354	558.577	-3.33355	1225.59	-1.14047	558.577	-0.56789	558.577	-2.11764	558.577	-1.02419	558.577	1.04526	558.577	-0.82163	1225.59	1.60509
559.039	1.23033	1226.07	6.30234	559.039	-0.34475	559.039	4.31407	559.039	0.00527	1226.07	1.17788	559.039	-0.4016	559.039	-0.37241	559.039	-1.19811	559.039	1.91097	559.039	-3.93473	1226.07	0.47429
559.502	2.22254	1226.54	4.29311	559.502	-2.89963	559.502	4.99698	559.502	1.99659	1226.54	-1.23065	559.502	0.47183	559.502	0.98988	559.502	-0.28577	559.502	-0.58618	559.502	-2.20445	1226.54	-1.58552
559.965	-0.53311	1227.01	-1.80147	559.965	-1.22818	559.965	3.6622	559.965	2.27315	1227.01	-0.27482	559.965	-0.18999	559.965	0.11463	559.965	-2.16797	559.965	-3.88349	559.965	3.05729	1227.01	-2.25967
560.428	-0.8214	1227.49	0.16418	560.428	1.41677	560.428	5.9359	560.428	-1.54381	1227.49	-1.22011	560.428	3.12476	560.428	2.89333	560.428	-1.2298	560.428	1.39068	560.428	0.27368	1227.49	-0.12745
560.89	2.6621	1227.96	-1.44922	560.89	-0.33175	560.89	3.3137	560.89	1.93886	1227.96	-3.86262	560.89	-0.38646	560.89	1.14594	560.89	5.74327	560.89	1.38449	560.89	2.03382	1227.96	-0.11644
561.353	-2.08906	1228.44	0.6657	561.353	4.10356	561.353	2.41491	561.353	-2.33427	1228.44	-2.81619	561.353	-0.42973	561.353	0.22656	561.353	-1.0717	561.353	-1.21798	561.353	3.77386	1228.44	1.61287
561.816	-0.98582	1228.91	7.43987	561.816	0.41069	561.816	4.47248	561.816	-3.03082	1228.91	2.06249	561.816	1.0364	561.816	2.28152	561.816	-0.71271	561.816	1.3046	561.816	1.11007	1228.91	1.62864
562.279	-0.04121	1229.38	5.32973	562.279	-0.08417	562.279	4.05211	562.279	-1.21775	1229.38	4.40008	562.279	-0.23707	562.279	1.88761	562.279	-0.78999	562.279	2.35821	562.279	0.02738	1229.38	-1.25351
562.741	0.39498	1229.86	3.0969	562.741	-0.72126	562.741	1.34483	562.741	-0.04171	1229.86	1.46233	562.741	0.0244	562.741	0.15526	562.741	0.24816	562.741	0.43349	562.741	1.46014	1229.86	0.46368
563.204	-0.02105	1230.33	5.42158	563.204	-1.84827	563.204	1.88537	563.204	0.65409	1230.33	0.81801	563.204	0.527	563.204	-0.90501	563.204	0.75796	563.204	-2.00981	563.204	2.3234	1230.33	0.42129
563.667	-1.00242	1230.81	0.89082	563.667	0.13425	563.667	5.30466	563.667	2.17033	1230.81	2.74177	563.667	-1.65627	563.667	-0.71077	563.667	-1.19332	563.667	-1.77081	563.667	0.55921	1230.81	-3.16271
564.13	0.26348	1231.28	-4.50659	564.13	4.48968	564.13	0.47908	564.13	2.75145	1231.28	2.11965	564.13	-1.94224	564.13	0.34873	564.13	-0.91902	564.13	1.14942	564.13	-1.47331	1231.28	-1.64139
564.592	1.61601	1231.75	2.38068	564.592	1.71471	564.592	2.66247	564.592	1.00122	1231.75	0.43429	564.592	2.39659	564.592	2.96256	564.592	1.61915	564.592	-0.61263	564.592	-5.81916	1231.75	3.46754
565.055	2.03504	1232.23	-0.35297	565.055	1.60747	565.055	1.05725	565.055	5.13187	1232.23	-1.56275	565.055	-1.64502	565.055	3.05631	565.055	5.91106	565.055	1.00704	565.055	0.71704	1232.23	4.28312
565.518	4.63546	1232.7	-7.19361	565.518	0.17767	565.518	5.35686	565.518	2.84457	1232.7	-3.78951	565.518	1.11733	565.518	-1.19519	565.518	7.41975	565.518	-0.81546	565.518	0.579	1232.7	-0.48413
565.981	2.14143	1233.18	-1.29983	565.981	1.35407	565.981	7.51389	565.981	2.95643	1233.18	1.01195	565.981	2.55217	565.981	0.01461	565.981	6.53356	565.981	2.41259	565.981	3.50407	1233.18	1.56314
566.443	0.30899	1233.65	0.76662	566.443	0.38585	566.443	8.85911	566.443	3.91472	1233.65	-2.34684	566.443	1.63489	566.443	-0.2033	566.443	2.07863	566.443	5.30435	566.443	4.14797	1233.65	1.76321
566.906	1.41793	1234.12	2.29715	566.906	-1.24357	566.906	8.05935	566.906	0.49904	1234.12	-1.70692	566.906	-0.77283	566.906	-2.27015	566.906	-1.25319	566.906	4.30443	566.906	0.33058	1234.12	0.0089
567.369	2.6017	1234.6	-5.34197	567.369	0.11632	567.369	3.40058	567.369	-5.13594	1234.6	2.56084	567.369	-3.04731	567.369	-0.55438	567.369	-0.09986	567.369	2.09222	567.369	-2.80814	1234.6	-3.58241
567.831	4.40695	1235.07	-0.78698	567.831	-2.11657	567.831	2.03978	567.831	0.25235	1235.07	1.41229	567.831	-1.22801	567.831	0.66088	567.831	-2.84343	567.831	1.58162	567.831	-2.10984	1235.07	-3.9871
568.294	1.78422	1235.55	-1.63809	568.294	1.36977	568.294	0.28826	568.294	4.32832	1235.55	-3.28374	568.294	1.38829	568.294	-3.67188	568.294	1.51692	568.294	5.06624	568.294	-2.9869	1235.55	-2.95895
568.757	-1.29513	1236.02	7.08669	568.757	-2.53422	568.757	1.41874	568.757	3.18731	1236.02	2.52406	568.757	-0.10108	568.757	-1.46766	568.757	0.05805	568.757	6.08769	568.757	-1.38123	1236.02	2.84358
569.22	0.14673	1236.49	-1.26582	569.22	-1.92253	569.22	2.71693	569.22	3.35178	1236.49	-0.10197	569.22	-3.21989	569.22	4.59099	569.22	-1.01236	569.22	-0.67173	569.22	2.43036	1236.49	2.9515
569.682	-1.20785	1236.97	-0.88438	569.682	0.90667	569.682	-1.36872	569.682	1.85258	1236.97	0.55938	569.682	-3.31788	569.682	1.94282	569.682	-0.70524	569.682	-3.16627	569.682	2.24762	1236.97	-1.62104
570.145	-1.82068	1237.44	-3.4599	570.145	-0.88303	570.145	-1.97616	570.145	-1.06927	1237.44	-2.00814	570.145	-0.25419	570.145	-1.95842	570.145	-0.2377	570.145	-0.10036	570.145	-0.805	1237.44	-1.17769
570.608	-0.88035	1237.91	1.27026	570.608	-4.38687	570.608	-0.05927	570.608	-2.19585	1237.91	-2.2761	570.608	1.62005	570.608	-1.03297	570.608	-0.89368	570.608	2.9416	570.608	-2.41858	1237.91	-3.61466
571.071	-1.21094	1238.39	-3.52567	571.071	-1.89327	571.071	-1.80821	571.071	-1.06856	1238.39	-1.44591	571.071	0.67127	571.071	0.11603	571.071	-2.14519	571.071	1.68857	571.071	-0.32161	1238.39	-1.62537
571.533	1.83862	1238.86	3.77705	571.533	0.55532	571.533	6.78906	571.533	-4.79197	1238.86	-5.17347	571.533	5.37826	571.533	-4.16689	571.533	-1.03466	571.533	-0.8884	571.533	2.75437	1238.86	-11.248
571.996	-1.17297	1239.34	1.64948	571.996	0.70432	571.996	1.54483	571.996	0.4407	1239.34	1.99912	571.996	2.75739	571.996	-6.78927	571.996	3.40314	571.996	-2.64063	571.996	0.13095	1239.34	-0.56423
572.459	-3.46969	1239.81	-2.73725	572.459	1.37538	572.459	0.32497	572.459	-0.76622	1239.81	0.42196	572.459	-0.66905	572.459	-0.5249	572.459	-1.15396	572.459	1.24231	572.459	2.33748	1239.81	3.91344
572.922	-3.29427	1240.28	-3.89347	572.922	-3.77485	572.922	-1.91068	572.922	-2.05895	1240.28	-2.63163	572.922	3.97509	572.922	1.69051	572.922	0.42814	572.922	0.86295	572.922	-4.52648	1240.28	4.92286
573.384	-0.46491	1240.76	-2.61222	573.384	-4.64277	573.384	-2.04962	573.384	-1.76051	1240.76	-3.91408	573.384	1.57117	573.384	1.9964	573.384	-1.06503	573.384	-0.89264	573.384	-3.6644	1240.76	1.46975
573.847	1.14924	1241.23	1.17406	573.847	-2.1021	573.847	-0.5291	573.847	-1.30969	1241.23	-3.08331	573.847	-2.05389	573.847	3.6919	573.847	-1.22643	573.847	-3.50046	573.847	-0.09082	1241.23	-0.62142
574.31	0.40374	1241.71	0.1052	574.31	-1.62137	574.31	1.50933	574.31	-1.50109	1241.71	-2.3041	574.31	-0.57917	574.31	5.40542	574.31	0.7788	574.31	-2.5262	574.31	-1.58511	1241.71	4.39676
574.773	-0.06711	1242.18	-1.38656	574.773	-4.16924	574.773	4.29477	574.773	-1.62252	1242.18	-0.64433	574.773	1.88495	574.773	4.02548	574.773	-0.92663	574.773	4.51316	574.773	-3.04299	1242.18	3.41927
575.235	-0.37536	1242.65	-4.6222	575.235	-3.48288	575.235	7.31219	575.235	-2.02441	1242.65	-1.41117	575.235	3.31691	575.235	3.57346	575.235	0.72744	575.235	1.37069	575.235	6.62898	1242.65	-1.44148
575.698	0.88155	1243.13	-2.56356	575.698	-3.33381	575.698	1.62022	575.698	1.18156	1243.13	-1.34499	575.698	-1.05208	575.698	-5.19835	575.698	0.72427	575.698	4.84715	575.698	1.40448	1243.13	-3.37204
576.161	-0.94785	1243.6	4.85202	576.161	3.03539	576.161	0.28626	576.161	4.1188	1243.6	-0.28698	576.161	0.92149	576.161	-2.01797	576.161	1.44692	576.161	2.79276	576.161	-0.69762	1243.6	-3.66918
576.624	1.89258	1244.08	6.99704	576.624	2.54619	576.624	2.75215	576.624	2.11783	1244.08	-1.32134	576.624	-1.15847	576.624	-1.01398	576.624	-1.04607	576.624	1.50463	576.624	2.22939	1244.08	-1.20968
577.086	1.91325	1244.55	6.96629	577.086	2.1296	577.086	0.26945	577.086	-0.29609	1244.55	-2.8579	577.086	-1.4057	577.086	-0.46623	577.086	2.01731	577.086	-2.0959	577.086	2.7931	1244.55	1.73924
577.549	1.55479	1245.02	6.2161	577.549	0.58075	577.549	-0.85519	577.549	0.44961	1245.02	-3.4619	577.549	-0.06652	577.549	0.42191	577.549	2.79683	577.549	-1.93114	577.549	-1.45684	1245.02	3.26141
578.012	3.71803	1245.5	3.25236	578.012	-0.65228	578.012	2.3468	578.012	-0.12216	1245.5	-1.00525	578.012	0.8196	578.012	1.28093	578.012	-1.0015	578.012	2.73547	578.012	-3.80945	1245.5	2.31482
578.475	4.87291	1245.97	-1.59246	578.475	2.49577	578.475	2.55949	578.475	-5.75349	1245.97	-2.26352	578.475	2.01484	578.475	1.14765	578.475	-0.45846	578.475	4.31075	578.475	1.70572	1245.97	-2.8225
578.937	1.29856	1246.45	-3.17441	578.937	-2.56388	578.937	0.11936	578.937	1.80512	1246.45	-2.26369	578.937	4.203	578.937	-3.0419	578.937	-1.26049	578.937	5.09281	578.937	0.73497	1246.45	-1.94819
579.4	-3.94882	1246.92	1.65985	579.4	-3.44213	579.4	1.86084	579.4	2.67347	1246.92	-2.0482	579.4	-2.76783	579.4	-3.91902	579.4	-0.38986	579.4	4.21282	579.4	-2.76457	1246.92	1.19765
579.863	1.79432	1247.39	-0.98632	579.863	1.17496	579.863	3.6024	579.863	3.2881	1247.39	-0.73741	579.863	0.44757	579.863	2.26932	579.863	0.41257	579.863	0.20253	579.863	3.138	1247.39	0.29827
580.326	3.50926	1247.87	-7.95178	580.326	2.46016	580.326	4.68779	580.326	0.78165	1247.87	0.20132	580.326	1.50433	580.326	2.63646	580.326	1.9864	580.326	0.43918	580.326	1.54008	1247.87	-1.42573
580.788	2.66941	1248.34	-5.34092	580.788	3.62387	580.788	0.99858	580.788	-2.72492	1248.34	-5.32786	580.788	2.04426	580.788	2.48005	580.788	1.07871	580.788	0.56856	580.788	-2.8281	1248.34	0.33234
581.251	2.76607	1248.82	3.68636	581.251	2.08963	581.251	0.39974	581.251	-0.88503	1248.82	0.27986	581.251	2.09597	581.251	2.1181	581.251	-1.13548	581.251	1.33706	581.251	-2.67196	1248.82	2.46773
581.714	3.2434	1249.29	-4.7178	581.714	-0.07877	581.714	2.66313	581.714	3.84203	1249.29	-2.35828	581.714	0.92784	581.714	-0.77277	581.714	-0.63243	581.714	2.53601	581.714	0.85184	1249.29	-3.36509
582.176	0.85521	1249.76	-0.30754	582.176	2.00122	582.176	-1.44059	582.176	2.2988	1249.76	-1.87399	582.176	-0.96344	582.176	-4.58395	582.176	3.2752	582.176	0.1442	582.176	0.99334	1249.76	0.39405
582.639	-2.4151	1250.24	-2.23116	582.639	-6.46342	582.639	1.55444	582.639	1.85579	1250.24	4.41104	582.639	-3.32481	582.639	-1.96527	582.639	1.59267	582.639	-4.59018	582.639	1.81612	1250.24	2.25291
583.102	0.20261	1250.71	-3.2152	583.102	-3.84555	583.102	2.85096	583.102	5.34678	1250.71	-5.18421	583.102	1.02259	583.102	-0.22038	583.102	1.66548	583.102	4.14473	583.102	0.91716	1250.71	1.27802
583.565	2.39426	1251.18	-5.16109	583.565	-3.4332	583.565	0.63019	583.565	3.36003	1251.18	-1.4191	583.565	-0.86982	583.565	-1.63721	583.565	-0.68282	583.565	3.50945	583.565	-0.73278	1251.18	0.30284
584.027	-1.33336	1251.66	1.29275	584.027	-2.85621	584.027	-1.34169	584.027	-2.78132	1251.66	2.4596	584.027	1.11955	584.027	-0.76116	584.027	-4.02807	584.027	1.09632	584.027	0.14025	1251.66	-4.84578
584.49	-1.69383	1252.13	6.24173	584.49	-1.41865	584.49	0.64005	584.49	-0.11064	1252.13	-0.96296	584.49	-1.77737	584.49	1.00492	584.49	-4.88909	584.49	1.13615	584.49	-0.77988	1252.13	-2.52426
584.953	0.13413	1252.61	1.51716	584.953	-0.07238	584.953	0.72482	584.953	1.02451	1252.61	-3.89195	584.953	-1.41718	584.953	3.56849	584.953	-1.12622	584.953	0.43023	584.953	-0.54938	1252.61	2.12145
585.416	0.17611	1253.08	1.54905	585.416	-0.43593	585.416	-1.26355	585.416	-2.04993	1253.08	2.37487	585.416	3.36437	585.416	5.35625	585.416	3.06852	585.416	-2.50844	585.416	1.23556	1253.08	1.48427
585.878	-0.86095	1253.55	0.09035	585.878	-1.93621	585.878	1.79547	585.878	3.21386	1253.55	2.09274	585.878	0.0022	585.878	3.78822	585.878	1.72501	585.878	-3.16507	585.878	-0.20415	1253.55	2.04807
586.341	-2.39433	1254.03	1.26442	586.341	1.29006	586.341	0.91154	586.341	0.68057	1254.03	0.09199	586.341	-2.35142	586.341	2.80144	586.341	2.45884	586.341	0.78512	586.341	-0.2085	1254.03	4.19829
586.804	1.48775	1254.5	4.67076	586.804	-5.86436	586.804	0.0309	586.804	0.67512	1254.5	-1.79394	586.804	2.01941	586.804	-0.7	586.804	-0.16792	586.804	-5.33166	586.804	-0.21286	1254.5	0.60072
587.267	1.10004	1254.98	-0.84347	587.267	-3.33195	587.267	3.4713	587.267	-1.68307	1254.98	-0.17767	587.267	-2.23658	587.267	0.50412	587.267	-0.37372	587.267	0.30543	587.267	-0.98309	1254.98	1.03672
587.729	4.17352	1255.45	-1.27639	587.729	-1.11794	587.729	3.77941	587.729	0.29931	1255.45	1.3926	587.729	-1.55658	587.729	0.27352	587.729	0.90215	587.729	-1.2686	587.729	-1.87235	1255.45	-2.77099
588.192	1.59093	1255.92	-2.33948	588.192	-0.53408	588.192	3.15908	588.192	1.12327	1255.92	1.733	588.192	2.14287	588.192	0.44356	588.192	1.01627	588.192	-0.30338	588.192	-1.15491	1255.92	0.50051
588.655	1.1669	1256.4	-4.65138	588.655	-2.60806	588.655	1.68002	588.655	-0.9949	1256.4	-0.22694	588.655	3.63937	588.655	-0.33351	588.655	1.8206	588.655	3.6611	588.655	-0.64236	1256.4	-2.48042
589.118	5.57903	1256.87	-3.00521	589.118	-3.7786	589.118	-0.08991	589.118	-1.43733	1256.87	-1.36987	589.118	3.61581	589.118	-1.51533	589.118	3.91914	589.118	6.00666	589.118	0.20597	1256.87	-1.87691
589.58	4.69968	1257.35	0.86158	589.58	0.04787	589.58	0.14781	589.58	3.1577	1257.35	0.40558	589.58	4.86924	589.58	0.84894	589.58	3.80763	589.58	5.83897	589.58	2.81161	1257.35	-1.57696
590.043	3.76765	1257.82	-6.11092	590.043	-1.59081	590.043	1.46184	590.043	2.47103	1257.82	0.64684	590.043	-3.48115	590.043	5.44147	590.043	-0.53365	590.043	4.81193	590.043	-2.13424	1257.82	-1.6649
590.506	1.61594	1258.29	-3.67775	590.506	-0.56248	590.506	2.76474	590.506	6.26309	1258.29	-1.34684	590.506	-2.60457	590.506	-5.06826	590.506	-2.29361	590.506	0.40262	590.506	0.49658	1258.29	1.241
590.969	-0.17684	1258.77	4.10597	590.969	-0.46673	590.969	5.2554	590.969	3.46645	1258.77	-1.40324	590.969	1.42843	590.969	-4.54203	590.969	-0.81875	590.969	2.33894	590.969	0.74791	1258.77	2.44518
591.431	-0.60163	1259.24	2.08811	591.431	1.52326	591.431	5.21472	591.431	-0.0386	1259.24	-0.32412	591.431	-0.86327	591.431	-2.80377	591.431	0.22354	591.431	0.30373	591.431	2.08876	1259.24	2.40751
591.894	-0.60625	1259.72	0.67794	591.894	1.9846	591.894	2.71446	591.894	0.77418	1259.72	0.53789	591.894	-0.92996	591.894	-0.5175	591.894	1.60591	591.894	0.57603	591.894	2.21024	1259.72	2.88965
592.357	0.82351	1260.19	0.30428	592.357	0.27055	592.357	2.11665	592.357	0.39294	1260.19	-1.89064	592.357	-0.80032	592.357	0.45977	592.357	2.14301	592.357	2.78879	592.357	-2.0034	1260.19	3.1611
592.82	1.22879	1260.66	1.8648	592.82	-2.66016	592.82	2.39173	592.82	-2.62391	1260.66	-3.97228	592.82	-2.54563	592.82	0.76588	592.82	0.40588	592.82	3.0717	592.82	-4.90182	1260.66	1.88054
593.282	-2.03823	1261.14	-0.88556	593.282	-4.50511	593.282	-0.72091	593.282	-1.72536	1261.14	1.05728	593.282	-2.02338	593.282	3.19117	593.282	-2.65202	593.282	2.1208	593.282	0.72611	1261.14	-0.50594
593.745	0.86385	1261.61	-3.84678	593.745	0.1615	593.745	1.11497	593.745	1.49065	1261.61	-1.80756	593.745	0.59964	593.745	4.76147	593.745	-3.22079	593.745	7.57864	593.745	0.76704	1261.61	-0.38793
594.208	1.73789	1262.09	3.86916	594.208	-3.20313	594.208	-3.73232	594.208	-0.55612	1262.09	-3.62585	594.208	3.21235	594.208	3.00083	594.208	2.04797	594.208	0.55436	594.208	1.66193	1262.09	-1.15845
594.67	0.21346	1262.56	2.91101	594.67	-0.30864	594.67	0.62747	594.67	-2.0795	1262.56	0.62815	594.67	2.64151	594.67	1.27759	594.67	0.18145	594.67	-1.66457	594.67	0.13957	1262.56	-3.12075
595.133	0.85376	1263.03	3.52148	595.133	0.37467	595.133	1.50039	595.133	-1.07554	1263.03	0.62798	595.133	-2.93483	595.133	-0.49464	595.133	-1.08253	595.133	-1.40873	595.133	-0.95735	1263.03	5.02232
595.596	0.80559	1263.51	1.17151	595.596	-0.78955	595.596	1.05333	595.596	3.25187	1263.51	-0.52109	595.596	-3.33446	595.596	-0.06096	595.596	-2.01112	595.596	-0.54155	595.596	-1.83396	1263.51	3.01044
596.059	0.35217	1263.98	4.04745	596.059	-2.11995	596.059	2.10345	596.059	2.81625	1263.98	-4.55926	596.059	-0.69484	596.059	-0.00663	596.059	-3.32155	596.059	-2.2352	596.059	1.15011	1263.98	-3.31021
596.521	-0.42861	1264.45	2.24445	596.521	-0.87386	596.521	2.59751	596.521	-2.36988	1264.45	-0.23893	596.521	1.04013	596.521	-1.14281	596.521	-3.50725	596.521	-3.57392	596.521	3.59312	1264.45	-1.10644
596.984	-0.59381	1264.93	0.39611	596.984	4.19886	596.984	1.33696	596.984	-1.73109	1264.93	0.53331	596.984	3.69446	596.984	0.2657	596.984	0.72141	596.984	0.97837	596.984	-0.02616	1264.93	-5.05523
597.447	6.19545	1265.4	-7.52165	597.447	7.88395	597.447	7.8689	597.447	7.0214	1265.4	-0.04247	597.447	8.68872	597.447	6.29715	597.447	9.9012	597.447	5.76504	597.447	5.53279	1265.4	1.87346
597.91	-2.56339	1265.88	-5.42655	597.91	1.75154	597.91	1.28858	597.91	-0.86284	1265.88	2.54013	597.91	-2.71494	597.91	-1.55077	597.91	1.14381	597.91	4.008	597.91	2.88165	1265.88	-0.83223
598.372	2.08134	1266.35	-0.70487	598.372	1.28607	598.372	2.81997	598.372	1.77767	1266.35	-1.27064	598.372	-4.36443	598.372	-0.52492	598.372	-1.87659	598.372	-0.97766	598.372	-1.3702	1266.35	0.66457
598.835	1.26026	1266.82	-0.71946	598.835	-2.03777	598.835	-1.5249	598.835	-0.21872	1266.82	-1.2708	598.835	-0.42353	598.835	-1.55059	598.835	-1.74614	598.835	3.37237	598.835	1.13026	1266.82	3.5735
599.298	0.31983	1267.3	-1.66819	599.298	-4.11204	599.298	-0.04787	599.298	-1.47191	1267.3	1.51454	599.298	0.30257	599.298	2.35174	599.298	-1.48648	599.298	4.73496	599.298	0.43306	1267.3	-5.05415
599.761	2.07776	1267.77	6.67468	599.761	-2.86644	599.761	2.1129	599.761	-0.59607	1267.77	-2.00914	599.761	-1.90187	599.761	2.74406	599.761	-0.60788	599.761	0.3335	599.761	-0.44052	1267.77	2.98768
600.223	2.7223	1268.25	9.96355	600.223	-0.09648	600.223	3.17915	600.223	0.73218	1268.25	-5.08859	600.223	-3.58176	600.223	-0.87898	600.223	0.21102	600.223	-3.51534	600.223	-0.29224	1268.25	-0.04501
600.686	-0.60687	1268.72	0.56613	600.686	1.10206	600.686	5.8939	600.686	1.18851	1268.72	-0.97356	600.686	-3.19123	600.686	-0.1923	600.686	-0.14145	600.686	-1.16982	600.686	-0.97043	1268.72	-1.75466
601.149	-0.35832	1269.19	-6.75045	601.149	0.36306	601.149	0.26099	601.149	0.91832	1269.19	2.26841	601.149	-1.58362	601.149	-0.31105	601.149	1.46304	601.149	2.97694	601.149	4.07597	1269.19	2.31655
601.612	-1.62795	1269.67	-1.19642	601.612	-0.51725	601.612	0.25488	601.612	-2.30738	1269.67	0.17355	601.612	-1.56405	601.612	-2.10028	601.612	1.45987	601.612	4.72243	601.612	-2.93511	1269.67	-3.93132
602.074	-3.82172	1270.14	-5.35875	602.074	-2.37349	602.074	-2.6542	602.074	0.53652	1270.14	-1.96463	602.074	2.55079	602.074	-2.17764	602.074	1.52859	602.074	3.17681	602.074	-0.87536	1270.14	1.7211
602.537	0.34536	1270.62	-6.06267	602.537	-2.75411	602.537	-1.50086	602.537	-2.12453	1270.62	-1.52911	602.537	4.11294	602.537	-0.06297	602.537	2.94794	602.537	0.00311	602.537	3.15768	1270.62	-3.73991
603	1.95941	1271.09	-4.35259	603	-2.07415	603	1.26824	603	-2.35126	1271.09	1.68226	603	4.42159	603	0.21761	603	-1.11957	603	-3.51288	603	4.64822	1271.09	-1.88773
603.463	1.05843	1271.56	-3.85717	603.463	-0.20776	603.463	0.88135	603.463	-1.06108	1271.56	0.59612	603.463	1.67099	603.463	-0.6618	603.463	-5.38556	603.463	-1.04685	603.463	4.64288	1271.56	-0.10877
603.925	1.0946	1272.04	1.60241	603.925	-0.27107	603.925	-0.61369	603.925	0.37268	1272.04	-0.95792	603.925	-0.57242	603.925	-0.17659	603.925	-4.81891	603.925	3.13672	603.925	1.27504	1272.04	4.49233
604.388	2.17841	1272.51	3.44691	604.388	-2.96724	604.388	0.66156	604.388	3.05128	1272.51	-1.34031	604.388	-0.16919	604.388	1.60888	604.388	-1.10755	604.388	1.28755	604.388	-4.68592	1272.51	3.2456
604.851	0.27915	1272.99	1.84751	604.851	-0.92184	604.851	0.61377	604.851	6.06019	1272.99	-0.68023	604.851	-5.37788	604.851	1.17069	604.851	0.65208	604.851	0.07986	604.851	-1.88397	1272.99	2.79407
605.314	0.72517	1273.46	2.91283	605.314	-2.59401	605.314	0.33868	605.314	3.41853	1273.46	2.74062	605.314	-2.61381	605.314	5.4044	605.314	2.40355	605.314	4.32842	605.314	2.35273	1273.46	1.11644
605.776	1.44399	1273.93	-1.10034	605.776	2.29718	605.776	1.36323	605.776	1.85661	1273.93	3.51798	605.776	-2.60477	605.776	0.86524	605.776	-0.05418	605.776	-0.57	605.776	-1.75938	1273.93	3.54626
606.239	0.25735	1274.41	-5.48446	606.239	-2.50492	606.239	0.94719	606.239	2.1156	1274.41	0.98289	606.239	-1.90983	606.239	-0.296	606.239	-1.85407	606.239	4.28773	606.239	0.5297	1274.41	6.51656
606.702	-0.42497	1274.88	-2.81073	606.702	-5.13558	606.702	-1.2344	606.702	3.96037	1274.88	-1.41897	606.702	-3.41353	606.702	1.03091	606.702	-0.11315	606.702	4.69985	606.702	-0.25784	1274.88	1.54805
607.164	-0.05247	1275.36	-2.92735	607.164	-4.41435	607.164	2.70662	607.164	2.84383	1275.36	0.10165	607.164	-5.24616	607.164	0.88357	607.164	0.02504	607.164	2.20743	607.164	0.91081	1275.36	-0.0393
607.627	0.57971	1275.83	-1.28977	607.627	-1.25068	607.627	5.87432	607.627	0.18122	1275.83	1.6878	607.627	-3.14295	607.627	-0.44926	607.627	-1.48812	607.627	0.4685	607.627	0.55484	1275.83	-2.85786
608.09	-0.95202	1276.3	2.68383	608.09	1.27429	608.09	1.97093	608.09	-0.7891	1276.3	-0.212	608.09	2.33435	608.09	0.35304	608.09	-2.03487	608.09	2.1235	608.09	-3.62161	1276.3	-5.1027
608.553	-5.29334	1276.78	1.38677	608.553	-2.17254	608.553	1.40673	608.553	-3.11834	1276.78	-0.86164	608.553	2.46899	608.553	4.3678	608.553	-2.76499	608.553	5.47124	608.553	-1.27404	1276.78	0.68803
609.015	-4.81299	1277.25	1.58382	609.015	-1.41483	609.015	2.6984	609.015	-6.96941	1277.25	-0.70077	609.015	-1.57361	609.015	3.04402	609.015	2.84772	609.015	1.375	609.015	-0.97591	1277.25	-0.38082
609.478	-2.47357	1277.73	-1.19736	609.478	-4.88863	609.478	2.18265	609.478	0.97718	1277.73	-0.29183	609.478	3.60607	609.478	1.62255	609.478	3.32433	609.478	-0.96485	609.478	-0.9538	1277.73	-3.60682
609.941	-0.36735	1278.2	-0.70351	609.941	-7.1543	609.941	4.4994	609.941	1.81854	1278.2	-0.38375	609.941	0.70654	609.941	-0.12132	609.941	2.6998	609.941	-0.16049	609.941	1.54533	1278.2	-4.18932
610.404	0.99748	1278.67	3.01183	610.404	-3.2968	610.404	2.30523	610.404	2.71254	1278.67	-3.42487	610.404	-3.73101	610.404	-0.86925	610.404	3.67587	610.404	-1.2436	610.404	-0.62574	1278.67	-1.69159
610.866	0.6665	1279.15	-3.85743	610.866	-1.27885	610.866	3.45234	610.866	2.10216	1279.15	-1.86564	610.866	-4.25717	610.866	-0.45475	610.866	2.60874	610.866	-0.2383	610.866	-1.08541	1279.15	-3.0342
611.329	0.5126	1279.62	4.59794	611.329	-2.44998	611.329	4.27505	611.329	-0.03186	1279.62	-3.12117	611.329	-0.70032	611.329	1.54552	611.329	-0.70955	611.329	0.70449	611.329	-1.10107	1279.62	-5.02998
611.792	-0.05	1280.09	-0.98073	611.792	-3.33235	611.792	1.55423	611.792	-2.38785	1280.09	-2.35445	611.792	1.15066	611.792	1.95022	611.792	-1.28625	611.792	-0.49986	611.792	-1.41328	1280.09	-2.40141
612.255	-2.96278	1280.57	2.85741	612.255	-2.07268	612.255	1.44317	612.255	-3.76753	1280.57	-1.46704	612.255	-2.21327	612.255	-2.30894	612.255	2.79677	612.255	-0.23783	612.255	2.50507	1280.57	1.34106
612.717	-1.30872	1281.04	3.37297	612.717	0.33302	612.717	5.87528	612.717	2.57303	1281.04	0.83098	612.717	0.86668	612.717	-1.22422	612.717	-1.1187	612.717	-2.59185	612.717	-1.13891	1281.04	1.18773
613.18	-1.67485	1281.52	4.96386	613.18	2.70696	613.18	1.24376	613.18	1.10033	1281.52	-2.17297	613.18	0.56259	613.18	1.2333	613.18	-1.63278	613.18	1.21227	613.18	-1.22144	1281.52	3.17891
613.643	-3.47782	1281.99	0.33956	613.643	1.29064	613.643	1.77198	613.643	-2.50972	1281.99	4.3352	613.643	-0.83546	613.643	0.72347	613.643	-0.51625	613.643	1.63708	613.643	-1.34357	1281.99	6.42727
614.106	-3.38814	1282.46	3.70086	614.106	-0.31146	614.106	1.92194	614.106	-1.55963	1282.46	1.52301	614.106	-1.57502	614.106	0.7892	614.106	1.12262	614.106	-2.29348	614.106	-2.4969	1282.46	-0.87044
614.568	0.92823	1282.94	2.06829	614.568	-2.72854	614.568	2.03386	614.568	0.80002	1282.94	0.7	614.568	-0.90515	614.568	0.76642	614.568	0.31243	614.568	-2.7538	614.568	-1.85597	1282.94	-3.40359
615.031	3.15796	1283.41	-6.88925	615.031	-2.8494	615.031	3.65253	615.031	-0.53776	1283.41	1.47493	615.031	-1.20352	615.031	-0.25072	615.031	-0.10295	615.031	-0.12257	615.031	-0.39007	1283.41	-1.12874
615.494	1.38634	1283.89	-0.37564	615.494	-1.00057	615.494	3.2563	615.494	-2.8792	1283.89	-3.35748	615.494	-1.55774	615.494	-1.00985	615.494	1.05841	615.494	-0.28035	615.494	0.82959	1283.89	-1.66896
615.957	0.93638	1284.36	-6.22922	615.957	-1.26919	615.957	-1.69228	615.957	-0.41978	1284.36	-2.38448	615.957	1.00398	615.957	0.0978	615.957	1.50651	615.957	-3.97838	615.957	1.64953	1284.36	-5.09852
616.419	0.58235	1284.83	-2.40067	616.419	-0.92424	616.419	2.25386	616.419	-1.0676	1284.83	1.4936	616.419	1.79646	616.419	-1.56464	616.419	3.62273	616.419	-0.12625	616.419	-0.1929	1284.83	1.65654
616.882	2.31075	1285.31	-6.04359	616.882	-2.58416	616.882	-0.68946	616.882	0.53975	1285.31	-0.17378	616.882	0.76608	616.882	0.23738	616.882	0.66994	616.882	-3.72097	616.882	2.89923	1285.31	-5.20052
617.345	3.43472	1285.78	-5.35571	617.345	-1.53109	617.345	-1.09961	617.345	-1.8238	1285.78	-2.11552	617.345	0.46881	617.345	-0.8671	617.345	2.24205	617.345	0.18111	617.345	0.67782	1285.78	3.57661
617.808	0.58691	1286.26	-8.88521	617.808	-2.49925	617.808	0.83112	617.808	-4.31702	1286.26	0.40035	617.808	1.54468	617.808	2.77105	617.808	-0.22285	617.808	-1.71262	617.808	2.78136	1286.26	3.48799
618.27	-0.99428	1286.73	1.12932	618.27	-3.04459	618.27	0.80814	618.27	0.26028	1286.73	0.63307	618.27	1.1284	618.27	1.26275	618.27	-0.87431	618.27	-0.84588	618.27	0.96806	1286.73	1.63571
618.733	-1.43904	1287.2	-4.06957	618.733	-4.03342	618.733	0.9051	618.733	3.53677	1287.2	0.70608	618.733	-0.53752	618.733	-1.11498	618.733	-1.02468	618.733	0.44513	618.733	0.18001	1287.2	8.52708
619.196	-1.68062	1287.68	0.36615	619.196	-3.91536	619.196	1.6938	619.196	1.59324	1287.68	5.54303	619.196	-1.06275	619.196	-0.96326	619.196	-0.0519	619.196	0.68622	619.196	1.96691	1287.68	-1.17517
619.659	-1.90282	1288.15	1.64645	619.659	0.20249	619.659	1.4208	619.659	0.23034	1288.15	1.14064	619.659	0.03114	619.659	-1.38849	619.659	2.59425	619.659	1.266	619.659	1.44066	1288.15	-2.46441
620.121	-3.7498	1288.63	-0.66906	620.121	-0.98461	620.121	1.20475	620.121	1.29123	1288.63	-1.89509	620.121	1.74325	620.121	-0.28827	620.121	-0.07637	620.121	-2.52993	620.121	0.76404	1288.63	-0.22854
620.584	3.24545	1289.1	-2.8831	620.584	0.24804	620.584	-1.34864	620.584	1.86345	1289.1	1.33182	620.584	1.54211	620.584	1.66373	620.584	-3.17232	620.584	0.10573	620.584	0.24078	1289.1	0.70553
621.047	-1.32532	1289.57	0.91725	621.047	-3.01017	621.047	-2.84091	621.047	-1.35662	1289.57	2.61872	621.047	-0.67097	621.047	2.01991	621.047	-2.1931	621.047	-3.05512	621.047	0.38866	1289.57	-2.40014
621.51	-0.29521	1290.05	3.28841	621.51	-4.17963	621.51	0.01291	621.51	0.19346	1290.05	0.60627	621.51	-2.49961	621.51	-1.82189	621.51	0.34763	621.51	-1.3441	621.51	-1.41349	1290.05	-0.5505
621.972	1.63208	1290.52	4.89711	621.972	-2.1416	621.972	1.04147	621.972	0.46125	1290.52	-0.27907	621.972	-0.53072	621.972	-1.23945	621.972	0.06652	621.972	-1.96857	621.972	-2.13503	1290.52	-0.17698
622.435	1.59368	1291	-3.49304	622.435	0.20003	622.435	-0.34164	622.435	-1.59127	1291	-1.63529	622.435	0.37436	622.435	1.99059	622.435	-0.85556	622.435	-3.33408	622.435	-0.00482	1291	-0.36322
622.898	0.59405	1291.47	-3.49796	622.898	-0.44547	622.898	-2.47627	622.898	-1.62279	1291.47	-0.52095	622.898	-1.04082	622.898	1.04246	622.898	-1.79547	622.898	-1.72343	622.898	0.50033	1291.47	-1.43838
623.36	0.32512	1291.94	-1.65311	623.36	-2.94944	623.36	-4.13994	623.36	-0.55677	1291.94	-3.48151	623.36	-1.58161	623.36	-0.98385	623.36	-2.52766	623.36	-1.19404	623.36	-2.37678	1291.94	-0.42015
623.823	1.27861	1292.42	0.93002	623.823	-3.68038	623.823	-1.25485	623.823	-1.02861	1292.42	-2.91305	623.823	-0.26385	623.823	0.88918	623.823	0.39865	623.823	-3.54444	623.823	-2.25168	1292.42	1.08743
624.286	-1.06822	1292.89	1.83765	624.286	-2.12387	624.286	0.73451	624.286	1.93047	1292.89	0.71117	624.286	0.32413	624.286	2.82794	624.286	0.50868	624.286	-4.99542	624.286	-3.29188	1292.89	-0.07263
624.749	0.5944	1293.36	2.04768	624.749	-0.6107	624.749	3.26687	624.749	0.61689	1293.36	-0.47514	624.749	0.05274	624.749	3.38416	624.749	1.93483	624.749	-3.79381	624.749	-0.08664	1293.36	0.87306
625.211	0.78677	1293.84	1.46548	625.211	0.45515	625.211	0.51723	625.211	-1.50477	1293.84	-2.38277	625.211	-1.24697	625.211	2.34196	625.211	0.02517	625.211	-5.22979	625.211	-2.81128	1293.84	3.77388
625.674	3.22986	1294.31	-0.55229	625.674	-2.58298	625.674	-0.13795	625.674	-0.29146	1294.31	-1.86062	625.674	-1.49342	625.674	0.60103	625.674	-1.29889	625.674	-2.67408	625.674	-3.84844	1294.31	-0.1958
626.137	4.09617	1294.79	-3.702	626.137	-2.72584	626.137	0.316	626.137	1.84326	1294.79	-0.83056	626.137	-0.65902	626.137	1.5367	626.137	-0.32132	626.137	-1.29376	626.137	-1.82961	1294.79	-2.5672
626.6	3.30087	1295.26	-6.28649	626.6	-1.21627	626.6	0.88074	626.6	1.21437	1295.26	-1.56081	626.6	0.66529	626.6	1.46842	626.6	0.3449	626.6	-1.62697	626.6	-0.8037	1295.26	0.85065
627.062	0.12343	1295.73	0.25193	627.062	1.59471	627.062	-1.03139	627.062	2.28584	1295.73	-0.50288	627.062	1.21911	627.062	-0.97651	627.062	-0.52396	627.062	-2.74298	627.062	-1.77898	1295.73	-0.74247
627.525	1.39309	1296.21	4.35551	627.525	2.05913	627.525	1.88483	627.525	3.46825	1296.21	2.89585	627.525	0.62985	627.525	1.08472	627.525	1.74221	627.525	-2.73883	627.525	0.16007	1296.21	-1.11285
627.988	1.76042	1296.68	2.5733	627.988	-0.86188	627.988	-0.27638	627.988	-1.52988	1296.68	0.25923	627.988	2.79698	627.988	0.38632	627.988	0.28145	627.988	-2.54849	627.988	-0.298	1296.68	0.03094
628.451	-1.47975	1297.16	7.36655	628.451	-1.91455	628.451	0.75454	628.451	-0.28694	1297.16	-1.68373	628.451	1.14017	628.451	-2.0283	628.451	-2.6033	628.451	-2.00857	628.451	4.75067	1297.16	0.24184
628.913	-1.17235	1297.63	4.10973	628.913	-2.69416	628.913	0.43726	628.913	-0.07287	1297.63	0.64179	628.913	-0.50807	628.913	-1.33179	628.913	-0.38577	628.913	-1.97231	628.913	1.1662	1297.63	3.39834
629.376	0.4557	1298.1	1.91305	629.376	0.54565	629.376	-0.37599	629.376	1.65713	1298.1	2.6892	629.376	1.26586	629.376	-0.42842	629.376	0.99837	629.376	0.06434	629.376	0.32941	1298.1	2.17172
629.839	-0.37139	1298.58	1.76351	629.839	-0.09631	629.839	0.95163	629.839	3.28848	1298.58	3.39947	629.839	0.02656	629.839	1.21077	629.839	-0.19971	629.839	3.06746	629.839	1.54017	1298.58	-2.54461
630.302	0.44614	1299.05	-2.21573	630.302	-0.66092	630.302	0.36182	630.302	1.0156	1299.05	3.97972	630.302	0.54397	630.302	1.76362	630.302	-2.79384	630.302	0.1482	630.302	-1.36609	1299.05	-3.94055
630.764	0.3247	1299.53	0.99567	630.764	-1.91086	630.764	-1.17166	630.764	0.70015	1299.53	-0.42127	630.764	-3.47358	630.764	0.92299	630.764	-0.69487	630.764	-1.3583	630.764	-3.09143	1299.53	-0.74807
631.227	0.51377	1300	5.54124	631.227	-1.51693	631.227	-1.16323	631.227	-0.24576	1300	2.71762	631.227	-2.6726	631.227	1.9177	631.227	3.46891	631.227	-5.98803	631.227	-0.74013	1300	1.69664
631.69	0.44627	1300.47	-1.58617	631.69	2.63456	631.69	-0.32116	631.69	0.23381	1300.47	2.19245	631.69	-0.77492	631.69	1.71543	631.69	0.41328	631.69	-1.879	631.69	0.57939	1300.47	4.46359
632.153	-1.33706	1300.95	-0.33535	632.153	-0.9451	632.153	-0.24829	632.153	-0.63777	1300.95	-0.22552	632.153	2.09258	632.153	2.46665	632.153	-0.45366	632.153	-4.09438	632.153	-2.34079	1300.95	7.05308
632.615	-1.1836	1301.42	2.09203	632.615	-2.49429	632.615	-1.19385	632.615	0.76416	1301.42	0.96391	632.615	1.72483	632.615	-0.37014	632.615	-3.0745	632.615	-6.99247	632.615	-1.8366	1301.42	0.70024
633.078	-0.69653	1301.9	1.59922	633.078	-1.85736	633.078	0.92996	633.078	-0.92771	1301.9	2.60792	633.078	-0.53484	633.078	-0.35466	633.078	-2.34419	633.078	-5.04861	633.078	-2.63649	1301.9	4.30012
633.541	-1.24251	1302.37	4.35608	633.541	-3.40602	633.541	1.88228	633.541	-1.51193	1302.37	1.61425	633.541	-0.42221	633.541	-0.1023	633.541	-1.18885	633.541	-2.05064	633.541	-2.48447	1302.37	5.19579
634.004	-0.86501	1302.84	-5.56143	634.004	-2.32429	634.004	1.1404	634.004	1.46894	1302.84	1.72632	634.004	1.79899	634.004	0.08072	634.004	-1.03976	634.004	-3.79637	634.004	-1.30936	1302.84	4.94914
634.466	-3.01897	1303.32	-0.84294	634.466	-2.82083	634.466	2.70806	634.466	0.56089	1303.32	3.61559	634.466	-1.38512	634.466	1.79789	634.466	-1.00463	634.466	-3.12963	634.466	2.27084	1303.32	0.79641
634.929	1.483	1303.79	-0.88091	634.929	-0.4366	634.929	-0.2375	634.929	1.27836	1303.79	0.63817	634.929	-2.43086	634.929	3.79519	634.929	0.95266	634.929	-4.68241	634.929	1.45229	1303.79	4.63732
635.392	-0.41652	1304.27	-3.80561	635.392	-3.51625	635.392	-1.59491	635.392	-0.02836	1304.27	3.67626	635.392	-2.72904	635.392	1.07357	635.392	1.13424	635.392	-2.37449	635.392	0.45312	1304.27	1.69404
635.854	-5.051	1304.74	-0.00739	635.854	-1.70658	635.854	-0.54372	635.854	-1.23514	1304.74	-2.15925	635.854	-0.44787	635.854	-2.10898	635.854	0.65114	635.854	-2.39289	635.854	-1.2795	1304.74	3.57555
636.317	-1.82747	1305.21	-1.78388	636.317	-1.39525	636.317	-0.779	636.317	3.1114	1305.21	2.3238	636.317	0.04519	636.317	-0.17066	636.317	2.24961	636.317	-2.7097	636.317	-0.85811	1305.21	3.64461
636.78	-0.87068	1305.69	-1.91589	636.78	-1.23025	636.78	0.03716	636.78	2.24701	1305.69	-0.04651	636.78	-0.97328	636.78	1.0056	636.78	1.37768	636.78	-1.63251	636.78	0.75675	1305.69	0.44352
637.243	-0.54701	1306.16	7.0404	637.243	-1.46942	637.243	1.45933	637.243	0.36565	1306.16	4.2009	637.243	-1.20238	637.243	1.06933	637.243	-1.37034	637.243	-0.16079	637.243	2.34783	1306.16	1.94647
637.705	-1.05549	1306.64	8.05492	637.705	-0.07696	637.705	2.71925	637.705	1.40361	1306.64	-3.14431	637.705	0.47573	637.705	2.19613	637.705	-0.25121	637.705	-3.13052	637.705	1.14519	1306.64	-2.2196
638.168	-0.49128	1307.11	-4.72355	638.168	1.07881	638.168	-0.43859	638.168	0.36155	1307.11	-1.81468	638.168	-0.75951	638.168	2.93817	638.168	-1.59204	638.168	-4.39338	638.168	1.58858	1307.11	1.81455
638.631	1.47905	1307.58	-5.28846	638.631	-1.68941	638.631	0.52436	638.631	-3.49784	1307.58	-3.78879	638.631	0.98074	638.631	0.3052	638.631	-0.41412	638.631	-6.21955	638.631	0.44682	1307.58	0.95996
639.094	-0.04923	1308.06	-2.53664	639.094	1.59556	639.094	5.27614	639.094	-1.2234	1308.06	-0.32824	639.094	3.43561	639.094	0.27878	639.094	0.90757	639.094	-3.83149	639.094	-0.94194	1308.06	-0.58496
639.556	-0.34024	1308.53	1.94141	639.556	-0.73631	639.556	5.52051	639.556	0.31146	1308.53	-1.7512	639.556	1.87703	639.556	1.02082	639.556	0.84264	639.556	-4.15931	639.556	-0.43906	1308.53	1.07991
640.019	0.91496	1309	-1.60579	640.019	-0.28842	640.019	-0.21363	640.019	-0.15216	1309	-0.85881	640.019	0.26174	640.019	1.3746	640.019	-1.36993	640.019	-6.49294	640.019	0.1075	1309	1.60112
640.482	1.76375	1309.48	-0.80157	640.482	-0.87295	640.482	-1.49087	640.482	-1.15115	1309.48	-0.38823	640.482	0.70308	640.482	-0.71506	640.482	-1.06532	640.482	-6.05382	640.482	2.3453	1309.48	0.852
640.945	1.95204	1309.95	-1.48838	640.945	1.4727	640.945	2.35294	640.945	-0.27785	1309.95	-0.31451	640.945	1.09007	640.945	0.17238	640.945	1.7696	640.945	-5.32262	640.945	2.9503	1309.95	4.91378
641.407	-0.48188	1310.43	-4.84027	641.407	-1.1597	641.407	5.44023	641.407	3.94239	1310.43	-2.45647	641.407	2.21297	641.407	-2.45203	641.407	0.79999	641.407	-5.1877	641.407	1.14159	1310.43	0.98824
641.87	-0.04742	1310.9	0.74845	641.87	-0.34012	641.87	-0.71072	641.87	3.2676	1310.9	-0.60043	641.87	-2.06866	641.87	1.04807	641.87	0.67937	641.87	-4.59713	641.87	-1.41313	1310.9	0.29111
642.333	2.31977	1311.37	4.5759	642.333	1.65772	642.333	-0.40694	642.333	1.74346	1311.37	-1.91502	642.333	1.14128	642.333	0.44954	642.333	0.27367	642.333	-3.52709	642.333	-0.97338	1311.37	1.09249
642.796	1.28413	1311.85	3.00435	642.796	-1.50494	642.796	2.36968	642.796	3.10776	1311.85	-0.80761	642.796	-2.43294	642.796	3.0012	642.796	0.12875	642.796	-0.14674	642.796	-2.596	1311.85	3.30136
643.258	0.34962	1312.32	0.04937	643.258	-0.13187	643.258	5.34855	643.258	2.76041	1312.32	-0.55389	643.258	-2.6029	643.258	3.71103	643.258	-0.92433	643.258	-1.66645	643.258	0.65044	1312.32	2.10785
643.721	1.19895	1312.8	-1.71047	643.721	-0.08377	643.721	1.74311	643.721	3.66785	1312.8	-4.24932	643.721	-3.23067	643.721	0.92133	643.721	-0.82575	643.721	-6.58326	643.721	2.02882	1312.8	0.86486
644.184	1.4889	1313.27	-4.98547	644.184	-3.3831	644.184	-1.28489	644.184	3.2837	1313.27	-4.62709	644.184	-1.8193	644.184	-1.02029	644.184	-0.52853	644.184	-5.28137	644.184	-1.90213	1313.27	-1.22082
644.647	-2.17498	1313.74	-1.62538	644.647	-2.80863	644.647	0.39015	644.647	2.45512	1313.74	-0.6346	644.647	-0.43349	644.647	-2.11331	644.647	-3.23761	644.647	-1.8885	644.647	-2.4722	1313.74	0.63673
645.109	3.24787	1314.22	3.37939	645.109	-3.62461	645.109	3.52815	645.109	1.55287	1314.22	4.25809	645.109	3.87292	645.109	-0.80469	645.109	2.6653	645.109	-0.40711	645.109	0.58687	1314.22	4.87513
645.572	-0.27691	1314.69	4.85566	645.572	-1.60258	645.572	3.41999	645.572	0.84543	1314.69	3.09071	645.572	0.79172	645.572	-0.24204	645.572	2.28063	645.572	-0.55631	645.572	0.97606	1314.69	2.48287
646.035	1.02898	1315.17	4.82903	646.035	-3.26512	646.035	1.66976	646.035	2.31359	1315.17	-2.24315	646.035	-2.56998	646.035	-0.52445	646.035	5.39161	646.035	-5.4151	646.035	2.35364	1315.17	0.02673
646.497	-3.47042	1315.64	0.50659	646.497	-1.21403	646.497	-2.29404	646.497	4.03262	1315.64	-0.59734	646.497	-3.0572	646.497	-0.12643	646.497	4.03799	646.497	-6.22878	646.497	-0.06273	1315.64	1.73584
646.96	-2.24264	1316.11	0.34464	646.96	2.54139	646.96	-1.00218	646.96	5.0543	1316.11	0.93279	646.96	-0.36939	646.96	1.47774	646.96	-0.27492	646.96	-4.71935	646.96	-1.15591	1316.11	2.96568
647.423	-0.79853	1316.59	1.79249	647.423	1.32029	647.423	0.38424	647.423	3.06555	1316.59	0.58162	647.423	1.41217	647.423	2.6461	647.423	-2.31374	647.423	-4.54546	647.423	-0.52892	1316.59	4.36337
647.886	-1.04722	1317.06	0.97686	647.886	-1.65338	647.886	-1.4719	647.886	-0.3085	1317.06	4.24532	647.886	-1.85435	647.886	1.3084	647.886	0.58506	647.886	-7.72235	647.886	-0.76086	1317.06	2.88133
648.349	-0.3247	1317.54	1.49903	648.349	1.15036	648.349	-2.92026	648.349	-1.9825	1317.54	3.2874	648.349	-5.45533	648.349	2.26236	648.349	4.44475	648.349	-8.69821	648.349	-0.64007	1317.54	1.51493
648.811	-0.30596	1318.01	-3.09879	648.811	-4.14336	648.811	0.39739	648.811	0.14497	1318.01	1.51958	648.811	-2.23093	648.811	4.37912	648.811	-0.03012	648.811	-9.33517	648.811	-1.16664	1318.01	1.32925
649.274	-2.8618	1318.48	4.13895	649.274	1.35865	649.274	0.55176	649.274	-1.12267	1318.48	-0.70001	649.274	-3.26279	649.274	1.78759	649.274	-0.49534	649.274	-7.09184	649.274	2.09253	1318.48	-2.20611
649.737	0.61794	1318.96	6.8041	649.737	-0.0104	649.737	1.08643	649.737	-0.11955	1318.96	-0.34737	649.737	-1.13017	649.737	0.15022	649.737	-0.43774	649.737	-2.42294	649.737	-0.66664	1318.96	5.16196
650.199	-0.72376	1319.43	1.12863	650.199	-2.12415	650.199	0.62089	650.199	0.23574	1319.43	0.4199	650.199	-0.21706	650.199	0.34417	650.199	-0.27734	650.199	-4.3999	650.199	-1.00182	1319.43	3.2003
650.662	2.31767	1319.91	4.12681	650.662	-3.18629	650.662	-0.85322	650.662	-0.84085	1319.91	1.36192	650.662	-0.52123	650.662	-1.9872	650.662	1.92274	650.662	-2.66332	650.662	0.82191	1319.91	0.39571
651.125	1.48192	1320.38	-2.60404	651.125	-3.51804	651.125	-0.42357	651.125	0.25621	1320.38	8.49468	651.125	-1.2985	651.125	-4.49657	651.125	1.22105	651.125	-3.2538	651.125	2.18925	1320.38	4.35735
651.588	-2.84347	1320.85	-3.11697	651.588	-3.2063	651.588	-1.27204	651.588	3.21443	1320.85	3.82988	651.588	-2.07044	651.588	-2.37676	651.588	-0.11017	651.588	-4.29101	651.588	1.8994	1320.85	0.66494
652.05	-0.69035	1321.33	-1.95217	652.05	-2.14074	652.05	-2.27314	652.05	4.60958	1321.33	6.04942	652.05	-2.15193	652.05	2.11422	652.05	2.26384	652.05	-0.34848	652.05	1.58489	1321.33	6.01697
652.513	-0.20618	1321.8	1.22499	652.513	-0.23398	652.513	-3.0802	652.513	1.68447	1321.8	-0.00422	652.513	-0.57967	652.513	-0.79723	652.513	-0.93591	652.513	-3.58135	652.513	2.24842	1321.8	1.17678
652.976	0.16053	1322.27	5.56299	652.976	-1.72878	652.976	0.36693	652.976	-1.62353	1322.27	-1.83667	652.976	-1.03633	652.976	-1.40532	652.976	0.53985	652.976	-7.22348	652.976	3.55538	1322.27	3.53941
653.439	3.83374	1322.75	-2.91496	653.439	-0.33778	653.439	-2.45556	653.439	2.35061	1322.75	1.12203	653.439	2.60265	653.439	4.76598	653.439	1.74564	653.439	0.37482	653.439	6.13173	1322.75	9.77963
653.901	0.4562	1323.22	-0.13928	653.901	2.29031	653.901	1.75967	653.901	2.57662	1323.22	2.54216	653.901	3.7604	653.901	3.03895	653.901	3.23278	653.901	-0.48771	653.901	4.72085	1323.22	5.42951
654.364	0.23637	1323.7	1.1813	654.364	0.57145	654.364	-0.90847	654.364	1.31511	1323.7	-3.75249	654.364	0.61986	654.364	-2.22658	654.364	0.63963	654.364	-5.54952	654.364	3.36833	1323.7	-0.19073
654.827	1.23018	1324.17	-1.353	654.827	0.22695	654.827	-0.86566	654.827	-1.8133	1324.17	0.80487	654.827	-1.52111	654.827	-1.50614	654.827	-2.46925	654.827	-6.44094	654.827	1.65678	1324.17	2.05593
655.29	-0.3638	1324.64	0.00763	655.29	1.83967	655.29	2.55732	655.29	-4.25866	1324.64	1.43743	655.29	-0.91445	655.29	1.00122	655.29	-1.92579	655.29	-4.11142	655.29	-0.467	1324.64	-0.51192
655.752	-2.54721	1325.12	5.22084	655.752	0.17667	655.752	0.52904	655.752	-2.41546	1325.12	-0.45995	655.752	-1.0491	655.752	-4.04853	655.752	-0.43676	655.752	-5.78714	655.752	-0.55873	1325.12	5.28374
656.215	1.18335	1325.59	1.47266	656.215	-2.7532	656.215	-1.78069	656.215	0.14406	1325.59	-1.15384	656.215	-1.11733	656.215	-1.45178	656.215	-4.15413	656.215	-8.78682	656.215	2.31976	1325.59	3.31483
656.678	-2.42028	1326.07	1.51394	656.678	-0.16409	656.678	0.15262	656.678	-0.1168	1326.07	3.60903	656.678	-0.28708	656.678	3.98529	656.678	1.70963	656.678	-8.81781	656.678	3.52646	1326.07	1.5244
657.141	-4.01804	1326.54	2.4655	657.141	1.526	657.141	0.76141	657.141	0.67286	1326.54	3.70835	657.141	-0.72738	657.141	-2.05667	657.141	-2.29462	657.141	-9.72024	657.141	0.79716	1326.54	5.35926
657.603	-4.00838	1327.01	4.40645	657.603	-2.25866	657.603	-2.38089	657.603	-1.92412	1327.01	3.70819	657.603	-2.88075	657.603	-2.2263	657.603	2.47478	657.603	-6.83621	657.603	-0.25995	1327.01	1.94976
658.066	-0.42999	1327.49	-3.35837	658.066	-2.98313	658.066	-2.25943	658.066	-3.16348	1327.49	-0.27724	658.066	-2.40379	658.066	2.91082	658.066	1.11514	658.066	-3.03826	658.066	-1.56479	1327.49	1.90764
658.529	0.57693	1327.96	2.11877	658.529	-1.63808	658.529	0.31713	658.529	-2.28656	1327.96	0.65648	658.529	-1.53967	658.529	5.06045	658.529	-1.48879	658.529	-1.3062	658.529	-2.87946	1327.96	3.31462
658.992	-2.52305	1328.44	2.38375	658.992	-0.39908	658.992	1.3525	658.992	-0.78495	1328.44	-2.1944	658.992	-2.92811	658.992	1.47572	658.992	-0.61565	658.992	-2.89985	658.992	-2.95058	1328.44	3.86326
659.454	-4.26165	1328.91	-3.10913	659.454	-0.0136	659.454	-0.57382	659.454	1.15298	1328.91	0.4512	659.454	-5.52163	659.454	-2.04783	659.454	-0.211	659.454	-7.46824	659.454	-1.2361	1328.91	1.58085
659.917	-1.64312	1329.38	-2.74672	659.917	-4.26384	659.917	-2.65824	659.917	5.49972	1329.38	2.49884	659.917	-6.23175	659.917	0.30802	659.917	-1.43907	659.917	-11.5329	659.917	1.54865	1329.38	0.93608
660.38	0.9853	1329.86	5.26261	660.38	-6.02366	660.38	0.84637	660.38	1.30473	1329.86	7.8824	660.38	-4.90247	660.38	-0.57299	660.38	-2.31992	660.38	-1.00692	660.38	1.54429	1329.86	6.56812
660.843	3.60394	1330.33	-3.12808	660.843	3.6763	660.843	0.98169	660.843	-0.60578	1330.33	0.09497	660.843	-5.63694	660.843	-0.63264	660.843	2.06576	660.843	-6.88189	660.843	-0.09625	1330.33	4.36323
661.305	-1.8214	1330.81	1.23019	661.305	1.06956	661.305	1.72031	661.305	-3.20908	1330.81	-1.3795	661.305	-5.12828	661.305	0.05642	661.305	0.28145	661.305	-4.18903	661.305	-6.31524	1330.81	2.18514
661.768	1.19031	1331.28	0.6522	661.768	0.07257	661.768	1.42854	661.768	-1.81182	1331.28	1.98668	661.768	-2.55564	661.768	-1.33942	661.768	-1.51887	661.768	-3.48297	661.768	-4.13019	1331.28	6.81112
662.231	1.36378	1331.75	1.08511	662.231	1.78096	662.231	0.10448	662.231	0.35656	1331.75	2.62415	662.231	-2.8243	662.231	-3.08544	662.231	-2.14733	662.231	-4.35575	662.231	0.41248	1331.75	3.03784
662.693	-3.22998	1332.23	-0.28097	662.693	1.91149	662.693	-0.6722	662.693	-1.06208	1332.23	1.81871	662.693	-5.17768	662.693	-3.00712	662.693	-1.93418	662.693	-7.23671	662.693	0.24482	1332.23	1.44614
663.156	-1.40963	1332.7	-4.579	663.156	-0.09154	663.156	-0.26216	663.156	-4.21823	1332.7	-0.62044	663.156	-4.63326	663.156	-0.4814	663.156	-0.65678	663.156	-11.227	663.156	-1.40161	1332.7	0.56167
663.619	0.69427	1333.18	0.26134	663.619	-0.31239	663.619	-0.63173	663.619	-1.00227	1333.18	1.70716	663.619	-3.7573	663.619	4.03073	663.619	0.34332	663.619	-2.8088	663.619	2.73413	1333.18	1.8244
664.082	2.97811	1333.65	5.1829	664.082	-2.06565	664.082	4.69819	664.082	-1.00771	1333.65	4.82922	664.082	-2.88472	664.082	0.20363	664.082	-2.7783	664.082	-8.06136	664.082	-1.24856	1333.65	-0.2329
664.544	-0.68004	1334.12	5.50123	664.544	-0.53362	664.544	3.37382	664.544	0.44361	1334.12	3.53004	664.544	-0.79337	664.544	-1.36876	664.544	4.42178	664.544	-1.8152	664.544	-1.0433	1334.12	-1.5395
665.007	0.58755	1334.6	-1.09001	665.007	0.58003	665.007	1.61282	665.007	0.91317	1334.6	0.61085	665.007	-3.48512	665.007	3.66776	665.007	1.13347	665.007	-5.98398	665.007	0.06403	1334.6	3.55723
665.47	0.11683	1335.07	-0.4102	665.47	-1.97017	665.47	-1.92806	665.47	2.56991	1335.07	-0.36417	665.47	-2.53807	665.47	1.57765	665.47	1.07217	665.47	-6.67494	665.47	1.38705	1335.07	3.78599
665.933	-1.35055	1335.55	-4.10265	665.933	-0.99519	665.933	-5.40628	665.933	3.39636	1335.55	-2.37628	665.933	-1.28816	665.933	1.02711	665.933	-0.36519	665.933	-6.30409	665.933	1.143	1335.55	2.47315
666.395	-0.47947	1336.02	-1.70931	666.395	2.48021	666.395	-4.40429	666.395	1.26417	1336.02	-2.75495	666.395	-1.18971	666.395	4.32742	666.395	-3.65842	666.395	-7.41149	666.395	-0.14149	1336.02	2.93377
666.858	1.38023	1336.49	1.76109	666.858	1.59828	666.858	1.37114	666.858	-0.44083	1336.49	-1.14691	666.858	-0.85689	666.858	4.52699	666.858	-2.4663	666.858	-7.01188	666.858	-0.11093	1336.49	-0.14216
667.321	-2.80709	1336.97	-0.90295	667.321	0.64756	667.321	2.7294	667.321	5.94711	1336.97	-0.94372	667.321	-4.61004	667.321	5.16466	667.321	-0.42379	667.321	-5.97023	667.321	1.01062	1336.97	-0.08347
667.784	-1.59696	1337.44	0.66648	667.784	-1.03577	667.784	1.05644	667.784	-2.84296	1337.44	-4.25243	667.784	-1.97647	667.784	3.40441	667.784	-0.42696	667.784	-12.1257	667.784	-4.26452	1337.44	2.76438
668.246	-2.69129	1337.91	4.24092	668.246	-4.44945	668.246	-0.69524	668.246	2.5374	1337.91	-2.90763	668.246	-0.61433	668.246	-0.84353	668.246	0.4014	668.246	-9.11016	668.246	-0.37217	1337.91	2.91565
668.709	0.60369	1338.39	-1.61394	668.709	-5.12781	668.709	-0.40423	668.709	0.33877	1338.39	-0.34114	668.709	0.34029	668.709	-0.98271	668.709	0.5667	668.709	-7.73595	668.709	-0.24068	1338.39	4.22601
669.172	1.70617	1338.86	-5.29939	669.172	-2.265	669.172	-0.67091	669.172	0.10005	1338.86	-0.89224	669.172	-2.28718	669.172	2.81043	669.172	2.56817	669.172	-5.69717	669.172	0.3663	1338.86	3.87418
669.635	1.90523	1339.34	0.25426	669.635	-0.2256	669.635	-2.43214	669.635	1.38748	1339.34	0.17357	669.635	-4.36984	669.635	3.00141	669.635	4.71535	669.635	-4.91539	669.635	4.43805	1339.34	0.42863
670.097	5.34432	1339.81	5.04821	670.097	0.81097	670.097	-0.38386	670.097	2.93258	1339.81	-0.93535	670.097	-1.50131	670.097	1.31188	670.097	5.02927	670.097	-7.48322	670.097	5.26776	1339.81	2.05437
670.56	8.25979	1340.28	1.1334	670.56	1.995	670.56	4.25671	670.56	3.62704	1340.28	-0.95618	670.56	3.49863	670.56	3.08263	670.56	2.26894	670.56	-10.1782	670.56	0.07238	1340.28	1.0986
671.023	-1.5577	1340.76	2.59544	671.023	-0.88024	671.023	-4.53243	671.023	-0.74993	1340.76	4.41988	671.023	1.4547	671.023	2.4405	671.023	-3.2449	671.023	-5.38347	671.023	3.58454	1340.76	-0.8954
671.486	2.27322	1341.23	5.01878	671.486	1.74069	671.486	1.67711	671.486	2.54687	1341.23	3.56729	671.486	4.50132	671.486	3.86096	671.486	4.24865	671.486	-4.51453	671.486	-0.40149	1341.23	3.7815
671.948	-2.12052	1341.71	0.72243	671.948	2.68476	671.948	4.45039	671.948	0.98551	1341.71	1.27909	671.948	-1.69352	671.948	0.01012	671.948	-0.15252	671.948	-1.95436	671.948	-1.78838	1341.71	4.26848
672.411	-0.08706	1342.18	1.2795	672.411	2.11679	672.411	-0.84474	672.411	2.27015	1342.18	3.3395	672.411	-1.79651	672.411	-2.87494	672.411	-0.30536	672.411	-5.81018	672.411	-2.01923	1342.18	6.14429
672.874	3.41944	1342.65	-1.04252	672.874	-0.0135	672.874	-1.30086	672.874	2.29135	1342.65	1.60019	672.874	-5.56484	672.874	-0.7318	672.874	0.31019	672.874	-4.51083	672.874	-2.02359	1342.65	8.17641
673.337	3.60149	1343.13	3.21133	673.337	-2.21027	673.337	-0.0994	673.337	1.3014	1343.13	0.47725	673.337	-6.96089	673.337	2.22645	673.337	0.74074	673.337	-2.5044	673.337	-3.23777	1343.13	3.75968
673.799	2.0203	1343.6	7.3193	673.799	-2.53195	673.799	1.2637	673.799	1.00268	1343.6	1.29995	673.799	-4.68352	673.799	0.81502	673.799	0.1105	673.799	-4.61843	673.799	-4.38896	1343.6	6.02558
674.262	1.18578	1344.08	4.67633	674.262	-1.20176	674.262	1.95038	674.262	1.41649	1344.08	3.18218	674.262	-3.49885	674.262	-2.35257	674.262	-1.2419	674.262	-8.28735	674.262	-3.34837	1344.08	5.36254
674.725	-1.71143	1344.55	5.17866	674.725	-2.10775	674.725	-4.31477	674.725	0.74578	1344.55	-2.04301	674.725	-3.45195	674.725	2.16221	674.725	-0.63944	674.725	-7.20708	674.725	-1.52012	1344.55	5.05054
675.188	-2.59515	1345.02	0.84067	675.188	-9.06691	675.188	-5.10984	675.188	1.61944	1345.02	-2.65304	675.188	0.06265	675.188	1.27978	675.188	-2.01964	675.188	-4.57597	675.188	-5.52422	1345.02	5.53923
675.65	-2.61537	1345.5	3.16483	675.65	-1.45407	675.65	0.03052	675.65	0.76951	1345.5	-0.717	675.65	3.9793	675.65	2.12093	675.65	-2.90732	675.65	-4.53537	675.65	-2.54644	1345.5	5.18249
676.113	-3.3557	1345.97	2.97295	676.113	-1.73603	676.113	-2.89004	676.113	2.83127	1345.97	0.30871	676.113	-0.16508	676.113	-3.62815	676.113	-0.42658	676.113	-5.27727	676.113	-3.19431	1345.97	4.3061
676.576	-2.63183	1346.45	1.65998	676.576	-0.39632	676.576	-3.56786	676.576	0.68831	1346.45	-0.94973	676.576	-1.58364	676.576	-2.06244	676.576	-1.32886	676.576	-7.38944	676.576	-2.38047	1346.45	1.62301
677.038	-3.78876	1346.92	0.48455	677.038	-1.21656	677.038	-4.67221	677.038	-2.74504	1346.92	-2.37481	677.038	-0.41643	677.038	5.4707	677.038	-4.4551	677.038	-5.60682	677.038	-0.13906	1346.92	0.42452
677.501	-3.05497	1347.39	-5.2913	677.501	-2.53193	677.501	-4.04646	677.501	-1.44491	1347.39	-1.57138	677.501	-0.13743	677.501	7.32782	677.501	-3.38649	677.501	-4.4022	677.501	-0.09063	1347.39	3.46913
677.964	0.5269	1347.87	5.67468	677.964	-0.47691	677.964	0.74917	677.964	2.42463	1347.87	0.92746	677.964	-1.27496	677.964	2.13908	677.964	1.82993	677.964	-7.56634	677.964	-0.89426	1347.87	9.31454
678.427	-1.85572	1348.34	1.56615	678.427	0.65986	678.427	3.21803	678.427	-0.56116	1348.34	0.01447	678.427	-1.0107	678.427	4.6676	678.427	1.62322	678.427	-7.6956	678.427	3.82661	1348.34	4.24685
678.889	-0.64358	1348.82	0.77916	678.889	-7.28911	678.889	-1.15254	678.889	3.81037	1348.82	-5.53936	678.889	-1.88689	678.889	3.235	678.889	2.49297	678.889	-8.55318	678.889	-0.09302	1348.82	3.05301
679.352	0.76837	1349.29	1.10036	679.352	1.54374	679.352	5.7591	679.352	1.17708	1349.29	-1.68496	679.352	-1.01275	679.352	2.35572	679.352	1.11772	679.352	0.2001	679.352	-4.47712	1349.29	4.38528
679.815	5.03813	1349.76	2.72718	679.815	3.45531	679.815	6.79021	679.815	5.18096	1349.76	1.12319	679.815	0.98831	679.815	-0.04183	679.815	1.68181	679.815	-3.89415	679.815	-1.30109	1349.76	3.13355
680.278	4.43487	1350.24	1.82308	680.278	-0.13539	680.278	2.30225	680.278	4.03705	1350.24	-1.44817	680.278	0.31949	680.278	2.40017	680.278	2.91498	680.278	-6.86635	680.278	0.82685	1350.24	3.12812
680.74	2.30851	1350.71	-2.50235	680.74	-3.35803	680.74	-0.75977	680.74	-1.53149	1350.71	-1.64738	680.74	-1.43858	680.74	3.71159	680.74	2.459	680.74	-9.14144	680.74	0.32721	1350.71	2.85613
681.203	-0.77418	1351.18	1.83794	681.203	-3.13021	681.203	1.53203	681.203	-1.0489	1351.18	2.71849	681.203	-3.1966	681.203	3.61167	681.203	1.2598	681.203	-10.2189	681.203	-2.00004	1351.18	1.72361
681.666	-2.18218	1351.66	-4.19708	681.666	-0.98479	681.666	4.18257	681.666	4.38459	1351.66	3.06815	681.666	-3.61287	681.666	2.87754	681.666	1.44757	681.666	-9.07987	681.666	-2.37769	1351.66	5.37135
682.129	2.40248	1352.13	-3.13647	682.129	-0.25726	682.129	-0.67407	682.129	0.58684	1352.13	-1.12238	682.129	-1.78578	682.129	-0.10184	682.129	2.90838	682.129	-8.21331	682.129	2.27289	1352.13	-0.62216
682.591	-0.61271	1352.61	-1.25705	682.591	-0.26173	682.591	-3.21133	682.591	0.71325	1352.61	1.54928	682.591	-3.87642	682.591	3.76565	682.591	2.81081	682.591	-11.6008	682.591	1.88488	1352.61	2.3259
683.054	1.67602	1353.08	-0.34832	683.054	-0.26619	683.054	0.37747	683.054	-1.24326	1353.08	-0.12784	683.054	-3.00197	683.054	1.46042	683.054	-0.2011	683.054	-10.7307	683.054	1.88052	1353.08	5.06674
683.517	1.43987	1353.55	-0.38827	683.517	-3.40358	683.517	-0.80028	683.517	0.10348	1353.55	2.64567	683.517	-4.09539	683.517	1.20427	683.517	0.24852	683.517	-3.59157	683.517	0.6623	1353.55	4.42981
683.98	1.96192	1354.03	-0.31694	683.98	0.28934	683.98	-1.90037	683.98	3.323	1354.03	3.5516	683.98	-0.46325	683.98	1.86139	683.98	-3.50059	683.98	-2.30731	683.98	0.02467	1354.03	0.64678
684.442	1.75781	1354.5	1.55294	684.442	-0.06362	684.442	0.9329	684.442	4.63056	1354.5	-1.33119	684.442	-0.5839	684.442	2.73665	684.442	-1.76782	684.442	-5.34822	684.442	-0.13256	1354.5	2.16419
684.905	-2.20667	1354.98	-2.40134	684.905	-3.20769	684.905	3.68812	684.905	2.85112	1354.98	-3.40219	684.905	-0.127	684.905	0.68995	684.905	0.62099	684.905	-6.82446	684.905	-0.78379	1354.98	8.06827
685.368	-6.09696	1355.45	5.42556	685.368	-4.64624	685.368	1.97119	685.368	-0.96023	1355.45	0.63314	685.368	1.16222	685.368	-0.74339	685.368	0.46583	685.368	-5.66544	685.368	-1.39599	1355.45	8.06831
685.831	-3.19373	1355.92	-5.12267	685.831	-5.4674	685.831	-2.28225	685.831	-3.75299	1355.92	-1.33949	685.831	-2.99423	685.831	3.48992	685.831	1.58641	685.831	-6.02049	685.831	-0.69544	1355.92	5.15556
686.293	-0.48487	1356.4	-10.2411	686.293	-6.24616	686.293	-2.16264	686.293	-0.17816	1356.4	-1.40461	686.293	-0.89361	686.293	0.23558	686.293	-4.04094	686.293	-7.52399	686.293	-0.85363	1356.4	0.26633
686.756	3.57451	1356.87	1.80375	686.756	-5.37043	686.756	1.44226	686.756	1.37736	1356.87	1.4261	686.756	-0.46994	686.756	1.11244	686.756	4.75778	686.756	-4.88962	686.756	-3.49856	1356.87	2.88288
687.219	-0.17216	1357.35	7.16633	687.219	-2.94341	687.219	4.88085	687.219	-0.12994	1357.35	1.69031	687.219	-2.45438	687.219	0.36595	687.219	0.11002	687.219	-5.50191	687.219	-1.27343	1357.35	4.90428
687.682	2.32759	1357.82	3.85113	687.682	1.0462	687.682	6.3685	687.682	1.55555	1357.82	-1.04482	687.682	0.85522	687.682	-1.20405	687.682	0.63907	687.682	-8.45313	687.682	1.73358	1357.82	5.04113
688.144	3.52637	1358.29	-1.92848	688.144	0.89116	688.144	4.43218	688.144	-0.22983	1358.29	3.10163	688.144	-3.69273	688.144	1.58035	688.144	-1.97577	688.144	-11.9755	688.144	-0.8892	1358.29	1.00546
688.607	2.19069	1358.77	1.89774	688.607	0.48492	688.607	1.75962	688.607	-1.504	1358.77	4.56981	688.607	-4.63907	688.607	3.55422	688.607	-2.58878	688.607	-11.4749	688.607	-2.82805	1358.77	4.97154
689.07	-0.10697	1359.24	-3.65092	689.07	0.61211	689.07	0.29871	689.07	-0.85327	1359.24	1.12774	689.07	-1.07192	689.07	1.9377	689.07	0.83565	689.07	-7.09032	689.07	-1.22236	1359.24	2.48224
689.532	-1.72605	1359.72	6.61169	689.532	-0.57782	689.532	-1.77189	689.532	-1.73915	1359.72	0.68231	689.532	-3.2423	689.532	0.161	689.532	1.94715	689.532	-4.74803	689.532	-2.14175	1359.72	0.74687
689.995	-0.39802	1360.19	-0.01572	689.995	2.3171	689.995	-6.72883	689.995	-2.11154	1360.19	-3.61515	689.995	-2.31975	689.995	0.49982	689.995	-1.542	689.995	-8.55631	689.995	-8.19502	1360.19	0.5325
690.458	-3.03347	1360.66	-4.92561	690.458	-1.27307	690.458	0.37054	690.458	2.26774	1360.66	-0.25358	690.458	-0.99159	690.458	4.00427	690.458	-1.16493	690.458	-6.80861	690.458	7.58564	1360.66	-6.11696
690.921	4.75854	1361.14	-2.33511	690.921	-2.19898	690.921	2.26788	690.921	2.44989	1361.14	1.40993	690.921	1.15687	690.921	4.15102	690.921	3.06288	690.921	0.00379	690.921	1.51306	1361.14	-0.5559
691.383	3.77987	1361.61	-1.60926	691.383	-1.68728	691.383	-3.22871	691.383	3.168	1361.61	-1.53189	691.383	2.26865	691.383	5.59481	691.383	3.12143	691.383	-3.81088	691.383	-1.91842	1361.61	0.99764
691.846	-2.57609	1362.09	-12.7184	691.846	-1.38639	691.846	-1.23374	691.846	1.0318	1362.09	0.06855	691.846	-0.46572	691.846	3.13536	691.846	2.58089	691.846	-9.96475	691.846	-3.9557	1362.09	2.57394
692.309	-2.31732	1362.56	-5.5379	692.309	1.00629	692.309	1.59687	692.309	-1.41929	1362.56	-0.16139	692.309	-0.7674	692.309	1.62193	692.309	-1.23362	692.309	-10.3538	692.309	-4.27556	1362.56	-3.23283
692.772	0.16778	1363.03	-0.3851	692.772	3.22302	692.772	0.5634	692.772	-0.26577	1363.03	-2.69646	692.772	0.33588	692.772	2.4979	692.772	-1.92276	692.772	-6.1901	692.772	-3.56278	1363.03	-1.20277
693.234	-1.45173	1363.51	-1.92203	693.234	2.39719	693.234	-0.19451	693.234	3.18424	1363.51	-0.41068	693.234	-2.7376	693.234	2.89596	693.234	3.49053	693.234	-3.96494	693.234	-2.15439	1363.51	-1.13386
693.697	2.94086	1363.98	-2.70303	693.697	1.1542	693.697	3.52923	693.697	2.20576	1363.98	-0.06696	693.697	-7.62932	693.697	2.48875	693.697	1.49338	693.697	-6.61157	693.697	0.93832	1363.98	3.98849
694.16	3.81692	1364.45	3.06694	694.16	-2.37311	694.16	3.52284	694.16	0.63854	1364.45	5.48719	694.16	-1.46577	694.16	5.12777	694.16	-5.17366	694.16	-12.783	694.16	-1.22387	1364.45	3.44442
694.623	2.3933	1364.93	-5.40641	694.623	1.05424	694.623	-0.8705	694.623	3.94408	1364.93	0.58383	694.623	-1.46758	694.623	6.00189	694.623	0.58484	694.623	-11.0343	694.623	2.28156	1364.93	1.05591
695.085	3.41633	1365.4	-6.94618	695.085	0.77093	695.085	2.37837	695.085	5.15883	1365.4	-4.46797	695.085	-2.59373	695.085	3.08926	695.085	0.62809	695.085	-7.76371	695.085	-0.26461	1365.4	-0.58588
695.548	1.24736	1365.88	-3.02693	695.548	-1.33565	695.548	3.60732	695.548	1.7065	1365.88	-1.99167	695.548	-0.08994	695.548	3.39563	695.548	0.02097	695.548	-4.88486	695.548	0.04073	1365.88	-0.01374
696.011	-0.52113	1366.35	0.92442	696.011	-0.8374	696.011	3.08329	696.011	1.57091	1366.35	0.33306	696.011	-0.02679	696.011	4.11441	696.011	-0.41127	696.011	-4.84375	696.011	1.2764	1366.35	2.47847
696.474	-0.82328	1366.82	-8.34494	696.474	1.00145	696.474	0.21254	696.474	1.48903	1366.82	0.69429	696.474	-4.04934	696.474	1.33142	696.474	0.74	696.474	-7.40247	696.474	0.7416	1366.82	4.11617
696.936	-0.8279	1367.3	-0.8924	696.936	0.46228	696.936	-2.88309	696.936	-2.22901	1367.3	-1.24391	696.936	-6.01247	696.936	-2.61403	696.936	3.24277	696.936	-10.3767	696.936	-0.2436	1367.3	5.09696
697.399	-0.57584	1367.77	-0.76582	697.399	-2.33472	697.399	-0.72604	697.399	-3.7649	1367.77	-1.10607	697.399	-0.96183	697.399	-0.94324	697.399	3.01051	697.399	-11.3503	697.399	0.87815	1367.77	2.28348
697.862	0.70698	1368.25	-0.48121	697.862	-1.42159	697.862	3.47424	697.862	-0.48658	1368.25	0.27639	697.862	-0.94598	697.862	4.10109	697.862	-3.92294	697.862	-8.83267	697.862	-0.60601	1368.25	0.11784
698.325	-1.06032	1368.72	-4.56028	698.325	0.41495	698.325	3.46813	698.325	-2.45438	1368.72	-2.35357	698.325	-0.52176	698.325	4.09777	698.325	2.74244	698.325	-8.83887	698.325	4.28089	1368.72	-0.08391
698.787	-0.92325	1369.19	-1.12402	698.787	-1.08739	698.787	2.74476	698.787	1.35331	1369.19	1.5916	698.787	-0.8702	698.787	1.69683	698.787	-1.43451	698.787	-3.25066	698.787	-2.46048	1369.19	2.29434
699.25	-2.47259	1369.67	0.63644	699.25	-2.19183	699.25	-2.20529	699.25	-1.0508	1369.67	-1.92081	699.25	-2.68171	699.25	2.45218	699.25	-3.32301	699.25	-3.21232	699.25	-3.28513	1369.67	-1.33645
699.713	-5.47705	1370.14	0.98491	699.713	-0.8368	699.713	-4.44767	699.713	0.83114	1370.14	-5.02143	699.713	-2.36818	699.713	1.96847	699.713	-1.72403	699.713	-1.05918	699.713	-1.70689	1370.14	-2.51851
700.176	-3.12073	1370.62	-1.37989	700.176	0.91912	700.176	-1.42339	700.176	2.14995	1370.62	-1.06825	700.176	-2.36799	700.176	1.5238	700.176	0.91232	700.176	0.25766	700.176	0.48749	1370.62	5.00984
700.638	1.49336	1371.09	-1.65149	700.638	0.83354	700.638	1.82871	700.638	0.40823	1371.09	1.72942	700.638	-3.49111	700.638	0.79758	700.638	3.12892	700.638	-2.47427	700.638	2.98328	1371.09	6.12955
701.101	0.53372	1371.56	1.05602	701.101	-0.51123	701.101	0.91654	701.101	0.71258	1371.56	1.0389	701.101	-2.78396	701.101	-0.71258	701.101	5.09423	701.101	-5.67443	701.101	4.59969	1371.56	3.40202
701.564	1.6958	1372.04	4.18607	701.564	-0.44475	701.564	2.03404	701.564	1.26284	1372.04	2.25927	701.564	-0.25911	701.564	3.91467	701.564	6.02207	701.564	-4.96212	701.564	3.88069	1372.04	1.82426
702.026	-3.05462	1372.51	4.4871	702.026	-0.44921	702.026	-2.28996	702.026	0.57549	1372.51	2.59878	702.026	-3.36136	702.026	2.14802	702.026	2.49226	702.026	-5.84998	702.026	0.83443	1372.51	3.96704
702.489	1.27253	1372.99	-2.47121	702.489	-2.21497	702.489	-2.48433	702.489	-2.18027	1372.99	1.14064	702.489	1.15315	702.489	2.06781	702.489	-4.04452	702.489	-8.42416	702.489	-3.98204	1372.99	4.12815
702.952	-1.0651	1373.46	-1.626	702.952	-0.37228	702.952	2.58391	702.952	-1.24188	1373.46	0.61192	702.952	-1.98258	702.952	2.06448	702.952	-0.15989	702.952	-7.45099	702.952	-1.55853	1373.46	2.32799
703.415	1.35016	1373.93	0.65287	703.415	2.31501	703.415	5.04575	703.415	1.25254	1373.93	0.1138	703.415	-2.58554	703.415	1.45689	703.415	2.10485	703.415	-3.8857	703.415	3.58633	1373.93	6.71074
703.877	3.42099	1374.41	-2.56679	703.877	2.52101	703.877	4.4756	703.877	1.92978	1374.41	0.17926	703.877	-2.23743	703.877	2.99558	703.877	0.11368	703.877	-3.36651	703.877	4.68126	1374.41	1.95031
704.34	1.63311	1374.88	0.69166	704.34	0.37335	704.34	1.29364	704.34	0.27615	1374.88	-0.81864	704.34	-1.21757	704.34	5.0545	704.34	-2.24375	704.34	-4.91939	704.34	2.59906	1374.88	-1.92341
704.803	-0.75325	1375.36	4.39639	704.803	-2.71707	704.803	-2.29211	704.803	-0.79851	1375.36	1.735	704.803	-0.48008	704.803	3.8101	704.803	-2.85097	704.803	-4.67736	704.803	0.43459	1375.36	4.35852
705.266	-0.50352	1375.83	-0.23807	705.266	-5.96192	705.266	-1.62352	705.266	1.05118	1375.83	3.00722	705.266	-4.6037	705.266	-0.21143	705.266	-3.84967	705.266	-4.14294	705.266	-2.7518	1375.83	3.69976
705.728	-1.89961	1376.3	-4.5703	705.728	-2.42864	705.728	-1.60469	705.728	-0.48977	1376.3	-1.67135	705.728	-1.99053	705.728	-1.94745	705.728	1.71914	705.728	-5.58593	705.728	1.10548	1376.3	1.78706
706.191	-0.1401	1376.78	0.53573	706.191	3.74133	706.191	1.12584	706.191	0.38685	1376.78	-1.7413	706.191	-1.56595	706.191	-1.06871	706.191	-1.31268	706.191	-7.68358	706.191	-0.17805	1376.78	1.15655
706.654	2.3915	1377.25	2.50192	706.654	2.18972	706.654	-2.40002	706.654	-1.05298	1377.25	0.69065	706.654	-4.20431	706.654	-0.96214	706.654	0.62323	706.654	-4.86179	706.654	-1.11392	1377.25	3.71584
707.117	1.51145	1377.73	0.71909	707.117	0.78927	707.117	1.03445	707.117	-0.85988	1377.73	0.6509	707.117	-0.10369	707.117	2.30587	707.117	1.58733	707.117	0.21186	707.117	-0.39732	1377.73	4.08266
707.579	-0.38983	1378.2	0.74484	707.579	-0.66449	707.579	0.76636	707.579	0.55326	1378.2	-0.53745	707.579	0.61318	707.579	0.81267	707.579	1.50147	707.579	-1.00924	707.579	0.39463	1378.2	3.75695
708.042	-0.07097	1378.67	2.37672	708.042	-1.14218	708.042	0.48399	708.042	1.79739	1378.67	0.5085	708.042	-0.16971	708.042	2.19664	708.042	2.54793	708.042	-3.55206	708.042	1.06203	1378.67	5.97636
708.505	1.49064	1379.15	-0.53012	708.505	-0.8348	708.505	3.92715	708.505	1.42001	1379.15	4.88208	708.505	0.698	708.505	5.35402	708.505	4.59085	708.505	-3.8653	708.505	0.8842	1379.15	2.62668
708.968	0.26718	1379.62	-1.86598	708.968	-0.53066	708.968	4.45064	708.968	-0.53592	1379.62	1.87819	708.968	0.35104	708.968	0.09559	708.968	5.1119	708.968	-6.16039	708.968	-0.99399	1379.62	2.30959
709.43	-3.31199	1380.09	-2.84605	709.43	4.15065	709.43	0.3627	709.43	-0.72535	1380.09	-1.74512	709.43	1.6528	709.43	4.71126	709.43	3.98117	709.43	-6.49691	709.43	-1.58562	1380.09	3.30087
709.893	-2.97882	1380.57	-2.19288	709.893	0.69505	709.893	-0.5258	709.893	-3.37795	1380.57	-0.80662	709.893	-3.21678	709.893	0.296	709.893	-0.43393	709.893	0.55598	709.893	-4.72228	1380.57	4.16826
710.356	1.99495	1381.04	-2.83105	710.356	-0.3557	710.356	-4.8036	710.356	0.57844	1381.04	1.6834	710.356	-0.62391	710.356	-4.11947	710.356	-2.01262	710.356	-7.2613	710.356	-1.62189	1381.04	2.55999
710.819	-2.61231	1381.52	-4.22207	710.819	-2.71392	710.819	-2.09585	710.819	3.55947	1381.52	0.28837	710.819	2.10285	710.819	2.50761	710.819	1.94623	710.819	-4.06602	710.819	-5.16516	1381.52	3.68864
711.281	-2.62291	1381.99	-2.51221	711.281	2.24321	711.281	-2.36158	711.281	3.26274	1381.99	2.55531	711.281	0.63564	711.281	4.67641	711.281	2.86711	711.281	-3.77346	711.281	-1.0646	1381.99	2.85995
711.744	-1.44537	1382.46	0.33006	711.744	4.95932	711.744	-2.71544	711.744	2.90102	1382.46	3.82118	711.744	-1.26055	711.744	4.94048	711.744	1.3327	711.744	-8.77545	711.744	3.53009	1382.46	3.71765
712.207	-1.62818	1382.94	-2.19086	712.207	3.36372	712.207	-1.36299	712.207	2.99398	1382.94	0.7799	712.207	-0.83198	712.207	4.94136	712.207	0.26878	712.207	-11.2638	712.207	2.64737	1382.94	2.27154
712.67	-0.84009	1383.41	1.23164	712.67	2.42015	712.67	-1.40154	712.67	3.42102	1383.41	0.40396	712.67	0.46184	712.67	3.93369	712.67	1.67427	712.67	-8.50043	712.67	0.28653	1383.41	2.91057
713.132	-0.95971	1383.89	1.68859	713.132	-1.2325	713.132	-3.74231	713.132	6.44879	1383.89	4.34189	713.132	0.34257	713.132	6.40397	713.132	6.07845	713.132	-9.44978	713.132	0.87706	1383.89	4.37355
713.595	-5.37659	1384.36	-1.5565	713.595	-5.6492	713.595	-4.63029	713.595	-0.8174	1384.36	0.58563	713.595	-0.54223	713.595	1.9883	713.595	4.69209	713.595	-5.04416	713.595	-0.40648	1384.36	3.49531
714.058	-3.6228	1384.83	-0.97695	714.058	-3.81712	714.058	-1.99878	714.058	-2.58126	1384.83	0.58547	714.058	-2.30246	714.058	3.4154	714.058	1.67008	714.058	-8.56719	714.058	2.22679	1384.83	5.16683
714.521	-6.43305	1385.31	2.09463	714.521	0.23872	714.521	0.64189	714.521	0.98062	1385.31	1.02659	714.521	-3.30709	714.521	2.36899	714.521	-0.70188	714.521	-5.24719	714.521	-2.74771	1385.31	7.46801
714.983	-3.92149	1385.78	-2.724	714.983	3.94666	714.983	3.92885	714.983	1.66821	1385.78	2.37534	714.983	-1.28064	714.983	3.91155	714.983	-0.30704	714.983	0.44991	714.983	2.02512	1385.78	3.36059
715.446	-1.1597	1386.26	-2.18109	715.446	3.26946	715.446	2.70725	715.446	2.85074	1386.26	1.98788	715.446	-0.30491	715.446	1.28233	715.446	1.30153	715.446	-1.81526	715.446	1.88312	1386.26	0.04659
715.909	0.16743	1386.73	-8.04889	715.909	-2.72406	715.909	-0.48241	715.909	2.1966	1386.73	3.01323	715.909	0.27006	715.909	-1.61826	715.909	2.24342	715.909	-6.48468	715.909	-0.19761	1386.73	6.17662
716.371	-0.8948	1387.2	-0.75629	716.371	-6.62251	716.371	-1.69771	716.371	0.48415	1387.2	0.22	716.371	1.74078	716.371	-0.4452	716.371	1.65341	716.371	-6.49358	716.371	1.86011	1387.2	1.70405
716.834	-4.63619	1387.68	3.84339	716.834	-1.68093	716.834	-1.24702	716.834	2.79211	1387.68	-1.24397	716.834	1.12535	716.834	1.31747	716.834	1.01924	716.834	-5.26303	716.834	1.68025	1387.68	1.52706
717.297	-0.9717	1388.15	-8.61279	717.297	-1.6206	717.297	0.98574	717.297	1.31798	1388.15	-0.88982	717.297	-5.09916	717.297	2.72333	717.297	4.727	717.297	-5.91433	717.297	-2.23676	1388.15	0.52954
717.76	-0.09326	1388.63	-4.62204	717.76	-0.66354	717.76	-2.46205	717.76	3.9617	1388.63	-2.87061	717.76	-5.98402	717.76	-0.81222	717.76	5.60689	717.76	-3.27135	717.76	0.8056	1388.63	0.29891
718.222	2.1207	1389.1	-4.89976	718.222	-1.43119	718.222	-1.95099	718.222	-0.6388	1389.1	0.3238	718.222	-1.91454	718.222	-1.04535	718.222	3.18392	718.222	-7.23394	718.222	0.1737	1389.1	3.39232
718.685	-1.66417	1389.57	-1.33962	718.685	1.15154	718.685	-1.09466	718.685	-2.35633	1389.57	4.14921	718.685	-4.94009	718.685	-0.34263	718.685	-0.87225	718.685	-10.9356	718.685	-3.85302	1389.57	2.68649
719.148	-4.38356	1390.05	-1.52191	719.148	3.47296	719.148	1.54558	719.148	0.15154	1390.05	0.29353	719.148	-5.3873	719.148	1.7123	719.148	-0.24776	719.148	-10.9414	719.148	-2.51896	1390.05	8.43062
719.611	-1.28321	1390.52	-7.69192	719.611	1.93536	719.611	0.87847	719.611	0.80491	1390.52	-2.06909	719.611	-2.90764	719.611	1.53051	719.611	0.74668	719.611	-7.76686	719.611	0.21978	1390.52	3.35611
720.073	1.03174	1391	-1.10855	720.073	-1.39007	720.073	1.08481	720.073	2.44542	1391	0.59443	720.073	-1.58847	720.073	1.36018	720.073	-0.69544	720.073	-5.48469	720.073	0.1129	1391	4.06631
720.536	-1.25586	1391.47	2.3454	720.536	-1.91347	720.536	5.00877	720.536	7.44102	1391.47	0.77347	720.536	-2.33083	720.536	3.69991	720.536	-1.64038	720.536	-6.37427	720.536	-1.23444	1391.47	0.00323
720.999	1.50205	1391.94	1.25022	720.999	-0.12902	720.999	1.13732	720.999	5.32249	1391.94	1.13056	720.999	-1.87247	720.999	2.76785	720.999	0.83247	720.999	-6.89937	720.999	-0.0577	1391.94	7.5592
721.462	-6.03477	1392.42	-0.4801	721.462	-3.71514	721.462	0.18258	721.462	5.30095	1392.42	-3.24938	721.462	-4.03857	721.462	1.56017	721.462	2.19541	721.462	-5.13359	721.462	2.91905	1392.42	6.1654
721.924	0.6901	1392.89	0.10913	721.924	-1.87417	721.924	3.71032	721.924	2.44496	1392.89	-0.95936	721.924	-0.96293	721.924	1.88641	721.924	0.42532	721.924	-2.4894	721.924	-5.91992	1392.89	1.03933
722.387	-3.57369	1393.36	-3.67548	722.387	2.14606	722.387	1.14134	722.387	0.71039	1393.36	3.52678	722.387	1.36679	722.387	1.92469	722.387	-2.11713	722.387	-6.7933	722.387	-3.17948	1393.36	5.65529
722.85	-0.09241	1393.84	-4.54604	722.85	5.228	722.85	0.24683	722.85	0.15216	1393.84	2.56842	722.85	-1.33964	722.85	3.23267	722.85	1.12979	722.85	-3.57757	722.85	-0.37235	1393.84	-1.38379
723.313	2.73238	1394.31	-3.80995	723.313	-0.16719	723.313	2.34266	723.313	1.68663	1394.31	0.53367	723.313	0.17266	723.313	1.2215	723.313	0.49617	723.313	-6.02711	723.313	2.11924	1394.31	6.33159
723.775	0.3661	1394.79	-7.63168	723.775	-2.69798	723.775	3.32944	723.775	3.5821	1394.79	-0.30434	723.775	2.512	723.775	1.29494	723.775	0.30456	723.775	-9.33352	723.775	1.57236	1394.79	0.71249
724.238	-2.60445	1395.26	-7.3619	724.238	-0.22442	724.238	2.53524	724.238	2.37446	1395.26	2.3675	724.238	1.77473	724.238	4.34603	724.238	2.09242	724.238	-10.6396	724.238	-1.19531	1395.26	3.13018
724.701	-0.53525	1395.73	2.29832	724.701	-2.2156	724.701	1.88865	724.701	-1.33286	1395.73	-4.19396	724.701	0.75107	724.701	4.28912	724.701	-0.08475	724.701	-14.2866	724.701	-1.61652	1395.73	2.99008
725.164	3.3129	1396.21	0.22623	725.164	4.02365	725.164	-2.8917	725.164	1.12481	1396.21	1.6256	725.164	-2.51643	725.164	5.75606	725.164	1.03136	725.164	-5.90077	725.164	-1.69426	1396.21	-3.29237
725.626	0.99525	1396.68	-4.6631	725.626	0.40551	725.626	7.7076	725.626	-0.6482	1396.68	4.60647	725.626	-7.82095	725.626	3.98516	725.626	-0.73937	725.626	-2.37182	725.626	2.7203	1396.68	4.11387
726.089	-0.28335	1397.16	2.2488	726.089	-0.5374	726.089	3.06554	726.089	-0.92818	1397.16	-5.28869	726.089	-3.86389	726.089	-0.31209	726.089	-1.66834	726.089	-3.89456	726.089	-2.12683	1397.16	4.10843
726.552	3.12368	1397.63	7.20874	726.552	0.04022	726.552	4.27347	726.552	1.20864	1397.63	0.62978	726.552	-4.17694	726.552	-0.37924	726.552	-0.37744	726.552	-7.84678	726.552	0.22423	1397.63	12.5085
727.015	3.26892	1398.1	0.40264	727.015	0.25553	727.015	2.64922	727.015	3.8552	1398.1	2.64454	727.015	-2.44906	727.015	1.72148	727.015	1.3874	727.015	-8.61286	727.015	-1.58367	1398.1	1.32051
727.477	-0.97385	1398.58	7.07283	727.477	-1.7158	727.477	1.13385	727.477	3.15551	1398.58	-2.28824	727.477	-2.56156	727.477	2.39406	727.477	0.40228	727.477	-9.21713	727.477	-1.83343	1398.58	2.06643
727.94	-2.10708	1399.05	-16.9923	727.94	-1.8424	727.94	0.80155	727.94	2.37504	1399.05	1.55225	727.94	0.6384	727.94	2.87795	727.94	-0.64924	727.94	-7.21065	727.94	3.31061	1399.05	4.99105
728.403	2.01976	1399.53	0.42903	728.403	0.96856	728.403	2.27124	728.403	3.97315	1399.53	2.54287	728.403	5.38917	728.403	3.81955	728.403	0.85366	728.403	-3.81476	728.403	6.54361	1399.53	6.99775
728.865	2.47049	1400	-5.48134	728.865	0.27887	728.865	7.14241	728.865	3.19674	1400	-7.89071	728.865	-1.62063	728.865	2.17095	728.865	1.23192	728.865	-7.9548	728.865	-0.1008	1400	1.82271
729.328	2.41632	1400.47	8.38206	729.328	0.23191	729.328	1.15815	729.328	3.05919	1400.47	-2.74428	729.328	6.74426	729.328	3.81349	729.328	-0.81785	729.328	-6.22321	729.328	-0.07452	1400.47	0.60587
729.791	0.98179	1400.95	-10.4801	729.791	1.19022	729.791	1.06138	729.791	4.82213	1400.95	-2.32416	729.791	1.86472	729.791	2.04178	729.791	0.06317	729.791	-5.34521	729.791	0.80531	1400.95	2.9042
730.254	-0.26564	1401.42	-8.11494	730.254	0.47933	730.254	5.04231	730.254	2.58955	1401.42	-0.55318	730.254	1.39306	730.254	5.86389	730.254	-0.30748	730.254	-6.86455	730.254	0.08697	1401.42	2.57726
730.716	-0.54799	1401.9	-5.10278	730.716	0.9575	730.716	4.74357	730.716	1.98157	1401.9	-3.19335	730.716	2.07472	730.716	2.76397	730.716	3.67641	730.716	-5.22202	730.716	2.30795	1401.9	1.16623
731.179	1.36832	1402.37	1.50998	731.179	-5.02726	731.179	4.07863	731.179	1.53693	1402.37	-0.67679	731.179	2.38944	731.179	5.40426	731.179	1.02962	731.179	-6.55003	731.179	3.68285	1402.37	4.70712
731.642	1.74778	1402.84	-3.35838	731.642	-5.26036	731.642	4.52691	731.642	1.99941	1402.84	0.48775	731.642	2.16898	731.642	8.85813	731.642	-0.16914	731.642	-7.38018	731.642	6.38334	1402.84	4.57205
732.105	-0.44333	1403.32	-3.01866	732.105	0.90431	732.105	3.44062	732.105	1.61803	1403.32	3.38026	732.105	1.39163	732.105	5.14997	732.105	3.09365	732.105	-6.62782	732.105	5.04006	1403.32	2.27873
732.567	-1.51985	1403.79	-0.2555	732.567	1.30188	732.567	0.53838	732.567	-1.48275	1403.79	-0.87796	732.567	0.38401	732.567	-1.92726	732.567	2.89763	732.567	-6.19085	732.567	-2.60116	1403.79	3.35606
733.03	0.55942	1404.27	-9.68733	733.03	-1.43064	733.03	1.58634	733.03	-2.28048	1404.27	3.10683	733.03	0.11925	733.03	-1.68128	733.03	-0.85086	733.03	-2.83282	733.03	1.12995	1404.27	7.94548
733.493	-1.55284	1404.74	-0.37827	733.493	1.21843	733.493	-1.95783	733.493	4.10607	1404.74	3.68106	733.493	-2.07916	733.493	-6.10718	733.493	4.06953	733.493	-7.26159	733.493	3.38093	1404.74	1.02246
733.956	-5.62097	1405.21	-2.4718	733.956	2.04014	733.956	0.62304	733.956	0.6695	1405.21	2.80792	733.956	0.06848	733.956	-2.65799	733.956	0.12361	733.956	-2.94014	733.956	0.29452	1405.21	4.80115
734.418	-0.88376	1405.69	-7.30508	734.418	1.38968	734.418	-1.28776	734.418	-1.5271	1405.69	-0.87628	734.418	0.76927	734.418	3.63288	734.418	-0.44976	734.418	-6.88059	734.418	-0.49515	1405.69	3.75797
734.881	4.01595	1406.16	1.47243	734.881	2.43407	734.881	1.8527	734.881	0.01222	1406.16	-4.00678	734.881	1.84768	734.881	-0.7432	734.881	-0.45293	734.881	-6.15536	734.881	1.32597	1406.16	4.79497
735.344	4.52736	1406.64	-1.30566	735.344	1.55258	735.344	3.50429	735.344	-0.02486	1406.64	2.51683	735.344	1.05866	735.344	-1.52194	735.344	-1.51473	735.344	-6.74764	735.344	1.56765	1406.64	8.42528
735.807	2.9871	1407.11	-1.19074	735.807	0.96423	735.807	1.83349	735.807	0.16394	1407.11	0.2032	735.807	-0.32597	735.807	1.24226	735.807	-1.81064	735.807	-4.61377	735.807	2.71784	1407.11	7.70724
736.269	2.99447	1407.58	-0.21117	736.269	3.3274	736.269	0.33794	736.269	1.31832	1407.58	-1.17786	736.269	0.12188	736.269	0.62903	736.269	-0.46746	736.269	-2.03734	736.269	4.31804	1407.58	5.78688
736.732	2.92084	1408.06	4.99024	736.732	3.75293	736.732	0.961	736.732	0.83022	1408.06	0.26718	736.732	0.781	736.732	-0.89127	736.732	0.3505	736.732	-7.24963	736.732	1.8251	1408.06	1.71598
737.195	-3.40619	1408.53	1.80339	737.195	-6.38161	737.195	0.89311	737.195	5.043	1408.53	1.4938	737.195	-3.87772	737.195	4.54287	737.195	-0.53761	737.195	-2.63446	737.195	2.09606	1408.53	3.04092
737.658	-0.75574	1409	0.98672	737.658	-1.15458	737.658	0.09273	737.658	6.8076	1409	-0.87447	737.658	-0.79664	737.658	0.99944	737.658	-1.4258	737.658	-6.18076	737.658	5.6318	1409	3.05772
738.12	-3.66884	1409.48	-0.65816	738.12	-2.4961	738.12	2.57224	738.12	6.24295	1409.48	1.83889	738.12	-0.20255	738.12	-0.03081	738.12	-6.5292	738.12	-6.37153	738.12	-0.92674	1409.48	2.54322
738.583	-2.33834	1409.95	-0.1853	738.583	-3.59459	738.583	4.49515	738.583	2.31048	1409.95	0.20882	738.583	-0.12291	738.583	-0.1918	738.583	-1.65407	738.583	-3.46562	738.583	-3.24812	1409.95	0.42751
739.046	-2.00958	1410.43	4.86078	739.046	-0.82951	739.046	-0.48525	739.046	3.3361	1410.43	-4.37975	739.046	-0.44147	739.046	2.25742	739.046	4.54465	739.046	-1.15765	739.046	-2.75772	1410.43	3.18621
739.509	-3.44041	1410.9	0.42829	739.509	2.09701	739.509	-1.53255	739.509	4.37977	1410.9	-0.55318	739.509	0.85187	739.509	3.30321	739.509	4.30784	739.509	-4.3768	739.509	-0.70605	1410.9	-0.84537
739.971	-2.95924	1411.37	-3.37154	739.971	1.56156	739.971	0.91823	739.971	2.80883	1411.37	-0.15001	739.971	-0.51542	739.971	3.94896	739.971	0.19515	739.971	-9.93063	739.971	1.00548	1411.37	2.70704
740.434	-0.09629	1411.85	-4.75508	740.434	-1.42234	740.434	0.91212	740.434	1.3626	1411.85	-2.73019	740.434	-3.38726	740.434	4.7196	740.434	-1.27035	740.434	-8.9078	740.434	1.46106	1411.85	3.93989
740.897	-0.42007	1412.32	-5.75864	740.897	-2.37562	740.897	1.38406	740.897	1.31791	1412.32	0.47027	740.897	0.81469	740.897	1.63748	740.897	-0.26456	740.897	-1.25772	740.897	1.63179	1412.32	5.50295
741.36	-4.56029	1412.8	1.84545	741.36	0.08249	741.36	3.92356	741.36	-2.72886	1412.8	6.97694	741.36	-2.03583	741.36	0.82767	741.36	-4.31722	741.36	-11.1388	741.36	0.84263	1412.8	0.47192
741.822	-2.45509	1413.27	-6.76265	741.822	0.07802	741.822	2.14659	741.822	1.49225	1413.27	0.79517	741.822	0.16124	741.822	1.70978	741.822	-0.27714	741.822	-4.94699	741.822	2.21052	1413.27	0.83866
742.285	0.16002	1413.74	-2.27117	742.285	-2.29485	742.285	-2.97463	742.285	-2.03809	1413.74	-3.71481	742.285	-2.09471	742.285	-0.65913	742.285	6.11052	742.285	-1.173	742.285	-0.93168	1413.74	0.63323
742.748	0.44678	1414.22	-2.22759	742.748	2.05687	742.748	-3.34683	742.748	1.96546	1414.22	3.2207	742.748	-1.59442	742.748	2.97731	742.748	0.89115	742.748	-6.73206	742.748	2.13252	1414.22	1.55123
743.21	-0.84354	1414.69	-5.19164	743.21	0.58909	743.21	-0.68041	743.21	2.75768	1414.69	3.24374	743.21	-0.27263	743.21	3.60413	743.21	2.15421	743.21	-5.12464	743.21	1.74434	1414.69	4.17993
743.673	-1.02613	1415.17	3.11233	743.673	-3.35269	743.673	3.27835	743.673	0.8872	1415.17	1.73131	743.673	1.28248	743.673	5.12635	743.673	3.37365	743.673	-3.66239	743.673	0.78048	1415.17	6.01758
744.136	-0.79221	1415.64	-2.8726	744.136	-2.06023	744.136	5.8998	744.136	0.1802	1415.64	3.71443	744.136	-0.51362	744.136	5.62898	744.136	0.97253	744.136	-5.8086	744.136	0.75259	1415.64	7.5102
744.599	-1.4444	1416.11	-8.8781	744.599	1.92908	744.599	4.96601	744.599	2.75585	1416.11	-3.67436	744.599	-4.20981	744.599	2.73376	744.599	1.74236	744.599	-5.00501	744.599	0.36858	1416.11	5.66969
745.061	-0.17761	1416.59	-9.9084	745.061	-1.47915	745.061	2.62144	745.061	8.29915	1416.59	0.08971	745.061	0.01627	745.061	5.6332	745.061	6.71421	745.061	-0.46444	745.061	2.42485	1416.59	8.5669
745.524	3.39959	1417.06	-3.29051	745.524	1.20052	745.524	7.77399	745.524	4.71867	1417.06	1.72402	745.524	-2.07915	745.524	4.82919	745.524	4.46648	745.524	-0.57701	745.524	3.29209	1417.06	4.37555
745.987	8.16273	1417.54	0.5919	745.987	4.66029	745.987	4.22493	745.987	0.28454	1417.54	3.70766	745.987	1.46199	745.987	8.36882	745.987	4.07926	745.987	-5.89763	745.987	3.28773	1417.54	7.45195
746.45	1.57363	1418.01	-1.75211	746.45	-2.00057	746.45	-1.61178	746.45	-0.20357	1418.01	-2.76986	746.45	3.42501	746.45	6.38359	746.45	1.66621	746.45	-4.90433	746.45	3.63873	1418.01	6.4546
746.912	1.69874	1418.48	0.73127	746.912	2.13466	746.912	0.91113	746.912	-0.05604	1418.48	-1.17163	746.912	1.81888	746.912	3.04746	746.912	-0.99456	746.912	-3.81401	746.912	3.054	1418.48	2.11886
747.375	2.10735	1418.96	1.41862	747.375	2.21876	747.375	1.19459	747.375	0.0121	1418.96	2.5964	747.375	-0.56946	747.375	2.09678	747.375	-2.53324	747.375	-4.61769	747.375	1.91109	1418.96	7.61903
747.838	2.83403	1419.43	-5.94005	747.838	-3.55687	747.838	0.76526	747.838	0.90087	1419.43	-2.17042	747.838	-0.99763	747.838	0.29985	747.838	-1.63395	747.838	-5.0545	747.838	-1.65817	1419.43	5.03769
748.301	2.60422	1419.91	-5.33191	748.301	-4.30559	748.301	1.84254	748.301	1.25655	1419.91	-2.37153	748.301	-0.66814	748.301	1.08275	748.301	1.1699	748.301	-5.17669	748.301	-2.60832	1419.91	3.55155
748.763	-1.75868	1420.38	0.3579	748.763	3.45744	748.763	1.01193	748.763	0.26614	1420.38	-0.79048	748.763	-1.67933	748.763	6.17267	748.763	3.89836	748.763	-6.51399	748.763	1.59584	1420.38	-2.12408
749.226	-4.58455	1420.85	1.46716	749.226	4.5692	749.226	-1.77339	749.226	1.77162	1420.85	1.52031	749.226	-1.46244	749.226	1.60645	749.226	4.85465	749.226	-6.41084	749.226	-1.13897	1420.85	-0.14145
749.689	1.61327	1421.33	-2.29246	749.689	1.02049	749.689	0.87869	749.689	-0.00595	1421.33	1.07783	749.689	0.30787	749.689	8.69161	749.689	0.03699	749.689	-5.53097	749.689	8.20445	1421.33	7.37385
750.152	3.94807	1421.8	1.02365	750.152	4.6024	750.152	3.53114	750.152	-1.9835	1421.8	2.55553	750.152	-2.75571	750.152	0.79063	750.152	2.65367	750.152	-4.65098	750.152	-4.57855	1421.8	7.06892
750.614	-0.37277	1422.27	5.9396	750.614	0.45598	750.614	9.96931	750.614	-0.53586	1422.27	2.7248	750.614	-0.85692	750.614	-2.59138	750.614	0.25595	750.614	-7.62283	750.614	-2.79769	1422.27	9.57912
751.077	-1.49931	1422.75	2.42048	751.077	-2.89709	751.077	3.8728	751.077	-1.49706	1422.75	3.7356	751.077	-2.14648	751.077	-4.59813	751.077	2.7273	751.077	-2.62087	751.077	-0.44375	1422.75	6.87477
751.54	-1.58154	1423.22	-2.49189	751.54	-3.92685	751.54	1.99935	751.54	1.0036	1423.22	0.36143	751.54	-0.99554	751.54	-1.47341	751.54	3.65236	751.54	-2.27371	751.54	1.86896	1423.22	3.45197
752.003	1.6862	1423.7	0.94834	752.003	-3.53876	752.003	2.5252	752.003	3.82869	1423.7	3.18699	752.003	-0.89876	752.003	3.43505	752.003	2.56536	752.003	-3.26483	752.003	2.13251	1423.7	3.80445
752.465	3.04921	1424.17	-4.82467	752.465	-2.38752	752.465	0.46736	752.465	1.40368	1424.17	0.74884	752.465	-4.1329	752.465	5.38979	752.465	1.35591	752.465	-2.20067	752.465	0.03977	1424.17	0.9202
752.928	-3.56195	1424.64	-0.7538	752.928	-1.42627	752.928	-0.56595	752.928	-1.81436	1424.64	0.37471	752.928	-5.34776	752.928	5.04313	752.928	0.82113	752.928	-4.60881	752.928	-1.00538	1424.64	2.60375
753.391	-2.49173	1425.12	-0.70339	753.391	-2.95308	753.391	-1.40266	753.391	6.33786	1425.12	2.06491	753.391	-1.7584	753.391	6.08114	753.391	3.51559	753.391	-8.10483	753.391	0.63729	1425.12	0.96283
753.854	0.16338	1425.59	-1.43057	753.854	-3.03633	753.854	5.68382	753.854	2.78612	1425.59	-0.92596	753.854	2.21465	753.854	3.74882	753.854	-0.92045	753.854	-3.67815	753.854	4.57836	1425.59	3.8694
754.316	-2.38583	1426.07	0.56133	754.316	-2.96542	754.316	4.09655	754.316	-3.17143	1426.07	1.31733	754.316	-2.90545	754.316	-1.50936	754.316	2.44996	754.316	-0.98612	754.316	3.40157	1426.07	7.25251
754.779	1.75429	1426.54	1.27831	754.779	-0.75411	754.779	5.33942	754.779	1.81016	1426.54	6.02433	754.779	1.23079	754.779	0.72007	754.779	1.03419	754.779	0.16258	754.779	-0.99679	1426.54	4.5124
755.242	-0.41455	1427.01	-1.94759	755.242	-2.57313	755.242	4.46352	755.242	3.04821	1427.01	2.80228	755.242	3.45668	755.242	1.04364	755.242	3.3518	755.242	-3.4692	755.242	0.8745	1427.01	6.97079
755.704	-1.88323	1427.49	1.45095	755.704	-0.77837	755.704	1.63921	755.704	0.15071	1427.49	0.9461	755.704	3.00413	755.704	2.27939	755.704	3.90796	755.704	-5.6069	755.704	2.11495	1427.49	9.24193
756.167	1.08982	1427.96	6.21189	756.167	2.44669	756.167	-0.65415	756.167	-0.09518	1427.96	1.93607	756.167	1.03715	756.167	4.09991	756.167	1.71312	756.167	-5.61309	756.167	0.80566	1427.96	4.42839
756.63	6.10727	1428.44	4.09288	756.63	0.85317	756.63	-0.38302	756.63	2.98286	1428.44	2.35192	756.63	-2.08308	756.63	3.45345	756.63	1.80193	756.63	-3.16939	756.63	0.11228	1428.44	7.50782
757.093	8.00428	1428.91	-0.22979	757.093	-3.67749	757.093	1.71224	757.093	4.49916	1428.91	2.38178	757.093	-4.80351	757.093	0.87097	757.093	5.45859	757.093	0.21964	757.093	1.07541	1428.91	6.28564
757.555	2.11474	1429.38	-0.41326	757.555	-1.73519	757.555	1.87138	757.555	7.3955	1429.38	1.10625	757.555	-3.23989	757.555	1.72366	757.555	3.47456	757.555	-7.60735	757.555	0.50888	1429.38	7.5441
758.018	7.97876	1429.86	-4.08635	758.018	1.88667	758.018	2.75215	758.018	2.06878	1429.86	-0.26382	758.018	-3.69987	758.018	2.27636	758.018	4.35827	758.018	3.35812	758.018	-0.78162	1429.86	6.88004
758.481	-2.67883	1430.33	-2.24651	758.481	-4.01539	758.481	0.10748	758.481	1.68651	1430.33	1.87554	758.481	0.58379	758.481	10.355	758.481	2.29199	758.481	-1.75354	758.481	2.61095	1430.33	5.53534
758.944	0.0398	1430.81	-2.16199	758.944	-4.25047	758.944	1.9878	758.944	1.07102	1430.81	0.15861	758.944	-2.81965	758.944	4.65257	758.944	-4.03376	758.944	-5.64147	758.944	-3.97568	1430.81	6.02387
759.406	1.30532	1431.28	-4.28355	759.406	-2.7894	759.406	0.8595	759.406	-1.66901	1431.28	1.36146	759.406	-3.89746	759.406	3.15711	759.406	-1.96994	759.406	-4.7518	759.406	-4.13477	1431.28	2.45731
759.869	-0.73498	1431.75	-2.15016	759.869	-2.62021	759.869	1.33045	759.869	0.0099	1431.75	-0.48962	759.869	-1.87959	759.869	5.22751	759.869	1.72107	759.869	-6.80747	759.869	1.35007	1431.75	2.67727
760.332	-1.79267	1432.23	-5.58163	760.332	-3.06381	760.332	1.88317	760.332	3.17921	1432.23	-2.70687	760.332	-1.66102	760.332	4.1726	760.332	3.11831	760.332	-11.3216	760.332	2.67344	1432.23	7.89887
760.795	0.05271	1432.7	-6.1716	760.795	-1.51443	760.795	2.14497	760.795	0.99261	1432.7	0.34249	760.795	-2.36988	760.795	1.54946	760.795	3.06924	760.795	-10.6716	760.795	-0.55141	1432.7	8.65331
761.257	2.14707	1433.18	-4.62799	761.257	1.39763	761.257	6.22152	761.257	-3.26781	1433.18	-0.79023	761.257	0.22336	761.257	4.3985	761.257	0.85964	761.257	-3.68122	761.257	-0.98618	1433.18	8.30898
761.72	1.74751	1433.65	-0.91815	761.72	-0.87697	761.72	8.33056	761.72	4.52734	1433.65	-2.13788	761.72	-2.29239	761.72	7.40483	761.72	-5.16284	761.72	-4.08235	761.72	-5.70249	1433.65	11.7602
762.183	-2.69355	1434.12	2.64316	762.183	1.78044	762.183	3.79703	762.183	0.97274	1434.12	-1.1852	762.183	-3.18149	762.183	4.73963	762.183	0.15772	762.183	-8.52499	762.183	-3.93228	1434.12	7.84566
762.646	-2.86679	1434.6	0.97082	762.646	-1.53733	762.646	0.20436	762.646	-0.02122	1434.6	1.00831	762.646	-2.80439	762.646	-0.48659	762.646	2.06414	762.646	-6.13894	762.646	-0.4547	1434.6	0.23326
763.108	-1.38327	1435.07	-0.57282	763.108	0.84897	763.108	4.15346	763.108	-0.34163	1435.07	1.04448	763.108	-0.86291	763.108	-5.08856	763.108	0.86559	763.108	-5.706	763.108	-1.02671	1435.07	1.36941
763.571	-0.87603	1435.55	3.00715	763.571	0.60299	763.571	5.64429	763.571	1.0035	1435.55	0.89829	763.571	-0.85326	763.571	-2.57583	763.571	-0.91467	763.571	-8.24265	763.571	0.18534	1435.55	7.88601
764.034	1.19991	1436.02	2.96946	764.034	-0.61016	764.034	4.04009	764.034	0.25564	1436.02	1.28813	764.034	-2.0113	764.034	-2.45541	764.034	-2.69289	764.034	-6.59755	764.034	1.35191	1436.02	8.53858
764.497	1.8867	1436.49	-0.88415	764.497	-1.87053	764.497	-0.63836	764.497	-0.46344	1436.49	-2.30271	764.497	0.33599	764.497	-2.74082	764.497	-0.96788	764.497	-2.49656	764.497	0.7449	1436.49	5.0986
764.959	-0.48854	1436.97	3.94069	764.959	-3.05631	764.959	-3.54394	764.959	2.37453	1436.97	-2.38337	764.959	2.67868	764.959	0.81578	764.959	0.51289	764.959	-2.82602	764.959	-1.03942	1436.97	7.47594
765.422	-1.33136	1437.44	1.8201	765.422	-2.5143	765.422	1.3523	765.422	5.30166	1437.44	0.91011	765.422	-1.38627	765.422	3.42744	765.422	-3.21853	765.422	-7.17381	765.422	-1.31883	1437.44	5.67866
765.885	1.28836	1437.91	4.53814	765.885	-0.38316	765.885	4.59185	765.885	0.34507	1437.91	0.89886	765.885	1.66487	765.885	2.69052	765.885	5.21586	765.885	-4.34974	765.885	3.47182	1437.91	5.9133
766.348	3.39909	1438.39	4.43636	766.348	-2.97201	766.348	3.60695	766.348	6.55392	1438.39	-2.28009	766.348	-4.98038	766.348	3.57495	766.348	8.76372	766.348	0.08285	766.348	2.5797	1438.39	10.312
766.81	1.76614	1438.86	1.89466	766.81	-1.44177	766.81	2.79728	766.81	-2.61225	1438.86	-0.31696	766.81	-2.25797	766.81	7.55728	766.81	-0.98465	766.81	-0.6097	766.81	-4.29141	1438.86	6.4266
767.273	-0.30543	1439.34	-0.99955	767.273	-1.10129	767.273	4.81895	767.273	0.9931	1439.34	-0.2416	767.273	-1.00671	767.273	4.0366	767.273	-1.50779	767.273	-2.25179	767.273	3.88731	1439.34	7.72486
767.736	0.35019	1439.81	5.24642	767.736	1.45252	767.736	1.1793	767.736	2.62888	1439.81	-2.35965	767.736	-4.55696	767.736	0.69681	767.736	0.43111	767.736	-2.76794	767.736	2.29702	1439.81	10.4349
768.198	2.12566	1440.28	3.12493	768.198	0.81665	768.198	-1.40567	768.198	1.49259	1440.28	-4.36986	768.198	-3.34098	768.198	1.69099	768.198	1.31887	768.198	-1.20229	768.198	-2.04314	1440.28	7.9424
768.661	5.14235	1440.76	-6.35387	768.661	-0.71495	768.661	-1.04675	768.661	1.36272	1440.76	-3.27112	768.661	0.37333	768.661	2.6098	768.661	3.3849	768.661	-3.50489	768.661	-2.0066	1440.76	5.60339
769.124	5.35218	1441.23	-4.45965	769.124	1.04874	769.124	-0.13394	769.124	1.62415	1441.23	-0.60036	769.124	0.93922	769.124	1.02627	769.124	5.27622	769.124	-6.97562	769.124	0.8093	1441.23	4.51029
769.587	-0.67248	1441.71	0.61069	769.587	3.51777	769.587	-0.13284	769.587	-0.43266	1441.71	1.29202	769.587	-0.14206	769.587	1.72906	769.587	3.53035	769.587	-2.34068	769.587	1.28596	1441.71	2.29018
770.049	0.03207	1442.18	-0.0398	770.049	1.48457	770.049	-3.38479	770.049	-0.0273	1442.18	0.84678	770.049	-1.63822	770.049	6.17186	770.049	5.6966	770.049	-1.27829	770.049	-3.11888	1442.18	6.08422
770.512	-4.41286	1442.65	-1.83484	770.512	-2.96021	770.512	-3.48197	770.512	2.43025	1442.65	1.75087	770.512	-0.29319	770.512	1.72821	770.512	-0.90807	770.512	-10.4947	770.512	5.75739	1442.65	8.7942
770.975	1.46494	1443.13	-4.76553	770.975	2.91775	770.975	-0.8176	770.975	4.42651	1443.13	-0.85065	770.975	-1.97306	770.975	1.57522	770.975	2.31317	770.975	-8.22611	770.975	-0.84146	1443.13	9.65811
771.438	-1.32442	1443.6	2.14682	771.438	-0.62198	771.438	1.02939	771.438	6.22999	1443.6	-3.08173	771.438	-3.75248	771.438	0.07083	771.438	0.18639	771.438	-4.81537	771.438	1.05012	1443.6	6.18874
771.9	0.38514	1444.08	3.13588	771.9	0.38539	771.9	1.5624	771.9	1.59218	1444.08	-2.1968	771.9	0.23667	771.9	3.41705	771.9	0.57634	771.9	-5.10651	771.9	-2.15749	1444.08	3.50602
772.363	-2.00958	1444.55	-2.77146	772.363	2.84567	772.363	3.18647	772.363	-2.46456	1444.55	-1.21409	772.363	0.34603	772.363	5.0341	772.363	1.06005	772.363	-6.36101	772.363	-0.26143	1444.55	5.72844
772.826	-4.32213	1445.02	-5.78139	772.826	0.83078	772.826	4.96493	772.826	-2.57622	1445.02	-1.83885	772.826	-1.77345	772.826	4.14075	772.826	0.61503	772.826	-6.83607	772.826	3.48512	1445.02	5.45402
773.289	-0.2142	1445.5	-6.91831	773.289	-2.88587	773.289	4.57449	773.289	0.19614	1445.5	-3.74749	773.289	-2.86184	773.289	2.31086	773.289	0.90787	773.289	-7.77806	773.289	2.40453	1445.5	7.66424
773.751	4.42115	1445.97	-4.54271	773.751	-1.94073	773.751	1.97356	773.751	2.67357	1445.97	-3.03052	773.751	-4.16163	773.751	0.55722	773.751	2.19394	773.751	-8.44571	773.751	0.42699	1445.97	9.91562
774.214	2.0177	1446.45	-5.04484	774.214	-1.14559	774.214	0.00557	774.214	-0.59931	1446.45	0.64912	774.214	-0.00044151	774.214	4.99802	774.214	1.88276	774.214	-3.38996	774.214	1.84341	1446.45	6.23217
774.677	2.01308	1446.92	-3.55005	774.677	-1.15005	774.677	4.36865	774.677	-1.29476	1446.92	0.00397	774.677	-2.21777	774.677	9.45535	774.677	2.26641	774.677	-8.74896	774.677	0.05478	1446.92	6.58768
775.14	1.13848	1447.39	-1.51509	775.14	-1.23183	775.14	0.97396	775.14	2.83815	1447.39	1.18606	775.14	0.34404	775.14	7.80531	775.14	4.88126	775.14	-9.73702	775.14	2.14474	1447.39	10.4246
775.602	-2.04283	1447.87	-0.2399	775.602	-5.75016	775.602	2.04919	775.602	2.69169	1447.87	1.3789	775.602	-3.46952	775.602	7.54194	775.602	2.22149	775.602	-7.58823	775.602	1.6973	1447.87	8.22891
776.065	0.25565	1448.34	1.05564	776.065	-2.66232	776.065	7.68769	776.065	1.14535	1448.34	1.60839	776.065	-2.83226	776.065	2.97961	776.065	-0.68887	776.065	-3.62299	776.065	-0.49925	1448.34	5.39949
776.528	-3.76183	1448.82	0.53965	776.528	-0.79895	776.528	7.18246	776.528	3.69555	1448.82	2.17468	776.528	1.46515	776.528	4.33054	776.528	-2.28036	776.528	-5.1387	776.528	0.37488	1448.82	8.18433
776.991	-4.03233	1449.29	-3.00717	776.991	-0.35722	776.991	1.44436	776.991	3.84036	1449.29	-0.18929	776.991	3.34471	776.991	5.36807	776.991	0.10044	776.991	-7.02626	776.991	0.69737	1449.29	11.1665
777.453	2.10896	1449.76	-0.88748	777.453	0.17741	777.453	-0.57	777.453	0.43158	1449.76	0.73032	777.453	1.5627	777.453	2.52863	777.453	2.3475	777.453	-7.18951	777.453	0.4282	1449.76	8.80785
777.916	1.42364	1450.24	-0.21099	777.916	-0.96684	777.916	3.84611	777.916	0.85504	1450.24	-0.10797	777.916	-0.96928	777.916	2.09639	777.916	-0.62622	777.916	-9.68975	777.916	3.22272	1450.24	8.07969
778.379	-1.6729	1450.71	-1.28556	778.379	0.22926	778.379	5.00671	778.379	2.83571	1450.71	-1.07897	778.379	-4.91714	778.379	0.83324	778.379	-0.18445	778.379	-8.70289	778.379	2.01779	1450.71	12.1288
778.842	1.3418	1451.18	0.32198	778.842	3.79499	778.842	1.52194	778.842	6.40045	1451.18	2.07313	778.842	-1.80986	778.842	3.50755	778.842	-0.18762	778.842	-6.92398	778.842	-1.55675	1451.18	12.4307
779.304	4.89086	1451.66	-3.97584	779.304	-0.62115	779.304	0.52535	779.304	-2.24255	1451.66	1.37482	779.304	2.19973	779.304	2.63002	779.304	-1.57752	779.304	-1.61103	779.304	-0.69061	1451.66	12.1447
779.767	3.79014	1452.13	-2.82618	779.767	-0.49078	779.767	2.80488	779.767	2.07317	1452.13	2.24345	779.767	3.09183	779.767	5.62184	779.767	1.78985	779.767	-4.8163	779.767	-0.15281	1452.13	8.87431
780.23	-0.0101	1452.61	-0.44137	780.23	-3.58348	780.23	0.13864	780.23	2.13343	1452.61	3.01505	780.23	-0.82306	780.23	4.49833	780.23	3.09342	780.23	-7.27539	780.23	0.26687	1452.61	5.9506
780.692	0.01736	1453.08	0.40311	780.692	-6.3291	780.692	0.16462	780.692	2.64147	1453.08	0.49998	780.692	-3.63568	780.692	4.06584	780.692	2.42975	780.692	-3.24927	780.692	-0.71	1453.08	6.68795
781.155	1.15837	1453.55	2.06231	781.155	-4.09215	781.155	1.02547	781.155	0.90556	1453.55	-2.48215	781.155	-2.48341	781.155	5.40501	781.155	1.79653	781.155	-0.19552	781.155	-0.44209	1453.55	7.93177
781.618	0.25789	1454.03	0.68457	781.618	-1.33471	781.618	0.09276	781.618	-1.09678	1454.03	-1.46234	781.618	-1.66301	781.618	6.37074	781.618	-0.60726	781.618	-2.32553	781.618	-0.41967	1454.03	7.25775
782.081	0.33771	1454.5	1.70086	782.081	-3.31034	782.081	-0.1716	782.081	1.84331	1454.5	1.73264	782.081	-3.48109	782.081	4.8107	782.081	-4.87565	782.081	-4.72685	782.081	-1.78185	1454.5	6.3909
782.543	3.979	1454.98	-0.0535	782.543	-3.05276	782.543	1.607	782.543	3.24624	1454.98	-2.18331	782.543	-0.43512	782.543	1.24469	782.543	-3.58289	782.543	-4.34247	782.543	2.08622	1454.98	11.2053
783.006	-2.67247	1455.45	-1.70271	783.006	-1.14159	783.006	3.3944	783.006	2.32183	1455.45	-1.80879	783.006	2.14997	783.006	6.47389	783.006	-2.20135	783.006	-6.97233	783.006	-0.10538	1455.45	11.1111
783.469	-1.78404	1455.92	1.71337	783.469	4.21223	783.469	6.06743	783.469	-0.36276	1455.92	1.20475	783.469	-0.06962	783.469	5.57751	783.469	-1.31147	783.469	-6.97853	783.469	-2.78887	1455.92	10.9587
783.932	-0.10122	1456.4	2.48394	783.932	-1.69137	783.932	3.1472	783.932	1.74828	1456.4	4.16395	783.932	-3.10528	783.932	0.69616	783.932	-0.87663	783.932	-2.99649	783.932	-0.31765	1456.4	6.68139
784.394	-0.39101	1456.87	0.69185	784.394	0.11672	784.394	1.71253	784.394	3.03977	1456.87	5.41128	784.394	-2.43894	784.394	-0.5213	784.394	-0.79206	784.394	0.07871	784.394	1.7559	1456.87	6.09237
784.857	0.8201	1457.35	-2.32496	784.857	1.71469	784.857	0.20229	784.857	2.31052	1457.35	2.47204	784.857	-3.85136	784.857	2.39043	784.857	-0.21222	784.857	-2.49518	784.857	0.9433	1457.35	6.43855
785.32	-0.93855	1457.82	1.65229	785.32	-0.666	785.32	2.68766	785.32	2.51402	1457.82	-2.39356	785.32	-2.93458	785.32	5.4205	785.32	2.09851	785.32	-5.95176	785.32	-2.71463	1457.82	5.28118
785.783	-1.17562	1458.29	1.05936	785.783	-2.21777	785.783	3.12841	785.783	2.82958	1458.29	0.18763	785.783	-0.67279	785.783	5.00763	785.783	5.13587	785.783	-7.0095	785.783	-4.54111	1458.29	12.1824
786.245	1.58018	1458.77	-2.8258	786.245	1.28328	786.245	-1.3292	786.245	1.75383	1458.77	2.31979	786.245	-1.95732	786.245	2.72288	786.245	4.95925	786.245	-5.47076	786.245	-2.24223	1458.77	10.3684
786.708	-3.03898	1459.24	-3.07295	786.708	5.72076	786.708	2.44883	786.708	1.43636	1459.24	-0.08399	786.708	-2.7174	786.708	3.31434	786.708	-0.17745	786.708	-0.96707	786.708	-0.8004	1459.24	8.75921
787.171	8.90407	1459.72	0.81964	787.171	5.3976	787.171	3.0073	787.171	-3.63236	1459.72	-0.81377	787.171	3.54251	787.171	2.41763	787.171	0.04779	787.171	-0.50783	787.171	0.8587	1459.72	12.817
787.634	9.24143	1460.19	2.47522	787.634	0.11239	787.634	-3.25231	787.634	-2.54205	1460.19	0.06775	787.634	0.39912	787.634	1.52095	787.634	-3.0228	787.634	2.72788	787.634	-0.03901	1460.19	12.7031
788.096	4.31454	1460.66	-2.21113	788.096	5.41914	788.096	-1.98354	788.096	-1.82936	1460.66	-0.94882	788.096	-0.23176	788.096	3.92576	788.096	0.04723	788.096	-1.16327	788.096	4.83845	1460.66	11.0797
788.559	1.54804	1461.14	-2.41515	788.559	5.97359	788.559	-0.25969	788.559	1.3327	1461.14	-0.58606	788.559	0.39894	788.559	5.8834	788.559	-1.81245	788.559	-8.50257	788.559	2.3001	1461.14	13.5777
789.022	-0.72219	1461.61	-5.42233	789.022	2.616	789.022	2.09547	789.022	5.56351	1461.61	2.58962	789.022	0.67981	789.022	2.18731	789.022	-1.60716	789.022	-8.61965	789.022	2.37283	1461.61	10.3386
789.485	-2.25219	1462.09	-3.33375	789.485	0.61823	789.485	0.26306	789.485	6.903	1462.09	1.22755	789.485	-0.58088	789.485	1.44302	789.485	0.67377	789.485	-4.55789	789.485	2.82797	1462.09	10.2339
789.947	-0.938	1462.56	-1.7771	789.947	1.04265	789.947	-1.12579	789.947	4.3152	1462.56	1.24035	789.947	-1.84041	789.947	6.58973	789.947	2.56377	789.947	-3.24685	789.947	1.92997	1462.56	11.0331
790.41	2.42876	1463.03	-1.36368	790.41	1.38634	790.41	0.782	790.41	-0.43921	1463.03	-1.7444	790.41	-2.415	790.41	10.2899	790.41	4.02589	790.41	-4.78505	790.41	0.61779	1463.03	8.23244
790.873	3.91918	1463.51	-2.71527	790.873	0.08917	790.873	0.57048	790.873	-3.6635	1463.51	-0.69185	790.873	-3.2211	790.873	6.72355	790.873	5.80929	790.873	-4.01189	790.873	-0.60364	1463.51	12.7366
791.336	4.06075	1463.98	0.85901	791.336	-2.2399	791.336	5.9639	791.336	1.05568	1463.98	0.72794	791.336	-0.75432	791.336	3.21624	791.336	3.84629	791.336	-3.52648	791.336	2.07311	1463.98	10.4308
791.798	1.9263	1464.45	1.12274	791.798	-1.35054	791.798	2.47412	791.798	-1.63126	1464.45	-2.29103	791.798	-6.11911	791.798	0.53142	791.798	-0.11976	791.798	-1.18288	791.798	4.75025	1464.45	6.92254
792.261	0.45478	1464.93	-4.64454	792.261	2.87946	792.261	3.18536	792.261	-0.69393	1464.93	-0.36728	792.261	-4.20949	792.261	2.13217	792.261	-0.27954	792.261	-13.9216	792.261	-0.27829	1464.93	5.11334
792.724	0.67756	1465.4	-5.8556	792.724	-0.83652	792.724	-1.16578	792.724	0.05723	1465.4	1.47669	792.724	-3.85127	792.724	4.6638	792.724	0.46563	792.724	-6.37405	792.724	-0.81561	1465.4	11.8488
793.187	3.6431	1465.88	0.03837	793.187	-2.32861	793.187	2.45606	793.187	-1.53479	1465.88	0.3446	793.187	-2.56859	793.187	1.56201	793.187	-1.57638	793.187	-0.53962	793.187	3.78904	1465.88	14.4649
793.649	4.67245	1466.35	1.96604	793.649	-3.9351	793.649	4.18923	793.649	-3.18745	1466.35	2.97846	793.649	-3.45692	793.649	0.48016	793.649	-0.1854	793.649	-2.85287	793.649	3.37851	1466.35	13.1197
794.112	3.18652	1466.82	2.02218	794.112	-0.22432	794.112	3.24705	794.112	-0.25911	1466.82	0.7285	794.112	-1.65387	794.112	1.40881	794.112	3.23493	794.112	-6.54709	794.112	2.11273	1466.82	10.1411
794.575	1.29666	1467.3	-5.59003	794.575	4.70863	794.575	1.69902	794.575	3.17605	1467.3	0.05341	794.575	1.53224	794.575	0.76517	794.575	3.10385	794.575	-5.52642	794.575	1.26884	1467.3	13.1207
795.037	0.1926	1467.77	-6.27912	795.037	0.15685	795.037	-1.72821	795.037	0.66461	1467.77	2.19704	795.037	-0.00676	795.037	-1.02463	795.037	0.55501	795.037	-1.91998	795.037	-2.58449	1467.77	11.4909
795.5	0.04379	1468.25	-4.96189	795.5	-1.88157	795.5	-0.77222	795.5	1.63069	1468.25	2.39131	795.5	3.08746	795.5	-1.6627	795.5	3.63921	795.5	-1.34812	795.5	3.06299	1468.25	10.3137
795.963	-1.19741	1468.72	1.77083	795.963	-6.43674	795.963	8.16414	795.963	3.21114	1468.72	3.14446	795.963	2.65338	795.963	6.38219	795.963	3.12954	795.963	-3.1428	795.963	1.27014	1468.72	18.3774
796.426	1.81585	1469.19	1.98768	796.426	-1.90576	796.426	2.01527	796.426	2.31559	1469.19	-0.89042	796.426	0.40422	796.426	-1.64236	796.426	5.41663	796.426	-6.72286	796.426	1.75365	1469.19	15.1678
796.888	-0.18701	1469.67	1.53171	796.888	-0.57728	796.888	2.84332	796.888	-1.73235	1469.67	-1.32635	796.888	2.90016	796.888	-1.82412	796.888	3.32764	796.888	-4.00998	796.888	-0.19854	1469.67	9.57189
797.351	0.26688	1470.14	-1.57694	797.351	1.60663	797.351	0.54884	797.351	2.77974	1470.14	2.92058	797.351	-1.78134	797.351	3.81409	797.351	1.62268	797.351	-3.5911	797.351	4.68268	1470.14	11.2223
797.814	-0.36122	1470.62	-1.51346	797.814	4.25281	797.814	3.77154	797.814	4.14574	1470.62	1.03143	797.814	0.21856	797.814	5.81054	797.814	3.72637	797.814	-2.86829	797.814	8.13568	1470.62	6.49728
798.277	-0.57806	1471.09	-0.17541	798.277	1.38014	798.277	4.81797	798.277	3.29213	1471.09	-1.10624	798.277	2.0046	798.277	1.18415	798.277	5.41527	798.277	-3.57496	798.277	4.60049	1471.09	10.4925
798.739	0.73626	1471.56	-4.91005	798.739	-1.97796	798.739	2.50129	798.739	3.76668	1471.56	-2.28162	798.739	0.31068	798.739	-1.82932	798.739	4.23595	798.739	-6.61905	798.739	-0.92723	1471.56	14.6512
799.202	1.01566	1472.04	-3.04473	799.202	1.02619	799.202	2.88529	799.202	1.83687	1472.04	-0.69153	799.202	0.51041	799.202	1.3722	799.202	2.17122	799.202	-8.93827	799.202	-1.84974	1472.04	14.8042
799.665	-0.74453	1472.51	3.69255	799.665	2.37462	799.665	2.58117	799.665	-5.39358	1472.51	-0.85813	799.665	0.77833	799.665	1.65969	799.665	0.58739	799.665	-7.61368	799.665	-0.76769	1472.51	13.7547
800.128	2.14178	1472.99	2.84257	800.128	1.23518	800.128	5.18641	800.128	-2.67503	1472.99	-1.62392	800.128	4.49551	800.128	3.48571	800.128	0.20297	800.128	-4.52195	800.128	-0.77204	1472.99	10.5774
800.59	2.13716	1473.46	5.55932	800.59	-5.03178	800.59	4.28566	800.59	0.8981	1473.46	0.47773	800.59	1.3476	800.59	6.16631	800.59	2.49582	800.59	-11.6853	800.59	-0.7764	1473.46	15.2438
801.053	2.95847	1473.93	4.36362	801.053	1.11414	801.053	-0.000135703	801.053	3.8188	1473.93	5.48111	801.053	-0.53573	801.053	-0.24862	801.053	2.66024	801.053	-3.12857	801.053	-4.08452	1473.93	16.1562
801.516	0.69245	1474.41	1.50203	801.516	-1.0336	801.516	0.5455	801.516	4.93181	1474.41	0.62884	801.516	-3.39353	801.516	3.39521	801.516	5.84904	801.516	-1.94004	801.516	-2.62527	1474.41	12.0712
801.979	0.96989	1474.88	-1.79144	801.979	-2.41342	801.979	2.9436	801.979	1.45474	1474.88	-1.66784	801.979	-0.68265	801.979	5.35223	801.979	4.01398	801.979	-1.61158	801.979	1.622	1474.88	16.8129
802.441	0.91188	1475.36	-1.96521	802.441	-1.95365	802.441	4.09338	802.441	-0.23752	1475.36	1.87577	802.441	2.89266	802.441	7.38697	802.441	1.57481	802.441	-4.79909	802.441	3.75596	1475.36	16.0392
802.904	0.36363	1475.83	2.78388	802.904	-0.66653	802.904	3.27852	802.904	2.2889	1475.83	4.8441	802.904	4.91766	802.904	7.72807	802.904	1.48553	802.904	-9.45179	802.904	3.75161	1475.83	12.3832
803.367	1.62073	1476.3	0.30696	803.367	2.36141	803.367	2.37919	803.367	4.00201	1476.3	3.94846	803.367	4.61692	803.367	4.74617	803.367	1.48192	803.367	-9.75468	803.367	3.74725	1476.3	15.9922
803.83	2.08387	1476.78	-0.26094	803.83	5.23802	803.83	3.66484	803.83	0.58735	1476.78	0.08286	803.83	0.44309	803.83	3.90922	803.83	-0.30538	803.83	-4.73025	803.83	4.20867	1476.78	15.1322
804.292	-4.33685	1477.25	3.62085	804.292	-0.69096	804.292	5.73738	804.292	-2.48755	1477.25	0.98399	804.292	-2.25372	804.292	6.08036	804.292	-1.62494	804.292	1.14723	804.292	5.38476	1477.25	13.774
804.755	1.5813	1477.73	1.94137	804.755	-3.38061	804.755	1.1642	804.755	-0.70288	1477.73	0.92366	804.755	-0.9278	804.755	3.39186	804.755	1.56404	804.755	-5.12437	804.755	-3.07808	1477.73	13.274
805.218	3.45857	1478.2	-4.25727	805.218	-5.27288	805.218	-2.44414	805.218	3.70748	1478.2	0.94154	805.218	-2.19843	805.218	7.3785	805.218	2.50693	805.218	-8.77049	805.218	2.85631	1478.2	9.93258
805.681	2.93632	1478.67	-0.67263	805.681	-0.93478	805.681	-0.56912	805.681	3.38494	1478.67	-0.02283	805.681	-0.48007	805.681	5.93715	805.681	3.39575	805.681	-7.74142	805.681	1.00203	1478.67	16.8621
806.143	2.9521	1479.15	0.81601	806.143	0.45754	806.143	4.11553	806.143	2.5824	1479.15	-0.28427	806.143	3.74501	806.143	0.69236	806.143	-0.71775	806.143	-1.99069	806.143	2.81695	1479.15	17.2316
806.606	1.96378	1479.62	-6.96406	806.606	0.45307	806.606	2.24433	806.606	-0.03767	1479.62	-0.35043	806.606	1.71444	806.606	1.65889	806.606	2.62237	806.606	-1.51485	806.606	3.91633	1479.62	16.493
807.069	0.89947	1480.09	-1.92205	807.069	-0.86705	807.069	0.94257	807.069	-1.01306	1480.09	1.89842	807.069	-1.17231	807.069	1.15205	807.069	4.79294	807.069	-4.65023	807.069	-0.35507	1480.09	11.4492
807.531	0.12352	1480.57	-1.82968	807.531	-1.45619	807.531	1.357	807.531	1.4665	1480.57	0.39542	807.531	0.82691	807.531	0.43726	807.531	0.16282	807.531	-5.60617	807.531	-1.66347	1480.57	9.08319
807.994	-1.51467	1481.04	0.5636	807.994	1.16727	807.994	-1.47002	807.994	2.42942	1481.04	-1.00849	807.994	3.11889	807.994	4.85378	807.994	-1.82697	807.994	-4.3068	807.994	3.69868	1481.04	15.4027
808.457	-2.5848	1481.52	2.65302	808.457	3.03533	808.457	0.65186	808.457	-2.84407	1481.52	0.38926	808.457	0.43288	808.457	0.44299	808.457	3.04313	808.457	-4.39938	808.457	-0.77498	1481.52	14.8035
808.92	2.14186	1481.99	-1.08468	808.92	0.43175	808.92	3.91996	808.92	-3.6895	1481.99	-2.8924	808.92	2.5434	808.92	1.24372	808.92	2.9228	808.92	-4.98825	808.92	-0.32116	1481.99	18.698
809.383	4.82379	1482.46	-4.05445	809.383	-2.25926	809.383	1.22731	809.383	-3.00232	1482.46	-2.24191	809.383	0.75057	809.383	-0.55064	809.383	-0.66243	809.383	-6.22228	809.383	-0.81788	1482.46	17.2142
809.845	-0.19091	1482.94	0.75198	809.845	-0.02849	809.845	-1.3811	809.845	2.79232	1482.94	0.39267	809.845	1.81516	809.845	8.01267	809.845	3.5996	809.845	-5.5113	809.845	-0.86358	1482.94	12.91
810.308	0.36306	1483.41	-3.22219	810.308	-5.28421	810.308	-1.26551	810.308	4.04495	1483.41	1.32188	810.308	4.59732	810.308	0.88024	810.308	4.19139	810.308	-5.33777	810.308	-1.90606	1483.41	14.498
810.771	2.02434	1483.89	3.16206	810.771	-3.30695	810.771	2.7148	810.771	-0.71357	1483.89	0.06746	810.771	1.31459	810.771	0.34624	810.771	3.76216	810.771	-6.56686	810.771	-2.32249	1483.89	15.0878
811.233	4.36353	1484.36	-2.85235	811.233	-1.09868	811.233	4.01361	811.233	-2.84005	1484.36	-1.5668	811.233	-0.39285	811.233	3.80699	811.233	4.82461	811.233	-4.3075	811.233	-1.08434	1484.36	14.9973
811.696	3.20658	1484.83	3.143	811.696	0.85664	811.696	3.41529	811.696	-0.36013	1484.83	-1.98378	811.696	0.18831	811.696	3.26827	811.696	4.00687	811.696	-2.9676	811.696	-0.06236	1484.83	16.1903
812.159	-1.09217	1485.31	6.02903	812.159	3.8673	812.159	3.77028	812.159	2.61781	1485.31	-2.44612	812.159	-2.0509	812.159	1.76562	812.159	1.4835	812.159	-6.25451	812.159	-0.79636	1485.31	18.9573
812.622	-1.17556	1485.78	7.00937	812.622	2.20481	812.622	3.63217	812.622	2.87637	1485.78	-2.82514	812.622	-3.64638	812.622	4.32455	812.622	1.52213	812.622	-8.17851	812.622	-1.97537	1485.78	15.5892
813.084	-0.11226	1486.26	2.5698	813.084	1.48427	813.084	5.70238	813.084	-1.10776	1486.26	-2.79872	813.084	4.99494	813.084	1.04677	813.084	-2.59565	813.084	-7.03074	813.084	-2.08615	1486.26	8.16006
813.547	2.57091	1486.73	-1.68723	813.547	2.45535	813.547	2.02067	813.547	8.04909	1486.73	-3.29157	813.547	-6.19114	813.547	9.10683	813.547	1.49238	813.547	-3.45321	813.547	0.59729	1486.73	14.2038
814.01	-2.31085	1487.2	-3.4274	814.01	-1.11901	814.01	-2.35875	814.01	0.12815	1487.2	0.12503	814.01	-0.27278	814.01	2.24267	814.01	0.19638	814.01	-5.14308	814.01	0.16433	1487.2	15.5647
814.473	-1.74993	1487.68	1.35684	814.473	-1.62282	814.473	1.60102	814.473	-1.60261	1487.68	1.11841	814.473	1.35415	814.473	8.22734	814.473	2.76191	814.473	-6.94128	814.473	-1.80334	1487.68	16.7105
814.935	1.5472	1488.15	2.93649	814.935	1.72226	814.935	1.65728	814.935	3.42454	1488.15	0.81979	814.935	2.91827	814.935	6.9095	814.935	3.56516	814.935	-6.05989	814.935	1.95931	1488.15	11.2996
815.398	5.03638	1488.63	-1.34308	815.398	2.2364	815.398	0.45891	815.398	1.58583	1488.63	-3.22979	815.398	2.15243	815.398	4.68978	815.398	2.43013	815.398	-2.01032	815.398	4.9612	1488.63	15.8469
815.861	3.82984	1489.1	-6.09716	815.861	0.90179	815.861	0.43336	815.861	-1.33183	1489.1	-1.56616	815.861	2.68293	815.861	1.94235	815.861	2.94484	815.861	-3.57015	815.861	5.62956	1489.1	14.299
816.324	0.37619	1489.57	-5.2949	816.324	-1.39972	816.324	-0.4859	816.324	-0.4411	1489.57	1.17434	816.324	2.06579	816.324	-1.10912	816.324	0.61572	816.324	-9.13464	816.324	4.1925	1489.57	13.509
816.786	1.24749	1490.05	3.6822	816.786	-3.05242	816.786	-1.23871	816.786	1.21292	1490.05	1.84577	816.786	-2.68319	816.786	-1.75428	816.786	-5.17547	816.786	-9.15243	816.786	0.97215	1490.05	18.2608
817.249	5.12085	1490.52	6.2023	817.249	1.50042	817.249	3.6132	817.249	3.58974	1490.52	2.39706	817.249	-3.05803	817.249	-1.15752	817.249	-0.10048	817.249	-5.13063	817.249	-0.85084	1490.52	18.8225
817.712	5.79523	1491	1.41053	817.712	2.13601	817.712	2.03265	817.712	0.38842	1491	6.59859	817.712	-0.92692	817.712	2.23907	817.712	7.43644	817.712	-3.43687	817.712	-0.17415	1491	20.0346
818.175	2.20529	1491.47	-0.22606	818.175	-2.27044	818.175	2.83096	818.175	4.66155	1491.47	-1.09375	818.175	-0.46569	818.175	2.23574	818.175	5.13293	818.175	-3.44306	818.175	4.30313	1491.47	17.7485
818.637	1.63712	1491.94	-1.76341	818.637	-3.4839	818.637	-0.37689	818.637	-4.05452	1491.94	-0.83496	818.637	-0.03213	818.637	-1.10968	818.637	-2.5463	818.637	-9.29791	818.637	2.09684	1491.94	12.8337
819.1	0.10577	1492.42	1.39251	819.1	-1.47181	819.1	4.02408	819.1	0.75498	1492.42	2.82726	819.1	-3.61384	819.1	1.15661	819.1	2.23982	819.1	-3.86852	819.1	1.19666	1492.42	14.6728
819.563	0.82165	1492.89	-1.00595	819.563	-0.61608	819.563	3.35383	819.563	4.27698	1492.89	0.55052	819.563	-3.69951	819.563	4.11086	819.563	1.39162	819.563	1.6802	819.563	2.01874	1492.89	17.5714
820.026	1.76122	1493.36	-4.51685	820.026	0.41556	820.026	1.8612	820.026	2.83116	1493.36	0.69286	820.026	-2.16205	820.026	3.64785	820.026	0.80759	820.026	0.90787	820.026	-1.37225	1493.36	20.1615
820.488	-0.16854	1493.84	1.1919	820.488	1.74056	820.488	3.16251	820.488	1.02062	1493.84	3.209	820.488	-0.81815	820.488	0.53348	820.488	1.3566	820.488	-2.58187	820.488	-4.31074	1493.84	16.7906
820.951	-2.43009	1494.31	-4.18351	820.951	1.67864	820.951	1.73866	820.951	1.46429	1494.31	1.55517	820.951	0.03833	820.951	0.12392	820.951	1.2979	820.951	-5.81727	820.951	-2.14628	1494.31	18.5321
821.414	-0.21235	1494.79	1.40623	821.414	0.5439	821.414	-3.22572	821.414	2.5214	1494.79	-0.55859	821.414	0.36198	821.414	5.20539	821.414	2.64673	821.414	-8.19881	821.414	0.45927	1494.79	18.969
821.877	2.88203	1495.26	-4.64108	821.877	0.93965	821.877	3.83676	821.877	3.46372	1495.26	-2.15832	821.877	1.49382	821.877	8.50225	821.877	1.45459	821.877	-3.82643	821.877	0.08427	1495.26	18.5236
822.339	2.54523	1495.73	2.88441	822.339	-2.68263	822.339	3.83065	822.339	-0.07253	1495.73	1.65101	822.339	1.01682	822.339	5.80359	822.339	0.9767	822.339	-6.48273	822.339	0.53639	1495.73	20.4718
822.802	3.43739	1496.21	1.37421	822.802	-0.89352	822.802	3.82454	822.802	2.61239	1496.21	3.7344	822.802	-0.77856	822.802	2.54766	822.802	4.17184	822.802	-4.69535	822.802	-3.05511	1496.21	20.5255
823.265	1.42986	1496.68	0.42084	823.265	0.96693	823.265	2.29731	823.265	4.67742	1496.68	0.32695	823.265	0.63259	823.265	0.59581	823.265	5.65736	823.265	-5.31285	823.265	-2.63852	1496.68	16.5504
823.727	-2.15538	1497.16	4.07475	823.727	0.61617	823.727	-3.745	823.727	3.71653	1497.16	1.92416	823.727	-0.00873	823.727	2.98991	823.727	-0.34823	823.727	-6.21592	823.727	-1.04748	1497.16	23.574
824.19	-1.09969	1497.63	2.22866	824.19	-0.85444	824.19	-2.6214	824.19	-0.00374	1497.63	1.27283	824.19	2.51925	824.19	4.78787	824.19	-0.3458	824.19	-4.14199	824.19	-2.83049	1497.63	18.3276
824.653	1.19489	1498.1	4.98566	824.653	-0.6475	824.653	-0.14942	824.653	0.8301	1498.1	0.5407	824.653	3.30146	824.653	5.00548	824.653	-0.25724	824.653	-2.52978	824.653	-2.48395	1498.1	17.8394
825.116	1.35388	1498.58	0.21873	825.116	-3.14076	825.116	-0.88217	825.116	3.092	1498.58	-1.02088	825.116	1.24334	825.116	3.01127	825.116	-0.6824	825.116	-3.70402	825.116	0.49637	1498.58	18.4719
825.578	0.04169	1499.05	3.16631	825.578	-6.6363	825.578	-1.27976	825.578	2.15165	1499.05	3.58815	825.578	-0.26617	825.578	2.08043	825.578	0.75725	825.578	-5.25577	825.578	1.12903	1499.05	23.7052
826.041	-0.4535	1499.53	-4.32298	826.041	-2.1958	826.041	0.59835	826.041	2.16769	1499.53	-1.34899	826.041	-0.79817	826.041	5.59061	826.041	0.2066	826.041	-4.54836	826.041	-1.56639	1499.53	21.8079
826.504	1.96223	1500	5.52411	826.504	-4.65001	826.504	-0.61911	826.504	-0.93734	1500	4.57921	826.504	-0.10296	826.504	0.33704	826.504	5.40094	826.504	-4.23213	826.504	-3.73436	1500	23.6556
826.967	-3.97936	1500.47	-1.79311	826.967	-4.65448	826.967	-5.01924	826.967	-1.14606	1500.47	1.96889	826.967	-1.43568	826.967	2.12812	826.967	-0.37448	826.967	-0.64951	826.967	-0.55382	1500.47	18.7843
827.429	5.49398	1500.95	2.54414	827.429	-1.23677	827.429	-0.75912	827.429	-1.15653	1500.95	3.20576	827.429	-2.34539	827.429	-3.9557	827.429	0.73395	827.429	-8.44178	827.429	0.39558	1500.95	23.4046
827.892	1.1631	1501.42	-2.24638	827.892	0.01999	827.892	-2.45692	827.892	-0.38972	1501.42	-0.41292	827.892	3.30692	827.892	-0.20058	827.892	2.89195	827.892	-3.39504	827.892	-1.45288	1501.42	24.9413
828.355	-0.52287	1501.9	-0.20109	828.355	0.30277	828.355	-1.87579	828.355	1.17169	1501.9	3.14237	828.355	1.66159	828.355	1.16252	828.355	-0.92333	828.355	-5.59667	828.355	0.6403	1501.9	18.2027
828.818	1.74018	1502.37	0.74262	828.818	-0.85655	828.818	-0.62985	828.818	0.69329	1502.37	0.75763	828.818	-0.83341	828.818	4.56069	828.818	1.43901	828.818	-7.58552	828.818	2.52463	1502.37	20.1542
829.28	2.53925	1502.84	2.56637	829.28	0.5972	829.28	1.69881	829.28	1.78416	1502.84	-2.45757	829.28	0.37963	829.28	6.22722	829.28	2.8419	829.28	-6.66308	829.28	3.41767	1502.84	21.3441
829.743	1.46327	1503.32	-1.68906	829.743	1.87186	829.743	3.79833	829.743	3.59913	1503.32	-0.56968	829.743	1.7971	829.743	5.51425	829.743	0.10202	829.743	-4.51275	829.743	4.50959	1503.32	20.2858
830.206	-0.09626	1503.79	4.67445	830.206	-0.19045	830.206	3.72678	830.206	2.03334	1503.79	2.43832	830.206	-0.13345	830.206	5.37175	830.206	-1.20452	830.206	-2.6041	830.206	5.35196	1503.79	17.6553
830.669	-4.07399	1504.27	0.9075	830.669	0.74896	830.669	3.09135	830.669	0.74932	1504.27	3.23912	830.669	-1.52769	830.669	2.35923	830.669	-2.54791	830.669	-3.08228	830.669	4.71212	1504.27	23.0677
831.131	-1.31686	1504.74	2.27157	831.131	-1.60302	831.131	-0.22701	831.131	5.63784	1504.74	1.8761	831.131	0.73652	831.131	-1.56528	831.131	0.59643	831.131	-5.85023	831.131	3.31042	1504.74	16.1708
831.594	2.26894	1505.21	-0.07168	831.594	1.16509	831.594	0.66448	831.594	3.14295	1505.21	3.01825	831.594	-3.2896	831.594	2.91941	831.594	2.77767	831.594	-9.44684	831.594	0.61325	1505.21	25.8419
832.057	3.29383	1505.69	5.66753	832.057	-2.19409	832.057	-0.06379	832.057	-1.44614	1505.69	-0.49121	832.057	-2.63485	832.057	-1.98608	832.057	5.44247	832.057	-6.21424	832.057	5.59897	1505.69	24.3571
832.52	1.93282	1506.16	-3.24872	832.52	1.77804	832.52	-0.20124	832.52	3.21334	1506.16	-1.16785	832.52	0.87834	832.52	7.65165	832.52	4.0498	832.52	-4.13234	832.52	4.55682	1506.16	20.5556
832.982	-0.26805	1506.64	-0.40367	832.982	-0.66516	832.982	-4.10231	832.982	0.46056	1506.64	0.46475	832.982	-1.56833	832.982	2.69015	832.982	2.4247	832.982	-6.88707	832.982	-1.2748	1506.64	21.7993
833.445	-1.19088	1507.11	-2.81605	833.445	0.52469	833.445	-1.34667	833.445	0.61024	1507.11	1.34406	833.445	-2.39997	833.445	0.86083	833.445	-0.31597	833.445	-5.36554	833.445	-2.44492	1507.11	20.7057
833.908	0.41347	1507.58	-0.24792	833.908	1.0545	833.908	-0.83499	833.908	3.65685	1507.58	-1.9364	833.908	0.2835	833.908	0.4537	833.908	-1.87925	833.908	-4.4329	833.908	0.68901	1507.58	22.0153
834.37	2.07439	1508.06	-1.32718	834.37	-0.01251	834.37	-2.82692	834.37	3.81139	1508.06	-2.2757	834.37	1.98273	834.37	0.20336	834.37	1.51615	834.37	-5.63181	834.37	2.90541	1508.06	19.5839
834.833	0.20939	1508.53	1.3245	834.833	2.30719	834.833	1.74354	834.833	1.68778	1508.53	-1.19322	834.833	1.22464	834.833	4.43164	834.833	7.29259	834.833	-3.42543	834.833	3.03334	1508.53	22.2766
835.296	-2.56922	1509	3.55131	835.296	-0.8857	835.296	1.67377	835.296	0.50517	1509	1.13376	835.296	1.63812	835.296	-0.19461	835.296	6.5221	835.296	-3.78071	835.296	3.03082	1509	20.787
835.759	3.85952	1509.48	1.84899	835.759	-1.78814	835.759	1.64198	835.759	-0.74231	1509.48	0.23248	835.759	-0.44847	835.759	4.18276	835.759	4.51197	835.759	-10.3844	835.759	0.49543	1509.48	19.6213
836.221	5.6585	1509.95	3.80965	836.221	-0.81066	836.221	-1.16201	836.221	6.26234	1509.95	4.0646	836.221	0.88745	836.221	5.98304	836.221	6.70342	836.221	-3.17621	836.221	1.79886	1509.95	19.6863
836.684	-0.08098	1510.43	4.26586	836.684	3.36153	836.684	0.31488	836.684	4.22409	1510.43	4.94652	836.684	3.48726	836.684	9.4499	836.684	3.5025	836.684	-5.20128	836.684	1.04679	1510.43	21.0031
837.147	1.43092	1510.9	1.38965	837.147	-1.72183	837.147	2.84023	837.147	2.42557	1510.9	4.56444	837.147	0.29981	837.147	2.74893	837.147	3.26295	837.147	-4.22694	837.147	2.34932	1510.9	27.6933
837.61	3.26033	1511.37	3.25149	837.61	-1.2569	837.61	3.62902	837.61	1.95023	1511.37	3.28338	837.61	1.19992	837.61	1.99558	837.61	0.51836	837.61	0.72928	837.61	2.24168	1511.37	24.8296
838.072	4.62232	1511.85	-0.01729	838.072	0.72258	838.072	4.74023	838.072	2.88722	1511.85	3.77282	838.072	0.36229	838.072	5.2183	838.072	1.49738	838.072	-2.02359	838.072	1.09987	1511.85	23.5816
838.535	4.94576	1512.32	0.11182	838.535	4.15311	838.535	6.10499	838.535	5.86138	1512.32	5.55393	838.535	3.2131	838.535	7.08929	838.535	4.69656	838.535	-5.85615	838.535	0.60944	1512.32	29.6728
838.998	3.05854	1512.8	-6.18587	838.998	4.53172	838.998	5.29836	838.998	6.41077	1512.8	6.4432	838.998	6.36214	838.998	4.78941	838.998	4.05129	838.998	-5.37795	838.998	-0.77858	1512.8	23.7947
839.461	-0.08852	1513.27	-0.90996	839.461	-1.95434	839.461	3.05934	839.461	1.29864	1513.27	4.1223	839.461	0.53816	839.461	0.08264	839.461	0.62456	839.461	-5.59107	839.461	-1.64135	1513.27	19.0073
839.923	-0.73566	1513.74	-4.04323	839.923	0.62729	839.923	4.34055	839.923	0.02274	1513.74	3.25793	839.923	2.02723	839.923	-0.04965	839.923	1.52297	839.923	-1.60521	839.923	5.89233	1513.74	21.3898
840.386	5.3675	1514.22	3.61465	840.386	-2.72908	840.386	2.59235	840.386	0.80691	1514.22	0.96526	840.386	-1.02352	840.386	-0.81431	840.386	2.39084	840.386	-0.93235	840.386	-0.60145	1514.22	21.538
840.849	5.70686	1514.69	7.16107	840.849	-0.93641	840.849	2.58624	840.849	4.59932	1514.69	1.62238	840.849	-0.56113	840.849	2.77663	840.849	2.38767	840.849	-7.22852	840.849	-0.60581	1514.69	25.0788
841.312	2.11664	1515.17	2.0386	841.312	-2.51527	841.312	1.75557	841.312	6.36899	1515.17	-0.0835	841.312	1.52303	841.312	1.42019	841.312	0.73536	841.312	-2.80534	841.312	1.41019	1515.17	18.8988
841.774	2.78942	1515.64	0.45447	841.774	-2.82192	841.774	0.92504	841.774	0.33024	1515.64	-3.26308	841.774	1.23374	841.774	-2.5497	841.774	3.58744	841.774	-0.31267	841.774	-1.78003	1515.64	24.2657
842.237	4.58712	1516.11	4.05294	842.237	-2.17749	842.237	-0.01786	842.237	3.37304	1516.11	-1.4702	842.237	0.95507	842.237	-3.31303	842.237	3.91676	842.237	-3.51095	842.237	-2.82545	1516.11	27.4807
842.7	3.23568	1516.59	1.42366	842.7	-2.37742	842.7	2.70913	842.7	3.11073	1516.59	1.65056	842.7	2.79791	842.7	1.25578	842.7	2.85044	842.7	-4.72222	842.7	-0.28887	1516.59	24.1407
843.163	1.75257	1517.06	3.75931	843.163	-1.5921	843.163	3.90594	843.163	-0.21102	1517.06	0.23767	843.163	4.04477	843.163	3.36285	843.163	0.8622	843.163	-7.58713	843.163	1.20874	1517.06	26.5571
843.625	2.44794	1517.54	5.10123	843.625	-0.16584	843.625	1.6191	843.625	0.29696	1517.54	0.75975	843.625	2.01171	843.625	2.66289	843.625	1.70063	843.625	-13.1058	843.625	0.36804	1517.54	27.3807
844.088	2.39738	1518.01	1.22875	844.088	-0.66797	844.088	2.4271	844.088	0.59294	1518.01	-0.44834	844.088	-0.71714	844.088	5.82845	844.088	6.37785	844.088	-11.3599	844.088	0.90494	1518.01	22.4809
844.551	1.00082	1518.48	3.46259	844.551	0.05569	844.551	4.45553	844.551	-2.29003	1518.48	2.17099	844.551	-0.2586	844.551	4.92582	844.551	1.0017	844.551	-2.5557	844.551	2.51499	1518.48	20.8283
845.014	-1.2696	1518.96	6.23919	845.014	-0.80784	845.014	-3.28675	845.014	3.9086	1518.96	2.07041	845.014	-5.40269	845.014	3.9517	845.014	-1.4945	845.014	-0.9388	845.014	0.3652	1518.96	20.7949
845.476	0.17967	1519.43	4.25025	845.476	0.00683	845.476	3.89935	845.476	5.70121	1519.43	4.77773	845.476	-0.01034	845.476	0.35227	845.476	4.28631	845.476	-6.33915	845.476	0.76558	1519.43	19.6505
845.939	2.76379	1519.91	2.20323	845.939	0.07364	845.939	6.16052	845.939	2.56924	1519.91	4.82905	845.939	-8.99498	845.939	5.78124	845.939	3.14491	845.939	-5.17321	845.939	5.7209	1519.91	26.1642
846.402	3.29694	1520.38	-0.7348	846.402	2.22865	846.402	3.63362	846.402	4.72607	1520.38	1.66026	846.402	-2.42331	846.402	4.87323	846.402	2.78323	846.402	-8.42001	846.402	1.42924	1520.38	30.2665
846.865	-0.18433	1520.85	-0.8427	846.865	1.82685	846.865	2.50682	846.865	1.98751	1520.85	-0.13484	846.865	2.17483	846.865	0.31581	846.865	4.36849	846.865	-5.49457	846.865	0.23509	1520.85	21.2292
847.327	0.27147	1521.33	6.95546	847.327	-1.49449	847.327	0.41993	847.327	0.6497	1521.33	2.55595	847.327	1.12312	847.327	2.1876	847.327	3.26253	847.327	-2.83327	847.327	0.54917	1521.33	25.8897
847.79	2.66589	1521.8	5.60472	847.79	-3.05012	847.79	0.17995	847.79	0.43531	1521.8	0.77956	847.79	-0.34637	847.79	4.75871	847.79	1.76147	847.79	-0.15508	847.79	2.4355	1521.8	23.825
848.253	0.29471	1522.27	-0.66032	848.253	-1.62814	848.253	3.12958	848.253	-1.24764	1522.27	2.92044	848.253	-0.38901	848.253	3.6605	848.253	0.55265	848.253	0.20098	848.253	3.7217	1522.27	22.8776
848.716	-3.31746	1522.75	5.40328	848.716	-1.15424	848.716	4.92378	848.716	1.2414	1522.75	1.25166	848.716	-0.62886	848.716	5.45748	848.716	-2.4455	848.716	-5.96905	848.716	1.2029	1522.75	23.8171
849.178	1.85136	1523.22	10.3739	849.178	-1.38668	849.178	5.85999	849.178	9.23172	1523.22	3.04647	849.178	0.9916	849.178	7.38251	849.178	0.20737	849.178	-3.84409	849.178	4.06922	1523.22	26.5048
849.641	3.26459	1523.7	10.0743	849.641	2.08307	849.641	1.49273	849.641	-0.44049	1523.7	5.66618	849.641	1.37499	849.641	9.94169	849.641	-0.70791	849.641	-10.7514	849.641	2.26622	1523.7	29.4593
850.104	3.25997	1524.17	6.12397	850.104	3.87746	850.104	2.38605	850.104	-1.34536	1524.17	6.17765	850.104	-1.3251	850.104	7.24008	850.104	-2.11995	850.104	-6.26043	850.104	0.46301	1524.17	28.7872
850.566	-0.03034	1524.64	5.66737	850.566	-0.07812	850.566	-0.82776	850.566	1.22157	1524.64	3.50681	850.566	2.12186	850.566	0.43137	850.566	0.21898	850.566	-2.59094	850.566	-0.97039	1524.64	29.399
851.029	2.14615	1525.12	6.75063	851.029	3.36765	851.029	-0.7501	851.029	2.35216	1525.12	3.09846	851.029	1.84692	851.029	3.34255	851.029	4.05694	851.029	-5.50209	851.029	2.04188	1525.12	26.9781
851.492	3.87069	1525.59	8.21881	851.492	0.64807	851.492	-0.51579	851.492	0.68659	1525.59	3.28597	851.492	-0.43824	851.492	6.24525	851.492	4.06563	851.492	-3.76616	851.492	1.07683	1525.59	24.5407
851.955	1.82141	1526.07	5.0362	851.955	-2.50854	851.955	0.0175	851.955	-0.32639	1526.07	4.17656	851.955	-1.56633	851.955	6.46862	851.955	1.96643	851.955	-3.46766	851.955	-1.54449	1526.07	28.5346
852.417	0.47068	1526.54	9.26608	852.417	-2.10006	852.417	2.19439	852.417	-0.32043	1526.54	4.88356	852.417	-0.29166	852.417	6.41494	852.417	-0.29345	852.417	-7.02888	852.417	-1.24674	1526.54	27.872
852.88	-0.80323	1527.01	5.10311	852.88	-0.93357	852.88	1.51295	852.88	0.52664	1527.01	4.89803	852.88	0.44737	852.88	4.69321	852.88	-0.89759	852.88	-5.64934	852.88	0.58359	1527.01	30.8194
853.343	-4.77614	1527.49	7.22097	853.343	0.15892	853.343	-3.59028	853.343	1.68081	1527.49	2.3431	853.343	-1.34446	853.343	0.43739	853.343	1.09174	853.343	0.35858	853.343	-0.53038	1527.49	26.0261
853.806	-1.18872	1527.96	7.9219	853.806	3.95957	853.806	-1.22007	853.806	-0.63392	1527.96	4.81337	853.806	-1.02035	853.806	1.72537	853.806	2.09992	853.806	-8.66589	853.806	-2.76947	1527.96	23.0498
854.268	0.09416	1528.44	3.17732	854.268	2.99904	854.268	-5.42951	854.268	3.56063	1528.44	5.04484	854.268	-3.97046	854.268	0.11066	854.268	0.70245	854.268	-6.84546	854.268	0.70587	1528.44	26.6031
854.731	-4.08246	1528.91	0.38113	854.731	0.20354	854.731	-0.01413	854.731	4.66348	1528.91	1.74627	854.731	0.10884	854.731	4.62524	854.731	-0.20431	854.731	-4.14091	854.731	0.29472	1528.91	26.0013
855.194	2.74984	1529.38	3.80291	855.194	0.05817	855.194	2.05814	855.194	-0.4288	1529.38	1.45333	855.194	0.82253	855.194	-0.01443	855.194	-1.93829	855.194	-3.93857	855.194	-0.19763	1529.38	23.6166
855.657	2.01277	1529.86	-2.48372	855.657	-2.85359	855.657	3.92682	855.657	0.13799	1529.86	1.3853	855.657	-1.28918	855.657	-1.03385	855.657	-0.40517	855.657	-4.67535	855.657	-2.81577	1529.86	24.7394
856.119	0.56673	1530.33	2.92726	856.119	-2.72562	856.119	0.62317	856.119	1.22213	1530.33	-0.59062	856.119	1.39376	856.119	-1.03718	856.119	-0.98327	856.119	-2.81646	856.119	-0.29871	1530.33	27.1413
856.582	2.53888	1530.81	1.62847	856.582	-1.49431	856.582	3.24584	856.582	3.10457	1530.81	2.65285	856.582	2.60461	856.582	4.30671	856.582	-0.41879	856.582	-2.31921	856.582	1.45546	1530.81	30.036
857.045	2.23283	1531.28	5.60435	857.045	-1.46834	857.045	3.99622	857.045	3.28896	1531.28	4.39738	857.045	0.38244	857.045	3.30326	857.045	0.08695	857.045	-3.39818	857.045	0.56772	1531.28	24.7394
857.508	-0.34882	1531.75	2.72083	857.508	-2.7107	857.508	-0.86754	857.508	0.3706	1531.75	2.9525	857.508	0.92913	857.508	-2.02895	857.508	1.29178	857.508	-5.98775	857.508	0.36021	1531.75	22.4005
857.97	-0.63185	1532.23	1.6275	857.97	-4.02117	857.97	0.59116	857.97	-1.86513	1532.23	-1.79682	857.97	3.97978	857.97	1.9495	857.97	5.03118	857.97	-9.01885	857.97	2.05385	1532.23	25.7286
858.433	-3.88042	1532.7	6.7088	858.433	-3.5505	858.433	6.38849	858.433	0.17857	1532.7	1.8992	858.433	-1.75598	858.433	1.6662	858.433	2.92804	858.433	-6.40189	858.433	2.17167	1532.7	25.8154
858.896	-0.48884	1533.18	2.09305	858.896	-0.91983	858.896	0.45049	858.896	4.38549	1533.18	3.38349	858.896	0.45036	858.896	0.11822	858.896	-4.99544	858.896	-9.07581	858.896	-3.90692	1533.18	23.8265
859.359	-1.39375	1533.65	-1.07291	859.359	1.77657	859.359	0.44438	859.359	2.57947	1533.65	1.741	859.359	1.34884	859.359	3.71604	859.359	1.3034	859.359	-10.8826	859.359	4.6863	1533.65	21.5403
859.821	3.28948	1534.12	-3.50065	859.821	0.32577	859.821	2.88518	859.821	-0.72439	1534.12	2.72172	859.821	-0.2861	859.821	4.78069	859.821	2.53582	859.821	-6.77801	859.821	3.06217	1534.12	24.2455
860.284	3.41042	1534.6	-0.76461	860.284	-2.9675	860.284	0.338	860.284	-1.3166	1534.6	4.68868	860.284	3.88852	860.284	3.43705	860.284	1.61595	860.284	-8.25042	860.284	-1.82612	1534.6	30.5175
860.747	-0.49402	1535.07	-0.9171	860.747	-2.68157	860.747	5.23458	860.747	-1.32204	1535.07	5.73434	860.747	2.80173	860.747	1.63076	860.747	2.83173	860.747	-5.11658	860.747	1.20266	1535.07	30.8144
861.21	0.08109	1535.55	0.76114	861.21	-2.03387	861.21	1.79464	861.21	3.64149	1535.55	2.56998	861.21	3.32068	861.21	-0.73012	861.21	4.54663	861.21	-0.81065	861.21	3.6526	1535.55	29.3437
861.672	2.14447	1536.02	-5.72141	861.672	1.1435	861.672	-0.40492	861.672	5.74624	1536.02	0.53703	861.672	3.29598	861.672	2.01305	861.672	5.69951	861.672	3.87015	861.672	-0.19207	1536.02	25.3911
862.135	1.92071	1536.49	-2.97685	862.135	2.87588	862.135	4.11785	862.135	2.0148	1536.49	6.92998	862.135	-1.27502	862.135	5.14423	862.135	4.97558	862.135	6.6295	862.135	-3.74112	1536.49	25.0745
862.598	1.67649	1536.97	0.59943	862.598	-0.9982	862.598	4.37469	862.598	1.28489	1536.97	2.0517	862.598	-5.09764	862.598	1.40276	862.598	1.38865	862.598	4.56323	862.598	-1.29721	1536.97	23.5412
863.06	2.03159	1537.44	-1.1509	863.06	-1.49824	863.06	1.05817	863.06	5.81218	1537.44	0.45377	863.06	-1.48462	863.06	0.39421	863.06	-2.23999	863.06	1.84591	863.06	0.2572	1537.44	25.6572
863.523	1.17829	1537.91	0.43583	863.523	-4.21334	863.523	-0.76825	863.523	1.24843	1537.91	1.84959	863.523	1.81042	863.523	2.60256	863.523	-1.46063	863.523	-0.49476	863.523	0.56941	1537.91	25.0627
863.986	-3.69482	1538.39	2.80498	863.986	-5.94633	863.986	-1.58607	863.986	-1.26546	1538.39	7.58661	863.986	0.90416	863.986	-1.92302	863.986	3.05846	863.986	2.2124	863.986	-0.3394	1538.39	26.7693
864.449	-0.95096	1538.86	1.31481	864.449	-2.62581	864.449	2.71128	864.449	5.37256	1538.86	2.21721	864.449	0.8682	864.449	8.30475	864.449	4.09285	864.449	-2.34712	864.449	0.96549	1538.86	33.3498
864.911	2.27161	1539.34	3.35398	864.911	-0.57412	864.911	2.60343	864.911	5.63475	1539.34	3.93051	864.911	0.09875	864.911	4.52615	864.911	1.91996	864.911	-1.53337	864.911	1.16754	1539.34	27.0768
865.374	1.09379	1539.81	-0.11122	865.374	-3.47004	865.374	0.95365	865.374	4.20654	1539.81	2.48858	865.374	1.87829	865.374	3.56749	865.374	-0.50298	865.374	-0.82574	865.374	1.46537	1539.81	25.9114
865.837	-2.19134	1540.28	8.8554	865.837	-1.05245	865.837	-1.46436	865.837	0.75028	1540.28	2.4466	865.837	1.1421	865.837	5.04003	865.837	-1.02502	865.837	-3.217	865.837	3.07147	1540.28	29.3181
866.3	-1.51919	1540.76	3.21247	866.3	-0.89297	866.3	-1.74793	866.3	-0.06582	1540.76	4.21418	866.3	-0.84589	866.3	4.46007	866.3	-0.10353	866.3	-4.61071	866.3	2.93945	1540.76	31.5952
866.762	2.2326	1541.23	5.89852	866.762	-2.5535	866.762	-0.65338	866.762	0.70731	1541.23	4.63161	866.762	1.41297	866.762	4.78453	866.762	-0.49518	866.762	-4.47307	866.762	-0.29797	1541.23	30.5072
867.225	3.35136	1541.71	2.0433	867.225	-0.41356	867.225	-0.40653	867.225	1.22897	1541.71	5.95721	867.225	3.97351	867.225	6.47367	867.225	-1.07234	867.225	-6.50887	867.225	-2.84036	1541.71	28.9969
867.688	1.28133	1542.18	-0.03876	867.688	-1.11965	867.688	-0.51169	867.688	4.29649	1542.18	5.44263	867.688	-0.56132	867.688	2.87961	867.688	3.028	867.688	-9.73402	867.688	-2.04978	1542.18	22.661
868.151	0.4626	1542.65	0.67903	868.151	-0.5352	868.151	-3.51208	868.151	-0.42897	1542.65	2.26765	868.151	5.67122	868.151	3.40061	868.151	5.93517	868.151	-7.93722	868.151	-4.82363	1542.65	26.1716
868.613	0.45798	1543.13	2.1142	868.613	4.8094	868.613	-0.80344	868.613	-0.63944	1543.13	4.01481	868.613	-1.56991	868.613	8.82677	868.613	-1.30733	868.613	-6.13358	868.613	-4.4206	1543.13	29.0864
869.076	3.13404	1543.6	6.58048	869.076	-3.1122	869.076	1.00066	869.076	-1.33774	1543.6	1.90723	869.076	-6.56272	869.076	3.50826	869.076	3.09573	869.076	-4.33726	869.076	-1.24953	1543.6	28.1888
869.539	-0.04929	1544.08	1.81539	869.539	-2.53984	869.539	-2.70135	869.539	4.95948	1544.08	4.09305	869.539	-3.54691	869.539	4.46254	869.539	0.43227	869.539	0.65816	869.539	-0.51674	1544.08	24.6478
870.002	2.13054	1544.55	-4.38306	870.002	0.00461	870.002	-0.26651	870.002	-2.69337	1544.55	5.46805	870.002	0.86452	870.002	2.06181	870.002	2.81939	870.002	-0.23764	870.002	-0.74548	1544.55	26.411
870.464	2.60407	1545.02	0.01042	870.464	-0.33608	870.464	1.25715	870.464	-0.62144	1545.02	3.28982	870.464	0.23671	870.464	1.46379	870.464	2.37237	870.464	-4.76787	870.464	3.94844	1545.02	23.6145
870.927	3.06648	1545.5	4.61224	870.927	-0.153	870.927	2.25404	870.927	0.91046	1545.5	3.24392	870.927	0.1193	870.927	1.3491	870.927	2.416	870.927	-7.14916	870.927	2.03879	1545.5	25.984
871.39	1.99558	1545.97	-1.36591	871.39	-0.36653	871.39	1.99395	871.39	-1.95064	1545.97	1.16755	871.39	0.94728	871.39	2.49447	871.39	3.43415	871.39	-5.92424	871.39	-3.30386	1545.97	30.9916
871.853	-0.20821	1546.45	1.73409	871.853	-2.11541	871.853	-0.38146	871.853	-1.66513	1546.45	-0.6577	871.853	0.35584	871.853	4.53534	871.853	2.23236	871.853	-6.04747	871.853	-2.01192	1546.45	30.2958
872.315	0.98744	1546.92	3.42508	872.315	-1.53045	872.315	-1.59022	872.315	1.19218	1546.92	1.39943	872.315	-0.07954	872.315	4.49669	872.315	0.26615	872.315	-9.51738	872.315	1.54503	1546.92	27.1885
872.778	-0.26533	1547.39	3.16387	872.778	1.30117	872.778	-0.74528	872.778	2.90077	1547.39	2.97446	872.778	-1.40456	872.778	7.08622	872.778	1.03628	872.778	-6.8091	872.778	-0.87594	1547.39	27.8801
873.241	2.02896	1547.87	3.00553	873.241	4.74251	873.241	-0.79252	873.241	-1.62582	1547.87	4.09208	873.241	0.38493	873.241	8.85426	873.241	4.10608	873.241	-4.24995	873.241	-3.8539	1547.87	26.6318
873.704	2.02434	1548.34	5.81168	873.704	2.10211	873.704	1.10515	873.704	1.08514	1548.34	3.64666	873.704	1.72629	873.704	9.41862	873.704	1.77911	873.704	-6.97254	873.704	-1.63968	1548.34	28.6878
874.166	0.35816	1548.82	4.11411	874.166	0.15481	874.166	3.65601	874.166	0.46269	1548.82	4.35327	874.166	0.16863	874.166	1.4621	874.166	0.40206	874.166	-8.85407	874.166	-1.01268	1548.82	29.3344
874.629	-2.92703	1549.29	0.9531	874.629	-1.60883	874.629	-2.47957	874.629	1.02356	1549.29	3.21321	874.629	-1.26271	874.629	-0.17031	874.629	1.21076	874.629	-5.52105	874.629	0.54707	1549.29	26.9846
875.092	-2.71261	1549.76	2.50813	875.092	-2.17546	875.092	-4.22744	875.092	-1.27124	1549.76	1.48807	875.092	0.25854	875.092	-2.72746	875.092	3.50209	875.092	-6.75872	875.092	1.07164	1549.76	22.7626
875.554	0.38397	1550.24	1.14608	875.554	-2.75466	875.554	3.23743	875.554	-1.09506	1550.24	-0.02275	875.554	-0.02414	875.554	-0.92137	875.554	4.34829	875.554	-8.7537	875.554	-3.02924	1550.24	23.6449
876.017	1.32039	1550.71	3.85931	876.017	-2.32374	876.017	7.88526	876.017	2.50364	1550.71	1.03586	876.017	-0.05366	876.017	2.71248	876.017	-0.12355	876.017	-9.66368	876.017	-4.25493	1550.71	27.418
876.48	-0.56903	1551.18	6.05373	876.48	0.17811	876.48	3.38426	876.48	3.59662	1551.18	3.56383	876.48	0.98797	876.48	2.06751	876.48	-1.72694	876.48	-9.87371	876.48	-0.24961	1551.18	26.5784
876.943	-1.11411	1551.66	6.16423	876.943	2.26348	876.943	-2.11967	876.943	0.17393	1551.66	5.23659	876.943	-0.68622	876.943	-0.1648	876.943	2.95142	876.943	-8.7186	876.943	1.40264	1551.66	24.8976
877.405	0.79064	1552.13	1.07589	877.405	0.93074	877.405	-2.32843	877.405	0.095	1552.13	4.6185	877.405	-2.62432	877.405	2.00647	877.405	-2.94717	877.405	-6.91457	877.405	-0.82126	1552.13	22.713
877.868	2.91975	1552.61	-0.64175	877.868	1.63961	877.868	0.03444	877.868	4.22445	1552.61	4.13624	877.868	2.6897	877.868	-1.81559	877.868	-0.11727	877.868	-5.49408	877.868	-2.69333	1552.61	27.6477
878.331	2.00937	1553.08	-2.06786	878.331	-0.17638	878.331	-0.87744	878.331	0.59594	1553.08	5.01839	878.331	0.87636	878.331	3.61569	878.331	4.40839	878.331	-9.12334	878.331	-5.41499	1553.08	28.686
878.794	0.56479	1553.55	-5.36223	878.794	1.57631	878.794	4.31182	878.794	-0.40552	1553.55	3.0052	878.794	-0.05901	878.794	5.54193	878.794	0.20588	878.794	-5.77006	878.794	1.0636	1553.55	26.9146
879.256	1.60752	1554.03	1.45615	879.256	0.28802	879.256	5.07912	879.256	4.89592	1554.03	2.80254	879.256	2.91645	879.256	8.12603	879.256	-5.87759	879.256	-2.93102	879.256	0.05239	1554.03	24.8743
879.719	4.26378	1554.5	1.18761	879.719	3.17503	879.719	3.03373	879.719	2.22212	1554.5	4.14613	879.719	1.76919	879.719	3.35499	879.719	-2.68665	879.719	-5.66564	879.719	3.55681	1554.5	24.4282
880.182	4.17359	1554.98	0.88089	880.182	-1.04916	880.182	5.57353	880.182	-0.22935	1554.98	2.54657	880.182	2.55998	880.182	1.37419	880.182	0.46733	880.182	-4.93528	880.182	0.53526	1554.98	26.1853
880.645	5.11222	1555.45	3.90136	880.645	-0.80104	880.645	5.65839	880.645	-0.1768	1555.45	1.74406	880.645	2.58665	880.645	3.74857	880.645	0.62456	880.645	-5.73192	880.645	-1.50905	1555.45	26.3504
881.107	3.54591	1555.92	4.92282	881.107	1.36388	881.107	1.1818	881.107	2.6718	1555.92	4.48033	881.107	-0.65577	881.107	6.57325	881.107	-0.28315	881.107	-9.07559	881.107	-0.20224	1555.92	22.1945
881.57	-1.18826	1556.4	1.91439	881.57	-2.27009	881.57	-1.2514	881.57	5.53666	1556.4	5.64945	881.57	-2.6415	881.57	8.26581	881.57	-0.59249	881.57	-10.5904	881.57	-0.53918	1556.4	21.0783
882.033	-0.87861	1556.87	-6.14661	882.033	-2.87118	882.033	0.96478	882.033	2.76619	1556.87	3.96538	882.033	0.41427	882.033	7.02047	882.033	0.72043	882.033	-9.04339	882.033	-0.43086	1556.87	25.5405
882.496	-3.39919	1557.35	-2.74209	882.496	-4.20361	882.496	3.57399	882.496	0.77408	1557.35	2.99105	882.496	2.19055	882.496	-1.34123	882.496	2.59688	882.496	-1.18967	882.496	-0.28038	1557.35	28.2697
882.958	1.89174	1557.82	2.35036	882.958	3.67751	882.958	-0.92957	882.958	5.29597	1557.82	3.07869	882.958	-2.6072	882.958	5.72958	882.958	-1.41937	882.958	-8.27	882.958	-2.48526	1557.82	27.3422
883.421	-0.83185	1558.29	5.19002	883.421	1.03463	883.421	1.78328	883.421	-2.86635	1558.29	4.84628	883.421	2.82891	883.421	3.00729	883.421	1.80977	883.421	-5.55723	883.421	2.04198	1558.29	23.2818
883.884	1.39099	1558.77	3.58299	883.884	0.72334	883.884	0.37248	883.884	1.34227	1558.77	3.64515	883.884	-0.40732	883.884	4.40865	883.884	0.44738	883.884	-3.67705	883.884	2.43902	1558.77	21.0983
884.347	0.01156	1559.24	3.06588	884.347	0.03941	884.347	-0.64186	884.347	1.50673	1559.24	2.36414	884.347	-1.93809	884.347	4.03133	884.347	-3.55256	884.347	-6.24262	884.347	3.56363	1559.24	22.2799
884.809	2.8629	1559.72	1.21862	884.809	-2.11732	884.809	-0.95677	884.809	2.43813	1559.72	1.5245	884.809	0.65638	884.809	5.02636	884.809	0.44149	884.809	-3.52527	884.809	1.72616	1559.72	26.5819
885.272	4.90883	1560.19	-0.31578	885.272	-1.05981	885.272	0.61753	885.272	3.70206	1560.19	1.99849	885.272	0.9462	885.272	6.63052	885.272	3.28317	885.272	-1.34117	885.272	0.42595	1560.19	23.0247
885.735	4.01625	1560.66	2.82194	885.735	0.73915	885.735	-0.18082	885.735	3.36996	1560.66	3.66672	885.735	1.56088	885.735	6.21044	885.735	2.19227	885.735	-2.67931	885.735	-1.11024	1560.66	23.0479
886.198	-0.12172	1561.14	7.29504	886.198	1.41766	886.198	-2.24472	886.198	2.64963	1561.14	6.49619	886.198	2.21119	886.198	4.04525	886.198	1.07706	886.198	-1.54864	886.198	-2.68235	1561.14	19.3578
886.66	-3.51446	1561.61	5.25835	886.66	2.00106	886.66	-0.50624	886.66	1.35302	1561.61	5.61483	886.66	-0.44587	886.66	2.23074	886.66	0.56149	886.66	0.3096	886.66	-1.15337	1561.61	20.9915
887.123	2.89035	1562.09	1.45872	887.123	-0.71428	887.123	1.63095	887.123	-2.70398	1562.09	2.48261	887.123	0.93543	887.123	1.53897	887.123	0.18954	887.123	-8.88645	887.123	1.65622	1562.09	22.642
887.586	2.61942	1562.56	-0.39482	887.586	-3.37241	887.586	4.80536	887.586	3.08072	1562.56	1.91958	887.586	3.69511	887.586	5.47018	887.586	5.80125	887.586	-6.37214	887.586	2.98393	1562.56	22.4476
888.049	-1.01254	1563.03	2.57328	888.049	-5.19054	888.049	1.17191	888.049	-0.75752	1563.03	2.20283	888.049	-4.46822	888.049	1.83951	888.049	2.17073	888.049	-6.37833	888.049	3.38783	1563.03	17.6287
888.511	-0.78789	1563.51	6.13209	888.511	-3.49476	888.511	0.18275	888.511	2.83012	1563.51	2.77912	888.511	-2.9559	888.511	0.52608	888.511	2.06122	888.511	-6.38452	888.511	-3.61823	1563.51	23.4907
888.974	2.8702	1563.98	4.91082	888.974	-2.46959	888.974	1.61946	888.974	-0.56949	1563.98	3.55882	888.974	-0.76649	888.974	3.7778	888.974	0.83147	888.974	1.43983	888.974	-1.4767	1563.98	21.3708
889.437	2.75141	1564.45	3.77694	889.437	2.51147	889.437	0.59651	889.437	-2.50598	1564.45	3.46356	889.437	1.50688	889.437	3.34321	889.437	-0.50069	889.437	-6.7467	889.437	-0.23392	1564.45	22.7376
889.899	3.21093	1564.93	0.22914	889.899	0.52352	889.899	-0.65843	889.899	-3.95044	1564.93	-0.05876	889.899	-1.00823	889.899	2.71985	889.899	-1.5453	889.899	-9.61206	889.899	-1.5901	1564.93	23.9077
890.362	3.35604	1565.4	0.92231	890.362	-1.80867	890.362	-0.51407	890.362	-2.77638	1565.4	-0.54456	890.362	-3.97779	890.362	1.71257	890.362	-0.44553	890.362	-7.90732	890.362	-0.61409	1565.4	20.4213
890.825	0.81837	1565.88	-3.45716	890.825	-0.54536	890.825	1.24992	890.825	1.13246	1565.88	1.04523	890.825	-2.27633	890.825	3.56223	890.825	1.04537	890.825	-6.60148	890.825	0.96664	1565.88	16.8524
891.288	-0.58052	1566.35	4.26829	891.288	-0.93454	891.288	2.08037	891.288	3.14956	1566.35	3.29844	891.288	0.3374	891.288	6.76744	891.288	1.80669	891.288	-6.36411	891.288	-0.40042	1566.35	20.2968
891.75	2.84415	1566.82	1.23625	891.75	-3.90804	891.75	0.21443	891.75	1.13646	1566.82	4.3105	891.75	-0.6203	891.75	4.04553	891.75	1.93027	891.75	-7.10586	891.75	-0.66406	1566.82	21.8882
892.213	2.76278	1567.3	3.18676	892.213	-2.04624	892.213	1.29385	892.213	1.52819	1567.3	0.76061	892.213	2.96326	892.213	2.32498	892.213	-3.33576	892.213	-2.93149	892.213	3.86315	1567.3	29.834
892.676	2.18609	1567.77	3.9978	892.676	-0.24787	892.676	3.90956	892.676	3.04402	1567.77	3.22994	892.676	0.63125	892.676	6.95296	892.676	-1.80913	892.676	-6.50354	892.676	0.32457	1567.77	22.2399
893.139	1.27418	1568.25	3.81851	893.139	3.45742	893.139	1.1816	893.139	2.13129	1568.25	4.13508	893.139	-2.99968	893.139	14.2079	893.139	2.72411	893.139	-8.3243	893.139	-0.58707	1568.25	18.1745
893.601	-0.80809	1568.72	-1.90456	893.601	-0.52879	893.601	1.75177	893.601	-0.47414	1568.72	2.08008	893.601	-3.24582	893.601	9.61542	893.601	4.23961	893.601	-2.52854	893.601	-0.18721	1568.72	21.4991
894.064	1.07296	1569.19	0.88188	894.064	0.95017	894.064	4.88614	894.064	2.98257	1569.19	5.58105	894.064	-0.24508	894.064	4.18607	894.064	4.13131	894.064	-6.71331	894.064	2.48278	1569.19	21.6915
894.527	0.75392	1569.67	8.36903	894.527	-2.90531	894.527	1.34576	894.527	3.47456	1569.67	7.10672	894.527	-0.88107	894.527	4.65761	894.527	2.70599	894.527	-5.17997	894.527	-1.26032	1569.67	25.8299
894.99	-1.15041	1570.14	2.0758	894.99	-3.05278	894.99	0.04498	894.99	1.4829	1570.14	0.35905	894.99	-2.59073	894.99	2.29641	894.99	2.2616	894.99	-4.03571	894.99	-3.10111	1570.14	18.7031
895.452	-2.19281	1570.62	5.63132	895.452	-1.31514	895.452	1.33729	895.452	2.05071	1570.62	-1.52569	895.452	-4.19712	895.452	1.56803	895.452	-1.0616	895.452	-3.53337	895.452	-0.99434	1570.62	24.6776
895.915	-2.43174	1571.09	-1.52308	895.915	-1.35334	895.915	1.13881	895.915	3.74391	1571.09	3.35965	895.915	-2.78093	895.915	2.91731	895.915	-2.16743	895.915	-4.76144	895.915	0.66677	1571.09	26.9452
896.378	-2.24708	1571.56	-2.14823	896.378	-1.10143	896.378	0.81382	896.378	3.47992	1571.56	6.21589	896.378	-1.02873	896.378	2.81758	896.378	2.44093	896.378	-6.77334	896.378	2.19511	1571.56	23.9981
896.841	-0.44225	1572.04	9.2981	896.841	-0.53629	896.841	3.12071	896.841	3.87907	1572.04	4.11879	896.841	-5.21545	896.841	5.09751	896.841	1.97342	896.841	-4.40406	896.841	5.72195	1572.04	22.5477
897.303	1.1338	1572.51	15.1072	897.303	-1.01902	897.303	3.06275	897.303	2.85367	1572.51	9.29869	897.303	1.2563	897.303	2.96217	897.303	0.14224	897.303	-11.3819	897.303	0.7639	1572.51	28.5207
897.766	0.79272	1572.99	8.09017	897.766	2.63134	897.766	-4.02595	897.766	-0.74038	1572.99	4.2422	897.766	1.24201	897.766	5.64455	897.766	1.46616	897.766	-1.13962	897.766	-0.12946	1572.99	22.4699
898.229	2.04346	1573.46	7.58879	898.229	-1.91231	898.229	1.32188	898.229	1.77201	1573.46	4.69523	898.229	-0.57548	898.229	2.91771	898.229	6.51638	898.229	-1.48271	898.229	1.68186	1573.46	26.604
898.692	2.66286	1573.93	7.04616	898.692	0.03655	898.692	-0.54924	898.692	3.82743	1573.93	5.78502	898.692	2.10223	898.692	-1.43618	898.692	1.26158	898.692	-1.21702	898.692	0.21223	1573.93	21.803
899.154	2.77023	1574.41	6.73853	899.154	4.97864	899.154	0.29581	899.154	-0.2923	1574.41	8.55619	899.154	2.00681	899.154	4.90974	899.154	-1.46297	899.154	-3.6021	899.154	-0.15501	1574.41	21.6693
899.617	1.49836	1574.88	15.2566	899.617	1.5757	899.617	-1.72422	899.617	3.20651	1574.88	2.94686	899.617	2.05798	899.617	2.58098	899.617	-1.10649	899.617	-3.26593	899.617	-0.50774	1574.88	27.2083
900.08	-1.73969	1575.36	18.1912	900.08	-1.40791	900.08	-3.1403	900.08	1.88228	1575.36	4.45295	900.08	0.62063	900.08	-2.51978	900.08	3.20678	900.08	-0.91456	900.08	-2.87994	1575.36	33.0611
900.543	-2.51205	1575.83	18.974	900.543	-2.35229	900.543	-2.20023	900.543	0.35573	1575.83	6.23681	900.543	2.39075	900.543	-3.00793	900.543	5.06364	900.543	-3.14228	900.543	-5.16748	1575.83	28.0392
901.005	1.28061	1576.3	16.6987	901.005	-2.02687	901.005	1.75589	901.005	-0.16041	1576.3	5.21697	901.005	3.02274	901.005	0.29492	901.005	2.18113	901.005	-5.76338	901.005	-3.37955	1576.3	24.088
901.468	4.60044	1576.78	11.0249	901.468	0.80271	901.468	6.33173	901.468	-3.47849	1576.78	11.5008	901.468	-1.57302	901.468	2.83286	901.468	-1.08652	901.468	-4.41119	901.468	0.82319	1576.78	35.5276
901.931	2.44569	1577.25	12.2737	901.931	1.02378	901.931	3.94762	901.931	3.13665	1577.25	9.00305	901.931	1.8915	901.931	1.97313	901.931	-2.42787	901.931	-9.05443	901.931	0.2157	1577.25	37.3806
902.393	-1.14339	1577.73	17.7257	902.393	-1.38596	902.393	-0.13185	902.393	3.58865	1577.73	8.76368	902.393	2.52592	902.393	3.62999	902.393	5.05361	902.393	-6.57034	902.393	-2.77047	1577.73	34.8122
902.856	-4.22044	1578.2	22.4994	902.856	-0.40146	902.856	-0.23109	902.856	-0.75225	1578.2	16.5634	902.856	0.26857	902.856	3.62666	902.856	1.02364	902.856	-6.57653	902.856	-3.18372	1578.2	36.7248
903.319	1.09618	1578.67	19.9742	903.319	0.42406	903.319	-2.02778	903.319	3.64991	1578.67	15.6912	903.319	-6.02935	903.319	0.04498	903.319	4.03145	903.319	-3.00437	903.319	-4.08883	1578.67	38.6519
903.782	0.92108	1579.15	29.3897	903.782	2.92448	903.782	0.96707	903.782	4.79255	1579.15	11.6688	903.782	-3.97206	903.782	-1.18294	903.782	4.04207	903.782	-2.58892	903.782	-3.39565	1579.15	46.8742
904.244	5.97154	1579.62	27.9493	904.244	-2.82821	904.244	-0.31208	904.244	0.67111	1579.62	21.0927	904.244	1.34847	904.244	6.44208	904.244	1.41631	904.244	-4.72932	904.244	-5.33716	1579.62	46.9008
904.707	1.27974	1580.09	36.4262	904.707	-4.16481	904.707	-1.21795	904.707	-0.92551	1580.09	18.6892	904.707	2.60754	904.707	2.17569	904.707	-3.33495	904.707	-4.3617	904.707	0.61054	1580.09	60.8138
905.17	-1.53014	1580.57	44.7448	905.17	-1.35126	905.17	-0.73695	905.17	-4.64667	1580.57	16.7555	905.17	-1.20282	905.17	1.29268	905.17	-1.41053	905.17	-3.41227	905.17	1.34251	1580.57	56.7577
905.633	-1.85959	1581.04	41.237	905.633	-0.32915	905.633	3.19239	905.633	-5.04797	1581.04	16.7322	905.633	-2.77127	905.633	2.44322	905.633	0.64677	905.633	-6.43203	905.633	-1.09525	1581.04	58.6103
906.095	-2.89242	1581.52	45.8769	906.095	-1.78942	906.095	7.07717	906.095	1.64798	1581.52	15.9457	906.095	-1.11937	906.095	1.99233	906.095	0.08078	906.095	-10.6199	906.095	-0.22039	1581.52	62.1819
906.558	-0.92089	1581.99	41.4871	906.558	-1.98914	906.558	4.32177	906.558	3.97013	1581.99	16.6047	906.558	-2.40879	906.558	5.35054	906.558	2.12171	906.558	-8.8768	906.558	-0.86194	1581.99	56.3628
907.021	0.02606	1582.46	48.9265	907.021	-0.26814	907.021	0.75036	907.021	-3.79236	1582.46	20.1	907.021	-3.89919	907.021	1.27952	907.021	-1.70073	907.021	-4.10806	907.021	-1.82735	1582.46	64.7918
907.484	5.04411	1582.94	47.0202	907.484	0.23234	907.484	5.0335	907.484	2.18581	1582.94	22.6082	907.484	-1.51436	907.484	-0.54121	907.484	-1.73227	907.484	-6.30201	907.484	3.01485	1582.94	64.1773
907.946	4.69163	1583.41	45.2888	907.946	-4.31559	907.946	-4.05956	907.946	6.02101	1583.41	20.8719	907.946	2.11861	907.946	-2.36192	907.946	2.80803	907.946	-1.76473	907.946	0.28441	1583.41	72.7607
908.409	2.90824	1583.89	52.6202	908.409	-1.78576	908.409	1.97844	908.409	2.57791	1583.89	17.5481	908.409	3.09765	908.409	6.10455	908.409	2.42378	908.409	-4.30523	908.409	-0.19032	1583.89	72.0179
908.872	-3.37248	1584.36	48.5889	908.872	0.07225	908.872	1.99692	908.872	0.52424	1584.36	19.8506	908.872	2.00734	908.872	6.41666	908.872	3.94274	908.872	-7.83181	908.872	0.54715	1584.36	69.3557
909.335	-0.73298	1584.83	50.8914	909.335	-1.5833	909.335	1.0819	909.335	0.10618	1584.83	17.6469	909.335	3.80045	909.335	1.55089	909.335	-3.37646	909.335	-7.25804	909.335	0.3628	1584.83	80.1109
909.797	0.20116	1585.31	48.9123	909.797	-4.95394	909.797	-1.11886	909.797	2.40826	1585.31	19.2475	909.797	2.85628	909.797	0.18825	909.797	-4.20491	909.797	-5.4464	909.797	2.97722	1585.31	78.1182
910.26	4.86429	1585.78	43.754	910.26	-3.37763	910.26	-1.28927	910.26	4.50714	1585.78	12.5685	910.26	-0.39296	910.26	0.05291	910.26	1.28412	910.26	-3.11415	910.26	1.85173	1585.78	74.4899
910.723	5.96851	1586.26	41.052	910.723	0.3931	910.723	0.51918	910.723	4.99292	1586.26	14.446	910.723	-2.51958	910.723	-0.00215	910.723	2.34244	910.723	-2.96515	910.723	0.04177	1586.26	67.3676
911.186	0.90486	1586.73	37.6818	911.186	3.17588	911.186	2.02633	911.186	4.59912	1586.73	12.824	911.186	-2.12899	911.186	-0.77126	911.186	-1.76309	911.186	-7.02955	911.186	1.36577	1586.73	71.8525
911.648	0.49511	1587.2	36.237	911.648	3.78141	911.648	2.72897	911.648	2.80557	1587.2	16.5502	911.648	-1.65658	911.648	-1.24385	911.648	-2.60998	911.648	-10.2324	911.648	0.86244	1587.2	75.3134
912.111	-0.1291	1587.68	29.369	912.111	-4.1703	912.111	1.88146	912.111	-0.84752	1587.68	10.1862	912.111	-4.16545	912.111	4.94902	912.111	-1.25319	912.111	-6.15872	912.111	-1.36855	1587.68	72.0747
912.574	-0.91904	1588.15	27.1723	912.574	-2.23817	912.574	-1.98301	912.574	1.10316	1588.15	13.2418	912.574	-3.10232	912.574	1.86631	912.574	-1.89102	912.574	-8.83042	912.574	1.14091	1588.15	75.5165
913.037	-0.01441	1588.63	28.5309	913.037	1.31357	913.037	3.55963	913.037	4.94072	1588.63	9.77022	913.037	0.09334	913.037	6.40924	913.037	1.22781	913.037	-10.6551	913.037	0.72721	1588.63	77.8929
913.499	-1.20775	1589.1	32.4106	913.499	-3.86108	913.499	1.96852	913.499	-1.98681	1589.1	12.0559	913.499	-0.68754	913.499	3.02813	913.499	3.08466	913.499	-6.31651	913.499	2.47086	1589.1	72.0639
913.962	0.20207	1589.57	22.4911	913.962	-3.00287	913.962	2.51325	913.962	-4.70692	1589.57	13.2236	913.962	-2.00674	913.962	4.62167	913.962	-4.1306	913.962	-10.4643	913.962	3.49535	1589.57	61.6922
914.425	2.9833	1590.05	17.3528	914.425	0.2101	914.425	2.01801	914.425	-2.22473	1590.05	10.3617	914.425	0.46986	914.425	5.43127	914.425	2.2751	914.425	-5.43784	914.425	1.60331	1590.05	68.7851
914.888	1.32827	1590.52	16.4906	914.888	3.23451	914.888	4.75452	914.888	0.86683	1590.52	9.54105	914.888	1.06225	914.888	3.10545	914.888	5.53581	914.888	-2.1289	914.888	0.08812	1590.52	68.7066
915.35	-1.22941	1591	18.7102	915.35	2.89566	915.35	2.04179	915.35	-0.67272	1591	8.1607	915.35	0.15097	915.35	3.93422	915.35	3.53189	915.35	-5.37076	915.35	0.44384	1591	61.3582
915.813	-3.03245	1591.47	17.5239	915.813	0.63303	915.813	-3.20031	915.813	-1.38887	1591.47	6.40154	915.813	0.74368	915.813	4.18142	915.813	2.30193	915.813	-8.32224	915.813	0.71056	1591.47	53.5303
916.276	-3.05161	1591.94	10.4481	916.276	-2.20241	916.276	-2.38601	916.276	1.28536	1591.94	8.97901	916.276	1.67057	916.276	2.2047	916.276	1.18465	916.276	-5.73247	916.276	-2.37889	1591.94	49.4875
916.738	-0.15847	1592.42	10.1054	916.738	-3.81427	916.738	1.60952	916.738	1.05186	1592.42	8.10802	916.738	-0.19629	916.738	3.27993	916.738	-1.63836	916.738	-0.77483	916.738	-6.58001	1592.42	51.7214
917.201	0.33686	1592.89	9.41058	917.201	1.4001	917.201	2.30686	917.201	-1.02093	1592.89	7.29003	917.201	-2.35186	917.201	2.83659	917.201	-0.53707	917.201	0.82246	917.201	-4.48156	1592.89	44.5872
917.664	-0.83305	1593.36	8.04846	917.664	1.20563	917.664	5.07835	917.664	0.19187	1593.36	8.16243	917.664	0.0762	917.664	4.52015	917.664	-2.4399	917.664	-6.41895	917.664	-4.99816	1593.36	45.2772
918.127	1.89176	1593.84	3.475	918.127	-2.43808	918.127	-3.11605	918.127	2.70973	1593.84	4.8796	918.127	-1.30543	918.127	4.51683	918.127	1.19617	918.127	-1.53847	918.127	-0.45346	1593.84	47.9159
918.589	3.73062	1594.31	3.64533	918.589	-4.38869	918.589	-4.22351	918.589	-2.34349	1594.31	7.01956	918.589	4.85715	918.589	-1.68721	918.589	2.17462	918.589	-1.74475	918.589	-2.10971	1594.31	42.7449
919.052	0.77158	1594.79	6.73716	919.052	-3.76526	919.052	-1.16102	919.052	-1.41678	1594.79	8.19423	919.052	4.4743	919.052	3.87575	919.052	1.94062	919.052	-7.3632	919.052	0.40287	1594.79	37.221
919.515	0.38523	1595.26	4.3866	919.515	-2.90438	919.515	0.35568	919.515	3.21994	1595.26	1.50393	919.515	-1.13424	919.515	2.68447	919.515	4.97718	919.515	-2.44917	919.515	0.39781	1595.26	35.5886
919.978	-1.28416	1595.73	4.50026	919.978	-1.97041	919.978	1.19635	919.978	0.6725	1595.73	0.08569	919.978	0.95944	919.978	0.27253	919.978	2.31948	919.978	-5.9606	919.978	3.51489	1595.73	35.3586
920.44	-4.5441	1596.21	0.33052	920.44	2.6007	920.44	2.58622	920.44	-1.09266	1596.21	1.03399	920.44	1.02196	920.44	0.02563	920.44	-2.25927	920.44	-4.03196	920.44	5.11904	1596.21	30.3373
920.903	-3.23205	1596.68	-4.42216	920.903	2.43139	920.903	3.57387	920.903	4.19668	1596.68	0.89355	920.903	0.17871	920.903	0.49686	920.903	-4.84274	920.903	2.64987	920.903	4.64013	1596.68	27.4045
921.366	1.96777	1597.16	-3.77329	921.366	-1.58678	921.366	2.20821	921.366	7.46781	1597.16	4.43806	921.366	2.6747	921.366	0.14803	921.366	-3.80702	921.366	-1.10942	921.366	4.63577	1597.16	32.9417
921.829	2.03152	1597.63	1.06351	921.829	0.4076	921.829	0.54377	921.829	1.44912	1597.63	3.15334	921.829	3.26299	921.829	0.00359	921.829	1.11649	921.829	-8.75015	921.829	4.11802	1597.63	26.3716
922.291	-2.61102	1598.1	1.13838	922.291	0.69209	922.291	2.83107	922.291	-1.04468	1598.1	3.63529	922.291	1.05105	922.291	1.14696	922.291	3.81013	922.291	-0.51648	922.291	2.02375	1598.1	17.7238
922.754	1.69495	1598.58	-0.41869	922.754	2.41436	922.754	-0.40683	922.754	4.62755	1598.58	3.09933	922.754	-3.51666	922.754	-0.19575	922.754	-0.85261	922.754	-3.36181	922.754	-0.48215	1598.58	20.3325
923.217	3.51072	1599.05	4.90226	923.217	2.32901	923.217	0.59059	923.217	0.98131	1599.05	1.39009	923.217	6.05374	923.217	3.44172	923.217	2.78502	923.217	2.0932	923.217	4.56493	1599.05	20.4308
923.68	-1.53423	1599.53	11.6592	923.68	0.52223	923.68	2.3042	923.68	3.43549	1599.53	2.78871	923.68	0.74874	923.68	-0.12604	923.68	0.11814	923.68	-0.55745	923.68	0.11031	1599.53	17.3762
924.142	-2.09646	1600	9.29756	924.142	1.13029	924.142	0.13641	924.142	1.45592	1600	2.15412	924.142	-1.47081	924.142	4.33995	924.142	0.62824	924.142	-8.16104	924.142	-2.45844	1600	19.8408
924.605	-0.9343	1600.47	6.0897	924.605	-1.57118	924.605	0.23038	924.605	-0.67996	1600.47	0.83713	924.605	-5.83063	924.605	4.74875	924.605	0.09252	924.605	-6.26021	924.605	1.05956	1600.47	12.5977
925.068	0.14342	1600.95	1.98326	925.068	-3.95356	925.068	1.17095	925.068	0.1015	1600.95	-0.1852	925.068	-2.31347	925.068	6.99462	925.068	2.33855	925.068	-7.40155	925.068	0.07318	1600.95	18.2384
925.531	0.50687	1601.42	2.99056	925.531	1.81429	925.531	3.19777	925.531	2.41982	1601.42	0.66888	925.531	4.16371	925.531	2.49749	925.531	1.33098	925.531	-5.6258	925.531	-0.61692	1601.42	19.0252
925.993	0.22274	1601.9	-3.35467	925.993	4.1313	925.993	5.87671	925.993	5.14478	1601.9	0.25621	925.993	3.97401	925.993	-4.35123	925.993	0.40033	925.993	-1.52762	925.993	2.55571	1601.9	10.6631
926.456	-0.98562	1602.37	-2.15351	926.456	-0.43002	926.456	5.31238	926.456	4.72392	1602.37	3.96147	926.456	1.77183	926.456	-0.36421	926.456	1.59546	926.456	-1.34627	926.456	5.75145	1602.37	12.2127
926.919	-2.67618	1602.84	3.41668	926.919	-0.03845	926.919	2.3747	926.919	1.72162	1602.84	-1.42178	926.919	2.57248	926.919	7.43822	926.919	0.01639	926.919	-4.99511	926.919	4.81375	1602.84	10.0115
927.382	-3.01428	1603.32	2.24428	927.382	3.80373	927.382	3.80404	927.382	3.52272	1603.32	-2.56815	927.382	-1.65839	927.382	0.49431	927.382	-2.19685	927.382	-6.79154	927.382	0.83693	1603.32	9.36847
927.844	-2.51623	1603.79	1.59003	927.844	0.88534	927.844	0.93828	927.844	1.68927	1603.79	-1.64413	927.844	3.22207	927.844	4.41421	927.844	2.62358	927.844	-2.30917	927.844	-1.58409	1603.79	10.0859
928.307	-2.49627	1604.27	7.54959	928.307	-2.67877	928.307	4.53399	928.307	-0.1274	1604.27	2.34813	928.307	-0.39188	928.307	-1.52545	928.307	6.19714	928.307	-5.92751	928.307	5.99531	1604.27	9.50838
928.77	-0.33063	1604.74	0.85028	928.77	1.0409	928.77	4.52788	928.77	-1.04365	1604.74	-2.68675	928.77	-1.30449	928.77	1.20361	928.77	3.97746	928.77	-6.8445	928.77	3.75932	1604.74	12.01
929.232	4.84446	1605.21	4.05656	929.232	-1.21081	929.232	3.60451	929.232	1.1794	1605.21	2.75131	929.232	-1.38519	929.232	0.60499	929.232	1.64717	929.232	-9.42545	929.232	3.10426	1605.21	5.07761
929.695	-1.58026	1605.69	-1.79473	929.695	-0.92549	929.695	2.67029	929.695	4.03682	1605.69	0.76418	929.695	-1.387	929.695	-5.50907	929.695	4.92691	929.695	-4.73592	929.695	0.44458	1605.69	11.4779
930.158	-3.753	1606.16	5.16943	930.158	-0.64994	930.158	-0.20816	930.158	3.55354	1606.16	0.48839	930.158	-3.01244	930.158	2.64711	930.158	3.3109	930.158	0.9808	930.158	-0.15271	1606.16	9.41048
930.621	-3.54395	1606.64	11.4344	930.621	-1.78397	930.621	-0.41161	930.621	2.85568	1606.64	0.94175	930.621	-2.47143	930.621	6.57025	930.621	3.46715	930.621	-5.41993	930.621	0.8741	1606.64	6.354
931.083	-3.84345	1607.11	-1.68878	931.083	1.16341	931.083	1.4529	931.083	3.32803	1607.11	2.41841	931.083	-1.1456	931.083	6.67875	931.083	4.29185	931.083	-9.56544	931.083	-0.84468	1607.11	10.0275
931.546	-1.43326	1607.58	0.53116	931.546	2.59955	931.546	0.92716	931.546	4.23581	1607.58	4.42836	931.546	-1.26865	931.546	5.06499	931.546	0.41685	931.546	-3.83241	931.546	-2.11104	1607.58	-0.59069
932.009	1.803	1608.06	-2.39342	932.009	-1.09041	932.009	-0.00431	932.009	3.56244	1608.06	-1.02696	932.009	-0.52494	932.009	1.62544	932.009	-3.42353	932.009	-1.38367	932.009	-0.3164	1608.06	3.15471
932.472	-0.90728	1608.53	-2.07189	932.472	-0.1876	932.472	3.45714	932.472	0.3941	1608.53	5.85219	932.472	1.85934	932.472	3.98717	932.472	0.70554	932.472	-7.8259	932.472	-0.59216	1608.53	17.0875
932.934	-1.98296	1609	8.26898	932.934	-1.51666	932.934	2.62357	932.934	-0.49437	1609	-0.99881	932.934	-0.57397	932.934	1.91246	932.934	3.63872	932.934	-10.7302	932.934	0.47914	1609	11.1132
933.397	-0.42855	1609.48	-2.45763	933.397	0.55199	933.397	-2.56419	933.397	-1.39979	1609.48	0.83744	933.397	1.56274	933.397	-1.34253	933.397	-0.282	933.397	-8.73485	933.397	-2.93612	1609.48	4.35506
933.86	3.21203	1609.95	-6.91621	933.86	8.74921	933.86	-0.7477	933.86	-7.07949	1609.95	-1.20404	933.86	0.64964	933.86	5.03323	933.86	-1.19647	933.86	-2.36195	933.86	-0.61685	1609.95	8.37797
934.323	3.41909	1610.43	-0.47881	934.323	-1.04568	934.323	1.07591	934.323	-0.32362	1610.43	-3.07808	934.323	-1.12898	934.323	-3.21908	934.323	-1.25256	934.323	-12.341	934.323	-2.68406	1610.43	8.54691
934.785	2.93681	1610.9	-2.31107	934.785	-1.14674	934.785	-0.20192	934.785	-2.28899	1610.9	-2.92477	934.785	-0.63299	934.785	3.9101	934.785	1.06602	934.785	-7.81256	934.785	1.25465	1610.9	2.3127
935.248	-2.00476	1611.37	6.78451	935.248	-2.81598	935.248	0.09542	935.248	0.07268	1611.37	-1.14831	935.248	-3.15009	935.248	2.28161	935.248	3.79714	935.248	-4.63941	935.248	-0.23637	1611.37	2.53125
935.711	-0.03405	1611.85	5.64202	935.711	-0.80815	935.711	0.37504	935.711	0.51075	1611.85	1.76381	935.711	-2.02314	935.711	3.37458	935.711	2.60934	935.711	-5.80683	935.711	0.55988	1611.85	3.846
936.174	1.76248	1612.32	-0.21224	936.174	0.22759	936.174	-0.18288	936.174	0.69562	1612.32	0.66317	936.174	3.16095	936.174	1.30327	936.174	2.1893	936.174	-4.47014	936.174	1.43602	1612.32	3.57402
936.636	-0.23166	1612.8	0.80941	936.636	-2.83272	936.636	-0.63504	936.636	1.55833	1612.8	-1.2125	936.636	4.88962	936.636	-0.92007	936.636	4.01331	936.636	-2.45274	936.636	0.09401	1612.8	10.7626
937.099	-0.93722	1613.27	-0.11528	937.099	-4.0682	937.099	0.3906	937.099	-0.12565	1613.27	-2.45553	937.099	1.57693	937.099	2.05178	937.099	3.48349	937.099	-4.04199	937.099	-1.21336	1613.27	7.50666
937.562	-0.10796	1613.74	-5.63139	937.562	-0.56287	937.562	2.33462	937.562	-3.14917	1613.74	3.3148	937.562	-0.17041	937.562	4.6138	937.562	0.15885	937.562	-4.06225	937.562	-1.65278	1613.74	4.02639
938.025	-2.25395	1614.22	2.32638	938.025	0.34433	938.025	1.92863	938.025	-0.99532	1614.22	-1.07935	938.025	0.34454	938.025	7.4196	938.025	-0.23131	938.025	0.68058	938.025	-2.77862	1614.22	5.01283
938.487	-5.31099	1614.69	8.08637	938.487	1.04501	938.487	-0.3872	938.487	5.19728	1614.69	-2.11305	938.487	-0.69156	938.487	2.65468	938.487	-1.85463	938.487	-6.1956	938.487	-5.85383	1614.69	7.44404
938.95	-1.30269	1615.17	6.35679	938.95	-0.70929	938.95	2.3535	938.95	0.82126	1615.17	-1.3021	938.95	2.05345	938.95	6.31377	938.95	3.63582	938.95	-8.03301	938.95	2.79444	1615.17	-3.37076
939.413	-3.04614	1615.64	0.23301	939.413	-0.73921	939.413	4.09243	939.413	0.75222	1615.64	-2.70625	939.413	-3.30004	939.413	1.87069	939.413	3.71258	939.413	-11.6603	939.413	1.11876	1615.64	-0.4247
939.876	3.23024	1616.11	0.42905	939.876	2.49821	939.876	-0.50103	939.876	2.36772	1616.11	-0.40352	939.876	-1.47879	939.876	4.60229	939.876	-1.61249	939.876	-4.77778	939.876	-1.5198	1616.11	2.94508
940.338	-1.03757	1616.59	-3.98019	940.338	4.63251	940.338	-0.18001	940.338	1.29648	1616.59	3.01709	940.338	-0.91202	940.338	2.46736	940.338	2.60601	940.338	-3.80065	940.338	-2.81517	1616.59	1.8611
940.801	0.55926	1617.06	-4.48993	940.801	-2.42896	940.801	1.57772	940.801	1.86558	1617.06	1.22865	940.801	-0.27682	940.801	3.90177	940.801	4.34227	940.801	-9.18049	940.801	-0.54907	1617.06	2.10883
941.264	2.52184	1617.54	1.15523	941.264	-3.50278	941.264	5.01305	941.264	2.50388	1617.54	-3.01206	941.264	-0.20005	941.264	4.24934	941.264	4.44532	941.264	-6.58527	941.264	0.34801	1617.54	0.4055
941.726	-0.89318	1618.01	2.444	941.726	-2.70088	941.726	4.94116	941.726	2.49843	1618.01	0.02539	941.726	0.26756	941.726	3.34709	941.726	4.4347	941.726	-2.55943	941.726	0.81942	1618.01	-2.41938
942.189	-1.12879	1618.48	1.73332	942.189	-3.31626	942.189	-0.00959	942.189	2.49299	1618.48	-0.8769	942.189	0.70445	942.189	2.59117	942.189	1.70625	942.189	-2.72671	942.189	2.09671	1618.48	1.94227
942.652	3.73421	1618.96	-1.20989	942.652	1.55785	942.652	-2.30276	942.652	2.48754	1618.96	-2.66999	942.652	0.66101	942.652	1.04939	942.652	-1.01926	942.652	-1.52712	942.652	1.98421	1618.96	-0.30544
943.115	0.39293	1619.43	-1.75648	943.115	6.19084	943.115	1.43917	943.115	2.32491	1619.43	0.20285	943.115	1.46742	943.115	0.3371	943.115	2.23593	943.115	-0.92833	943.115	1.49081	1619.43	1.80012
943.577	-2.98709	1619.91	-1.29788	943.577	1.55209	943.577	2.11389	943.577	1.58728	1619.91	0.80433	943.577	-0.57689	943.577	0.10191	943.577	2.79999	943.577	-4.58531	943.577	3.99268	1619.91	6.04056
944.04	-0.7099	1620.38	-1.6586	944.04	-2.80596	944.04	1.22699	944.04	0.60188	1620.38	-0.75486	944.04	2.04154	944.04	-1.50975	944.04	3.53494	944.04	-7.93601	944.04	4.60231	1620.38	3.8217
944.503	-1.62681	1620.85	-5.72798	944.503	-0.90477	944.503	1.31443	944.503	-2.14043	1620.85	1.04762	944.503	1.12744	944.503	3.04837	944.503	-0.63412	944.503	-2.46847	944.503	-3.11108	1620.85	0.70261
944.966	-0.50256	1621.33	-4.02516	944.966	-0.01224	944.966	2.17071	944.966	-4.22057	1621.33	0.00974	944.966	-2.35682	944.966	8.46383	944.966	-0.03519	944.966	-2.14017	944.966	-2.34418	1621.33	-2.99048
945.428	5.07464	1621.8	1.97439	945.428	0.95132	945.428	5.30542	945.428	0.8385	1621.8	-2.60893	945.428	0.91352	945.428	5.47501	945.428	2.84786	945.428	-7.52999	945.428	-2.14069	1621.8	-7.99068
945.891	5.74001	1622.27	3.89602	945.891	0.45308	945.891	6.88366	945.891	3.97326	1622.27	-2.24637	945.891	0.34393	945.891	0.89519	945.891	0.93065	945.891	-12.5745	945.891	0.5925	1622.27	-3.36216
946.354	2.30793	1622.75	4.95905	946.354	-1.63649	946.354	4.26348	946.354	3.47413	1622.75	-0.71691	946.354	0.45509	946.354	2.90303	946.354	0.52262	946.354	-12.3641	946.354	-0.81154	1622.75	-0.16551
946.817	-0.72724	1623.22	4.02173	946.817	-2.29984	946.817	5.86513	946.817	1.13272	1623.22	1.98143	946.817	0.28798	946.817	3.26731	946.817	0.3632	946.817	-9.63257	946.817	-0.5608	1623.22	0.80484
947.279	-0.27202	1623.7	-0.8238	947.279	-2.70322	947.279	4.98822	947.279	-1.71218	1623.7	2.21144	947.279	-1.3061	947.279	0.03164	947.279	3.48519	947.279	-6.04531	947.279	-0.11758	1623.7	0.12541
947.742	1.66791	1624.17	1.9419	947.742	-2.20746	947.742	-1.13048	947.742	-2.21158	1624.17	3.1967	947.742	-1.43699	947.742	-0.6756	947.742	4.91338	947.742	-5.21851	947.742	-2.99603	1624.17	-2.94554
948.205	0.90135	1624.64	4.18867	948.205	0.07118	948.205	-0.48488	948.205	0.22576	1624.64	1.26089	948.205	-1.23725	948.205	0.53855	948.205	-0.45966	948.205	-6.54948	948.205	-3.8551	1624.64	-1.24617
948.668	-0.49234	1625.12	-0.30864	948.668	-2.91736	948.668	3.67201	948.668	0.15271	1625.12	0.09118	948.668	-5.69429	948.668	-1.36324	948.668	3.3848	948.668	0.26937	948.668	-0.86576	1625.12	-4.07088
949.13	3.12649	1625.59	4.79531	949.13	-2.59121	949.13	5.82589	949.13	2.45383	1625.59	1.65946	949.13	-1.86376	949.13	0.37648	949.13	-4.42447	949.13	-4.93979	949.13	2.08056	1625.59	1.02719
949.593	-2.7047	1626.07	-0.1145	949.593	1.05573	949.593	2.16837	949.593	0.41587	1626.07	2.59531	949.593	-0.95271	949.593	1.28601	949.593	1.04948	949.593	-13.1617	949.593	-6.13947	1626.07	2.63806
950.056	3.64668	1626.54	3.50475	950.056	-3.49124	950.056	-5.15249	950.056	-0.51169	1626.54	0.12231	950.056	-1.86213	950.056	-3.27331	950.056	-0.75092	950.056	-10.472	950.056	2.0246	1626.54	3.62493
950.519	-0.37911	1627.01	2.67525	950.519	-3.86186	950.519	0.000688103	950.519	2.69661	1627.01	-0.39598	950.519	-0.30102	950.519	-1.23992	950.519	2.01386	950.519	-2.7858	950.519	-0.49028	1627.01	7.06733
950.981	-0.90866	1627.49	-2.19121	950.981	-1.63542	950.981	5.58967	950.981	1.91259	1627.49	3.27126	950.981	0.40333	950.981	2.97284	950.981	-1.05898	950.981	-6.38994	950.981	2.16687	1627.49	0.98607
951.444	1.46124	1627.96	-1.47635	951.444	5.68691	951.444	5.81752	951.444	2.69251	1627.96	1.79325	951.444	5.76169	951.444	5.58563	951.444	0.90127	951.444	-8.8811	951.444	6.62354	1627.96	0.59254
951.907	1.83991	1628.44	-0.37652	951.907	5.72801	951.907	2.2763	951.907	2.80992	1628.44	-3.77692	951.907	3.40775	951.907	6.84257	951.907	3.4423	951.907	-4.6834	951.907	6.64197	1628.44	2.59994
952.37	2.20654	1628.91	-1.93946	952.37	1.15751	952.37	1.5652	952.37	1.51515	1628.91	-1.38525	952.37	0.25809	952.37	4.85142	952.37	2.39618	952.37	-4.14221	952.37	2.44079	1628.91	0.52429
952.832	2.1897	1629.38	-9.20483	952.832	0.67442	952.832	1.95118	952.832	2.58991	1629.38	5.3025	952.832	2.03029	952.832	1.86808	952.832	0.22155	952.832	-4.05249	952.832	1.33498	1629.38	0.81995
953.295	-0.44401	1629.86	-1.11092	953.295	0.94072	953.295	2.04587	953.295	5.5181	1629.86	-0.53023	953.295	1.49589	953.295	2.2008	953.295	-0.3825	953.295	1.99757	953.295	2.46118	1629.86	0.18181
953.758	-1.6426	1630.33	-6.4464	953.758	-2.76536	953.758	5.66568	953.758	4.67743	1630.33	1.89209	953.758	-2.62856	953.758	3.58113	953.758	-0.51395	953.758	4.06273	953.758	-0.66149	1630.33	0.8452
954.221	2.4182	1630.81	-1.42233	954.221	1.47087	954.221	2.8899	954.221	2.38381	1630.81	0.31264	954.221	-1.05383	954.221	1.77598	954.221	0.04596	954.221	1.02081	954.221	2.85513	1630.81	2.78028
954.683	3.31579	1631.28	-6.9647	954.683	4.05189	954.683	-4.46431	954.683	2.72939	1631.28	2.09618	954.683	1.60105	954.683	4.67569	954.683	5.67768	954.683	-3.27024	954.683	3.00803	1631.28	9.78718
955.146	-1.27458	1631.75	-5.07173	955.146	3.04877	955.146	2.86679	955.146	5.26761	1631.75	3.15109	955.146	2.9902	955.146	1.3459	955.146	-0.22607	955.146	-3.27643	955.146	-2.08634	1631.75	2.23792
955.609	-4.96001	1632.23	4.97086	955.609	-2.30838	955.609	-0.38742	955.609	4.44772	1632.23	-0.83175	955.609	0.79516	955.609	4.79661	955.609	-3.06038	955.609	-1.50794	955.609	2.20014	1632.23	-1.10479
956.071	0.21382	1632.7	0.89053	956.071	1.10345	956.071	3.90986	956.071	1.2952	1632.7	2.07631	956.071	3.33773	956.071	2.83145	956.071	1.77208	956.071	0.31949	956.071	1.95491	1632.7	6.8919
956.534	-2.28727	1633.18	4.71088	956.534	-1.56058	956.534	-2.12596	956.534	1.98768	1633.18	-1.2486	956.534	3.65347	956.534	3.67752	956.534	-0.56345	956.534	-4.05769	956.534	-5.75346	1633.18	-0.33849
956.997	-2.30122	1633.65	2.40674	956.997	0.1626	956.997	-0.52294	956.997	-0.12615	1633.65	0.7392	956.997	2.2421	956.997	4.23725	956.997	3.08223	956.997	-5.53261	956.997	-0.83056	1633.65	-4.91858
957.46	0.76261	1634.12	-2.66951	957.46	0.90196	957.46	-2.28074	957.46	0.50501	1634.12	-4.54875	957.46	-1.23524	957.46	2.59013	957.46	3.04533	957.46	-7.49913	957.46	0.4584	1634.12	-1.77405
957.922	0.53499	1634.6	-0.15243	957.922	0.96148	957.922	-4.00319	957.922	3.69823	1634.6	-0.88398	957.922	-2.57047	957.922	2.62099	957.922	1.9762	957.922	-7.9232	957.922	-2.46702	1634.6	1.88516
958.385	0.8301	1635.07	-6.15883	958.385	-0.98591	958.385	-2.99941	958.385	5.38821	1635.07	1.99601	958.385	-2.06105	958.385	4.22726	958.385	1.68887	958.385	-3.66853	958.385	0.86635	1635.07	1.87887
958.848	3.10873	1635.55	4.7378	958.848	-5.10414	958.848	-4.89952	958.848	5.22844	1635.55	-4.15386	958.848	-2.39428	958.848	3.33873	958.848	-1.88273	958.848	-1.9816	958.848	5.71486	1635.55	1.31835
959.311	-1.83041	1636.02	-2.21504	959.311	-2.72139	959.311	-4.53686	959.311	4.72784	1636.02	2.06992	959.311	-0.04573	959.311	1.43038	959.311	-2.99011	959.311	-6.44422	959.311	2.32392	1636.02	2.95766
959.773	-1.40584	1636.49	-6.22616	959.773	-1.42814	959.773	-2.51388	959.773	4.72264	1636.49	-0.2009	959.773	3.36849	959.773	2.0904	959.773	-2.92142	959.773	-0.22648	959.773	-0.57169	1636.49	-0.12184
960.236	1.42017	1636.97	-1.78537	960.236	2.22025	960.236	0.13285	960.236	-0.51441	1636.97	-0.41075	960.236	2.47374	960.236	1.33694	960.236	-2.34805	960.236	-6.50855	960.236	3.98267	1636.97	1.7362
960.699	-1.33754	1637.44	3.7557	960.699	5.80502	960.699	2.87984	960.699	4.06863	1637.44	-2.67172	960.699	2.02831	960.699	4.08671	960.699	-0.51583	960.699	-10.1855	960.699	-2.44558	1637.44	-4.65123
961.162	-2.67305	1637.91	4.67672	961.162	3.3436	961.162	-0.49371	961.162	0.77837	1637.91	0.68772	961.162	-0.61198	961.162	2.46162	961.162	2.56058	961.162	-7.73844	961.162	0.27238	1637.91	0.7637
961.624	2.67738	1638.39	4.74423	961.624	4.53791	961.624	2.15204	961.624	4.21491	1638.39	-1.14535	961.624	1.75705	961.624	8.52498	961.624	5.81196	961.624	-1.04213	961.624	1.9313	1638.39	2.5325
962.087	0.18145	1638.86	5.73041	962.087	2.83803	962.087	5.17288	962.087	1.73356	1638.86	-1.51607	962.087	2.48631	962.087	7.38043	962.087	2.63267	962.087	-2.8946	962.087	2.95725	1638.86	-0.67983
962.55	2.0125	1639.34	-6.71479	962.55	-4.83519	962.55	1.04416	962.55	0.39425	1639.34	1.56412	962.55	0.94047	962.55	3.71034	962.55	0.09637	962.55	-1.88856	962.55	-1.7261	1639.34	-2.77116
963.013	3.05769	1639.81	4.33058	963.013	-5.25236	963.013	-1.48933	963.013	2.08691	1639.81	0.84172	963.013	-1.07564	963.013	1.11904	963.013	1.93386	963.013	-3.60654	963.013	-1.28974	1639.81	0.69401
963.475	4.84937	1640.28	-0.03561	963.475	-1.11278	963.475	-0.12579	963.475	3.3663	1640.28	-1.39692	963.475	0.48453	963.475	2.00489	963.475	3.33114	963.475	-5.4808	963.475	3.29937	1640.28	-4.75063
963.938	3.45394	1640.76	-4.31278	963.938	-0.71598	963.938	0.22081	963.938	1.38662	1640.76	-1.72623	963.938	0.33949	963.938	4.18733	963.938	0.85464	963.938	-4.7642	963.938	3.01425	1640.76	-0.86433
964.401	-3.17986	1641.23	-2.37488	964.401	-1.14891	964.401	-0.47397	964.401	-0.84697	1641.23	0.48248	964.401	-3.29267	964.401	3.04169	964.401	-1.16825	964.401	-4.54358	964.401	-0.64103	1641.23	2.15217
964.864	1.00344	1641.71	-5.14092	964.864	0.94443	964.864	0.56376	964.864	1.24982	1641.71	0.36547	964.864	1.09014	964.864	1.60099	964.864	2.1013	964.864	-4.02973	964.864	0.28495	1641.71	0.78287
965.326	4.68284	1642.18	-0.65669	965.326	0.76474	965.326	-0.96688	965.326	0.42059	1642.18	-1.17658	965.326	1.47365	965.326	6.47056	965.326	5.9461	965.326	-10.5305	965.326	2.50106	1642.18	1.86204
965.789	6.08264	1642.65	0.47468	965.789	-0.97111	965.789	-1.09952	965.789	0.25133	1642.65	-1.22302	965.789	1.41833	965.789	1.0658	965.789	1.35157	965.789	-11.1664	965.789	1.34178	1642.65	-0.04371
966.252	5.51129	1643.13	-4.06279	966.252	1.86077	966.252	-2.02388	966.252	1.16414	1643.13	1.60291	966.252	0.05439	966.252	-1.69226	966.252	-3.24283	966.252	-4.74487	966.252	4.50555	1643.13	-0.06243
966.715	3.74041	1643.6	-0.3903	966.715	-1.55596	966.715	1.48959	966.715	0.53223	1643.6	0.78631	966.715	1.72289	966.715	3.38158	966.715	3.85469	966.715	-7.03839	966.715	3.39854	1643.6	0.12775
967.177	0.02517	1644.08	7.91525	967.177	-3.66965	967.177	-0.42053	967.177	-1.93511	1644.08	1.91555	967.177	-0.78409	967.177	3.87049	967.177	3.04109	967.177	-6.6506	967.177	-1.94956	1644.08	1.13007
967.64	1.89585	1644.55	5.2296	967.64	0.11376	967.64	-1.01587	967.64	1.63419	1644.55	2.43487	967.64	-0.83305	967.64	4.75202	967.64	0.01435	967.64	0.57991	967.64	2.26895	1644.55	2.23093
968.103	4.55818	1645.02	8.07564	968.103	1.33062	968.103	-2.85024	968.103	1.41545	1645.02	2.86139	968.103	0.08238	968.103	3.91819	968.103	-0.43074	968.103	-0.1674	968.103	0.64925	1645.02	5.56246
968.565	2.57511	1645.5	4.2057	968.565	-0.62827	968.565	-4.05253	968.565	2.98373	1645.5	2.07808	968.565	-0.07497	968.565	2.08215	968.565	0.786	968.565	-5.13577	968.565	-1.27288	1645.5	0.75106
969.028	2.78806	1645.97	0.02688	969.028	-0.66716	969.028	-2.74847	969.028	6.20634	1645.97	-1.00084	969.028	0.36433	969.028	4.77138	969.028	1.50973	969.028	-5.65191	969.028	0.09199	1645.97	-0.48607
969.491	1.24274	1646.45	-2.1009	969.491	-0.17586	969.491	0.00117	969.491	6.51346	1646.45	2.12166	969.491	0.90676	969.491	4.69335	969.491	1.1354	969.491	-4.58195	969.491	-1.78689	1646.45	-1.28136
969.954	-4.91603	1646.92	-6.65622	969.954	-1.54538	969.954	1.88156	969.954	4.23817	1646.92	1.84354	969.954	0.83814	969.954	-1.70129	969.954	2.07187	969.954	-4.9242	969.954	-4.51259	1646.92	-1.43712
970.416	-0.06742	1647.39	-2.05647	970.416	-0.31337	970.416	0.67022	970.416	1.13671	1647.39	-0.13673	970.416	1.53979	970.416	1.54946	970.416	5.23212	970.416	-1.38994	970.416	0.76502	1647.39	-1.97116
970.879	-0.48744	1647.87	4.67346	970.879	-1.28795	970.879	-3.55033	970.879	0.06055	1647.87	-2.43484	970.879	-3.6637	970.879	3.38259	970.879	2.7954	970.879	-2.48702	970.879	-0.53024	1647.87	-1.39154
971.342	0.06394	1648.34	6.74704	971.342	-2.89936	971.342	-0.1329	971.342	-0.66989	1648.34	-7.35823	971.342	-1.05281	971.342	4.79382	971.342	4.68425	971.342	-2.41761	971.342	1.37137	1648.34	0.31477
971.805	0.41106	1648.82	-2.78822	971.805	0.68994	971.805	-0.04479	971.805	-1.80237	1648.82	1.57743	971.805	-1.52931	971.805	-3.4792	971.805	-1.23045	971.805	-0.58609	971.805	-4.55978	1648.82	0.84447
972.267	0.42303	1649.29	-1.57079	972.267	4.43464	972.267	0.73924	972.267	-4.28902	1649.29	0.18152	972.267	-1.5535	972.267	3.68001	972.267	-2.88379	972.267	-6.63386	972.267	1.28456	1649.29	-4.97916
972.73	0.90669	1649.76	5.98943	972.73	0.98373	972.73	0.05377	972.73	-2.4457	1649.76	-2.28233	972.73	-1.93775	972.73	4.25504	972.73	-0.26054	972.73	-9.88519	972.73	-1.8037	1649.76	0.73651
973.193	-0.11594	1650.24	0.93204	973.193	-0.12811	973.193	1.32993	973.193	-1.71118	1650.24	-0.3474	973.193	2.92395	973.193	2.70234	973.193	2.91635	973.193	-8.39036	973.193	0.69364	1650.24	-0.94672
973.656	-1.84728	1650.71	-0.04149	973.656	4.86741	973.656	4.3837	973.656	0.86216	1650.71	0.84794	973.656	1.49199	973.656	0.23275	973.656	-1.38658	973.656	-2.49837	973.656	0.54138	1650.71	-4.96251
974.118	-0.96035	1651.18	-0.81436	974.118	5.1604	974.118	2.55637	974.118	3.31039	1651.18	-1.86902	974.118	0.52932	974.118	1.83927	974.118	-1.56364	974.118	-3.89064	974.118	3.15893	1651.18	-0.65727
974.581	-0.23929	1651.66	-0.08306	974.581	2.92153	974.581	2.17919	974.581	1.33821	1651.66	0.3116	974.581	-0.17281	974.581	3.18624	974.581	2.75436	974.581	-5.68751	974.581	5.88036	1651.66	0.63011
975.044	-1.98167	1652.13	2.90045	975.044	4.43652	975.044	4.49807	975.044	0.09174	1652.13	0.91033	975.044	-1.28803	975.044	0.96786	975.044	3.97769	975.044	-1.26358	975.044	4.0609	1652.13	-5.2289
975.507	-3.1298	1652.61	0.16803	975.507	5.40371	975.507	3.24562	975.507	3.92049	1652.61	3.35101	975.507	-1.09227	975.507	1.47618	975.507	3.18694	975.507	0.07898	975.507	0.38997	1652.61	0.66837
975.969	-1.05101	1653.08	2.78406	975.969	2.70157	975.969	2.74567	975.969	4.84157	1653.08	-1.96875	975.969	-1.51447	975.969	6.23766	975.969	4.24844	975.969	-4.39617	975.969	-1.66238	1653.08	1.5539
976.432	2.51651	1653.55	-2.03487	976.432	5.4985	976.432	5.66096	976.432	3.22508	1653.55	1.33009	976.432	5.60692	976.432	3.99248	976.432	2.50935	976.432	-1.18578	976.432	0.30673	1653.55	-1.06049
976.895	3.24788	1654.03	-1.35091	976.895	2.51558	976.895	4.41664	976.895	3.77213	1654.03	0.38228	976.895	3.1037	976.895	9.41657	976.895	5.93815	976.895	-7.56754	976.895	-4.70057	1654.03	1.05813
977.358	1.06149	1654.5	4.7464	977.358	-3.97965	977.358	-1.90498	977.358	-1.51963	1654.5	-0.18106	977.358	-2.39188	977.358	4.26105	977.358	-2.82429	977.358	-7.57374	977.358	-1.54583	1654.5	3.43421
977.82	-1.34216	1654.98	-5.26768	977.82	2.1041	977.82	-3.98914	977.82	5.21159	1654.98	-4.02151	977.82	-3.46432	977.82	2.30928	977.82	-2.6133	977.82	-3.13444	977.82	0.82122	1654.98	1.78354
978.283	0.47922	1655.45	-6.37895	978.283	0.38817	978.283	-0.99404	978.283	4.63424	1655.45	0.36329	978.283	4.11805	978.283	2.08415	978.283	-0.12787	978.283	-1.77753	978.283	-2.94334	1655.45	0.68524
978.746	-0.47467	1655.92	-4.57914	978.746	4.20755	978.746	-2.40985	978.746	1.22466	1655.92	3.1517	978.746	2.66275	978.746	4.98123	978.746	2.93289	978.746	-3.76763	978.746	-2.12807	1655.92	-4.04878
979.209	2.18865	1656.4	-4.22113	979.209	0.08497	979.209	0.62063	979.209	0.05734	1656.4	3.82675	979.209	0.7758	979.209	2.21621	979.209	1.66392	979.209	-3.95496	979.209	-0.17179	1656.4	-2.0772
979.671	0.0242	1656.87	5.70008	979.671	-1.48815	979.671	1.06378	979.671	0.61506	1656.87	1.38315	979.671	-0.41785	979.671	-1.61531	979.671	0.68102	979.671	-6.42049	979.671	3.66217	1656.87	3.02414
980.134	-2.37341	1657.35	3.12243	980.134	0.78351	980.134	0.70882	980.134	3.07876	1657.35	1.17879	980.134	-0.35439	980.134	-0.52496	980.134	0.86726	980.134	-7.64921	980.134	4.15884	1657.35	0.82105
980.597	0.7304	1657.82	-2.12728	980.597	0.63282	980.597	2.93629	980.597	3.1852	1657.82	1.80968	980.597	0.61974	980.597	1.27066	980.597	-0.90235	980.597	-4.22656	980.597	0.66353	1657.82	-5.61529
981.06	4.33525	1658.29	-3.75737	981.06	-0.24714	981.06	2.18977	981.06	0.35371	1658.29	-2.97752	981.06	-0.82636	981.06	1.01861	981.06	-1.34567	981.06	-3.16843	981.06	0.75069	1658.29	-0.28203
981.522	3.14116	1658.77	3.97668	981.522	1.35764	981.522	-3.27119	981.522	1.03012	1658.77	2.31727	981.522	-3.99102	981.522	3.53664	981.522	3.42416	981.522	-8.15369	981.522	3.74698	1658.77	-0.64183
981.985	0.20845	1659.24	0.97131	981.985	-0.23876	981.985	-2.33472	981.985	0.27478	1659.24	-0.16022	981.985	-2.5462	981.985	4.74333	981.985	3.17491	981.985	-6.63567	981.985	-1.14974	1659.24	-0.50211
982.448	4.81961	1659.72	-0.79916	982.448	-0.45738	982.448	2.577	982.448	-3.38639	1659.72	-2.48507	982.448	-4.52621	982.448	3.05419	982.448	1.63072	982.448	-6.42118	982.448	2.83972	1659.72	4.8861
982.91	3.32725	1660.19	-0.87361	982.91	-3.13995	982.91	0.82532	982.91	1.20793	1660.19	-0.06967	982.91	2.35636	982.91	3.05087	982.91	-1.13231	982.91	-3.66751	982.91	0.07551	1660.19	-0.51873
983.373	-0.69135	1660.66	2.60508	983.373	2.23625	983.373	-0.10655	983.373	-2.41892	1660.66	1.47133	983.373	-0.77886	983.373	4.87445	983.373	1.18937	983.373	-2.7408	983.373	-0.45052	1660.66	-2.70592
983.836	0.91079	1661.14	5.22246	983.836	1.07638	983.836	3.88283	983.836	0.37461	1661.14	1.93114	983.836	1.82126	983.836	3.89978	983.836	-1.92568	983.836	4.84104	983.836	4.49853	1661.14	-1.37142
984.299	3.267	1661.61	2.71545	984.299	0.05515	984.299	1.76726	984.299	0.24699	1661.61	0.03945	984.299	-2.10331	984.299	-0.55496	984.299	2.23329	984.299	-1.17123	984.299	-0.51049	1661.61	2.14587
984.761	0.56764	1662.09	1.16295	984.761	0.43338	984.761	0.71992	984.761	2.67027	1662.09	0.28327	984.761	1.75416	984.761	2.05495	984.761	6.89308	984.761	-5.01197	984.761	-0.80392	1662.09	2.58595
985.224	-0.27365	1662.56	0.12119	985.224	0.72999	985.224	2.44913	985.224	2.21735	1662.56	2.90068	985.224	1.44715	985.224	3.44449	985.224	3.09119	985.224	-5.67903	985.224	4.16241	1662.56	-2.15798
985.687	1.81894	1663.03	-5.07048	985.687	2.25542	985.687	-0.91587	985.687	5.17636	1663.03	0.32806	985.687	2.20728	985.687	4.05082	985.687	-0.38325	985.687	-3.64537	985.687	8.27942	1663.03	-4.7053
986.15	2.69192	1663.51	-6.33659	986.15	1.18828	986.15	-2.33296	986.15	6.63137	1663.51	-1.94912	986.15	1.90947	986.15	4.17061	986.15	1.11149	986.15	-4.26227	986.15	6.47641	1663.51	-2.57326
986.612	1.33681	1663.98	2.23011	986.612	-1.53253	986.612	1.6616	986.612	4.50389	1663.98	-1.77647	986.612	-0.36103	986.612	2.33145	986.612	2.67269	986.612	-8.04401	986.612	-0.99258	1663.98	3.09121
987.075	-0.09362	1664.45	-1.06361	987.075	0.00254	987.075	0.616	987.075	5.69166	1664.45	3.07536	987.075	2.50069	987.075	1.28762	987.075	1.70164	987.075	-7.63697	987.075	-4.18583	1664.45	6.91012
987.538	0.01035	1664.93	-6.13516	987.538	0.04813	987.538	-1.68679	987.538	1.3951	1664.93	4.91444	987.538	1.94807	987.538	2.50908	987.538	0.37785	987.538	-5.6455	987.538	3.9741	1664.93	4.07202
988.001	3.74173	1665.4	-1.15752	988.001	-2.89497	988.001	1.27231	988.001	-1.48424	1665.4	1.8935	988.001	3.84744	988.001	4.78882	988.001	2.65926	988.001	-9.71619	988.001	-0.6492	1665.4	-0.94229
988.463	-5.65499	1665.88	-4.14441	988.463	-0.16178	988.463	5.72085	988.463	3.1471	1665.88	1.11386	988.463	-0.54665	988.463	5.98303	988.463	1.544	988.463	-9.6108	988.463	-1.51816	1665.88	5.73886
988.926	-2.90918	1666.35	-3.61356	988.926	4.4178	988.926	8.46516	988.926	2.22485	1666.35	-3.40174	988.926	1.75879	988.926	5.06289	988.926	7.04168	988.926	-5.94976	988.926	-0.60571	1666.35	0.00564
989.389	2.976	1666.82	-1.17701	989.389	1.30665	989.389	2.56988	989.389	1.2991	1666.82	2.43254	989.389	3.62615	989.389	7.2766	989.389	2.18024	989.389	-7.46479	989.389	4.24585	1666.82	-3.16432
989.852	3.07895	1667.3	-6.67031	989.852	1.55992	989.852	3.19023	989.852	2.73007	1667.3	-4.86122	989.852	-0.03418	989.852	2.42109	989.852	-3.3471	989.852	-4.59816	989.852	2.63357	1667.3	-4.15994
990.314	3.56638	1667.77	-1.09279	990.314	0.2943	990.314	1.56612	990.314	2.28684	1667.77	-1.22651	990.314	-0.40114	990.314	1.70396	990.314	1.32095	990.314	1.90358	990.314	3.01065	1667.77	-1.929
990.777	0.33324	1668.25	-0.7971	990.777	0.93049	990.777	-1.23625	990.777	0.66714	1668.25	0.60524	990.777	-0.73633	990.777	2.62132	990.777	1.28623	990.777	-2.02369	990.777	0.29698	1668.25	5.68893
991.24	0.97274	1668.72	6.54097	991.24	2.21978	991.24	0.33963	991.24	2.23119	1668.72	-2.48125	991.24	1.62803	991.24	5.18227	991.24	0.88685	991.24	-2.26929	991.24	-2.66786	1668.72	0.27641
991.703	1.6501	1669.19	-2.28642	991.703	0.80054	991.703	2.12765	991.703	0.76397	1669.19	-7.95344	991.703	2.02013	991.703	4.65394	991.703	-0.07893	991.703	-0.96807	991.703	-4.97678	1669.19	2.46104
992.165	-0.78167	1669.67	-0.000860619	992.165	-1.30272	992.165	2.7444	992.165	-0.69557	1669.67	-4.9203	992.165	-0.5001	992.165	2.36968	992.165	-2.21514	992.165	-5.46956	992.165	-5.03942	1669.67	-4.30385
992.628	-2.20374	1670.14	-7.65168	992.628	-1.58603	992.628	3.38857	992.628	1.90099	1670.14	2.13085	992.628	-1.42279	992.628	2.36847	992.628	-1.43235	992.628	-9.47188	992.628	-2.4169	1670.14	-3.54971
993.091	-2.17179	1670.62	-6.76721	993.091	-2.3459	993.091	0.67859	993.091	0.20521	1670.62	0.12947	993.091	-0.9822	993.091	1.20487	993.091	0.44345	993.091	-6.9665	993.091	-1.02862	1670.62	-3.35152
993.554	0.70892	1671.09	-0.90527	993.554	-1.89237	993.554	0.95383	993.554	3.77386	1671.09	-2.13762	993.554	2.87984	993.554	3.1605	993.554	1.36844	993.554	-0.79052	993.554	2.10945	1671.09	-2.18775
994.016	-1.73498	1671.56	-3.77482	994.016	0.65865	994.016	2.70942	994.016	3.44017	1671.56	1.24836	994.016	2.77302	994.016	9.55554	994.016	4.74216	994.016	-0.79671	994.016	0.57819	1671.56	1.52053
994.479	4.1399	1672.04	6.57861	994.479	-0.34882	994.479	4.64005	994.479	7.83176	1672.04	1.78969	994.479	1.3742	994.479	4.02534	994.479	4.33958	994.479	-0.80291	994.479	2.92258	1672.04	1.79215
994.942	-1.27223	1672.51	1.98317	994.942	3.36316	994.942	2.8312	994.942	3.52131	1672.51	-0.91901	994.942	6.82669	994.942	3.05285	994.942	-0.22515	994.942	-3.20529	994.942	6.58865	1672.51	-3.15999
995.404	2.33861	1672.99	1.12332	995.404	1.2327	995.404	3.47736	995.404	0.60537	1672.99	0.58882	995.404	2.3801	995.404	4.61964	995.404	4.66456	995.404	-7.06922	995.404	1.50651	1672.99	0.11633
995.867	0.18817	1673.46	0.38815	995.867	-2.34968	995.867	1.31563	995.867	-0.08201	1673.46	-3.39725	995.867	3.60361	995.867	4.95767	995.867	3.93478	995.867	-9.3211	995.867	1.13402	1673.46	2.23884
996.33	4.29439	1673.93	-2.68341	996.33	-0.69289	996.33	3.28635	996.33	3.21118	1673.93	2.21608	996.33	1.34374	996.33	6.29647	996.33	2.65168	996.33	-10.4987	996.33	1.07774	1673.93	-3.66821
996.793	6.79535	1674.41	-2.18237	996.793	6.00283	996.793	1.07519	996.793	4.258	1674.41	0.77019	996.793	1.33839	996.793	2.80407	996.793	0.54231	996.793	-4.31724	996.793	0.00716	1674.41	-2.85048
997.255	2.16635	1674.88	-2.8981	997.255	5.07842	997.255	0.6262	997.255	1.39229	1674.88	0.43921	997.255	0.55892	997.255	1.48915	997.255	-2.22506	997.255	-4.46445	997.255	-0.11505	1674.88	2.17469
997.718	0.83263	1675.36	-4.06493	997.718	1.09487	997.718	2.51496	997.718	-2.23957	1675.36	-2.13413	997.718	-0.26601	997.718	4.68523	997.718	-2.62763	997.718	-10.5871	997.718	0.60606	1675.36	-0.26946
998.181	4.56136	1675.83	4.65027	998.181	3.03164	998.181	2.50885	998.181	0.34056	1675.83	-2.02696	998.181	-0.03583	998.181	4.44441	998.181	0.01565	998.181	-8.57254	998.181	1.62554	1675.83	-1.12742
998.644	4.33136	1676.3	2.43344	998.644	4.20968	998.644	1.9464	998.644	4.71715	1676.3	0.16306	998.644	-1.23479	998.644	2.16306	998.644	1.19421	998.644	-1.13682	998.644	3.03309	1676.3	2.89059
999.106	3.65047	1676.78	0.78085	999.106	0.41411	999.106	0.29692	999.106	-2.95172	1676.78	-0.60518	999.106	0.25753	999.106	6.33674	999.106	-1.40998	999.106	-2.26425	999.106	2.95429	1676.78	0.92958
999.569	-0.48558	1677.25	-1.33652	999.569	-0.44085	999.569	-0.01174	999.569	0.16753	1677.25	2.95109	999.569	1.55098	999.569	-0.06895	999.569	-0.19713	999.569	-4.47767	999.569	1.6587	1677.25	0.2289
1000.03	2.18877	1677.73	5.43374	1000.03	-1.37076	1000.03	3.49663	1000.03	-5.92997	1677.73	1.36951	1000.03	-0.61914	1000.03	0.18545	1000.03	0.48783	1000.03	-8.74837	1000.03	3.85183	1677.73	-3.81122
1000.49	3.10589	1678.2	6.80343	1000.49	-2.37888	1000.49	1.55253	1000.49	-0.40499	1678.2	-0.94189	1000.49	0.30079	1000.49	5.71255	1000.49	4.57127	1000.49	-5.98935	1000.49	2.92573	1678.2	-2.51761
1000.96	4.57009	1678.67	-0.39117	1000.96	3.78318	1000.96	1.47219	1000.96	5.11995	1678.67	-1.97061	1000.96	-0.55214	1000.96	4.14822	1000.96	10.9296	1000.96	-4.11677	1000.96	-2.03341	1678.67	-2.5271
1001.42	1.51651	1679.15	-2.56606	1001.42	2.95743	1001.42	2.3571	1001.42	1.75517	1679.15	-3.37798	1001.42	-2.67451	1001.42	1.49326	1001.42	6.06436	1001.42	-9.55292	1001.42	-0.24362	1679.15	-2.18841
1001.88	0.01454	1679.62	-0.86278	1001.88	-1.8106	1001.88	4.75245	1001.88	3.14585	1679.62	-1.20736	1001.88	-1.69277	1001.88	2.37437	1001.88	3.6718	1001.88	-7.2521	1001.88	5.10878	1679.62	-1.40374
1002.35	4.30326	1680.09	3.79408	1002.35	3.0839	1002.35	7.44527	1002.35	3.86394	1680.09	0.98001	1002.35	0.14927	1002.35	6.17061	1002.35	3.93344	1002.35	-1.34485	1002.35	2.30964	1680.09	-2.89322
1002.81	3.52505	1680.57	-5.92001	1002.81	0.84533	1002.81	3.93432	1002.81	2.63662	1680.57	-1.91435	1002.81	-2.58537	1002.81	5.05024	1002.81	5.09767	1002.81	-4.05792	1002.81	1.84043	1680.57	-3.96425
1003.27	-1.83666	1681.04	-5.1316	1003.27	-3.9358	1003.27	-1.96469	1003.27	1.28249	1681.04	-0.28951	1003.27	-1.97034	1003.27	2.41273	1003.27	3.25034	1003.27	-5.95383	1003.27	2.33109	1681.04	-1.67822
1003.73	-2.56732	1681.52	-4.83651	1003.73	-3.20747	1003.73	1.26973	1003.73	3.25093	1681.52	3.28675	1003.73	0.29604	1003.73	2.72849	1003.73	4.01521	1003.73	-3.51308	1003.73	1.31011	1681.52	4.99279
1004.2	0.84996	1681.99	-0.11069	1004.2	1.26296	1004.2	5.80406	1004.2	3.40559	1681.99	2.59838	1004.2	0.51706	1004.2	2.89045	1004.2	6.01629	1004.2	-4.94759	1004.2	0.48305	1681.99	7.3708
1004.66	2.64685	1682.46	7.51847	1004.66	5.31909	1004.66	-0.54521	1004.66	-3.18373	1682.46	1.67242	1004.66	3.06279	1004.66	3.47316	1004.66	-1.10582	1004.66	-8.16555	1004.66	-2.43816	1682.46	0.53843
1005.12	5.40557	1682.94	5.43273	1005.12	1.71809	1005.12	1.87703	1005.12	-1.40054	1682.94	-3.55611	1005.12	1.01465	1005.12	9.99083	1005.12	-4.04124	1005.12	-6.48553	1005.12	-5.53194	1682.94	2.36543
1005.58	-2.2533	1683.41	-0.48799	1005.58	2.63581	1005.58	-0.38444	1005.58	5.54139	1683.41	-4.15907	1005.58	1.52607	1005.58	5.58107	1005.58	5.64592	1005.58	-8.33813	1005.58	-2.44664	1683.41	-0.58724
1006.05	-1.87475	1683.89	-5.13437	1006.05	3.45584	1006.05	1.45633	1006.05	1.66824	1683.89	-1.44684	1006.05	-1.07133	1006.05	3.10427	1006.05	0.21792	1006.05	-2.95775	1006.05	-0.08861	1683.89	1.85085
1006.51	-0.38788	1684.36	-4.74781	1006.51	0.68457	1006.51	3.38932	1006.51	-1.10402	1684.36	-2.28327	1006.51	2.61594	1006.51	11.4014	1006.51	-1.2299	1006.51	-2.96395	1006.51	2.67384	1684.36	-1.17911
1006.97	4.37201	1684.83	-0.07193	1006.97	0.59742	1006.97	0.88793	1006.97	2.2071	1684.83	0.23752	1006.97	2.82736	1006.97	5.79395	1006.97	2.65219	1006.97	-5.5775	1006.97	5.43676	1684.83	-3.36121
1007.44	3.97736	1685.31	0.40919	1007.44	-3.42339	1007.44	3.57413	1007.44	3.5167	1685.31	1.45322	1007.44	2.03402	1007.44	6.95377	1007.44	5.62125	1007.44	1.93895	1007.44	2.22375	1685.31	-1.67077
1007.9	-1.77631	1685.78	6.99274	1007.9	-5.85884	1007.9	2.94673	1007.9	1.73145	1685.78	-2.34973	1007.9	0.01958	1007.9	3.46412	1007.9	1.53604	1007.9	-6.73605	1007.9	-0.16292	1685.78	-8.30516
1008.36	-0.33921	1686.26	0.44382	1008.36	-1.97736	1008.36	3.65554	1008.36	0.15516	1686.26	-0.01672	1008.36	1.227	1008.36	5.4722	1008.36	0.31448	1008.36	-7.78593	1008.36	3.46205	1686.26	-0.75745
1008.82	1.89077	1686.73	-1.52611	1008.82	0.55237	1008.82	3.80524	1008.82	0.27191	1686.73	1.8546	1008.82	1.74044	1008.82	7.49143	1008.82	0.10768	1008.82	-5.43184	1008.82	2.99658	1686.73	5.32578
1009.29	2.35316	1687.2	0.35665	1009.29	0.10107	1009.29	0.49807	1009.29	-2.6962	1687.2	-2.87418	1009.29	0.81605	1009.29	1.35574	1009.29	0.15324	1009.29	-3.54414	1009.29	5.17852	1687.2	7.14068
1009.75	1.59741	1687.68	-0.93329	1009.75	-1.2706	1009.75	-1.76665	1009.75	-2.62746	1687.68	-0.6437	1009.75	0.51082	1009.75	-1.05929	1009.75	2.29757	1009.75	-1.19073	1009.75	7.53733	1687.68	1.81659
1010.21	0.24841	1688.15	-1.89895	1010.21	-2.84199	1010.21	-0.98094	1010.21	2.6925	1688.15	-1.96864	1010.21	1.14561	1010.21	3.86174	1010.21	3.00665	1010.21	-4.31546	1010.21	3.76919	1688.15	-2.0142
1010.67	0.14957	1688.63	3.3608	1010.67	-3.49299	1010.67	-1.90971	1010.67	2.43347	1688.63	-1.59861	1010.67	1.68188	1010.67	1.85117	1010.67	0.56246	1010.67	-11.4982	1010.67	2.54095	1688.63	3.39491
1011.14	-1.17153	1689.1	-2.53152	1011.14	-2.56505	1011.14	-2.13319	1011.14	0.48712	1689.1	-2.22159	1011.14	0.85652	1011.14	2.20054	1011.14	2.59238	1011.14	-5.96779	1011.14	1.16417	1689.1	1.97744
1011.6	-0.2533	1689.57	-0.10884	1011.6	1.18674	1011.6	0.24262	1011.6	-4.72293	1689.57	-1.87582	1011.6	-0.99233	1011.6	4.30353	1011.6	-0.14985	1011.6	-1.62731	1011.6	-1.31262	1689.57	-2.91509
1012.06	0.71751	1690.05	3.78282	1012.06	-1.48614	1012.06	-0.54985	1012.06	-1.28016	1690.05	2.2146	1012.06	0.75193	1012.06	8.57845	1012.06	1.63901	1012.06	-6.99415	1012.06	2.76932	1690.05	-0.01661
1012.53	3.83476	1690.52	0.09915	1012.53	-3.41834	1012.53	0.3669	1012.53	0.76921	1690.52	0.75744	1012.53	-1.57236	1012.53	13.1894	1012.53	1.23569	1012.53	-5.15462	1012.53	2.25757	1690.52	-0.72694
1012.99	1.94845	1691	2.32726	1012.99	-4.3286	1012.99	0.32687	1012.99	2.42552	1691	-1.83201	1012.99	-1.26442	1012.99	12.5936	1012.99	2.07652	1012.99	-11.9937	1012.99	-3.37507	1691	-0.29718
1013.45	-0.74353	1691.47	1.09907	1013.45	-2.15117	1013.45	-1.19339	1013.45	2.83356	1691.47	-3.05048	1013.45	-2.77968	1013.45	14.0398	1013.45	3.33923	1013.45	0.38761	1013.45	2.88604	1691.47	-1.37135
1013.91	0.3255	1691.94	1.36468	1013.91	-3.6885	1013.91	-0.16854	1013.91	4.85547	1691.94	1.45708	1013.91	-0.71297	1013.91	15.1687	1013.91	1.89854	1013.91	-8.91336	1013.91	0.08808	1691.94	-1.82143
1014.38	0.3656	1692.42	3.13659	1014.38	-1.94668	1014.38	-2.21573	1014.38	5.78781	1692.42	3.20142	1014.38	0.91878	1014.38	16.7255	1014.38	1.47532	1014.38	-6.42539	1014.38	3.65598	1692.42	1.19052
1014.84	1.68537	1692.89	-0.66153	1014.84	-0.46684	1014.84	-2.52851	1014.84	3.05227	1692.89	-1.56257	1014.84	-0.11684	1014.84	16.8857	1014.84	3.63554	1014.84	-4.88777	1014.84	2.25557	1692.89	2.10131
1015.3	2.0184	1693.36	-0.92647	1015.3	-1.93372	1015.3	0.28522	1015.3	0.74872	1693.36	-2.15409	1015.3	1.23214	1015.3	13.0325	1015.3	4.70532	1015.3	-6.10668	1015.3	-3.95443	1693.36	1.1198
1015.77	0.1674	1693.84	1.48509	1015.77	-3.51226	1015.77	0.26544	1015.77	1.03782	1693.84	-2.09327	1015.77	3.99148	1015.77	9.85218	1015.77	3.95702	1015.77	-3.85582	1015.77	-1.64944	1693.84	-2.72115
1016.23	0.31971	1694.31	6.01491	1016.23	-2.23349	1016.23	-1.99334	1016.23	1.95561	1694.31	-0.95995	1016.23	5.94406	1016.23	11.7738	1016.23	3.14137	1016.23	-4.43132	1016.23	3.55525	1694.31	-0.26964
1016.69	3.4939	1694.79	2.43368	1016.69	-0.85959	1016.69	-1.24997	1016.69	2.16012	1694.79	-1.19355	1016.69	6.31914	1016.69	11.4443	1016.69	2.0376	1016.69	-8.5858	1016.69	-2.21376	1694.79	2.5596
1017.15	4.07219	1695.26	-1.77602	1017.15	-3.29823	1017.15	-3.62583	1017.15	1.33808	1695.26	1.97753	1017.15	-1.85139	1017.15	2.98511	1017.15	2.07703	1017.15	-8.00908	1017.15	-5.46307	1695.26	2.89187
1017.62	-0.13372	1695.73	-1.36791	1017.62	2.19448	1017.62	-6.82416	1017.62	3.00513	1695.73	-0.6926	1017.62	-0.31824	1017.62	3.17745	1017.62	3.65711	1017.62	-11.6967	1017.62	-0.88496	1695.73	-0.65171
1018.08	-1.00688	1696.21	2.62044	1018.08	-0.49808	1018.08	0.10864	1018.08	-2.14602	1696.21	-4.44983	1018.08	-1.1478	1018.08	-2.00962	1018.08	-0.75932	1018.08	-8.0913	1018.08	7.10762	1696.21	0.80571
1018.54	-0.0881	1696.68	5.83483	1018.54	-0.50255	1018.54	-4.51444	1018.54	-1.22807	1696.68	-1.99608	1018.54	1.14355	1018.54	4.45081	1018.54	1.48468	1018.54	-7.1741	1018.54	4.84077	1696.68	0.06935
1019	0.83446	1697.16	4.91741	1019	0.37106	1019	3.13657	1019	-2.26142	1697.16	-3.53115	1019	-1.37053	1019	1.27896	1019	2.09838	1019	-8.88733	1019	0.3257	1697.16	1.45554
1019.47	-1.76196	1697.63	-0.08673	1019.47	-0.38498	1019.47	1.01895	1019.47	3.19906	1697.63	-3.87147	1019.47	-0.52148	1019.47	2.39235	1019.47	4.11652	1019.47	-5.92853	1019.47	2.92056	1697.63	-2.36627
1019.93	-1.70981	1698.1	2.46559	1019.93	-0.60481	1019.93	-1.23003	1019.93	0.22302	1698.1	1.10693	1019.93	-2.40088	1019.93	5.68802	1019.93	4.27996	1019.93	-9.49869	1019.93	0.07809	1698.1	1.80882
1020.39	0.50844	1698.58	-0.61193	1020.39	-2.50027	1020.39	0.16429	1020.39	3.2669	1698.58	-3.42227	1020.39	-2.91112	1020.39	4.59022	1020.39	4.43958	1020.39	-6.60272	1020.39	-0.64742	1698.58	-1.79245
1020.86	1.55509	1699.05	1.0971	1020.86	-3.57582	1020.86	0.06279	1020.86	3.94392	1699.05	-4.22955	1020.86	0.41931	1020.86	4.19211	1020.86	1.47309	1020.86	-5.87595	1020.86	0.27197	1699.05	-2.72324
1021.32	-0.25507	1699.53	0.63413	1021.32	-3.07468	1021.32	0.20166	1021.32	3.56012	1699.53	-1.9273	1021.32	1.51507	1021.32	4.77462	1021.32	-1.84673	1021.32	-6.97691	1021.32	-0.30403	1699.53	4.42257
1021.78	-2.65909	1700	2.37473	1021.78	-0.83363	1021.78	1.66586	1021.78	3.28124	1700	-1.20969	1021.78	1.3225	1021.78	1.796	1021.78	-0.54208	1021.78	-11.2054	1021.78	-1.54377	1700	-3.93906
1022.24	-0.66749	1700.47	4.44288	1022.24	1.77964	1022.24	1.56007	1022.24	-0.46349	1700.47	-1.64242	1022.24	2.58739	1022.24	-0.8364	1022.24	1.53211	1022.24	-15.43	1022.24	-2.21315	1700.47	-0.10625
1022.71	3.71818	1700.95	2.55356	1022.71	0.18592	1022.71	0.75861	1022.71	-2.10728	1700.95	1.78666	1022.71	1.29891	1022.71	3.67431	1022.71	-1.24276	1022.71	-10.5439	1022.71	-1.23173	1700.95	-0.88657
1023.17	1.60733	1701.42	-3.44013	1023.17	-5.22498	1023.17	2.67503	1023.17	3.9782	1701.42	-4.43633	1023.17	-0.55048	1023.17	8.9581	1023.17	-2.52886	1023.17	-5.59654	1023.17	3.03845	1701.42	2.29822
1023.63	1.18243	1701.9	-3.02533	1023.63	-2.59209	1023.63	3.29256	1023.63	4.54822	1701.9	4.66981	1023.63	1.88172	1023.63	8.90893	1023.63	1.13574	1023.63	-3.07182	1023.63	1.51417	1701.9	2.76166
1024.09	-4.09443	1702.37	-8.38206	1024.09	4.35502	1024.09	-3.58318	1024.09	-3.76519	1702.37	-5.79831	1024.09	-0.65816	1024.09	2.95074	1024.09	1.00676	1024.09	-2.34638	1024.09	-6.65863	1702.37	-5.02336
1024.56	-4.09906	1702.84	2.77958	1024.56	4.35055	1024.56	1.12509	1024.56	5.25933	1702.84	-1.69275	1024.56	1.18788	1024.56	6.64312	1024.56	-1.36759	1024.56	-5.12436	1024.56	-2.4593	1702.84	2.23604
[truncated: 4,269 more rows]
