# Supplementary material for: Chirality-dependent electrical transport properties of carbon nanotubes obtained by experimental measurement
Source: Nat Commun. 2023 Mar 25;14:1672. doi: 10.1038/s41467-023-37443-7 (PMC10039901; doi:10.1038/s41467-023-37443-7)
Supplement: Supplementary file 3 — Source Data [file 41467_2023_37443_MOESM3_ESM.zip › 7. Source Data/Figure S2/RBM of SWCNTs of 633 nm.xlsx]

## Sheet: Sheet1
Raman Shift(cm-1)	65	73	75	76	84	91	92	94	10，2	10，3	11，1	original sample
100	48.4138	119.559	-8.82248	12.4506	43.7739	52.1941	32.7773	22.5992	58.1826	41.576	53.8972	10.4751
100.326	82.421	160.019	2.49214	22.2576	77.5067	80.4613	70.7462	43.9895	70.5663	29.6243	56.4115	21.1822
100.652	50.5071	147.337	-3.31329	15.7737	37.2717	23.6436	39.3775	14.6142	25.227	28.2151	55.8809	7.74961
100.978	59.6695	128.379	5.66311	15.1519	24.0957	2.63312	37.8089	28.5228	27.3478	44.412	54.8436	13.9644
101.304	-17.9798	86.4282	-4.38194	14.3743	-32.5095	-31.606	-36.1232	-10.2342	-31.4529	37.0248	37.6631	4.1689
101.63	11.2705	127.641	-7.52186	10.5754	9.11181	42.4422	11.5289	0.20585	12.9634	43.2544	42.2931	12.6096
101.956	2.4172	108.101	-6.89239	14.8211	-6.62838	13.2031	23.6408	12.5399	30.2044	35.5907	38.2485	10.5187
102.282	-41.9887	34.9669	-13.5359	-10.0436	-84.3891	-52.0794	-58.9725	-32.18	-35.7642	10.6747	35.6881	-1.43469
102.608	-75.8113	60.0971	-9.18692	2.99051	-56.8695	-61.0044	-56.6589	-47.7749	-47.8771	22.0252	22.5034	-23.6986
102.934	-42.0142	86.4107	-15.2454	7.05876	-55.2522	-86.0493	-49.7576	-9.05614	-32.088	13.3365	19.26	-9.40923
103.26	0.95387	109.701	-7.96095	17.1894	-0.76318	3.7396	-6.76091	12.8367	28.1529	-0.38927	42.1794	1.49877
103.586	-73.385	104.006	-15.0379	-5.12279	-24.7162	-6.35974	-4.19038	15.8406	-14.7797	17.0321	40.7327	7.02545
103.912	-42.0342	63.0927	-13.9588	-9.41569	-36.1844	-30.6523	-59.6093	-45.0162	-52.6198	-11.4082	33.9372	0.39127
104.238	-41.1012	35.6007	-19.1646	-7.95764	-35.5996	-51.9109	-56.5391	-71.7856	-61.4024	24.7158	38.7617	-10.6818
104.564	6.35475	124.956	8.43094	14.8981	15.0079	-3.70131	1.81484	-2.47962	8.11992	16.314	38.9218	6.24223
104.89	16.552	126.234	6.81424	17.3778	10.0332	29.8884	15.4876	20.1182	25.2986	36.0427	49.7758	15.8486
105.216	-17.7155	86.1817	-17.843	23.0944	-7.10696	-5.26349	-32.3666	13.675	21.3803	40.6272	37.9333	1.55371
105.542	2.64735	117.478	-8.03043	13.6774	-6.58695	-6.30543	-5.72219	8.16499	1.07757	26.395	42.6586	-1.71364
105.868	31.6265	127.281	5.49039	13.2951	12.5715	36.202	29.5083	3.60279	35.1776	19.9559	50.4306	15.7319
106.194	14.0514	125.081	-0.79403	16.6574	-12.0156	36.2307	36.1925	17.1315	37.2381	22.5302	48.94	25.4078
106.52	1.79874	100.178	-8.08254	22.1057	6.92988	-4.28094	39.0943	35.9165	19.8198	20.5962	36.621	17.1626
106.846	-12.2805	84.9127	-13.6663	14.7335	-4.01276	-42.6573	16.7556	-19.9237	6.33302	16.5976	26.3236	-3.05729
107.172	4.05001	125.82	-13.0775	7.74058	1.2989	-22.2607	22.7184	-16.5555	9.34962	25.0048	38.2449	-3.40093
107.498	-11.1589	103.264	-14.2469	2.70877	-14.8655	-14.7558	2.33875	-1.958	-14.1355	22.1064	51.559	4.65296
107.824	-43.9096	55.9609	-20.7404	-1.74849	-53.9684	-29.8242	-20.7682	-38.0913	-31.1888	14.2181	33.2276	-3.20061
108.15	-6.88775	103.632	-12.7946	5.82444	-2.96811	11.1546	40.8593	-13.7194	22.2607	19.4312	25.7509	3.89488
108.476	-6.09642	116.881	-3.20293	6.03474	5.306	17.9706	43.4378	-20.2501	25.7495	14.6836	50.6051	18.9268
108.802	-11.2167	111.78	-4.23983	5.62171	-4.88889	-18.0175	18.8566	-27.4573	-19.4246	24.3786	42.7941	8.54298
109.128	17.732	130.706	6.81928	13.192	9.74727	-5.67234	39.6187	5.41152	11.3964	31.3055	37.6118	9.07601
109.454	25.2748	107.578	1.78067	10.04	-10.5658	29.7308	16.5135	19.6051	26.0196	26.8338	35.0546	4.78526
109.78	-10.4273	97.1733	-9.57511	-5.51996	-54.7626	3.44551	-14.9811	-6.26243	-4.88993	16.2677	33.2934	5.21512
110.106	-19.2313	94.9061	-24.3182	2.86073	-55.5393	-27.0742	-25.019	-18.2564	-20.4031	31.2076	30.9464	6.05417
110.432	1.09852	106.416	-5.49447	-0.11959	11.4367	4.85859	28.7516	19.5352	24.3914	14.6733	29.2908	-1.87937
110.758	-41.6939	69.1242	-16.4484	-3.73567	-54.3805	-30.2173	-29.7169	-26.2566	-46.6845	-2.41933	22.2133	-3.88485
111.084	70.4941	159.356	8.58645	6.47404	40.2632	60.2718	66.6989	33.3938	33.1758	25.5801	46.0312	18.1113
111.41	34.1407	141.668	10.1754	26.0618	46.0671	27.0407	56.2693	41.1611	64.9446	15.532	31.4258	4.36792
111.736	29.2082	99.817	-2.02492	-6.7614	14.6347	-14.1035	-13.7724	12.5577	12.9323	24.611	27.9491	11.4082
112.062	9.34073	83.7439	-26.0361	5.81678	21.9541	10.4421	44.056	26.5569	13.479	17.41	56.2014	-2.41666
112.388	-3.35419	106.456	-11.0135	12.8165	17.9379	-9.92771	27.4154	18.3388	14.0493	16.5036	52.9888	-0.78647
112.714	-40.1621	68.3837	-31.7569	5.24315	-69.9231	-28.7562	-64.7692	-54.9908	-29.0692	6.51342	21.715	-27.1197
113.04	-15.0653	123.421	-7.49159	2.7995	-25.3012	2.65071	-12.456	10.2027	1.78212	20.0141	42.8476	-3.89213
113.366	-63.7268	79.3829	-17.9139	3.8062	-62.4737	-57.0363	-28.3255	-28.5766	-36.4645	17.9044	33.3974	-10.7599
113.692	-61.0357	55.3933	-33.8669	2.44588	-67.3469	-58.683	-21.1656	-43.4955	-49.4474	1.89714	35.25	-12.0618
114.018	-44.3881	32.2535	-34.3668	-0.27719	-46.5428	-42.5622	-19.1616	-42.4079	-40.4999	12.9655	24.8401	-4.17985
114.344	-103.152	-11.3992	-22.7304	-11.1086	-80.9872	-65.4316	-70.2314	-94.5458	-77.4509	6.13533	17.9764	-9.00183
114.67	-76.4255	63.7042	-5.75174	-4.7115	-39.8407	-45.0261	-24.9468	-53.4798	-50.8649	9.90185	28.7093	2.59103
114.996	-63.6708	65.1716	-10.2022	4.46803	-38.7045	-59.4666	-25.1092	-27.2486	-43.5377	4.00495	24.4693	3.5726
115.322	-50.3026	44.4509	-15.5298	3.27706	-48.4556	-37.8937	-29.5305	-40.6104	-57.7497	-1.64113	26.4648	-14.8092
115.648	-49.5453	74.7821	-16.2314	1.81193	-41.6181	-25.2477	-29.7043	-54.8957	-45.5109	9.75632	37.7447	-24.2639
115.974	-55.98	68.8207	-15.0722	7.5012	-68.4325	-47.2961	-36.6236	-57.0622	-21.6941	7.28067	34.4864	-16.4796
116.3	-7.37805	80.3855	-3.18072	15.857	-48.7614	-10.1735	18.5418	-14.2015	-6.30105	1.86701	35.6103	-4.46124
116.626	-15.5051	95.888	-4.37792	10.9856	-12.9745	-10.0822	12.2176	-0.76592	-18.8244	-3.03925	39.9265	0.09875
116.952	-2.03134	104.84	-7.74526	4.61859	0.42234	12.1683	35.0964	5.89788	10.4681	-18.0149	39.1621	1.15528
117.278	-46.1015	89.9405	-15.3588	8.85158	-28.3076	-10.9162	26.0135	-12.2798	1.24336	-4.94119	43.3587	-13.1412
117.604	5.37847	128.354	-24.9886	6.78277	6.19431	-21.0051	3.07893	5.04704	34.6745	8.34211	43.1146	5.95496
117.93	-19.9222	109.787	-32.5161	2.09808	-9.47188	-29.8554	-7.04648	-18.9461	-5.27867	-3.34223	40.7919	0.1621
118.256	-15.7225	57.7943	-23.4161	-4.93259	-44.8286	-51.5662	-6.68937	-41.9059	-20.4953	-7.92069	37.2998	-18.8564
118.582	26.5028	125.95	-19.3002	-1.51368	-1.10944	21.4503	3.4047	-7.15161	9.90712	29.9808	45.3737	-19.1344
118.908	67.8607	174.394	-7.50097	31.2781	35.8043	70.9027	59.7547	59.2926	75.3103	29.8539	54.664	12.5453
119.234	-76.2878	40.5864	-20.5019	-8.81685	-57.7127	-36.6465	-11.6755	-47.3005	-58.5495	13.7835	45.973	-9.18726
119.56	-65.8734	24.1461	-31.6398	8.05522	-66.5421	-44.2281	-31.77	-58.0046	-72.9468	-7.65145	23.5266	-2.09704
119.886	-15.4452	58.7961	-17.4385	9.19903	-58.1255	-35.8831	-17.8565	-23.8669	-90.2034	-7.74828	35.0761	-7.71731
120.212	1.00928	40.9294	-38.089	-3.22591	-45.7404	-49.7864	-38.0881	-43.0981	-28.8037	-10.0122	42.2381	-11.2554
120.538	24.939	109.125	-11.6609	1.3882	-10.5745	-29.2738	-1.39238	-19.946	2.33965	12.279	34.8858	5.81619
120.864	-23.7597	95.5747	-14.1545	9.72922	-15.0904	-39.7138	-15.1853	-22.2857	-21.6831	0.47604	40.2415	-5.27839
121.19	-66.7943	46.1761	-29.9726	4.79493	-70.5417	-78.1914	-58.3165	-53.0695	-13.5699	-5.57207	31.3784	-13.3302
121.516	-85.5875	13.0072	-26.4008	-1.81091	-86.1595	-49.687	-76.2697	-84.7559	-51.1388	-1.38259	34.3124	-19.6651
121.842	-7.70076	58.0234	-16.8757	1.73003	-23.0979	-2.41045	-32.5422	-39.4394	-10.2865	0.24338	34.0967	-19.0303
122.168	-20.2185	59.1466	-16.8482	0.19936	-36.7591	-43.1704	-25.9949	-46.0287	-23.0054	-12.7116	40.2664	-14.0585
122.494	11.8028	114.768	-18.7215	12.8867	7.43398	-8.33356	16.3688	-21.4522	7.95848	-8.85903	56.8382	-0.50241
122.82	-18.5579	99.2905	-25.0272	1.73928	-18.3344	-23.4601	-7.372	-42.9598	-16.4726	3.24138	45.2598	2.82167
123.146	-20.4507	74.8931	-21.4891	-6.3305	-42.4894	-34.4553	-34.9932	-63.7492	-45.7148	12.2026	44.6792	-10.6777
123.472	11.3326	108.238	-15.3494	1.99087	-31.2245	4.76502	-4.6849	-40.0941	-22.5267	18.9293	62.9098	-27.7439
123.798	-17.4309	105.002	-22.7356	3.64556	-32.8591	-4.24006	7.04285	-33.373	-3.95083	18.8207	54.0237	-26.1866
124.124	-23.4392	85.0081	-27.3393	0	-22.6235	-19.2079	0.01526	-25.6298	16.2729	10.1777	40.9314	-11.8021
124.45	26.6395	120.938	-5.68873	6.59911	14.8876	27.5686	38.2373	30.9709	46.3378	7.99441	56.7535	0.2737
124.776	19.6719	127.348	3.61926	11.2223	31.9931	25.0648	48.2696	42.9451	38.0733	16.0172	65.2862	12.181
125.102	1.38114	106.924	-17.3613	5.03563	15.5685	-3.21353	21.7652	6.3899	25.1476	6.34967	60.3424	17.4539
125.428	21.9281	104.542	-17.7331	4.50252	-1.48667	15.9176	32.6487	3.2709	8.69831	-12.8785	61.7225	2.68751
125.754	-50.116	8.06336	-23.8466	-4.09356	-52.4212	-82.0024	-50.1149	-89.3804	-64.2937	-1.77501	50.175	-19.7352
126.08	-16.3393	81.6725	-12.5061	0.92114	-35.6161	-38.0063	-28.6436	-70.584	-8.62002	-1.79993	59.6711	-5.93028
126.406	-32.084	72.8978	-20.9475	-4.97161	-45.6047	-32.4858	-33.0602	-59.0551	-25.2842	-6.22154	43.6795	-0.23838
126.732	-50.5279	77.4305	-23.5716	-0.27745	-23.5737	-39.6334	-27.9257	-83.6046	-32.212	-11.9408	55.0063	0.29322
127.058	-72.249	38.1638	-25.0299	-2.60827	-67.2439	-68.2181	-65.8367	-93.8098	-68.5893	-2.99636	55.6383	-9.46827
127.384	34.2356	146.744	0.64215	12.1016	40.3256	19.684	26.1952	49.0337	38.0936	9.20769	49.4134	-10.4711
127.71	23.6373	132.474	-18.4884	6.34385	-11.0202	24.7963	22.687	-8.02088	4.08224	11.4181	54.202	-18.1349
128.036	-85.1921	47.1356	-55.5869	1.8989	-98.1923	-119.16	-74.4781	-88.7403	-67.9956	-16.4445	24.2977	-25.1718
128.362	48.4523	133.094	5.95312	17.2759	27.6481	21.3856	62.9672	36.1844	48.3033	14.4066	49.6206	6.3633
128.688	48.7532	153.569	-0.85973	22.3512	54.1192	68.1005	47.1782	51.3655	72.611	26.5399	59.4033	10.9047
129.014	-42.9507	56.9241	-11.8519	-19.3413	-57.6561	-33.3275	-18.1139	-68.2855	-35.5996	-0.18847	33.3959	5.54794
129.34	77.7912	193.859	7.2326	11.8522	55.5303	73.7361	74.8973	32.8186	73.6329	18.7245	50.877	21.497
129.666	38.0976	145.868	10.2915	13.8308	39.2215	14.866	65.6894	20.0508	61.0127	4.55299	48.9557	6.47349
129.992	-24.5604	99.8734	2.52412	-1.64287	-5.93923	23.596	28.325	-19.4389	28.6213	8.69194	40.9334	-11.9449
130.318	-19.4242	91.1645	-12.5525	0.39036	-0.5872	-9.23982	16.1251	-11.3472	16.4945	6.56729	54.0861	-18.1764
130.644	-28.212	96.7941	-13.7314	-2.14093	-14.8026	-9.79904	-1.02797	9.21789	6.9232	6.09363	56.62	-19.6382
130.97	20.6811	117.299	-9.98726	9.29024	15.8703	38.1721	31.4792	36.9295	5.30287	25.0611	46.1929	-16.4434
131.296	-0.9476	72.8626	-16.8411	7.62887	-19.8102	-23.5059	8.71155	-2.5026	-10.2855	7.76866	37.1392	-5.60262
131.622	-26.2796	56.0444	-13.7325	-1.96398	-46.2285	-53.4219	-11.0445	-33.3312	-17.7189	-7.77022	35.2646	-4.18874
131.948	-58.6647	38.4727	-18.7293	-7.98497	-70.7047	-82.7749	-54.0592	-41.9975	-58.2231	-18.9212	25.0193	-25.7441
132.274	0.70117	103.687	-11.5742	-1.15573	1.38696	-12.874	16.0481	0.98331	-2.83916	-6.6004	31.8146	-17.082
132.6	26.3382	125.921	-9.24377	-6.04723	36.8533	32.3372	39.7898	-2.47074	25.0677	6.88092	31.4748	8.75829
132.926	-35.2713	62.8213	-21.1762	-14.2921	-20.3663	-14.8277	-36.5851	-47.9341	-26.6064	-10.9081	23.2395	2.22558
133.252	-50.3441	37.7104	-23.0696	-4.90858	-46.5554	-46.7563	-50.1245	-65.2874	-41.8818	-18.8994	28.8192	-8.53099
133.578	-38.3251	50.3718	-21.5104	3.75794	-61.4674	-53.1758	-39.9383	-60.3915	-38.8087	-12.2119	25.5266	-6.89794
133.904	-16.4293	103.388	-14.5935	15.485	-41.1525	-20.2118	-8.24955	-20.4963	-11.4371	-1.63157	26.94	-4.14529
134.23	-19.0415	93.2302	-13.4925	17.6795	-17.3814	-44.1611	2.77387	-36.4044	-19.7394	12.6216	32.6345	0.46364
134.556	-48.6199	35.8183	-27.6802	-5.23798	-55.5923	-81.3281	-39.8661	-69.3536	-53.0416	-8.14797	13.905	-10.6023
134.882	41.2632	143.919	-7.53078	5.96941	6.12039	19.6903	27.7157	2.70398	40.0656	11.0514	20.9298	3.582
135.208	42.444	139.281	-2.95377	3.63939	24.365	49.8143	39.0432	14.5089	65.2037	-4.45289	32.7531	2.99477
135.534	-41.6595	66.5508	-15.2904	6.613	-42.2664	-32.0772	2.64175	-33.8698	-30.515	-14.5462	9.20104	-6.88042
135.86	14.8819	91.4741	-10.6811	5.86762	-10.8685	-29.1085	6.79316	12.2323	-8.04821	-18.2811	13.5548	-22.1916
136.186	-13.789	86.2273	-13.3951	13.0241	-42.6902	13.5958	-6.07088	-3.99916	-38.8033	-7.66591	20.3626	-9.60817
136.512	-25.0312	70.7602	-21.4794	-2.17718	-40.1185	-29.3007	-5.4704	-25.1387	-20.9621	-6.89869	27.1083	-10.2258
136.838	-26.3702	88.1473	-13.0437	4.55472	-50.1507	-34.818	-1.70808	-41.5265	-11.4327	-27.6436	31.9873	-6.38478
137.164	-86.641	59.6391	-30.9161	-7.65761	-49.1416	-40.3706	-54.2536	-40.3413	-58.1864	-23.88	13.4336	-21.351
137.49	-41.0476	35.5951	-5.34844	3.33934	-104.185	-95.3119	-66.6976	-86.6403	-57.1001	-33.0405	-1.28592	-19.1912
137.816	-14.8242	134.605	-0.50474	5.08297	-13.055	15.7984	-8.38077	4.99025	22.176	-9.94159	30.8036	8.7803
138.142	-17.7684	80.6294	-17.8441	1.8786	-11.9684	-10.9998	-8.39685	-31.2275	-14.8149	-6.25151	20.4331	-1.87242
138.468	12.2685	108.766	-10.2944	11.6967	-9.13484	-4.05177	33.9275	0.44106	30.9024	-15.076	22.3861	-5.88078
138.794	42.6254	118.603	3.63021	11.4842	-15.4504	11.6943	28.1873	28.9693	28.6909	17.3105	28.1609	3.82356
139.12	-19.9777	87.7946	-8.09255	-4.59914	-29.5928	-24.1097	-8.59618	-20.4306	18.0613	-2.41437	15.6208	-10.9729
139.446	-85.7458	39.963	-30.7921	-9.98753	-61.2726	-65.0535	-60.9559	-45.9975	-41.2309	-4.02108	5.43077	-32.5854
139.772	-50.9667	73.8611	-17.7036	1.83119	-27.0213	-41.7807	-19.9216	-32.6364	-7.07278	-3.61371	14.1984	-12.9279
140.098	-48.2788	73.1301	-15.2769	-7.19025	-36.6154	-56.3975	-22.6523	-73.0256	0.99456	-2.48506	7.49948	-4.84694
140.424	-47.169	60.6519	-22.2444	-1.50235	-39.6833	-62.7352	-32.6578	-50.0285	-19.2469	0.87761	5.29352	-5.93156
140.75	-22.5799	78.059	-10.8221	3.48094	-41.8468	-34.3289	-10.6886	-16.6934	-6.8682	-5.32737	12.7857	-8.85052
141.076	24.3652	138.968	-6.39009	15.1641	15.0225	44.6265	46.0052	23.4284	35.5995	-7.80009	23.7037	1.76692
141.402	7.21136	129.681	-6.80698	9.18033	16.8303	22.3118	35.9006	23.2276	20.8435	-19.3124	21.9546	1.03724
141.728	24.3178	126.058	-7.11969	4.18888	13.8024	28.2043	36.3416	30.2485	32.8284	-10.5954	30.0624	1.10511
142.054	39.444	138.863	-3.99012	-0.13964	25.1473	44.3582	46.1373	0.74254	38.5301	-0.10291	30.3331	13.7175
142.38	-32.37	106.169	-5.77334	-9.9106	-19.4588	-17.0123	6.79527	-59.24	-19.333	-7.20391	10.6766	7.8742
142.706	-46.5957	88.8672	-9.51576	-1.9714	-31.9641	-28.0197	-12.9298	-38.8109	-21.9805	-11.0519	2.09599	-5.82687
143.032	-0.1937	98.4137	-5.01179	7.96366	-0.9775	-9.66417	4.15076	8.8858	23.2082	-7.30228	7.7913	-0.94135
143.358	-29.6179	83.1555	-10.8893	8.47119	-29.0062	-31.4099	10.8535	7.8945	0.10319	0.6627	12.9202	-1.71291
143.684	-46.654	73.3134	-16.7047	12.0725	-51.1078	-29.6906	-3.21663	-10.2405	-30.5639	3.71401	11.6584	-10.8068
144.01	12.2506	125.349	-8.71784	9.1734	2.7858	-2.94964	8.15547	-6.2261	20.3823	17.1762	15.6723	-4.02148
144.336	14.8939	134.99	-6.76318	3.7447	21.4268	6.29154	39.551	-1.08694	28.9606	12.1166	13.7531	-2.38551
144.662	14.3947	101.544	-8.42988	1.6918	-1.50585	14.7139	35.895	13.9298	11.7974	5.903	6.30399	-4.15523
144.988	21.5587	115.775	-12.7587	0.14569	12.2188	27.5772	29.9598	21.3148	23.9952	1.6783	22.7553	-4.9467
145.314	-30.8324	69.4381	-22.4818	-6.38331	-32.0713	-32.82	-4.67245	-39.5672	-28.6752	-24.8128	15.441	-10.4633
145.64	-6.60529	69.2162	-6.45422	1.97925	-23.1155	-10.3717	-9.26354	-19.8108	1.6903	2.98331	6.06364	7.23179
145.966	39.8277	133.056	-2.8454	6.29579	30.5863	32.7199	18.123	21.2198	45.0258	-4.37747	20.54	5.62939
146.292	-43.3583	73.6999	-26.275	-5.03138	-28.5189	-26.0609	-19.7743	-40.4259	-35.4793	-27.0086	13.9737	-5.14108
146.618	-18.1618	91.3651	-10.9891	-6.79717	-45.0587	10.803	-17.0925	-29.5427	-25.179	-11.2621	11.7935	-11.672
146.944	8.78654	145.856	-7.30519	14.0354	-7.50817	26.3856	41.8186	17.7301	36.6338	-0.93399	26.9087	5.15132
147.27	4.00468	133.999	-4.37322	7.33267	37.8863	17.5857	60.3148	-23.673	17.4932	8.83963	14.444	-4.4298
147.596	-25.0502	81.7215	-18.428	-2.19969	-44.5206	-61.076	-52.8521	-61.5816	-34.3998	-15.9097	10.5843	-12.0122
147.922	-11.8342	112.232	-14.9154	5.19855	-24.4933	-9.91601	-6.97063	-24.5805	-8.46201	1.29431	20.918	-8.90348
148.248	-8.50351	96.8876	-18.5594	3.47878	-16.4751	-39.2556	-16.4904	-70.8314	-7.69776	-6.08524	16.9086	-3.45701
148.574	-103.594	87.7807	-28.3654	-9.42779	-71.8714	-96.3154	-53.2902	-64.9179	-45.8313	-10.7812	-0.31646	-11.8747
148.9	-23.225	104.716	-27.5442	-5.93472	-31.3021	-34.825	-4.24524	-18.9295	-17.7004	1.07076	1.43568	-22.9584
149.226	29.3099	148.02	-9.03943	13.9667	23.4642	1.19401	19.1521	14.6526	21.788	2.64078	5.21496	-9.642
149.552	-5.00816	112.481	-3.38422	11.0932	-18.4836	-14.6316	8.90777	-12.2343	5.92643	10.7956	12.1112	-11.8881
149.878	0.88209	103.706	-19.8635	2.03873	2.17527	-10.9255	3.5622	-13.7122	4.75985	2.97384	21.187	-16.1613
150.204	26.4612	114.146	-13.5084	8.62972	43.0946	18.6706	53.5224	-2.77975	46.9656	-6.52989	32.3591	-6.56976
150.53	-6.38965	105.396	-12.7673	0.93411	-11.2234	15.2858	20.9791	-7.33174	38.3809	-17.1951	29.3767	-6.63678
150.856	11.4693	147.952	-7.80304	12.0328	27.2476	28.1224	35.3326	21.8884	51.6128	7.0974	16.7768	-3.13942
151.182	11.1175	125.125	-2.6419	13.7078	23.2716	18.7802	27.1447	4.19381	35.3549	-4.8354	17.9857	-1.34239
151.508	10.6595	100.325	-12.7485	7.90041	-18.6004	-0.98293	6.22632	-15.937	18.0331	-5.03408	21.1095	-12.5094
151.834	12.2072	104.623	-15.6405	7.25729	-22.9675	1.9195	12.5723	-12.274	21.3314	6.5377	17.2455	-15.5653
152.16	-0.02853	126.723	-12.0949	5.33459	-23.0837	20.887	28.0023	-15.5905	14.5539	2.23467	13.558	-14.5334
152.486	4.63765	130.936	-9.14694	3.48222	-13.0188	24.2361	39.6362	6.56687	12.262	9.84491	7.98515	-8.60508
152.812	21.4992	109.623	-7.3383	6.77693	-0.10789	2.43083	24.5497	11.7094	13.1598	11.4333	10.5107	3.13825
153.138	38.9995	133.376	-7.75394	14.8851	13.2939	7.07274	19.2085	0.66816	21.1711	9.92314	18.5608	-4.52532
153.464	24.1063	131.535	-2.68175	13.974	23.1224	17.7841	17.8917	3.10648	9.46447	13.0007	13.5819	-13.0707
153.79	-2.28731	101.185	-12.4154	12.3786	-0.89665	-11.146	-0.53516	-45.7849	-29.4434	-1.11363	10.8541	-7.50051
154.116	-8.96201	93.9239	-17.0806	10.9396	-20.3451	-17.6017	18.8701	-26.9012	-0.03077	-11.2425	10.0181	-6.24438
154.442	-19.6423	125.049	-6.03695	-1.99809	-0.72306	-0.56594	17.9755	3.04769	20.416	-10.6695	7.00476	-0.03309
154.768	-22.9137	106.342	-9.75762	2.23295	-8.75049	-7.03491	-21.2627	-23.6171	-7.68324	-15.1553	-0.6877	2.5633
155.094	-63.5381	64.084	-23.2961	-2.85451	-65.3045	-88.9327	-64.0908	-57.3124	-44.5324	-22.2568	-15.1981	-9.84323
155.42	-89.257	21.9329	-31.7726	-6.58381	-118.186	-83.3892	-80.0783	-67.143	-57.6077	-22.2438	-5.44293	-21.8988
155.746	-13.4495	84.2295	-20.7896	-2.52828	-26.6449	-17.0119	17.207	-30.3192	-18.0394	-5.48685	-0.98358	-23.2242
156.072	32.3922	153.42	-0.42232	21.8236	36.9739	66.9528	93.2387	45.9608	75.78	6.83186	31.188	3.20359
156.398	-78.1987	15.1508	-40.0583	-5.8397	-100.559	-61.1479	-64.1168	-79.7091	-91.4203	-40.9782	3.06354	-20.7435
156.724	-6.32082	104.23	-18.7303	-4.19499	-50.4128	-49.3405	-37.1324	-36.8138	-42.4532	-12.7134	-1.52854	-6.73396
157.05	26.7347	106.949	-6.43465	2.18466	-4.97973	24.1906	45.2233	-15.8329	34.8602	7.92879	16.245	7.01804
157.376	-1.27346	137.108	12.4148	9.33352	41.5831	20.4672	46.3138	7.74433	39.8255	0.68282	13.1162	-10.197
157.702	28.3803	138.523	-10.4068	-0.3932	6.11746	10.0392	34.8143	28.7444	44.6767	11.6359	25.0487	9.04994
158.028	-13.2115	92.595	1.27879	0.92883	2.37576	-12.5375	19.3258	-17.0958	-15.8747	17.8218	7.32778	-10.1291
158.354	29.119	118.778	-2.8979	-1.61786	-8.57382	1.3835	57.2902	0.9848	-8.76276	16.6226	0.15995	-3.68449
158.68	-26.7729	100.372	-9.00463	-8.45623	-45.9074	-34.0682	-9.03506	-33.0302	-14.816	4.85015	-0.13481	-6.74189
159.006	-48.7046	77.1002	-21.1544	-3.23314	-54.4603	-45.4739	-18.4725	-44.0259	-42.537	-11.3956	-11.71	-21.0157
159.332	-14.5521	101.663	-17.9133	-8.28495	-11.3241	-20.1072	-2.69281	-6.85333	-6.77523	0.81053	0.22005	-4.59403
159.658	-24.1883	78.1435	-9.24534	-18.7775	-43.7356	-52.2542	-16.4382	-27.7968	-28.9258	-12.5034	10.15	-13.1289
159.984	-100.719	34.7984	-22.7514	-18.1653	-84.4224	-76.0007	-63.6801	-81.2356	-83.224	-26.0981	-2.1753	-30.2317
160.31	-74.623	61.7763	-17.0893	-2.07912	-62.5074	-37.8046	-20.9119	-39.8493	-37.665	2.08903	-0.21029	-22.9032
160.636	-31.4531	81.1803	-12.0919	7.72612	-32.3721	-20.259	-0.14349	-12.015	-12.1185	6.53459	-3.05476	-3.4184
160.962	-13.4723	90.38	-7.67103	0.79376	-6.3032	-20.9767	33.1098	-23.098	-18.5511	-12.5872	10.9827	-3.28777
161.288	-11.0678	102.931	-1.36254	3.74228	-9.38396	-11.8899	41.6226	-14.8582	5.7663	-18.637	15.2875	1.30307
161.614	-2.19703	89.3558	-2.98068	-5.60335	-28.6072	-14.9017	16.9785	-27.4997	13.0786	-18.9903	19.9383	-3.54306
161.94	-6.4275	98.2988	-4.97249	2.01123	-22.1339	-9.99123	3.08743	-36.6658	4.797	-7.02628	27.901	-4.5879
162.266	15.1354	115.837	-1.81311	11.0166	3.04738	21.6211	28.5824	5.46593	31.1998	-3.07762	29.6727	0.40915
162.592	49.5491	170.614	8.51856	23.1048	25.6747	62.3549	88.9522	66.3743	77.1605	2.23558	28.3913	16.7298
162.918	42.6034	191.589	8.59681	30.9009	33.36	63.9205	77.2433	70.3055	70.3603	0.37398	34.1014	21.6713
163.244	8.68759	122.891	-11.7227	8.19436	2.92652	23.6386	22.5926	14.2117	16.455	-5.09525	34.8033	7.14519
163.57	-14.3817	94.4852	-19.2613	-1.13804	-31.115	-7.40246	11.4385	-13.724	-11.8718	-2.6539	25.168	3.51365
163.896	-19.4356	113.385	-12.1822	0.86768	-32.6869	-17.6292	-3.85071	-11.2603	-6.71426	-7.90244	28.0932	3.15418
164.222	-23.6797	108.919	-16.0831	-8.36305	-46.1516	-23.156	-3.66583	-28.4379	-3.70251	1.66938	28.6508	2.55505
164.548	-13.5454	89.0676	-14.9032	0.27924	-45.5755	-31.9635	-2.95118	-26.5124	-15.7206	-13.4779	20.3466	-4.87371
164.874	7.63025	120.427	-6.6226	7.61668	6.37014	-11.8118	25.9989	-9.0859	4.98887	-13.8529	26.6262	-1.78938
165.2	27.41	133.367	-0.06462	2.99464	13.0999	5.88911	19.6387	-5.61057	21.9307	6.96404	22.3772	-4.49343
165.526	-17.1414	98.6548	-13.137	-0.7259	-55.789	-31.8052	-33.0329	-49.8024	-22.3699	-6.75484	11.6016	-18.2145
165.852	7.09485	129.931	-0.45609	10.3006	-6.07316	13.0099	28.8266	1.52299	44.0454	0.17067	28.8374	3.9529
166.178	40.5982	152.571	8.20587	8.67305	24.349	64.7917	21.3273	57.0976	55.5174	28.1877	23.1082	11.0361
166.504	-40.5941	82.2461	-13.7101	-5.39071	-47.5082	-40.8286	-6.05125	-43.5107	-43.2642	13.4305	-3.69384	-16.6296
166.83	-39.0079	74.5538	-19.2039	-8.21055	-62.7677	-44.514	1.73585	-56.8069	-40.4703	-19.5404	10.8591	-24.6247
167.156	22.0594	144.849	3.80498	11.0673	5.95462	24.5759	35.1581	24.8124	39.7034	-10.1334	15.1854	5.1366
167.482	53.1646	135.063	5.3413	25.6394	26.8917	37.82	36.5968	35.5524	40.5176	-6.09736	14.6473	1.81144
167.808	-60.1728	23.4081	-8.4644	-12.252	-73.5619	-85.0772	-69.4364	-54.563	-75.5771	-24.1027	-17.0738	-15.563
168.134	-42.7398	33.2055	-18.5222	-3.00167	-64.8228	-68.3022	-22.8302	-79.846	-29.031	-12.8209	9.7317	-4.09998
168.46	5.82703	91.4308	-7.04858	-3.97346	-11.5192	-21.6895	7.2543	-47.6208	19.6143	-28.2532	4.24509	3.43474
168.786	-55.2116	41.0658	-12.379	-7.73468	-66.8061	-50.8006	-49.5334	-41.1106	-15.0774	-11.5805	-6.24767	6.45366
169.112	-56.1736	64.1302	-13.6015	-13.4867	-30.8875	-66.1065	-21.8318	-41.013	-26.3498	-4.07965	4.79761	-11.6908
169.438	-28.2701	104.911	-19.3252	6.82515	0.44647	-25.4352	11.4116	-13.3823	29.815	-16.3482	6.30138	3.16278
169.764	-2.48251	82.5365	-17.4239	12.9001	-9.92987	-24.6479	-6.31085	-22.6608	-12.8612	-15.2882	7.25182	-12.8532
170.09	7.66805	100.453	-5.03828	3.93435	-9.07356	-3.0127	15.1769	-0.95219	5.42571	-11.8041	-0.97557	12.7384
170.416	-69.5245	27.8177	-14.0971	-12.8572	-81.3271	-64.6947	-57.5247	-79.3762	-62.8319	-16.3741	-16.9718	-11.5786
170.742	-63.4508	40.7267	-9.49882	14.1172	-56.0584	-59.6149	-28.0399	-52.6399	-33.0927	-14.0373	0.90599	-10.0817
171.068	-13.5449	89.6034	0.89688	8.07908	-36.1488	-13.0176	3.26239	-28.6589	9.93942	10.2484	14.8371	-8.99508
171.394	-19.9153	77.6492	-14.658	1.90306	-52.2863	-24.3753	-13.0903	-50.2428	4.90106	-4.49105	4.86586	2.43075
171.72	27.8658	147.465	-2.90841	8.77369	16.4094	4.4774	8.55756	7.61007	16.8626	-3.91033	11.9024	11.6562
172.046	34.8834	157.479	-2.27953	11.3673	41.5431	19.8654	49.3049	39.2304	30.1944	-5.60858	14.1489	3.04082
172.372	-47.1714	75.0824	-16.8691	-10.2867	-42.8352	-38.1066	-53.0248	-56.6161	-36.1991	-22.8707	-1.276	-5.25702
172.698	-1.01055	119.631	-4.23934	-3.94149	-1.88039	26.8874	15.2196	11.4159	26.2027	-6.32843	18.5124	4.83428
173.024	33.0134	156.564	2.48778	5.67567	25.5331	59.6036	53.8442	62.2933	51.822	1.51414	24.9492	11.9406
173.35	-3.15734	109.041	-10.9324	4.23984	-32.0245	10.8696	8.11026	-4.53695	-6.27263	-12.8551	12.5599	6.30829
173.676	-3.54851	100.071	-5.35076	7.90486	-8.49484	5.86929	22.2703	-17.5035	5.12898	0.01255	8.30334	8.0865
174.002	-33.2891	77.8846	-0.16724	-3.9387	-17.0863	-30.7507	-4.78933	-58.2375	-24.546	-6.50313	-1.798	1.09282
174.328	-60.0449	52.0948	-7.52593	-13.8102	-61.6181	-64.1485	-43.5137	-87.125	-63.1811	-16.8763	-2.67095	-2.99952
174.654	-38.6289	75.393	-3.94518	-5.15415	-37.9797	-23.0242	-16.9079	-36.4322	-19.8729	1.52629	7.54641	3.17085
174.98	-28.8285	82.6074	5.8857	-5.35165	-30.0317	1.31152	-4.69915	-12.1815	15.6696	-2.02315	3.67474	3.00912
175.306	-16.363	87.8716	7.77372	-4.35227	-18.2374	-5.66653	-13.7591	-7.07251	31.8546	-12.042	1.02039	4.80275
175.632	-21.3641	83.0329	-2.79684	0.69789	-11.826	-21.3348	-23.747	-27.162	1.91604	-8.80548	3.89551	0.57826
175.958	-34.1009	80.1096	-3.2081	-2.91772	-39.4541	-22.0415	-28.0254	-38.9213	-23.3248	-6.76702	-1.45431	3.13891
176.284	-18.5864	131.787	5.10342	12.4139	-9.757	5.44789	19.0865	-17.8003	15.7682	-7.34386	3.83018	6.50451
176.61	17.1505	130.493	1.54082	22.5944	15.0397	12.8341	34.1859	11.1121	21.3356	11.8951	12.4816	16.858
176.936	24.6778	131.089	2.86549	10.4343	-2.35241	2.37563	10.4989	-10.0487	17.2863	-0.97918	8.39491	13.3122
177.262	-2.05031	88.371	-3.12794	0.88118	-10.8103	15.394	-0.39206	-5.70949	-0.25718	-5.87372	11.482	10.6107
177.588	-0.04134	124.443	-0.78951	3.15841	-20.0007	-8.96131	14.4867	1.77342	5.65168	-16.4329	16.3847	20.7894
177.914	-16.7847	112.881	-2.70427	0.83515	-9.41747	-34.1957	-3.01406	-2.03185	-28.4449	-19.8525	1.17831	15.8725
178.24	-32.4794	96.2359	-12.441	4.47427	-33.2236	-15.8648	-18.7666	2.40648	2.03332	-10.9626	-0.32396	14.685
178.566	-38.348	81.3645	-14.6813	-0.26651	-26.0933	-34.6542	-25.3374	-39.9515	-13.6307	-15.5077	12.4196	-3.8696
178.892	-45.0028	52.4695	-8.64035	-10.7841	-51.9406	-73.6687	-31.451	-48.5173	-47.9144	-2.99416	-2.2616	13.0261
179.218	2.95488	102.788	6.27613	5.02744	-23.2904	-19.3173	15.7538	-23.9833	7.46209	-10.8414	5.54465	9.09104
179.544	-65.6761	52.9465	2.54733	-12.7636	-37.7634	-18.3949	-19.0596	-55.7062	-24.5711	-20.3268	3.99496	17.6985
179.87	22.7981	125.582	6.33277	14.6953	-24.388	22.6063	16.0773	10.5883	7.45683	-17.0755	-1.72877	27.1468
180.196	-0.65749	100.201	2.45471	-0.92499	-20.553	-32.0274	2.22432	-38.472	-20.9773	0.59022	-3.63799	34.1754
180.522	13.7119	127.117	-1.19347	7.0729	-25.3599	-15.9176	17.6624	6.55095	3.14474	-5.5157	2.87524	23.0533
180.848	-14.9085	102.734	-1.69987	10.72	-5.06394	26.7363	10.8165	-11.3417	27.3355	14.5396	4.63385	22.0197
181.174	-0.39347	99.2889	3.24775	7.68614	5.5031	6.94659	5.86355	-2.76673	-1.06169	-10.9633	3.34086	29.8444
181.5	19.5707	153.471	18.5927	6.99483	28.3263	34.0434	38.7683	7.78602	26.0132	9.15393	28.5209	38.1715
181.826	-13.1581	123.677	1.81888	-6.45596	-24.6878	3.5868	6.23232	2.4414	-6.9638	-20.1266	7.87947	42.764
182.152	21.9381	124.355	11.4706	1.40297	4.50493	10.5473	24.5662	11.153	17.873	-12.7828	5.94757	42.501
182.478	13.8144	140.957	0.75117	-4.2473	-10.6323	-7.2362	11.5471	16.4157	14.2436	-1.63144	10.0752	52.6634
182.804	-29.9915	102.688	-7.99512	-13.0959	-41.0976	-30.9224	3.40879	-7.05884	-38.2098	-12.0235	8.41189	45.5405
183.13	-7.78238	112.635	3.48937	7.65988	7.13787	10.1766	15.0487	5.84412	1.57018	-6.33191	2.66156	54.975
183.456	1.36153	93.4616	6.9564	3.96167	-22.1938	-8.84792	14.1316	-5.487	9.98967	1.07805	1.59195	44.1604
183.782	-4.73637	91.5628	-5.00886	-6.79171	-27.9316	-22.2945	15.8108	-5.60584	9.00736	1.65433	4.95105	48.4737
184.108	-9.77687	130.195	0.95372	1.29881	-9.60112	17.398	39.2356	7.37174	17.5193	-4.17433	4.44641	52.9818
184.434	-3.85092	115.833	9.2738	10.9542	-0.02188	9.82268	34.2218	6.77432	1.26879	-9.24377	0.35086	49.9298
184.76	-8.94483	111.694	0.27778	6.43658	-14.8439	-25.3627	4.14617	-11.7246	-14.6836	-4.20548	0.38137	51.9858
185.086	-21.3978	90.4774	-0.37919	3.58539	-28.1487	-29.9742	-4.4998	-36.0161	-8.94025	-10.7283	2.02394	60.2365
185.412	-9.88864	99.4276	5.48026	6.12366	-22.9908	1.32366	6.39352	-23.2375	-1.84249	-15.0104	2.46119	62.4177
185.738	-28.1694	98.577	-6.11677	-1.51196	-31.5052	-23.549	2.82132	-44.1249	-7.61461	-8.24175	-0.27232	54.0448
186.064	-17.2782	104.329	-2.158	2.81609	-37.9793	-26.8105	7.92356	-35.4231	-8.24421	6.76484	-4.10856	41.7553
186.39	-27.4186	81.9654	-6.3031	1.49781	-47.4786	-49.8157	-11.1308	-50.4586	-45.6021	0.50957	-7.49889	43.7248
186.716	-29.7987	77.4909	-10.8775	-1.63908	-42.5348	-46.5296	-11.7712	-53.8228	-51.7851	-12.7508	-3.78654	58.3348
187.042	-0.39559	97.6372	-1.9332	-2.45043	-27.0724	7.64102	8.6945	-21.7188	-12.7928	-2.32763	-2.89729	62.7639
187.368	-5.64008	70.1323	-2.86132	-12.9538	-25.1149	-6.90651	-5.51237	-28.6646	-4.89419	-1.15681	-6.26886	62.76
187.694	-13.7414	75.8116	-6.00318	-11.8802	-33.9612	-34.266	-16.6681	-18.6545	-18.4009	-13.1444	-3.99241	75.1923
188.02	-9.75474	102.297	-9.58053	-7.41883	-40.5317	-27.9304	-0.76161	-14.7219	-31.1976	-9.20711	-3.2065	86.1559
188.346	26.9074	114.128	5.44453	-2.93669	-9.94896	9.03827	32.0599	2.32218	-7.71559	-2.07343	1.24923	80.1822
188.672	-6.60983	101.037	3.30965	-7.41785	-28.0385	-7.22961	2.87675	-13.093	-16.8715	-9.15104	1.56823	83.1241
188.998	-6.93511	99.333	0.12787	-5.29996	-42.5724	-13.7382	9.36742	-10.1195	-10.711	-13.077	2.64757	114.028
189.324	31.1616	120.727	13.5469	1.33032	-14.0785	9.29522	30.3018	17.1924	5.5972	-4.77461	3.82313	118.541
189.65	10.6614	84.1412	1.57668	2.79364	-43.3002	-21.9905	-13.7984	-61.9705	-15.4056	-8.38922	4.60056	111.886
189.976	31.7231	112.102	1.69876	5.47076	-15.1203	-2.81071	2.65477	-17.426	-1.28761	-1.6734	8.24371	128.099
190.302	43.3443	134.952	8.82917	8.01738	22.8728	15.2848	58.7258	18.244	19.6796	1.54546	-0.20695	126.118
190.628	14.3225	127.766	7.78012	2.02356	3.82564	8.93583	32.3929	-21.0475	22.3941	-4.04356	11.1302	127.382
190.954	26.7517	140.232	13.082	12.8797	7.64876	28.606	18.1514	-0.47302	45.987	10.946	5.3302	132.902
191.28	-5.55379	108.613	-4.12841	9.9568	-2.8478	0.72108	-6.99222	-26.7942	14.0051	3.24978	6.07438	135.129
191.606	54.1063	138.613	2.12197	4.97517	6.99909	39.7047	23.2553	25.2205	51.7693	-4.87804	15.2626	146.4
191.932	-18.311	88.5397	-1.83657	-12.0152	-55.9154	-42.2289	-17.8595	-39.6299	-36.3883	-14.735	10.8622	136.003
192.258	-47.9862	80.2168	7.08658	-1.62856	-69.3531	-93.6133	-43.7989	-65.147	-61.9927	-12.8739	-7.6128	141.157
192.584	6.75571	102.309	0.92947	-0.78152	-3.51739	-15.5822	25.4832	-2.60375	8.39401	-5.67994	6.95357	160.181
192.91	58.1285	127.134	26.9791	16.5549	28.8901	32.1711	66.3235	18.3188	58.5363	6.2121	17.822	168.536
193.236	21.1117	132.684	6.92796	2.33739	-7.15703	-2.01474	31.2977	-27.4661	0.88164	-2.06942	-3.18537	167.761
193.562	17.2635	127.816	16.4912	14.0183	15.1643	16.7028	34.4069	-18.7288	-28.1995	-3.922	9.21979	180.612
193.888	45.6445	137.217	20.5746	4.79256	12.8151	37.0387	54.3102	6.24123	50.1164	-7.68827	5.10661	172.353
194.214	-34.7826	74.8169	-13.6393	-0.29267	-57.2521	-21.4979	-20.828	-43.9473	-12.1384	-12.4361	2.13546	193.312
194.54	-25.5403	98.288	-6.91193	3.86276	-35.2804	-11.1987	24.1934	-39.4201	-14.3531	-10.8718	9.87271	214.88
194.866	-22.2539	84.3545	7.10722	13.1812	-35.1922	-16.9164	-14.8301	-47.631	-17.6091	12.3534	4.53332	181.378
195.192	-4.88547	122.444	-0.09604	6.21298	-12.5484	5.27151	20.6475	-27.2597	0.84789	-7.22908	2.52916	202.266
195.518	-18.1115	113.912	-2.19447	-8.4858	-3.83988	3.35723	5.41672	-25.4489	3.08704	-4.96279	-1.5651	215.453
195.844	56.4909	173.96	19.1087	13.7314	42.8779	52.8454	63.4812	24.918	46.1885	4.7745	10.8799	233.215
196.17	4.97373	101.017	7.95647	9.4813	-23.7084	1.02738	8.43208	-18.5573	-23.1743	-2.25336	-2.03303	220.65
196.496	2.08633	121.024	5.29329	6.11471	-24.8713	0.48708	37.0484	2.26298	10.375	-3.77856	18.3892	216.196
196.822	-12.7171	98.9117	-1.68219	10.361	-49.7052	-4.31968	-1.82123	-20.524	-3.06509	-10.9179	19.8748	223.01
197.148	12.6494	91.1247	4.81616	3.49	-48.5113	3.38065	-3.05269	-32.6977	9.45024	-8.70087	15.805	200.992
197.474	-8.78705	71.6887	-2.23933	-2.4644	-47.6638	-6.4267	-12.79	-69.43	-19.8434	-8.23871	15.0565	192.284
197.8	-15.7919	84.6509	-9.55836	-0.2974	-32.9831	-10.3618	2.78684	-46.4573	-19.0648	-8.74413	11.7142	191.147
198.125	-22.7305	83.0403	-0.40084	1.33105	-24.602	-17.3538	-8.252	-37.1007	-21.523	-10.6162	8.17616	175.406
198.452	-7.32153	125.149	9.70477	3.24749	-5.96151	-7.57375	15.3071	-32.3577	-6.79084	-7.11721	4.20721	168.872
198.778	-9.97036	106.922	16.6556	1.86607	-6.46731	12.148	22.0344	-34.2419	-1.12522	-3.23572	7.24584	161.704
199.103	12.4322	106.778	21.6284	10.8883	3.55178	24.8389	20.4584	2.27261	15.6437	-6.48512	6.1532	136.643
199.429	23.2964	127.444	25.0282	12.6438	23.8955	28.6849	40.1226	27.6683	39.092	-4.18526	10.8329	133.247
199.756	-23.4504	96.1518	21.987	6.14403	-3.87145	-6.64876	18.7826	-22.2729	7.98547	-6.15874	9.04733	131.609
200.082	-34.025	61.7894	10.3191	-2.67469	-53.6136	-48.8614	-18.0455	-70.4128	-25.0603	-12.3496	4.41332	121.704
200.407	-12.0627	69.3166	5.58233	-2.0716	-45.7846	-40.2124	-6.06143	-51.0764	-21.1275	-5.89611	7.02204	103.618
200.733	-26.3698	67.5351	5.32986	-5.44265	-42.8507	-28.4169	-6.75466	-41.8586	-36.2986	-3.39362	2.02814	86.8617
201.059	-12.9447	68.1794	8.67089	-3.5587	-50.5712	-19.8897	-12.3009	-32.6814	-41.5646	-7.15954	7.72017	83.957
201.386	23.4413	122.478	20.9478	12.344	-1.17924	37.233	26.9329	22.0304	7.97888	-0.34028	19.9713	77.9312
201.711	4.2428	135.138	19.5318	9.35584	16.3898	50.5401	43.0178	27.8475	19.7896	6.95775	15.4319	72.5232
202.037	-0.90674	114.011	11.0551	9.59014	-6.62865	21.4033	42.2253	3.06931	-4.58856	12.6072	17.7587	81.0524
202.363	13.5268	136.788	11.7957	12.8385	-10.5069	31.5726	30.78	-12.4695	10.8645	8.94266	22.219	84.3886
202.689	11.1857	127.951	11.9073	5.18	-2.88586	20.2913	9.21219	-20.1533	16.4443	-0.82048	25.2704	70.0294
203.015	53.0802	149.633	21.4223	10.6156	34.4089	61.6842	55.838	34.8911	40.7293	10.8373	36.7733	75.5948
203.341	25.2524	157.028	19.4999	13.8845	5.04173	47.4136	45.6696	9.9674	20.547	3.55712	26.0331	56.5305
203.667	7.19503	136.424	17.2853	1.8509	-14.5248	30.735	39.4994	10.483	21.4689	3.07721	23.6705	54.9618
203.993	-3.13329	117.841	15.1905	-2.35292	14.7241	32.2989	33.0555	20.7003	34.5774	6.90178	31.9031	36.5806
204.319	-10.286	110.574	13.9292	2.87276	-17.5149	7.58996	16.652	9.32823	15.963	-12.512	27.154	26.0209
204.645	-0.58048	133.477	8.46436	10.3017	2.91074	8.94797	10.2515	10.4315	11.6402	-7.02214	22.3464	11.319
204.971	-37.1512	84.6179	-7.08353	4.66103	-34.428	-23.7879	-36.1748	-59.6837	-35.097	-6.32394	11.4724	32.1465
205.297	9.18697	112.748	11.2369	6.6411	11.7792	23.2192	14.3592	-16.9236	16.0135	-4.42986	20.0694	25.2891
205.623	-5.319	90.9424	6.0222	-4.59061	-26.9618	-9.21067	-15.528	-30.0408	-12.4595	-17.4917	22.2299	18.5803
205.949	41.4582	169.137	18.9453	24.9373	52.1696	59.3064	26.2875	27.9758	53.4656	6.90982	33.2055	32.22
206.275	42.8114	152.277	13.7237	20.9873	67.9295	33.2096	49.9715	8.0896	36.6501	8.29659	28.1409	27.2811
206.601	31.6941	119.62	15.2161	6.8812	-8.26113	30.5568	37.4719	27.889	26.2569	0.78233	35.4179	30.4572
206.927	10.44	116.711	2.99414	7.16081	-9.64474	11.8423	8.32108	2.36154	17.5894	-3.00352	27.3554	27.3347
207.253	6.23031	78.7133	5.22129	5.68908	-12.6492	-7.45642	-3.2783	-40.7413	-8.95547	11.6816	12.2207	7.57649
207.579	45.3979	148.927	22.1806	2.32535	31.8756	14.3308	55.7124	46.2213	28.1646	14.6546	17.3548	25.0414
207.905	-27.7849	99.1942	10.214	2.81355	-46.9945	-15.3045	9.39791	-16.8459	-24.8435	4.40668	16.2778	26.7862
208.231	-1.31296	113.031	1.76813	1.269	-14.6133	-0.45543	21.2769	-10.8708	0.74961	-14.6804	13.798	28.931
208.557	-16.8535	93.1183	12.9313	-1.10241	-35.0897	5.20651	5.66689	-16.8144	-1.99433	-30.7025	1.73301	18.9952
208.883	-34.4662	53.9097	-2.04961	-11.6073	-54.7869	-11.7612	-32.8816	-56.073	-48.8899	-8.18306	1.44255	8.01412
209.209	13.1613	95.8385	6.47956	0.89111	24.4816	9.98986	10.9407	8.41332	3.94795	3.29731	10.813	23.5282
209.535	-11.6583	84.0029	4.36955	-8.16821	-29.117	-28.5043	7.85001	-23.323	-17.744	9.60314	20.6547	-1.08221
209.861	53.5448	166.066	19.6139	17.1343	31.2868	40.0846	21.63	33.7489	25.5392	14.167	21.6817	20.0179
210.187	-1.04824	136.864	-4.90888	12.4444	5.10049	26.1551	12.0232	-5.21568	23.0858	4.26387	19.384	13.4346
210.513	-16.2171	102.995	-1.13521	-6.60513	-17.0008	-3.71788	-28.8435	-20.3266	1.46409	-4.84801	1.18282	5.22272
210.839	-12.3865	73.0483	7.45638	-1.77405	-40.905	-9.06476	-34.7431	-23.7407	-17.1654	-5.60738	12.7559	13.6598
211.165	-18.741	102.123	4.00803	3.10866	-12.6209	-4.31365	9.96596	-18.2552	-0.70382	-3.79572	17.9366	10.5306
211.491	-2.92136	108.17	12.6853	0.23996	-31.9717	-11.9291	-6.60254	-31.0622	-19.78	-14.8821	15.6522	28.0855
211.817	5.44601	87.1626	9.80888	7.75372	-45.9568	-14.8161	-15.025	-51.9448	-19.7692	-19.3605	9.54478	8.8505
212.143	-51.4348	19.0601	1.39678	-3.27531	-69.788	-56.3764	-59.1025	-89.9464	-54.0898	-12.1958	6.49096	-2.02724
212.469	-32.141	50.5574	7.96468	4.03534	-41.6446	-25.7509	-29.391	-47.7367	-31.4344	-2.27043	6.2621	-1.64696
212.795	-32.8864	58.6743	2.16423	-0.64631	-37.7165	-16.5904	-39.5547	-36.7378	-32.8063	-4.15587	6.07983	7.07292
213.121	-9.27118	95.7555	5.60736	9.09151	-13.8662	2.58954	13.9164	-14.0419	14.2456	-5.18034	15.7768	15.2993
213.447	-3.404	100.291	-1.69971	3.98778	-31.2965	-6.95832	16.3439	-15.2379	8.42994	-7.50192	7.8339	12.7116
213.773	-11.3081	84.7762	4.07709	4.78617	-19.4537	-15.929	23.4282	-11.719	4.14914	5.79687	8.01894	8.32341
214.099	27.2438	97.979	16.7678	12.6017	-6.66816	20.4977	27.0668	16.0854	34.5756	10.4678	19.5217	14.5119
214.425	-7.3658	81.7489	8.27313	1.97217	-37.4074	-7.97061	-16.9047	-26.8175	-8.12379	-4.37021	1.72435	14.7689
214.751	-15.146	114.788	14.9801	-9.19478	-26.1188	-3.09357	-3.8076	-39.4732	-20.3157	-11.8264	6.10604	26.0668
215.077	4.36242	109.233	17.5936	-6.52174	0.26553	-2.45065	-10.0212	-38.4368	-6.89143	10.1534	14.0209	19.6011
215.403	9.70282	94.23	16.1595	-2.93756	0.48058	8.24938	-4.59807	-25.4183	13.7612	16.4489	13.0952	19.7006
215.729	-8.49881	76.1202	19.9448	-3.86168	-7.87785	6.41671	5.95447	-16.0067	-1.13243	-0.53116	9.32817	18.32
216.055	-13.0722	85.8365	11.6743	-0.25356	-29.9703	-22.8529	-21.5993	-22.3569	-27.0292	2.20613	13.3947	21.1204
216.381	-3.3408	101.121	10.2358	0.48361	-36.4315	-7.92957	-2.62612	-29.3836	-18.4564	13.2567	18.9621	27.8546
216.707	4.39654	108.352	21.0214	9.76618	-9.52757	18.7226	20.5816	-5.60104	11.9549	12.8668	13.2741	26.3477
217.033	1.95563	118.154	24.665	15.5315	1.86356	20.5181	12.7042	-0.22042	26.5349	9.52758	13.0059	23.2034
217.359	-13.8122	113.523	24.5116	2.1223	-5.60175	14.3535	12.9297	-14.2155	7.36834	1.22625	18.4623	21.8688
217.685	1.84049	130.442	26.257	3.63507	9.13675	18.4316	23.5383	-0.40728	13.3257	5.94506	13.5068	28.5343
218.011	8.51405	113.59	21.0173	8.00789	4.09181	13.1808	25.3646	-28.1007	3.14384	14.5636	6.73229	26.0528
218.337	5.61274	95.3776	19.1797	2.39098	4.27632	3.18113	21.3894	-23.8439	-8.90897	2.94126	12.2465	23.9463
218.663	16.1282	114.859	25.3447	6.85701	30.2994	11.9256	37.1529	15.4779	23.3019	3.81399	11.0802	31.6354
218.989	-23.9914	100.454	20.1041	6.38018	-24.8784	-16.6411	-1.3933	-13.9223	-17.8638	2.79351	0.26265	28.5552
219.315	-12.3923	111.895	24.2564	7.69608	-26.8333	-6.86503	-0.99815	-20.2932	-19.1945	6.58944	-0.71442	18.5877
219.641	27.9606	142.772	21.2081	13.595	9.81969	20.0239	23.5064	5.69332	11.0237	22.1348	4.45601	18.4024
219.967	-13.368	97.8513	8.86063	10.2554	-16.2504	-17.2138	-9.61672	-36.7324	-25.9411	8.98536	5.02121	15.4608
220.293	0.16971	100.65	11.7858	10.7086	-4.11599	-0.08814	9.37612	-23.8285	-11.0921	6.29718	12.6768	25.8611
220.619	32.0998	126.123	27.8545	11.5581	33.7793	23.8796	32.5249	4.94565	42.9104	11.0414	10.3737	27.3339
220.945	-4.41892	90.4411	12.44	11.3193	-18.943	10.5234	-4.4616	-25.451	-22.3523	4.02923	11.082	13.5462
221.271	0.92769	103.106	18.9229	13.7266	-5.74398	7.32168	-5.3704	-7.28185	5.18861	-1.04057	18.5547	26.3527
221.597	24.355	134.539	19.8142	16.4341	1.08139	17.8566	1.10128	2.41558	21.7895	-3.2539	20.5875	27.5683
221.923	34.7239	153.719	24.8843	12.7299	12.0855	27.2039	38.8362	11.3099	21.8171	4.70166	19.6101	31.9591
222.249	-9.28415	99.5762	21.7363	1.98882	-21.8818	6.89072	15.0496	-10.9159	-24.2501	3.54702	9.95028	10.3936
222.575	-13.0218	72.2656	22.3364	-0.99895	-25.2232	-19.0709	-3.06375	-3.51797	-40.1442	1.59249	14.9414	12.2779
222.901	-17.7304	119.457	14.7402	1.50519	12.0007	8.07109	22.4137	-12.177	-12.2568	-4.61876	14.532	11.498
223.227	-22.8216	94.4584	10.5413	-2.76475	-16.3995	-18.507	-6.92137	-3.31706	-36.6687	4.21736	7.06577	5.53624
223.553	12.477	130.035	39.796	14.5406	41.6154	26.3568	22.2034	15.8228	25.2983	2.65196	21.5867	11.8879
223.879	-53.5292	64.0555	19.5022	-4.10732	-53.9495	-40.8428	-26.9199	-49.8395	-20.0506	-2.14275	1.27807	2.73603
224.205	56.6163	158.293	43.8372	20.4523	28.5101	76.2391	58.7239	39.8105	52.3237	11.1486	25.8085	24.632
224.531	27.3682	142.115	26.7661	16.1927	2.54756	73.7034	37.094	11.0967	30.7254	21.545	17.7176	21.4681
224.857	14.7325	117.96	19.4114	6.54872	-3.31501	16.8209	-14.8341	5.15144	-15.5039	10.252	10.1786	18.7137
225.183	-10.2918	78.707	22.8499	2.33726	-41.6902	-12.1317	-16.3415	-55.709	-3.05394	7.84784	8.80599	19.7488
225.509	43.5819	130.729	29.0031	5.72819	39.199	33.8731	24.0348	6.14546	30.4266	6.4425	11.7317	2.96515
225.835	15.9195	107.057	27.2212	2.81307	-6.17658	-6.75784	0.36387	-6.90188	-1.99656	-3.33059	19.6656	15.7703
226.161	-10.4447	126.713	24.484	-4.61565	9.50459	23.6318	-12.3046	-5.60029	0.98538	5.96808	9.36876	10.3227
226.487	18.6977	114.624	20.5705	14.4587	15.6664	28.3002	22.0487	8.85481	-0.87379	17.7895	-1.38117	9.02039
226.813	61.545	141.61	32.9208	13.3312	36.6817	70.9285	64.1896	64.4077	15.1616	11.707	18.1422	15.7971
227.139	-10.6543	70.9891	18.1335	-0.23357	-22.7475	6.36681	-25.7571	-16.3821	-14.8778	0.80585	3.0754	10.1871
227.465	51.2064	148.576	38.127	24.2947	58.4415	64.1025	37.5525	26.5795	70.3678	22.9022	11.6591	6.20591
227.791	9.19192	126.523	33.3487	19.9467	53.3278	61.4458	51.7862	20.6565	36.8009	14.7891	18.6844	14.2427
228.117	-25.41	93.1696	18.4721	2.47662	4.29851	-32.9256	-39.1618	-19.3107	-20.8114	18.989	6.81123	3.15304
228.443	2.45045	105.044	26.3735	0.67681	-21.2201	-3.51482	-11.0941	-17.9436	1.29156	6.47839	13.4181	-6.6937
228.769	-5.18417	98.6979	22.3342	-0.58993	-12.2546	-1.84615	-26.6569	-43.9656	-2.5709	12.4633	12.8401	5.38924
229.095	19.0591	138.275	36.7927	17.9605	22.2264	16.3077	10.9559	14.3857	10.7994	16.1173	16.3485	8.99331
229.421	31.8878	115.573	31.2439	5.72701	23.8776	33.3383	33.4917	17.5873	-0.72565	20.2603	21.598	14.7733
229.747	21.393	140.998	31.5392	-0.53956	13.0764	40.3311	33.9816	21.6018	12.6783	16.8069	23.6475	26.8028
230.073	17.6591	138.906	43.3886	6.92464	24.1441	59.4652	41.2612	36.73	18.4624	11.4497	12.5174	15.1804
230.399	16.5018	139.108	39.0821	22.696	10.8234	64.2173	31.0371	12.6747	14.2068	18.4767	15.4753	21.0117
230.725	-2.56018	107.698	25.8747	11.2732	-9.29876	9.3864	7.07955	-7.5957	14.3976	8.51357	13.1311	21.3293
231.051	-24.2638	70.5115	23.7482	-2.69578	-31.9631	-28.6407	-31.3344	-44.7723	-24.9029	23.7364	1.96615	17.6075
231.377	-42.7443	53.171	26.4283	-4.39227	-28.7759	-33.5628	-30.8387	-42.9333	-23.8602	17.5925	9.60383	2.94417
231.703	-11.6928	90.4383	28.5099	0.82093	2.3471	6.30194	-13.109	-2.92167	1.06199	12.3958	13.5844	7.97472
232.029	5.88198	84.2236	31.3903	0.9819	-2.15691	0.25397	-0.65316	-21.0931	-10.3872	9.19279	10.8179	9.25347
232.355	-15.8871	75.8577	18.7833	2.87465	-24.7041	-25.2063	-12.949	-49.6751	-29.0837	14.6329	1.56363	4.654
232.681	-5.0935	109.091	26.8993	5.47873	-3.07645	7.06993	0.023	-22.2543	-8.16276	25.9028	19.7333	0.50354
233.007	20.2202	131.5	36.3475	3.60234	20.8186	39.0815	30.5973	10.135	25.0614	31.995	22.4711	15.404
233.333	43.7749	155.521	37.9028	12.9305	35.265	58.0863	47.2145	39.9005	46.6995	31.8863	27.4584	26.1383
233.659	22.728	133.398	37.3084	17.6767	17.3001	32.6305	23.9094	32.1319	15.899	30.9775	27.1549	20.996
233.985	6.84437	115.081	40.6141	20.6172	18.9326	23.1596	32.1873	8.65899	6.10188	21.5383	20.1081	22.7277
234.311	-28.6997	70.2341	30.2701	9.68759	-35.2777	-11.2666	-11.7119	-33.7663	-20.2461	16.5921	11.6582	12.5754
234.637	-20.3591	64.5655	34.42	10.4649	-42.8891	-20.1507	-36.7271	-36.9661	-28.998	20.9404	13.3898	7.29842
234.963	5.16594	100.154	44.791	20.9759	5.28633	5.39563	-8.50106	-16.2331	-1.99227	22.4872	18.5716	5.18184
235.289	1.96702	97.4856	45.244	13.4074	19.1356	19.3206	8.89231	-2.38071	12.1594	37.9558	17.053	-0.21914
235.615	-4.65111	95.3769	42.9935	7.58089	5.5324	6.8005	-0.83164	-0.47584	4.4917	37.8463	14.6516	2.97676
235.941	-3.36913	110.43	37.7101	8.73809	2.32672	3.03805	3.785	2.66594	1.56616	22.3699	15.4049	5.24724
236.267	9.42847	105.538	38.6627	8.23769	7.13898	10.85	8.89186	8.33464	11.8436	25.5157	19.404	8.384
236.593	37.2992	120.208	52.0607	21.4946	25.9642	43.5753	33.2928	29.5649	39.1037	33.2838	26.5195	22.4071
236.919	38.7286	136.54	61.5081	26.0457	25.7316	60.2478	49.5587	42.8457	37.0564	34.9434	26.5238	23.5526
237.245	14.9212	117.944	51.6649	11.646	17.3828	35.7921	24.9143	14.3602	5.06966	32.9898	24.6933	19.7234
237.571	6.1619	97.8635	43.3797	5.8262	17.3841	22.6233	8.98761	-19.8989	-8.37778	30.0138	26.2807	21.186
237.897	-10.8893	86.046	43.925	4.89158	-13.2249	-0.60561	-12.4459	-44.6162	-25.0157	24.0312	21.5762	10.1304
238.223	10.5375	113.854	44.2596	7.22018	16.8839	27.3671	15.1028	0.39804	7.95152	24.9494	23.4705	12.6246
238.549	35.7937	127.227	46.7832	12.7876	27.5389	45.84	31.9658	33.0759	31.856	32.2268	26.1021	12.4876
238.875	10.8649	104.16	42.7481	12.8556	-19.072	2.22356	4.06161	-1.64848	-9.01536	28.03	26.4586	1.3242
239.201	26.8212	107.734	48.5293	12.0604	10.6336	17.3669	20.1224	30.8966	2.98214	30.2508	27.669	8.93734
239.527	14.9247	94.4294	54.693	16.001	13.4011	14.6749	6.47819	9.73178	0.08519	29.9314	20.6212	11.0239
239.853	-0.15009	108.713	58.3922	11.358	14.8677	5.88938	-5.12325	-10.0582	10.5452	37.3608	29.1313	15.9466
240.179	47.362	144.98	67.4437	17.4748	63.3621	45.9576	41.2237	30.0342	51.9856	52.4148	34.6815	26.9734
240.505	21.315	127.603	60.4355	11.4906	29.4794	40.0977	20.7494	17.1086	4.09116	38.6052	28.7898	18.7849
240.831	-23.5954	81.8577	46.7597	7.58098	-32.658	-2.98249	-19.9833	-23.0188	-20.8758	32.4916	26.303	20.3615
241.157	-20.5875	77.0117	50.2508	2.7163	-30.3111	-1.43849	-14.5929	-18.6909	-17.4384	34.1873	32.7962	30.4586
241.483	8.4198	101.136	47.2843	6.93868	-8.34859	7.99035	-16.751	-10.4873	-0.06218	36.4798	23.5314	32.0811
241.809	-9.9178	71.9534	55.2887	9.33097	-9.82126	8.36536	-18.9324	-22.3258	-26.0827	27.1412	25.6305	26.4723
242.135	-27.304	97.4344	53.7516	4.32551	12.7907	20.6729	-4.3623	-6.39349	-7.82384	41.2825	30.8623	30.2345
242.461	-11.9679	114.394	49.004	9.11532	24.4623	24.8786	8.73817	3.5071	3.78752	36.713	35.1082	23.5845
242.787	24.2652	120.861	49.3602	10.3773	16.1222	27.2155	9.47435	-0.31566	11.6453	48.7747	28.1231	34.7856
243.113	5.00121	113.804	67.4649	12.6261	0.74166	6.5068	4.55431	14.5861	23.3477	48.1621	25.5359	22.0282
243.439	-28.6475	91.5674	51.452	3.09978	-9.14065	0.40097	-21.5141	-21.4059	-11.2943	55.5502	28.9012	33.1553
243.765	-36.7104	77.1839	53.8031	2.64804	-37.2318	-16.2494	-39.1332	-48.5029	-54.6847	47.8952	35.6151	26.4952
244.091	15.2606	126.75	65.1364	26.9208	25.4225	31.9089	17.2476	15.8744	18.5775	64.8971	41.014	38.1744
244.417	-6.16119	112.867	53.6497	16.07	3.72151	34.6826	-12.4909	-16.4812	12.1421	56.0613	29.0041	32.7488
244.743	-3.92835	77.8765	58.9821	8.1452	2.24177	8.56245	-9.70109	-15.1523	-18.2458	57.6122	38.6156	43.1597
245.069	57.5668	116.766	70.5486	24.5421	49.7145	37.0682	10.7817	30.2278	5.19496	74.6148	50.5101	33.7153
245.395	45.872	127.233	63.7464	15.7214	27.7656	50.2527	32.2132	36.9588	2.29417	95.6479	50.1576	54.0638
245.721	-48.0723	55.2364	57.3211	5.83252	-36.048	-26.8829	-19.1824	-36.6038	-41.5404	75.5967	37.1197	26.0203
246.047	-12.6402	86.674	78.1678	6.56801	23.5494	8.09347	-8.44792	-3.72172	-15.1389	79.6667	61.991	59.0386
246.373	37.6457	105.271	66.0781	5.3977	16.2652	35.6211	-13.3175	-1.13488	8.51521	85.7332	58.5973	76.7387
246.699	41.4052	130.562	79.9518	8.05434	32.8904	46.0848	19.591	34.0801	17.9439	108.837	59.6705	86.254
247.025	19.3649	91.4853	74.6536	0.93798	13.5763	18.7493	-5.13282	37.8581	8.84237	126.76	63.6083	80.9275
247.351	-5.78697	83.2755	70.3635	12.8164	29.3328	43.0178	-28.2229	0.70531	-2.47723	126.566	78.4809	93.2205
247.677	36.8192	115.141	78.4471	6.65527	43.5001	74.1164	17.7572	61.4455	34.5337	178.774	69.4795	73.9788
248.003	3.00343	88.4285	65.4079	21.8498	11.2431	42.9658	-2.99726	26.7318	6.75697	170.427	90.719	93.4088
248.329	5.92597	100.923	84.6736	12.1842	-4.85594	63.3883	8.8217	36.7238	11.1902	219.452	78.1603	124.738
248.655	8.83555	118.092	81.7087	19.0764	31.5095	72.2515	30.678	53.6987	60.4179	230.375	106.075	139.627
248.981	40.3429	139.723	60.5391	17.6813	34.4826	80.2353	12.6363	43.5099	45.5665	277.459	89.656	141.327
249.307	46.6103	119.188	92.124	-2.38786	63.8688	82.412	-7.98256	65.967	56.227	304.936	118.225	171.39
249.633	11.0395	116.759	90.9438	28.0414	23.9975	123.81	10.85	87.7623	54.6665	329.815	129.581	215.48
249.959	-17.2014	90.2379	66.3821	6.75224	-22.3877	65.9215	-11.5131	51.1409	7.66271	363.787	137.235	215.761
250.285	-8.98519	84.9468	73.3414	5.16267	-0.93092	60.6212	-15.1141	66.442	-7.71626	415.669	181.279	237.845
250.611	30.6888	94.3903	91.3184	23.678	39.6026	170.914	27.314	105.642	55.5864	435.672	179.436	266.519
250.937	-31.658	38.6564	78.8422	20.484	-10.7593	117.684	-39.32	58.1886	6.19568	494.016	188.319	277.681
251.263	-0.29818	71.2283	91.9578	26.962	22.6012	171.221	-30.1269	124.532	29.4712	499.641	217.863	313.84
251.589	7.88048	75	92.4897	16.873	28.2797	214.872	-18.7037	134.341	52.1551	534.817	234.263	324.685
251.915	-9.33409	66.1608	87.0739	16.5348	10.8081	212.244	-37.9135	129.142	32.2961	530.919	252.627	312.164
252.241	-15.2583	68.9868	74.8389	25.4203	6.67612	222.519	-55.424	91.9569	14.5399	505.519	267.971	327.293
252.567	16.1657	61.8018	86.2695	22.3408	3.88135	257.958	-18.7574	116.855	39.0044	515.859	292.61	350.367
252.893	50.3003	107.076	97.233	33.0913	73.4261	343.577	-9.06349	185.508	85.2166	510.835	313.418	353.444
253.219	54.3836	122.339	100.273	27.5287	84.7425	351.403	8.39126	210.232	94.8888	487.762	320.641	355.851
253.545	9.29869	71.2685	98.8815	21.9543	23.8491	316.152	-35.8818	144.565	28.7623	453.796	310.906	345.771
253.871	4.22931	63.9634	67.441	18.6211	16.441	301.244	-31.3831	133.066	21.8637	427.385	319.208	326.558
254.197	12.346	49.3502	90.5627	18.0662	15.093	284.929	-32.4495	105.502	25.831	370.452	336.899	313.801
254.523	23.5038	53.1132	98.8115	23.3074	31.1565	289.979	-16.0059	120.054	35.0931	323.398	350.869	289.093
254.849	35.4114	92.1014	89.9656	23.3985	50.4949	291.607	-1.08676	135.003	33.3456	292.19	358.343	288.507
255.175	33.3396	97.46	103.04	30.0582	74.007	267.991	10.1481	146.318	44.7068	255.886	365.13	268.394
255.501	48.706	112.145	107.313	29.4677	61.7708	274.987	2.48425	144.123	55.0688	216.27	403.473	236.674
255.827	50.8525	111.034	107.573	28.2447	61.7691	258.175	10.1322	123.684	53.4275	205.008	411.715	218.734
256.153	28.8588	95.2493	113.33	36.7239	70.9286	246.135	16.4565	108.709	52.1403	183.97	423.958	214.494
256.479	43.8893	102.046	96.9466	33.3383	48.3873	225.982	2.91194	116.7	56.6156	166.385	439.08	201.122
256.805	34.1566	102.806	109.21	35.1604	59.1042	204.669	23.8747	120.518	51.5656	140.503	462.253	200.634
257.131	56.1577	114.439	114.779	39.5355	61.4212	194.138	17.0454	100.465	54.7938	121.593	482.394	174.377
257.457	49.2853	103.058	116.467	35.3067	67.9613	167.72	-3.55699	75.6791	31.7961	118.414	470.963	175.808
257.783	54.7835	101.68	118.246	34.4403	62.4663	156.633	4.45663	72.2557	17.0052	109.202	493.414	170.03
258.109	57.7173	106.779	119.682	44.348	82.4061	163.718	2.2626	79.7785	24.0673	104.04	497.661	155.38
258.435	57.8078	124.676	123.018	42.8319	112.361	170.605	12.7115	99.4751	51.8753	94.5129	484.526	154.469
258.761	45.8002	120.038	107.866	38.0799	106.194	150.422	8.24912	65.6824	49.1949	79.5423	481.494	141.771
259.087	1.25471	85.6682	102.441	33.5307	62.956	114.31	-34.9256	-0.58188	7.25328	68.7571	427.445	132.876
259.413	36.3598	103.795	115.205	43.5856	110.447	129.044	-8.53697	14.003	9.77121	75.2851	419.997	127.831
259.739	58.0563	150.66	126.577	44.3503	164.968	147.58	33.9119	68.0362	48.599	77.2799	435.419	132.141
260.065	39.4213	115.53	124.747	45.2183	142.074	124.882	5.24604	66.0748	17.5678	75.9197	404.073	124.877
260.391	53.4919	110.804	125.877	57.799	167.58	110.295	-0.1404	47.5084	14.2466	67.2026	365.331	130.458
260.717	33.6224	97.351	117.692	58.2929	188.659	80.9288	-19.981	28.4855	5.26123	59.651	315.665	131.011
261.043	41.5869	113.467	125.068	72.281	218.655	75.4287	-14.8517	25.3137	-2.11514	40.6459	284.21	120.919
261.369	53.4094	114.997	141.933	82.0383	230.155	89.5163	-6.17927	12.4496	-2.22723	35.7638	272.931	117.679
261.695	49.7752	102.401	139.743	94.2647	247.408	87.9775	7.73933	3.53279	16.1488	44.9073	231.245	124.188
262.021	38.9431	105.772	144.548	99.2058	281.4	61.9603	9.47883	11.3376	10.243	40.9808	203.95	128.293
262.347	59.1952	144.222	154.183	111.988	315.857	76.9202	14.1046	32.0453	17.0581	43.0977	184.168	145.619
262.673	80.7916	169.499	155.508	142.065	343.946	93.0824	26.943	44.1807	37.1558	54.0866	157.282	151.164
262.999	93.4851	161.163	151.845	144.358	352.417	88.0317	35.2634	51.9401	40.5493	46.1289	138.756	150.022
263.325	58.5558	136.696	144.714	147.513	345.912	65.7076	22.9347	41.082	18.213	35.5001	123.286	148.042
263.651	31.4328	111.71	152.735	164.636	324.01	31.6715	-3.46844	22.1774	-5.20479	35.3518	113.44	138.189
263.977	58.2889	117.608	164.547	171.386	321.283	43.2844	-4.12568	18.233	21.02	38.5378	108.192	142.97
264.303	74.2055	144.211	164.559	178.504	324.17	80.7853	20.4295	29.9563	46.3975	41.0132	102.759	150.759
264.629	103.488	158.411	164.405	185.564	312.381	103.969	44.1999	47.9059	60.6744	37.7861	93.864	145.534
264.955	102.244	145.971	171.748	181.549	294.497	99.4296	25.731	43.5031	60.548	30.4363	84.4992	146.683
265.281	58.4398	126.069	167.514	173.109	245.752	77.174	-5.80239	14.2661	35.246	26.9817	64.0636	135.232
265.607	38.7457	107.375	162.603	170.522	201.739	78.4121	-12.3222	-6.60197	9.64562	33.3761	53.427	117.907
265.933	45.8585	113.513	174.913	155.457	187.285	87.0587	-6.29373	7.52375	10.9159	32.5836	61.5825	113.302
266.259	93.6264	144.252	178.719	145.227	188.691	97.204	24.87	44.2482	46.6701	22.3006	67.19	109.543
266.585	137.51	151.455	181.721	145.43	197.373	117.235	53.6599	80.2508	62.065	25.3036	61.1203	110.935
266.911	89.9935	132.873	179.862	124.91	151.239	98.5061	31.1658	60.598	37.748	23.6651	48.2882	106.759
267.237	43.3577	122.936	167.32	104.354	101.453	69.2831	-2.33958	13.7238	16.1837	12.7449	54.7219	93.2575
267.563	29.9161	99.4149	170.632	92.2667	77.0481	38.8015	-19.7449	-20.5365	1.13742	15.1778	46.9517	76.7538
267.889	21.8478	92.622	170.43	80.5041	57.2391	22.9203	-21.4183	-40.871	-1.60687	21.1295	28.9449	77.074
268.215	61.1476	132.731	157.815	72.9183	81.5604	48.639	-4.93848	-8.05696	20.0616	25.1417	31.4898	77.7427
268.541	49.9828	134.878	165.868	73.2594	70.6439	45.2216	-11.2889	5.14447	14.7871	28.5607	37.3715	65.936
268.867	68.4737	152.29	176.048	57.3934	81.5917	66.197	11.0244	20.008	30.8382	31.1924	38.398	65.593
269.193	73.5652	130.114	173.404	43.0034	75.1299	54.8832	10.137	6.69386	26.4843	17.4193	25.7028	63.0232
269.519	54.5942	108.773	188.183	42.4522	50.5432	25.8456	-1.92654	-17.3901	25.5565	17.4341	20.4135	48.3826
269.845	37.8872	116.585	189.694	38.1512	49.1964	30.0945	0.8469	-18.762	14.863	29.6586	28.4171	56.5327
270.171	29.8077	110.874	182.937	34.8262	23.1119	19.025	-13.8643	-22.4097	-6.85485	22.9347	23.2778	47.9598
270.497	42.5436	133.863	189.98	39.8672	59.4904	47.5538	16.6191	10.5538	13.619	25.7309	32.648	42.8464
270.823	59.1393	126.855	207.358	38.1046	54.3081	30.1556	12.3361	13.62	7.28095	29.8272	30.425	39.4668
271.149	33.3963	99.8213	201.915	29.1043	18.0285	-6.76441	-11.5586	-19.7586	-18.8988	21.1626	17.4233	40.6795
271.475	2.26122	80.9086	204.931	21.4785	0.13391	-21.164	-26.0556	-35.265	-36.8594	7.29614	8.03661	43.5576
271.801	8.44649	82.429	198.871	18.126	6.73565	-32.946	-34.7003	-31.384	-35.1553	7.52978	12.5393	28.5209
272.127	38.8751	91.9903	210.784	25.5333	33.2935	-14.5108	-11.8373	-21.2144	0.55336	8.75009	24.5486	34.9365
272.453	68.822	117.691	217.61	25.9187	33.7496	23.0795	9.9774	-12.8953	17.5936	11.0256	23.6379	38.111
272.779	85.3472	134.655	229.744	32.3721	45.5808	25.229	23.3739	5.51331	25.3497	13.6594	19.1117	49.4476
273.105	72.0044	130.68	252.662	30.9009	49.7092	25.0652	30.2429	6.25313	12.376	16.7299	20.1617	47.7293
273.431	71.325	135.363	270.418	31.1991	44.604	36.2627	41.2433	26.386	27.8973	15.8383	23.4039	49.5638
273.757	57.9339	123.272	263.623	29.3089	33.5579	24.4069	23.3252	21.4387	7.09229	15.3377	20.9002	56.0829
274.083	48.8992	107.861	277.894	20.2347	19.9694	23.9871	4.76087	-6.92459	-2.12753	15.8774	6.03178	43.4171
274.409	39.2595	108.357	278.772	18.4194	12.5434	-10.5422	-7.0849	-26.1598	-33.9545	19.9643	4.58766	44.6809
274.735	85.9168	143.883	305.78	20.3485	47.1799	9.39307	14.1755	-7.27621	-0.18403	19.7344	13.7409	42.5991
275.061	91.5679	152.076	328.764	18.5644	56.8123	24.4965	37.5931	17.8126	5.4321	16.3896	25.1048	58.8905
275.387	66.9359	119.722	343.593	24.6215	32.1058	-7.07256	1.04588	-4.61315	-11.2009	5.29662	12.1972	59.767
275.713	87.701	140.729	371.608	23.3207	63.7118	23.9695	23.7447	19.732	8.44289	22.1554	17.1868	67.1681
276.039	83.0145	131.903	398.948	24.3772	47.1348	6.35165	3.52249	19.9116	6.59161	20.3542	13.37	75.1365
276.365	53.2189	101.187	425.814	15.821	16.3799	-26.9276	-20.0325	-10.9336	-38.0814	12.4053	7.03222	85.8676
276.691	62.6143	124.422	488.366	15.532	36.5671	7.95481	-0.75374	-1.38174	-17.5649	12.469	13.4717	93.5484
277.017	114.791	152.929	525.427	24.2787	54.9175	32.752	17.8496	31.7257	15.1629	14.4618	23.7243	96.4312
277.343	110.14	136.096	581.88	30.6162	71.6139	6.76354	-4.882	23.3802	-11.9408	12.7919	14.5848	116.96
277.669	131.157	136.653	620.083	23.551	79.8284	22.4443	15.3567	37.5637	-4.41778	11.3342	19.5307	130.996
277.995	139.364	172.796	712.135	24.5077	84.4257	52.7674	14.4177	43.89	20.4364	11.7803	13.8979	136.175
278.321	144.959	158.456	790.078	20.2113	75.9311	33.7614	1.90368	6.84265	7.0921	11.1045	17.1101	157.29
278.647	210.089	196.509	879.642	36.9219	140.812	67.3708	46.3071	76.0288	37.4248	17.6574	25.95	186.902
278.973	200.778	167.332	1019.4	31.0256	107.735	35.0159	19.4887	41.7917	-12.696	15.864	22.1346	197.381
279.299	214.946	148.349	1139.7	18.6505	110.295	43.3364	-1.1176	49.1631	-14.954	21.9216	14.9978	214.255
279.625	270.5	175.228	1318.02	27.4992	141.573	63.1076	28.7261	81.245	-7.09173	34.8934	21.3408	240.692
279.951	278.582	186.848	1521.24	36.2771	134.796	58.0904	23.2501	71.7946	-2.71424	19.4596	14.4954	273.294
280.277	311.917	176.401	1711.4	40.26	145.036	48.3977	1.27049	69.1075	-3.69065	20.3549	8.64148	290.493
280.603	395.496	205.674	1885.17	44.1742	194.054	84.1393	27.4777	99.6974	34.6615	28.6087	21.3403	340.568
280.929	458.116	219.663	2119.43	46.7911	169.426	73.4783	22.2491	106.328	33.5784	31.6576	17.2251	366.331
281.255	482.986	219.806	2360.68	45.4234	166.252	48.6086	-23.4841	70.4222	-8.45508	23.488	25.8982	388.289
281.581	586.74	202.216	2544.51	45.0545	186.765	79.6854	-7.98009	71.5617	-14.4732	4.33014	27.1325	410.071
281.907	714.293	294.235	2784.22	59.5056	266.558	134.928	47.5562	149.423	48.6983	30.8348	39.5255	450.486
282.233	800.597	262.628	2978.4	69.4123	250.98	132.064	23.313	146.535	16.235	26.0266	40.4208	471.572
282.559	807.67	229.504	3130.97	74.2046	207.778	100.868	-19.0244	93.9298	-3.66077	20.6671	44.0736	479.713
282.885	895.332	206.686	3262.26	57.484	171.659	103.119	-21.6838	103.996	-37.6809	14.4324	37.1603	498.725
283.211	1057.39	247.982	3322.46	71.5498	241.111	163.221	18.7658	140.109	33.9548	34.5791	37.1834	502.642
283.537	1107.36	262.55	3297.72	67.6237	218.175	187.965	33.3832	179.334	39.3743	29.6498	51.564	495.727
283.863	1135.13	261.694	3242.88	82.2859	234.561	231.164	41.2714	183.21	42.7996	37.0633	29.7313	489.07
284.189	1124.42	263.529	3132.3	89.8696	248.184	222.868	48.0044	191.48	51.4873	41.3836	41.4248	483.905
284.515	1046.57	186.372	2927.36	81.7359	184.84	176.357	-20.5001	149.707	1.43502	29.5536	32.6651	462.754
284.841	1065.08	224.587	2721.9	80.3582	189.849	230.211	32.1476	191.811	42.17	37.6799	41.259	434.487
285.167	986.571	247.072	2513.58	80.4102	187.532	238.966	50.9584	189.453	52.4245	31.0002	44.4898	419.144
285.493	835.937	159.641	2282.75	56.9152	131.983	145.589	-5.32937	125.886	-30.0543	22.1731	32.1916	376.472
285.819	807.78	177.33	2068.95	64.9797	154.474	155.824	20.5727	153.449	35.7266	18.9093	41.6921	349.641
286.145	693.621	190.721	1840.44	63.4631	148.655	151.953	44.6565	133.538	48.9194	21.19	40.0934	302.405
286.471	645.472	189.691	1643.49	51.2192	153.642	166.176	44.4635	149.61	49.491	24.1864	50.5736	295.238
286.797	616.44	211.29	1482.51	60.5035	157.244	171.812	58.8924	167.742	67.6649	18.867	38.7449	278.119
287.123	514.141	185.554	1321.8	36.5996	141.535	139.207	35.925	130.584	29.6336	25.8842	33.6853	215.972
287.449	372.222	105.257	1185.43	33.2976	67.1968	63.927	-27.1434	75.0406	-13.0437	4.05166	20.5044	209.584
287.775	381.249	163.653	1078.76	40.2448	81.5008	111.858	19.044	65.6619	9.46014	-1.99731	11.8468	191.537
288.101	311.733	160.801	933.937	37.1809	111.699	93.5735	41.3846	91.6558	32.1348	9.78145	30.0792	172.98
288.427	288.847	147.26	879.01	36.7782	72.4802	51.1061	3.88018	72.1127	8.8809	4.58296	18.7197	160.578
288.753	248.36	132.164	797.443	18.013	61.4584	48.8137	6.45725	38.5506	7.10503	11.1147	7.85183	138.948
289.079	234.657	146.158	749.16	30.4957	61.8847	54.9655	26.5085	50.5261	29.2251	6.76447	22.854	133.346
289.405	235.531	164.257	666.339	29.4322	69.2324	64.6009	26.3185	74.982	21.9397	12.0415	19.8739	125.603
289.731	205.626	150.339	670.266	25.0954	66.5934	64.8877	28.1731	53.1697	15.849	-0.28691	21.8339	121.6
290.057	128.279	92.9863	599.269	17.9928	11.4004	-9.20204	-38.6468	-8.42201	-21.763	3.15998	6.0829	106.626
290.383	147.184	150.271	521.99	24.0612	45.9665	44.5264	15.9668	37.502	4.04506	12.3429	6.57437	100.511
290.709	137.691	111.859	519.618	11.309	23.9704	3.83944	-19.2771	11.834	-0.66751	6.08617	3.76144	79.0348
291.035	114.907	111.243	478.804	7.61293	21.0928	17.1317	-26.3945	-0.52431	-6.60181	-1.66831	-1.84284	74.0926
291.361	158.281	146.265	485.313	15.4742	35.4958	52.5733	36.9418	51.5938	24.4538	16.7275	17.377	79.0407
291.687	104.964	101.843	444.693	12.7821	1.52465	6.90812	-16.8572	-16.7477	-22.9107	-11.2421	0.61759	71.7393
292.013	112.063	108.49	426.953	10.0495	20.289	9.00704	13.7925	5.40943	-26.4506	3.95107	-5.27875	70.3259
292.339	103.288	113.149	391.941	7.83294	24.6941	-19.39	-2.80343	6.58188	-14.1884	-0.06277	4.16293	57.4895
292.665	115.495	120.368	425.351	13.7979	27.2257	21.2672	10.5778	15.8458	3.17372	0.60529	-2.03894	66.3214
292.991	149.156	144.631	389.344	21.8326	70.9736	50.8825	45.2653	35.8971	49.8356	6.25111	8.72942	76.491
293.317	122.898	144.934	373.434	16.0284	49.2031	38.6612	27.6475	30.4003	25.9274	-1.3416	9.94727	65.845
293.643	102.647	126.435	369.49	14.6815	34.4853	28.972	29.818	-0.42563	-2.82391	19.9882	0.20906	62.2779
293.969	102.322	114.777	358.138	14.5099	38.6031	18.498	25.8536	19.1022	3.82624	7.79477	1.89328	69.6811
294.295	68.215	117.162	330.979	12.4622	7.1092	-13.2025	7.74771	-34.2114	-24.002	16.3335	7.38125	47.4942
294.621	101.84	118.99	309.51	10.4166	32.6893	25.6659	38.176	5.12265	0.53222	14.4505	4.49019	59.321
294.947	116.173	153.275	318.233	24.3974	67.1186	27.5759	61.4378	18.0705	22.8695	1.74417	17.1658	65.5409
295.273	109.41	163.678	317.185	22.1411	75.3341	56.6229	113.514	31.9779	39.9571	-9.98312	20.8339	82.7936
295.599	110.966	163.442	303.073	17.2383	65.4708	46.1265	90.6578	-13.4942	28.1751	-0.30188	13.5204	63.5722
295.925	63.3298	111.139	272.58	-4.69415	31.4086	-20.3442	36.422	-35.7102	-18.1794	-9.51476	6.27604	64.0487
296.251	96.6928	147.114	290.877	12.9135	32.4436	22.7765	100.543	9.38905	34.7678	-3.09063	6.27334	81.9044
296.577	137.019	170.781	290.722	22.2175	84.1454	72.1955	173.495	58.3031	79.2566	21.3736	18.9879	98.1956
296.903	82.0454	143.978	282.534	12.2673	54.8986	17.262	139.339	17.7784	18.3714	6.97499	10.0558	80.9569
297.229	76.54	119.834	256.954	12.6879	41.5663	21.4783	131.99	27.97	-2.97141	5.92222	1.56654	90.6755
297.555	97.7493	155.936	251.567	9.8528	63.4955	33.3939	157.009	25.5434	29.0274	6.54632	-4.29533	93.5465
297.881	69.6193	138.026	258.761	15.7865	17.6144	18.4495	147.766	-18.3474	-12.4445	-7.42303	4.59607	78.8605
298.207	157.688	214.289	246.005	30.037	117.661	119.97	184.544	58.6503	89.1379	12.5877	30.0294	96.386
298.533	93.1463	137.038	235.407	17.5469	55.5669	40.2635	127.488	5.70336	8.9673	6.72332	14.6788	65.7011
298.859	87.9236	118.99	237.062	14.5505	36.6079	35.3437	128.132	1.70228	-9.39316	1.39408	6.73302	67.7897
299.185	134.032	203.129	251.556	15.169	61.579	101.648	153.463	48.8495	60.0314	6.61453	8.00872	78.2809
299.511	119.1	163.381	242.639	20.0964	64.6259	84.2926	120.664	24.5388	44.8706	1.21452	10.1313	56.0278
299.837	114.476	146.535	225.793	15.1116	34.1913	69.5923	105.649	5.10504	5.471	13.8152	3.08471	51.5181
300.163	101.675	133.931	232.736	24.9634	23.2496	63.5079	93.2265	2.52368	5.65762	8.6049	8.02343	61.1475
300.489	126.609	153.936	230.231	16.8867	67.9676	81.5876	86.9605	31.8539	10.2694	12.3094	10.3869	50.8045
300.815	108.248	162.362	237.496	24.0125	63.316	82.0803	110.039	46.8088	36.2551	4.53698	4.60159	47.9912
301.141	120.214	144.488	209.182	27.8605	41.9085	76.8721	92.2913	34.8115	35.3518	-3.43595	10.3928	59.3305
301.467	53.5379	83.3748	198.431	9.19961	-12.8314	32.4659	15.0417	-41.0079	-38.3349	-10.6142	-4.4329	35.9888
301.793	77.0415	127.156	220.022	8.86836	31.31	71.1138	40.7378	0.81711	5.46432	-13.0339	10.7064	31.9433
302.119	70.0596	125.355	198.905	14.8102	22.0197	82.4638	29.7873	-18.7277	-12.9955	4.58858	1.42349	38.7139
302.445	64.0662	118.561	214.45	12.5504	23.9656	59.0585	15.2105	-17.0763	-16.9642	6.20538	-5.11709	28.0267
302.771	78.6192	123.189	194.256	6.60023	26.0155	80.1479	28.4789	-14.3567	-14.0808	14.9603	-13.9147	35.1451
303.097	38.853	102.433	197.383	8.38837	-34.7581	63.2653	-8.67853	-38.8699	-37.394	-23.4753	-2.18771	30.0002
303.423	86.4752	127.079	186.309	6.96562	14.2847	110.15	35.6814	-0.60766	-2.01643	4.07374	0.08321	30.1338
303.749	73.4255	142.774	186.088	-0.36381	17.9968	124.442	30.6324	0.6348	12.1653	0.86258	-5.44281	36.5745
304.075	81.5178	133.247	179.837	10.0755	11.3397	131.022	31.6977	-6.29559	-1.58405	4.50737	-2.44712	30.654
304.401	96.8577	128.569	188.603	11.2689	51.6982	174.841	45.6689	2.22168	12.8241	-4.58008	3.45548	34.4642
304.727	69.9715	116.718	196.351	8.44399	16.6151	168.146	30.6694	-0.87466	6.71587	12.9497	3.06805	35.0088
305.053	36.9642	82.8759	168.441	-2.46245	4.12699	160.304	-24.867	-28.5039	-24.9608	1.70065	-13.3888	12.1392
305.379	125.244	162.401	187.876	18.2899	63.5271	260.5	39.1093	18.3066	17.8047	5.79512	5.65174	23.6621
305.705	117.725	146.063	198.417	13.9506	37.4587	240.733	40.7196	20.9629	37.2626	11.0581	2.94332	36.4786
306.031	88.0691	125.943	178.757	0.55253	0.12561	234.416	5.24222	-17.3714	-22.1536	-6.83487	-1.04318	19.7961
306.357	61.9255	58.2281	151.117	0.46058	-37.2879	211.646	-47.4295	-49.0054	-43.8331	-5.7275	-4.25805	5.11371
306.683	110.366	145.134	159.432	11.9009	18.4812	245.123	34.6936	6.48358	10.2695	11.038	11.4626	21.0769
307.009	106.615	118.674	172.645	10.488	-7.50738	233.401	15.1839	-11.2461	-12.7993	11.4307	-0.42897	27.154
307.335	113.953	119.521	156.784	-1.07386	15.5623	203.88	4.90487	-12.7989	5.91696	-8.67233	0.69877	10.9758
307.661	67.3007	89.5584	153.676	-1.04742	-7.79218	162.952	-25.9639	-59.2802	-40.5368	-2.12245	-3.41009	14.9776
307.987	92.2482	95.5183	157.236	3.77828	-32.3466	153.24	-15.4273	-44.1035	-30.7589	-11.9064	-12.0856	13.2461
308.313	112.211	101.086	152.368	6.688	-11.9833	132.046	1.68479	-23.6157	-27.2309	9.30776	-2.11868	15.5604
308.639	124.135	101.199	144.736	7.88098	-22.4177	137.829	2.34323	-20.488	-19.743	4.45661	-10.3851	11.9641
308.965	126.442	109.682	147.494	4.63811	-14.9635	118.084	15.436	-17.6332	-3.34958	-0.65405	-0.39864	18.8577
309.291	111.424	99.955	155.756	-1.07248	-58.7533	63.4052	-18.274	-35.9205	-41.5154	-13.8024	-1.65697	11.0269
309.617	159.683	140.361	170.353	5.68373	37.1199	112.922	30.2275	12.3258	11.079	3.96471	2.47153	19.776
309.943	118.035	130.795	154.072	-1.0006	2.74852	86.8769	9.17489	-2.20453	-13.7205	-0.10946	5.1323	21.4365
310.269	119.723	125.074	146.41	7.0882	5.4216	77.3299	-0.79574	-29.0994	-20.0721	2.0558	-0.54818	11.5755
310.595	74.1705	96.8311	139.628	0.34386	7.08921	48.652	3.12927	-22.6916	-27.5588	-11.8966	-10.7153	3.51957
310.921	125.116	134.927	146.401	9.35085	28.5749	84.6451	14.0443	21.1875	15.7586	0.07771	-4.86236	11.9205
311.247	86.1164	109.978	130.395	-3.07154	-7.84662	35.3608	8.07357	1.21947	-19.8549	-3.32708	-0.31483	13.3745
311.573	93.2876	144.28	144.064	13.3307	11.0346	52.4711	17.3664	11.9299	18.9779	11.0588	2.38697	13.0475
311.899	92.3941	115.674	134.597	14.3964	4.78313	45.6101	14.0344	-3.4926	5.70024	4.8532	-0.46645	25.2434
312.225	95.409	140.811	128.545	12.8392	28.1761	64.4664	35.3067	5.18806	24.1895	9.27729	1.50133	22.2625
312.551	75.7609	126.627	131.882	7.13822	8.24664	53.8092	25.1995	-1.13135	5.06092	-0.80222	4.42358	20.7848
312.877	17.2269	86.3097	119.425	-7.85765	-26.313	-2.57486	-53.7204	-42.7831	-44.2154	-15.7776	-7.22468	-3.75782
313.203	40.1144	108.022	122.686	2.33402	-4.90311	11.3442	11.3971	-12.8913	-18.9846	-7.45149	1.23998	1.13966
313.529	35.71	100.648	115.269	0.27533	-26.659	-12.6124	-10.3866	-29.6796	-27.6903	-9.73829	-0.3022	8.08313
313.855	41.8565	105.737	119.049	1.15742	0.15097	3.5839	-9.13684	-16.8614	-17.4958	-2.34528	-2.20315	14.3006
314.181	54.3725	123.991	125.075	9.44482	24.5812	37.4855	15.4051	23.88	-12.9613	-3.3844	-0.78051	13.9434
314.507	24.8565	80.8068	120.038	1.94819	-14.7282	-4.37786	-3.72353	-36.1456	-40.5365	-5.17018	-11.3164	-3.05815
314.833	21.8188	120.29	114.51	5.3143	3.49913	11.5907	-15.3615	-7.92636	-26.5407	7.17953	-5.35211	12.5432
315.159	84.2451	156.838	126.575	11.7284	51.7838	67.9183	32.6524	35.5445	37.2821	9.37667	13.4536	19.6947
315.485	48.9155	140.165	112.632	7.91727	15.1276	41.0984	31.4398	13.7763	12.5026	4.33652	4.97486	7.69882
315.811	47.0986	133.24	121.09	11.2099	12.339	38.7743	20.2189	2.25472	2.95263	-8.5071	0.36829	4.19069
316.137	16.7796	94.4808	99.2806	3.35237	-12.6113	-16.9508	7.20937	-26.0367	-19.7959	-17.17	-7.64215	-3.97696
316.463	11.4629	88.3872	109.996	-1.97832	-16.2769	7.45971	-7.11644	-30.258	-5.12103	-0.86337	-9.59265	3.03988
316.789	13.7582	106.868	100.137	-1.53722	-35.0516	1.54627	-12.2285	-15.9945	-19.4233	-2.43461	-8.6437	1.5965
317.115	32.2948	116.346	108.178	3.89025	1.71366	16.6853	13.2456	-0.70603	0.9292	5.31674	0.12523	6.69278
317.441	3.75049	115.352	97.3307	1.5867	-1.29812	0.79479	-1.06756	-22.2183	-14.0816	-4.00537	-13.6941	2.60456
317.767	26.9832	107.84	99.244	7.64938	-17.4319	15.0735	-8.73836	-5.38197	-4.90537	3.10801	6.36481	-0.91805
318.093	22.3695	117.213	94.1767	2.11996	-13.3827	26.63	18.9238	-12.742	3.0209	0.73565	1.22514	2.39691
318.419	38.1826	146.746	105.779	5.07437	11.785	40.476	14.582	6.21184	7.81391	-2.41291	-1.16669	9.3989
318.745	53.2479	154.502	92.6627	10.8174	22.3461	48.1002	43.3817	26.9738	20.3777	-1.35016	12.6229	21.8653
319.071	14.9567	115.459	90.5705	-6.05995	-22.7187	16.0999	-3.46858	-22.5832	-27.5084	5.48572	-3.96341	4.50481
319.397	5.30008	99.557	90.2193	-8.56537	-21.3573	-1.90452	-13.1763	-27.1334	-18.4059	-11.9182	-5.83279	0.09409
319.723	2.13883	95.1816	91.399	-2.29252	-13.1869	-6.30185	-10.019	-8.79154	-24.0127	-2.81958	-11.1095	9.64335
320.049	10.8942	123.433	83.7712	-4.09059	-7.47254	2.11936	12.0474	-11.5659	-17.068	-2.36836	2.2193	-3.77937
320.375	-1.31901	89.6734	74.1212	-7.11903	-27.6157	-11.9429	-14.7853	-38.8744	-34.3674	-2.57557	-5.47537	-4.13234
320.701	-0.37978	100.297	72.055	5.00375	-11.8557	-2.34699	9.23246	-11.2763	-1.5737	1.51617	0.48217	3.38395
321.027	33.5616	121.965	84.8782	10.9643	10.2783	23.013	27.5357	-2.00616	12.4941	12.4086	6.0272	2.62226
321.353	13.029	101.084	68.6569	-0.95603	-17.2852	3.82634	-9.25184	-17.1724	-17.6495	-1.52958	-4.67	1.07105
321.679	11.2569	112.335	79.443	1.48227	1.29041	17.8204	19.4049	1.21552	-3.8424	0.18668	-0.67944	8.18699
322.005	27.0579	121.524	74.9303	6.60941	-0.09845	33.3444	17.2896	27.1935	13.8216	8.84626	-0.46404	0.58042
322.331	1.79146	97.023	75.5483	2.02737	-16.9151	2.50865	-12.9547	-40.9587	-32.1726	-7.33073	-0.62774	5.5467
322.657	32.33	129.815	82.6131	7.34816	2.35483	11.0715	12.1757	-7.2894	-18.0796	0.82979	-0.33797	2.8968
322.983	6.50109	120.374	77.2016	2.28042	-5.30703	17.4828	0.58719	-12.3718	-0.76874	-3.69944	-7.94662	1.82453
323.309	23.1165	122.825	71.7683	7.94462	-2.10069	31.4226	10.8472	13.4641	12.3902	0.05994	2.22388	3.41247
323.635	11.8575	130.109	82.1158	9.71804	2.64698	35.0558	28.5359	8.36495	9.38625	-5.70983	7.48196	2.73752
323.961	3.03357	113.737	79.1634	2.10877	-19.7614	11.308	-3.46846	-9.58451	-3.55332	-1.67971	-6.82264	-0.43733
324.287	26.176	113.683	73.7922	2.16289	-11.3567	2.45573	-1.38074	-19.0972	1.57763	-3.73918	-4.14709	-7.72756
324.613	24.2141	117.971	67.0174	4.23327	-16.569	15.4146	-13.3907	-4.19237	-5.06497	-2.56686	5.05796	-6.35126
324.939	2.91807	112.229	68.527	0.1016	-6.50438	14.089	0.06412	-3.98844	0.61908	3.74565	-0.72811	-2.92699
325.265	20.0236	129.288	67.2567	10.2924	14.9305	8.34261	8.50022	9.1217	1.11685	6.78952	4.82376	2.13849
325.591	-0.19678	97.5119	64.7706	7.75628	-17.3952	2.96747	0.05541	-20.38	-26.8951	1.71656	-3.36392	-2.65025
325.917	-16.3445	93.6324	65.9419	4.34661	-16.9146	1.39385	-14.2529	-13.1605	-25.7998	4.99003	-1.38801	-1.22385
326.243	20.3784	130.909	77.499	1.48024	5.6098	18.5398	21.2509	-11.3927	-4.95502	6.19167	4.56345	3.73851
326.569	23.8811	116.709	67.1837	-4.38063	3.2372	26.5354	21.8376	1.69681	12.1094	1.30824	1.88456	-2.54355
326.895	27.4314	129.325	58.953	2.45089	14.177	16.1574	12.6488	-10.0897	4.6018	6.71092	-2.43342	2.2732
327.221	15.636	119.472	60.4541	-4.82956	3.99083	-8.17451	11.3528	11.3773	-2.36065	-11.2693	2.73762	-0.59765
327.547	0.81679	111.438	63.2462	-0.10095	-7.8993	-4.67187	-3.65146	-31.0358	-20.9304	-8.06206	-7.50195	-2.11143
327.873	23.6898	122.174	67.0066	3.421	-2.00512	11.9615	26.0854	-19.1955	2.23735	5.22003	5.39826	-3.34245
328.199	35.9218	155.413	63.8201	5.93127	19.6794	37.4233	30.5408	29.339	22.1159	6.16675	3.59911	3.94121
328.525	32.0851	130.835	64.035	6.3206	11.138	34.0601	39.2609	18.3309	28.8142	3.35632	1.4536	1.24409
328.851	-8.43074	98.8878	54.7073	-4.04831	-30.7859	-7.49351	-21.0691	-34.567	-22.5851	0.84591	-1.50719	-5.89748
329.177	-33.603	98.6445	47.795	-8.22678	-24.8824	-19.8959	-31.9095	-50.7845	-24.71	-6.39619	-5.53712	-10.9128
329.503	-13.2475	103.657	46.6807	-1.3866	-20.666	-11.1199	-5.2699	-33.8003	-19.6453	-6.16899	-0.55857	-4.56757
329.829	3.13645	103.919	41.8389	-3.93213	-24.1264	-11.9121	-13.5805	-21.0238	-35.1972	0.08048	-2.71092	-3.23465
330.155	21.4835	112.514	52.9908	1.6503	-1.36738	21.7469	13.0781	9.5035	-0.75356	-3.08559	-1.04874	-0.71281
330.481	0.65843	107.018	52.1114	1.64979	-13.9359	-2.80178	0.05559	-5.65632	-5.51723	5.43859	-5.09467	-5.86555
330.807	-14.6726	100.204	50.6936	2.65883	-23.2759	-12.3677	-16.6066	-17.8794	-13.0073	1.28413	0.72187	-7.37543
331.133	8.29603	133.386	53.9862	6.12909	-6.26308	4.76746	8.1098	2.94878	0.46353	0.73421	2.39137	-3.56497
331.459	15.419	120.659	46.9002	5.31487	-9.25035	8.34787	12.2403	-13.3211	-0.38798	-1.48989	7.57735	0.06158
331.785	11.2127	104.276	47.5408	-1.04352	-24.0601	13.4955	9.69493	1.16277	-2.52004	-2.32154	-0.68794	-4.61026
332.111	20.5136	141.208	52.7911	4.86448	14.6019	17.3115	15.0749	5.34066	12.6612	4.07624	9.07775	2.30459
332.437	35.969	140.735	58.0569	7.13692	21.7324	26.5932	30.797	20.8326	24.9783	4.78384	8.83747	9.39234
332.763	18.0138	123.694	51.8725	2.29884	-7.93087	20.9607	23.5509	3.83419	8.61203	4.30224	-1.76048	2.03359
333.089	1.11184	107.486	44.9211	1.27409	-22.3738	-6.28717	5.36767	-11.3539	-11.3302	2.44869	-9.08818	-5.29897
333.415	23.3823	110.228	47.8426	3.88182	-13.653	14.9314	17.2389	5.80837	-1.80716	5.50411	-2.5182	-1.77841
333.741	-8.92906	100.916	41.4871	-4.21377	-23.8164	-12.1969	-18.2704	-20.2423	-24.234	-1.97566	-3.69707	-5.19334
334.067	24.011	105.702	51.3339	9.31832	2.05359	4.53578	11.9654	-2.3669	-2.453	1.6575	-3.38952	2.88308
334.393	25.9647	102.962	54.0633	5.8828	8.4822	8.07539	10.0566	-3.4226	-3.01166	-3.70021	-3.18088	1.02951
334.719	10.6314	94.5751	52.0266	2.49779	-2.08674	-4.08211	-16.9456	-13.4307	-8.69325	-7.53789	-1.98007	-1.6447
335.045	20.1218	105.731	43.0691	8.01679	-3.07047	-1.58849	1.97456	-16.8271	1.92156	-3.33673	0.57228	-3.82332
335.371	24.9712	122.96	43.811	8.78829	-1.36213	3.29179	11.1609	-10.9607	4.89793	-3.50474	-0.5624	-4.82452
335.697	12.1467	108.279	40.7747	7.28664	-16.9044	-10.0519	-3.11674	-7.41253	-13.1119	-4.40209	-3.03619	-3.59595
336.023	-9.2124	98.9767	34.0122	2.14121	-18.3716	-24.6786	-9.70368	-23.107	-20.0549	-7.27219	-2.54812	-12.4761
336.349	20.8598	131.803	39.3083	3.94204	14.9721	22.329	17.4528	3.52412	12.2007	1.64382	1.18407	-0.79921
336.675	12.0795	104.917	27.6743	-0.85837	-13.6219	0.20251	-1.44657	-14.9797	0.45622	-6.78606	-2.73819	-0.43534
337.001	25.0484	105.551	28.8272	-1.99778	-18.9922	-9.82029	-3.87147	-17.0103	-10.6412	-1.78977	1.3059	-6.2953
337.327	57.503	143.426	44.763	6.83735	12.5939	32.8201	22.6143	17.0374	23.2767	11.3659	7.06301	1.58911
337.653	76.3032	173.909	45.6926	13.7026	49.0183	57.6017	54.7184	46.8765	40.265	9.02602	9.22864	9.08712
337.979	33.8236	131.905	39.472	5.73934	1.09845	24.6201	23.17	15.745	10.3164	2.58569	2.96978	7.32072
338.305	6.84997	122.057	34.9106	-5.23016	-23.9772	7.39601	5.41328	-20.4357	-11.9645	1.71829	-2.21277	4.32916
338.631	16.6957	127.291	41.5917	8.18642	0.69135	15.1746	13.8146	6.08712	-2.44693	2.71889	6.84029	7.27832
338.957	5.76359	116.25	31.2023	5.65179	-17.0183	-6.48566	-5.56089	-2.69106	-10.4605	-4.94251	-1.52681	-5.25645
339.283	-4.23672	103.374	31.3348	0	-22.4404	-26.1729	-12.517	-17.9954	-23.1362	-5.36205	-9.8896	-3.95176
339.609	16.6959	129.702	40.5628	8.76272	12.1405	8.17724	8.71538	4.9415	-6.87232	3.86874	-4.56332	6.47736
339.935	-4.32945	102.917	32.0475	7.02643	-13.7958	-11.8137	2.67598	-13.1319	-24.3271	3.39146	-6.85808	-1.32876
340.261	-18.3704	93.0107	34.8808	-0.74014	-28.9636	-24.6095	-11.2944	-26.3955	-21.9678	-1.83133	-6.19575	-3.31413
340.587	-3.2872	110.551	31.574	6.37851	-18.8185	-20.9773	0.20474	-10.2405	-11.3666	9.57456	-4.3091	-4.65221
340.913	28.7929	135.48	37.8643	1.35467	15.1266	4.4064	13.7259	5.03992	10.343	8.59239	-5.5658	-2.25185
341.239	-3.27676	129.455	37.9141	-0.01081	-4.78289	6.40555	-1.22159	-6.35426	-0.34223	6.33129	-0.28772	-2.39929
341.565	0.77171	98.8522	24.0214	-0.85134	-22.822	-23.586	-10.1875	-17.8923	-15.6079	1.07612	-6.82577	-0.82775
341.891	4.97724	109.066	24.5946	2.24163	-13.6792	-5.35461	-2.52661	5.5197	-0.37664	5.07692	-5.29688	-0.57249
342.217	-19.3353	103.57	25.1367	-2.95077	-30.4933	-16.2579	-22.8746	-25.6551	-16.034	1.64297	-8.94263	2.22216
342.543	5.61991	116.326	30.622	2.08238	-11.887	-17.3632	-10.0341	-22	-10.4292	4.70562	-2.04975	0.04217
342.869	-4.54229	98.3238	28.0254	8.99804	-12.5823	-20.7084	-12.925	-23.1866	-10.0192	4.56278	-4.27267	-6.30675
343.195	-14.1205	98.2811	22.5055	8.70287	-11.9497	-24.5573	-3.40802	-11.1213	-9.65525	10.2926	1.63898	-4.15968
343.521	-17.147	107.376	28.4368	6.774	-19.4528	-17.1554	1.25798	-11.191	-10.7626	12.8811	1.71342	-3.8314
343.847	4.98142	113.314	28.7594	5.39405	-8.98241	-1.30142	5.26059	-7.57227	-10.6403	6.95123	-3.06744	-1.68003
344.173	-12.83	122.089	28.5326	5.0644	-1.31755	-3.06645	-5.11357	-0.56564	-4.68927	2.60067	-6.16014	6.87192
344.499	-24.6461	119.651	24.6487	4.50396	-16.9423	-1.39152	-13.0688	-23.5221	-14.1522	0.84551	-1.98032	-2.6195
344.825	1.61673	119.135	22.9738	2.96312	-13.055	7.88198	-3.77222	-4.93287	-5.40199	5.21155	-0.75475	-5.86027
345.151	2.08009	118.865	24.6267	5.83446	-4.80247	-5.45147	-2.43504	-4.06679	-9.54604	2.11028	-1.20309	-1.20464
345.477	3.07446	129.105	18.3531	3.22807	-8.49002	1.52753	3.48298	-9.27718	-11.469	4.86909	-1.38089	0.4729
345.803	-11.1837	133.538	24.8785	-1.86631	1.66942	7.87791	15.3325	10.1268	3.50046	-0.6034	1.10993	4.19169
346.129	-4.28448	113.941	25.0146	9.45062	-10.1324	9.29528	16.9369	2.8716	3.93992	2.45499	4.29812	-7.02235
346.455	-19.4414	86.6881	23.9782	2.0434	-23.0527	-15.6442	2.0331	-3.82451	-20.9299	-0.20558	-2.90007	-8.32822
346.781	3.34594	115.346	20.6156	-0.66223	-14.7062	-9.20679	12.8679	-0.86783	-7.25048	2.9641	3.17377	-3.19057
347.107	-25.596	100.986	25.8902	-1.58344	-32.3841	-26.0798	-7.22932	-28.7746	-30.6452	3.52373	2.03903	-6.00566
347.433	-8.33136	124.84	28.0624	0.31785	-22.4909	-10.5209	-2.95345	-18.2856	-13.1762	7.03795	3.30207	-3.10516
347.759	-10.6739	114.708	25.7739	4.10309	-12.9444	-3.0212	-3.79949	-8.83953	-4.70404	-0.98673	6.42243	-6.50756
348.085	3.89497	112.292	27.5143	6.76172	-4.26611	21.0621	15.4732	11.4659	1.83584	-4.724	5.06595	-6.13449
348.411	-28.9764	94.8508	18.5312	-3.21113	-17.4494	-12.0636	-22.001	-15.3618	-22.3302	6.49752	2.87083	-1.472
348.737	-22.5171	90.4333	21.5592	4.59624	-22.9934	-20.1942	-21.9437	-22.92	-27.7765	1.56256	-1.38115	-8.51505
349.063	-17.4817	88.2994	20.0698	-2.77981	-22.7567	6.49518	-1.08407	-5.79769	-17.6872	6.10725	2.57738	-6.80777
349.389	19.9966	138.248	31.2257	3.19209	12.221	24.1931	30.9051	18.4484	-1.11939	3.77852	7.84214	-5.93157
349.715	-20.3371	99.9539	24.8501	3.71059	-37.7619	4.11848	-5.18571	-20.9296	-23.2186	-1.44281	4.0637	-3.16544
350.041	-1.21706	118.492	23.4211	-1.14084	-12.3122	23.6774	13.4752	-12.7556	-15.7802	-4.09636	3.19995	-3.10188
350.367	25.6025	137.007	27.2499	6.62014	18.5875	69.4858	25.9907	10.4254	26.7786	5.52748	8.45074	-3.724
350.693	8.40619	121.69	31.232	4.852	-9.44628	44.5645	8.52592	-5.19664	0.78279	3.07586	7.28367	-3.11932
351.019	-11.5188	109.106	19.3008	1.7216	-11.9489	36.0803	-9.31123	-19.5982	-19.3899	1.05903	-0.18396	-1.28838
351.345	-8.30721	124.037	15.1828	-0.90091	3.05619	77.4162	15.9324	13.9147	-3.05183	3.97282	-3.33365	2.69818
351.671	22.7216	142.236	26.4684	8.81802	4.9364	104.773	37.6904	25.1263	14.2418	12.5769	3.54104	8.45822
351.997	33.377	150.261	23.8399	5.41379	5.74578	118.849	25.6025	12.0191	23.7606	10.6875	5.2574	13.3698
352.323	5.49633	134.598	25.5001	8.40223	-1.37928	121.621	12.9333	3.40778	10.2168	4.24127	0.22032	0.84699
352.649	8.85199	137.347	23.6818	4.40798	-4.55971	117.445	16.49	1.31562	14.2971	3.90456	6.40586	2.12871
352.975	35.0116	143.466	23.9626	8.34805	-1.33443	154.447	18.0436	6.26619	8.86276	8.15124	1.46993	3.8028
353.301	15.5965	125.689	19.2324	3.94321	0.85517	136.18	17.3211	-0.56894	-2.50147	16.636	5.42174	1.20313
353.627	-16.3334	109.236	18.8104	3.3481	-24.2633	103.897	-4.48185	-11.9467	-25.1921	2.20075	1.10173	-4.40844
353.953	-12.7491	112.672	10.0378	3.54694	-13.1621	102.362	-15.1995	-27.5056	-27.2365	4.24627	-0.72269	1.35908
354.279	7.73796	121.396	26.2257	5.81712	5.27861	102.906	4.29983	-2.92727	-4.24049	4.96103	-1.44206	0.68561
354.605	9.95094	149.722	21.2307	4.31001	15.6463	106.172	7.21056	-1.58419	5.71543	5.00041	0.45448	-5.80301
354.931	14.5138	148.624	28.7251	1.9884	22.7497	112.509	15.4359	19.0579	15.0772	7.64178	-1.80639	2.63332
355.257	7.75317	121.648	27.0379	2.36981	-3.04035	67.899	-0.66864	-13.6497	-13.2028	-5.36575	-4.99502	-2.5592
355.583	7.76598	130.777	18.5124	1.05742	7.18021	73.638	6.11093	18.8555	-2.30542	4.44028	-2.08714	2.62214
355.909	6.8031	125.756	15.7799	9.09447	-7.11695	68.4527	4.89727	2.22463	-4.46286	13.6636	-3.28973	2.34045
356.235	-11.5311	93.0238	13.0065	1.54357	-33.9677	23.9811	-10.6099	-31.42	-26.8307	-3.14407	-4.43607	-6.63582
356.561	-28.8834	101.785	22.5281	-3.88294	-10.4223	5.91332	-2.28961	-12.8836	-22.227	-1.44766	-10.9617	-4.09558
356.887	-16.6894	95.9509	15.8024	0.41778	-34.2872	8.91139	-8.70199	-29.7906	-29.0416	0.78049	-7.70866	-7.46371
357.213	-25.766	96.6948	11.1016	-0.02267	-28.1017	-0.48479	-16.6722	-19.6609	-34.2004	5.27676	-1.94504	-4.05537
357.539	16.8316	135.992	28.1292	-1.80668	22.7867	44.1887	37.3841	41.8761	11.7414	5.61399	3.7853	3.09465
357.865	-19.0987	107.168	21.6012	-2.07279	-22.8861	2.31688	1.28797	-3.21812	-18.5678	-5.05354	-4.46683	-3.61116
358.191	-20.7952	93.0568	23.5492	7.55323	-19.8361	8.26002	-13.8346	12.4644	-20.4518	-0.59282	-1.29182	0.0075
358.517	5.32357	142.12	27.8307	12.8781	-2.75175	32.6585	5.03574	17.3936	3.74334	2.98017	7.31587	5.14908
358.843	14.6883	124.375	18.9857	8.27393	2.00479	14.734	19.3342	10.6143	19.3458	8.67884	-1.2318	6.51126
359.169	-7.82039	116.087	16.6504	-1.27527	-12.7722	2.68626	-6.02648	-2.60353	-4.08571	-6.06343	2.70556	-2.36173
359.495	21.909	138.272	26.9129	12.0202	10.3367	21.6884	33.8416	28.3209	18.2446	13.3043	9.23254	7.06032
359.821	-15.0784	126.583	14.4382	7.57902	-15.6883	0.59987	11.61	1.80178	-0.24799	-0.95081	-6.10753	-1.88182
360.147	-32.405	120.613	10.3715	-1.52615	-11.1454	-11.1257	-3.59966	-9.44599	-10.3515	10.5014	-1.70665	-2.64894
360.473	-24.3759	114.491	13.2221	6.49283	-14.9831	-16.3923	0.79347	-14.9076	-9.29478	2.04771	-1.98768	-0.09187
360.799	-24.329	121.634	11.08	5.95765	0.27976	-13.4034	-14.1362	-10.0237	-17.8115	0.58378	-4.69237	-4.25595
361.125	-3.29992	105.206	17.6006	4.85547	-13.5678	-9.58553	-9.91736	-8.408	-21.6915	1.16591	-5.13056	-0.19546
361.451	-12.5054	113.43	14.2754	5.99418	-21.2683	-3.72016	-4.86083	3.20149	-8.92581	1.28988	-0.81714	-12.7385
361.777	-12.2039	112.928	11.196	3.72991	-24.7951	-19.7098	-19.9706	-20.9155	-14.3375	2.07468	-9.99486	-9.51151
362.103	11.7286	113.699	14.4589	5.24724	9.2087	4.78155	18.3752	11.2916	-8.16988	13.5774	-2.22397	0.53772
362.429	-9.33902	104.094	12.5767	-1.51335	7.153	-15.0814	-1.83755	-11.4753	-20.9604	5.4491	-8.36027	-0.49548
362.755	13.1766	131.36	22.8707	7.24222	22.878	10.6127	29.6839	2.3134	7.85046	6.32043	1.35116	5.30525
363.081	-10.9605	116.344	15.4718	1.1426	-0.89838	-28.5196	-1.00349	-4.67075	-9.65409	5.01545	-4.79305	-0.90204
363.407	-12.9892	116.793	14.9016	8.29055	5.34003	-8.45726	8.12758	5.63065	-0.52573	7.05394	-0.25441	-3.14536
363.733	-29.3519	87.0489	6.66785	-7.75943	-29.2162	-30.7559	-33.0965	-16.0738	-32.8108	-1.27225	-11.1712	-1.30954
364.059	6.25478	138.189	26.7823	9.91319	7.31858	16.9567	24.9669	19.7149	16.637	8.56642	-9.81197	0.36331
364.385	-2.32713	126.559	15.8556	5.46528	-12.6772	-2.27829	7.37026	8.18171	-1.43445	3.80727	-7.43418	-0.64163
364.711	-10.5104	117.763	11.1739	5.44517	-11.0648	-11.8058	-2.63827	-3.00536	-12.59	7.65243	-4.50528	-2.72981
365.037	-17.9904	96.1808	-2.35119	5.56273	-8.23811	-20.8399	-21.6189	-16.8878	-19.5958	-0.11257	-10.1907	-7.95881
365.363	-34.2183	82.1209	5.588	-0.46291	-47.5342	-32.0032	-20.8404	-23.73	-23.2226	-1.65456	-5.14674	-7.75977
365.689	-17.0505	112.491	12.9006	0.18875	-20.5986	-5.67839	-1.83403	0.55434	-4.58069	6.73412	-3.01157	0.55154
366.015	4.51597	144.447	22.035	12.2925	3.27705	10.7214	17.325	11.9154	16.6436	11.682	-5.32819	1.31099
366.341	2.70211	132.203	20.3561	11.6348	15.539	7.6262	9.65066	9.75501	7.32228	9.06982	-7.65711	-6.22691
366.667	-11.6167	115.722	23.5141	5.48153	-9.79675	-6.4886	10.5169	5.70075	-12.3072	5.98946	-4.91212	-2.68623
366.993	-3.38337	130.199	20.5167	7.7039	-7.30089	-3.08614	25.3139	12.3863	0.113	8.5486	4.71569	-0.40357
367.319	9.40861	135.421	17.822	13.5653	17.9478	16.0207	16.7194	12.3205	14.9517	10.2235	1.69899	8.29952
367.645	-20.3229	112.657	8.9888	5.37033	-13.5786	-7.78102	-7.81332	-12.2888	3.32815	2.57039	-3.29793	-2.32169
367.971	-29.6201	97.0297	14.9258	1.42843	-19.6306	-11.4399	-12.8587	-10.8521	-17.9441	2.99622	-8.41052	-3.53893
368.297	-18.5928	104.131	19.3047	6.11215	3.02017	-17.8788	-4.85666	-1.94037	0.91712	-0.54025	-4.76687	-4.15236
368.623	8.59525	122.376	24.5721	5.01225	1.58406	5.50623	15.6108	7.93571	0.14522	5.00697	-7.08324	-7.14416
368.949	-10.8793	129.133	13.1549	3.09565	-15.5494	-0.99449	4.76859	-5.11017	-7.98548	6.39734	-3.7096	0.98804
369.275	-10.2409	103.512	14.8982	8.3031	-13.1457	-17.5703	-8.73105	-17.9341	-8.36255	-6.28733	-2.61406	-0.81892
369.601	-20.7586	99.2739	14.9346	1.22195	-27.1563	-26.9822	-12.287	-23.3358	-26.6141	-2.63339	-3.60034	-3.6921
369.927	-15.4331	117.963	9.20866	-0.69022	-16.3983	-7.31844	2.34261	-3.4543	-4.50733	8.3342	-1.8264	0.18336
370.253	-10.8585	120.825	10.9142	3.9999	-6.41672	-2.27764	7.01742	2.27043	7.66451	4.68967	0.07106	-1.76157
370.579	-37.5782	103.005	7.45521	-3.88343	-17.0386	-25.2181	-15.3358	-19.9837	-18.3242	-4.15646	-4.58547	0.63869
370.905	-4.42349	135.845	14.0003	2.27697	0.09124	1.79393	10.9934	10.6234	11.4265	8.9547	1.33471	0.80172
371.231	-6.42979	120.779	15.3127	-0.3028	-15.9231	-11.0171	1.10637	3.03802	-8.50222	4.68659	-1.64394	-5.12248
371.557	-16.0647	107.612	9.40538	4.89171	-10.4387	-19.9873	-12.4209	-12.1357	-22.0818	2.50865	-7.97297	-9.00862
371.883	-16.1663	116.857	11.9514	5.17287	2.67837	-7.6864	6.15243	-8.62962	-4.96051	6.97278	-8.68702	-10.4337
372.209	-19.05	119.575	18.4033	3.12087	-1.00993	-9.55196	5.78097	4.24658	0.17098	7.39303	-3.49995	-6.45338
372.535	-25.5153	108.379	13.8622	-0.26101	-6.93913	-22.2072	-1.52174	-5.00172	-14.7665	2.23475	-0.94586	-7.49351
372.861	-0.76876	129.316	8.56851	9.32704	13.6219	-5.06934	13.3466	4.38147	4.76286	-1.06162	-0.56279	-7.56254
373.187	6.54242	125.068	17.0667	8.27425	11.9566	10.6556	16.854	17.4204	18.8564	3.1015	0.30327	-0.75773
373.513	-19.0875	112.231	13.3776	3.04222	-18.7667	-21.4994	-11.8078	-9.33025	-18.9421	-3.43908	2.67941	-2.50958
373.839	-33.1853	98.839	6.90539	0.35299	-24.9879	-30.924	-20.2082	-10.4517	-32.4998	2.71739	-3.9802	-7.90011
374.165	-16.402	111.479	10.1701	-0.02796	-23.3164	-25.5061	-5.17781	-3.56589	-19.171	4.08039	-3.9552	-5.01424
374.491	-10.5601	123.603	12.4205	1.14581	-0.36624	-10.1463	10.9135	6.70093	-4.42158	5.32925	-1.86963	3.94718
374.817	-3.11984	130.308	16.6165	4.35965	6.41372	-0.93617	15.7941	7.69323	4.49051	5.40092	-1.81444	3.4415
375.143	-8.35121	109.878	16.6822	4.08494	-12.0585	-12.8797	-1.40179	-1.76698	-5.78264	11.5457	-5.39999	-0.36911
375.469	-13.519	95.336	9.2077	2.40758	-24.1312	-27.7739	-14.164	-15.8808	-23.1662	2.64767	-7.79696	-3.08348
375.795	-3.51679	123.574	11.0995	9.37125	-5.0854	-13.6327	9.76358	2.03738	-0.99399	6.13696	0.92388	-0.85023
376.121	-15.8789	122.28	7.9966	3.87446	-4.36153	-4.14509	7.57077	8.36147	-5.50768	6.86437	3.36789	-2.54018
376.447	-30.6403	94.046	11.32	-3.17309	-30.4249	-33.5452	-19.227	-20.7592	-33.8747	0.88615	-9.60171	-6.92436
376.773	-20.0089	114.108	8.38482	2.57388	-12.6236	-16.2356	6.71653	3.4664	-11.6827	3.50411	-6.64936	-4.90737
377.099	-3.62308	123.739	8.79196	12.0279	4.76062	1.7341	12.9804	5.5865	2.40406	6.75881	-0.54718	-1.87154
377.425	-27.3362	100.451	11.1335	4.21588	-21.7757	-19.5678	-10.0661	-12.6129	-21.3302	-2.03257	-6.38369	-6.2543
377.751	-29.2073	106.234	6.43616	3.89879	-14.7913	-9.07025	4.63977	-10.1669	-9.53319	1.7281	-6.67797	-3.40034
378.077	-10.9351	127.278	9.14559	4.58888	-7.72284	2.024	15.6244	-4.80423	-4.36485	4.4277	4.08162	-0.30316
378.403	10.0802	148.632	12.1724	6.20186	17.8286	12.1689	25.3929	1.84261	16.8038	13.2553	3.64243	2.81079
378.729	20.2979	149.695	12.8324	2.37486	12.9742	10.4607	22.7691	27.7313	26.4028	16.3841	-2.64001	-1.44357
379.055	-23.9807	106.956	5.94872	-3.79839	-28.1435	-19.8742	-12.4947	-20.2703	-11.5135	3.45802	-8.60481	-7.52133
379.381	-19.8142	105.996	2.22635	3.91407	-14.0228	-26.9835	2.12303	-12.0389	-20.5845	0.61112	-7.63932	-1.59577
379.707	-29.8947	107.778	-1.46684	-0.00718	-19.6816	-22.0624	-2.84612	-12.8085	-25.1715	-7.2132	-3.76795	-2.02044
380.033	-33.8227	97.2811	2.26271	6.52664	-27.0198	-31.2772	-17.1396	-32.673	-18.1406	-9.54137	-7.81135	-6.5062
380.359	-29.7402	95.5054	5.44791	0.13806	-33.776	-35.7757	-9.01125	-9.30762	-22.1854	-3.24877	-2.29455	-7.43656
380.685	-10.6693	115.485	2.80203	6.35348	6.36467	-4.0182	10.9994	-3.15767	-0.40901	3.75873	2.59387	3.70461
381.011	-11.5502	130.309	5.7826	8.5146	5.99828	-3.02765	14.6764	9.07652	3.55706	7.89398	-1.85792	1.98382
381.337	-10.96	135.25	3.03213	5.91289	-11.1367	-9.46936	27.7762	11.2688	-2.81212	3.51129	-0.10783	-1.06256
381.663	4.59166	123.605	2.87315	3.71632	-4.89513	-3.57862	8.4186	6.25813	-2.4566	1.62902	0.15321	0.32869
381.989	-20.4671	103.517	2.28613	4.68439	-23.2416	-14.9268	-11.2286	-17.9839	-18.4203	-0.51122	-5.02048	-4.9171
382.315	-19.3068	103.205	1.57691	7.56841	-15.273	-27.2135	-4.92766	-10.7366	-20.9719	0.72377	-11.1667	-1.91625
382.641	7.80889	116.994	6.85185	9.55543	-4.74306	-7.20319	17.4755	7.09312	-9.67047	1.97374	-6.09561	-5.04536
382.967	-2.36783	115.652	5.91061	7.54937	-15.3718	-18.883	-2.69514	-5.33286	-13.1307	1.27758	-1.47033	-2.48862
383.293	-15.4291	119.252	9.61541	1.65701	-9.79045	-32.1161	-7.4237	-7.65252	-19.4937	-2.8814	-2.2032	-5.82125
383.619	-19.858	120.519	14.8445	6.6226	-4.6743	-16.9113	10.2386	5.56121	-7.67159	1.6762	-5.43483	0.83438
383.945	-23.4974	107.139	11.2037	4.55448	-19.8395	-37.3151	-1.82215	-15.6594	-8.29061	1.7215	-9.75761	-2.14336
384.271	-21.7227	102.186	4.07205	0.43572	-21.8437	-39.4232	-1.24702	-16.606	-21.3935	2.7025	-6.97496	-2.68043
384.597	-15.3793	128.624	8.99698	6.33819	2.16279	-15.6764	17.6362	2.79874	-4.33683	4.29479	3.78073	4.25885
384.923	-19.4382	112.746	11.1591	4.23901	-11.3067	-22.1705	-6.52597	-4.86728	-15.3036	-0.52331	1.58371	3.47511
385.249	-3.64022	123.456	11.1517	0.80103	-2.22834	-12.5076	3.36995	8.63654	-7.60523	2.50445	1.25616	10.4492
385.575	2.17343	118.44	19.5685	-1.05041	1.87841	-20.6619	6.62169	4.94844	7.62018	1.3411	-4.33836	7.35012
385.901	-7.27722	114.773	22.4851	2.35355	-7.80206	-27.8423	4.82912	-5.62646	-8.80474	-1.10672	-4.38264	6.23029
386.227	-18.7987	100.057	22.3163	1.20052	-18.9455	-35.1314	-3.64615	-18.6695	-24.4446	-3.18266	0.26415	1.86763
386.553	-9.58929	112.107	19.2541	1.13312	-14.0818	-29.5361	-3.31139	-21.6858	-9.45188	4.69632	-2.27615	-2.88135
386.879	4.13172	136.148	24.1769	7.19852	1.01175	-11.4142	13.6692	-0.14592	10.2308	2.50439	-2.33895	5.00884
387.205	12.2628	138.796	26.8211	13.3324	-5.55147	-6.02154	16.2396	18.0962	13.0356	3.57984	-1.90168	14.6174
387.531	4.11987	121.244	20.8062	4.74273	-8.05123	-21.4699	9.99886	3.03719	0.46883	13.1435	-4.59216	7.57558
387.857	6.67658	123.058	18.443	5.26658	-4.942	-13.7032	20.0518	12.1021	-1.21884	8.95583	0.21575	0.23591
388.183	17.5679	148.9	15.205	5.01459	7.57498	-5.83443	11.8603	22.8135	6.63004	11.1598	4.65362	8.16567
388.509	18.1196	137.175	17.5426	6.33813	13.7775	-10.9149	5.1833	17.5597	13.6673	15.3423	6.52397	11.3015
388.835	4.85627	134.953	15.0199	11.3553	1.36398	3.45859	9.33283	17.9989	6.36964	5.6495	-3.48593	13.5341
389.161	-8.65089	111.975	12.8413	4.69307	-24.7661	-14.7098	-7.0534	5.36106	-9.08161	0.48346	-6.68627	7.48732
389.487	-10.091	107.794	6.99479	2.94976	-14.9501	-22.2447	-9.02179	-4.67732	-3.43879	0.85785	-4.57619	10.8288
389.813	-15.9861	112.929	-3.13421	2.20132	-8.7936	-24.8789	-5.65903	-10.5624	-12.2323	-5.17098	-3.77341	14.8584
390.139	15.7989	140.92	2.039	12.6699	8.70264	9.61174	26.4758	22.7748	18.1959	1.65268	2.87479	12.7337
390.465	14.1808	123.612	5.19528	7.18355	3.244	-3.06913	13.2458	0.66653	12.9922	6.18002	3.75371	11.3607
390.791	3.07588	115.498	10.2139	0	1.97401	-14.6307	10.6831	-7.12829	-2.96845	6.43808	0.52704	3.67128
391.117	22.1419	147.793	2.97543	7.98079	21.0223	-9.06171	20.2108	23.0212	12.4706	12.2656	0.99068	11.285
391.443	2.99115	128.534	-6.00706	7.56421	7.69664	-13.2114	9.90146	3.40018	6.86252	11.4338	9.19805	4.321
391.769	-28.8146	96.8654	-11.9869	0.76874	-15.4998	-43.4957	-11.3345	-19.948	-21.0424	-0.44501	-4.08137	8.16883
392.095	-3.60132	124.097	4.92092	2.87379	-10.6387	-12.6109	14.8771	3.1074	-10.6789	3.87953	-0.37448	14.2009
392.421	11.036	153.1	2.92721	8.05442	11.5076	0.79549	32.9827	38.7215	11.4684	8.45356	2.56487	22.4965
392.747	-12.5907	129.241	-3.03275	5.80769	-26.6329	-35.3818	4.96486	-15.6887	-21.1331	-0.7574	-4.74312	10.4442
393.073	-4.13495	125.286	-2.55038	-0.30636	-4.80559	-10.6067	18.8403	-5.32339	-6.80306	2.64755	1.89317	10.67
393.399	-4.96618	125.776	-5.70163	1.54533	-16.6849	-26.0034	15.5335	-11.009	-10.5213	4.39899	-5.00594	14.6201
393.725	-9.57694	122.085	-8.78424	0.02138	-9.48238	-12.1941	8.91114	-19.8902	-9.05087	-1.97457	1.63849	1.54305
394.051	16.0465	144.195	7.66409	2.26528	15.1364	13.4221	26.533	14.7658	5.01613	5.51174	2.84869	7.57105
394.377	-1.08662	122.181	4.54931	2.55944	10.9738	6.98634	21.6288	5.01295	6.98957	5.90414	-0.22659	14.5868
394.703	-3.53318	120.436	2.01245	5.64256	-4.99026	-15.4412	-18.7592	-2.95773	-23.3598	-2.33275	-0.64913	3.63455
395.029	16.4746	122.258	-4.043	5.90606	11.4171	-4.024	12.6689	14.6154	3.41089	5.72392	0.89151	15.7982
395.355	-15.7307	98.3132	-8.14692	0.99177	-21.7184	-29.7889	4.27689	-18.8548	-21.1843	7.97271	-3.33431	9.46793
395.681	-3.6925	113.649	-5.06793	10.2335	-22.4325	-18.9474	3.22124	-9.63981	-9.7018	3.08037	-4.60261	9.09055
396.007	-13.7894	90.9718	-8.38771	0.24994	-27.0069	-40.015	-20.1201	-17.799	-27.6748	-7.5058	-5.92909	-1.47023
396.333	-1.43	129.447	-8.95464	11.6411	-0.07443	0.04479	18.5396	24.3493	13.8367	11.9047	0.50988	11.078
396.659	-2.62821	109.1	-14.3577	-1.15811	-1.10268	-0.13598	1.56011	14.2134	-6.65368	-1.05263	-2.23892	9.01295
396.985	-2.20215	129.827	-4.34848	5.41576	16.7906	4.97392	22.2001	2.64147	6.82177	3.97468	5.60697	12.6135
397.311	-17.159	123.829	-7.20434	-0.86074	-28.3652	-19.3455	-3.91109	3.19829	9.20816	-6.9149	-5.07078	5.30715
397.637	41.2864	161.953	-8.57229	13.0713	40.702	15.7677	42.1222	50.5297	37.2771	14.3416	1.36154	16.681
397.963	19.0457	138.779	-3.47867	10.7052	15.7396	11.0117	15.7128	18.3331	1.8141	1.965	-1.29652	11.1013
398.289	1.83109	131.024	0.31681	6.98946	9.71211	-8.94992	18.5919	15.3902	14.8518	8.4294	-3.06496	14.0435
398.615	-6.30447	122.567	-5.31748	5.13564	-11.6542	-6.91281	-16.0279	-12.7855	-2.08136	5.0315	-2.76568	3.99193
398.94	-0.50722	118.185	-4.30971	10.4857	18.6635	-10.1878	8.38542	15.4909	-5.50842	4.95302	1.08725	19.419
399.267	-0.16208	154.281	-6.04843	1.14501	17.1172	15.4055	23.4079	9.75615	13.8474	6.82254	6.74472	7.79093
399.592	-3.53097	120.804	-4.2765	5.65524	-13.762	-11.518	-1.49585	5.66359	4.7674	-5.80776	-3.45945	3.12789
399.918	10.6535	137.354	-3.0564	5.57496	1.18499	-13.8934	2.57005	16.7959	-6.7824	-3.59299	6.9526	17.3019
400.245	53.3849	167.597	15.1544	15.8347	44.3347	36.3399	58.928	58.5167	37.0676	13.3698	6.63336	18.3505
400.57	-7.83714	116.256	-1.781	-5.30557	-10.9488	-23.8627	3.24037	-5.86344	-8.37018	-1.7794	-2.76171	-1.6096
400.896	-7.92726	130.309	-5.48593	3.1779	8.74744	-15.0659	4.45097	-16.3923	2.7138	-8.48391	-1.43005	4.35718
401.223	-18.034	118.222	-4.25656	3.24136	-4.4507	-26.8939	-7.54523	2.74729	-11.5908	-0.17457	-2.89804	7.18946
401.548	-25.9701	93.9333	-14.8102	-0.42405	-43.5147	-41.761	-21.2649	-21.4704	-44.8855	-4.74634	-14.2925	-2.86673
401.874	-8.81173	120.597	9.37409	10.2597	2.24416	-8.46523	22.7672	15.0236	-5.53418	6.60293	-1.42988	12.1114
402.2	27.6806	150.065	11.822	5.47442	14.7856	23.8364	42.281	25.7686	27.9762	14.296	4.29973	11.2104
402.526	1.67202	119.707	4.71611	0.58562	-5.86673	-7.31047	10.9353	-1.87679	-8.17387	5.09101	1.04177	2.84821
402.852	-10.6905	123.398	6.35312	-0.80239	-8.55468	-14.6725	1.21063	-7.0252	2.18536	-3.79703	0.55398	8.13673
403.178	-5.75147	131.221	9.09352	-2.83395	-6.81349	-7.15352	11.4234	2.17936	-2.33957	-7.2254	-7.34453	5.12245
403.504	29.1297	142.099	5.3687	9.53449	15.6872	21.2318	31.4928	19.7607	15.7516	-1.47642	-2.60098	14.7067
403.83	10.0022	123.079	8.08128	12.1264	4.82526	10.5074	20.3076	5.11391	19.4598	5.31668	0.05734	10.7824
404.156	21.7399	155.933	15.1781	10.4244	22.3602	28.8531	49.1407	43.3147	29.1121	14.6891	8.33423	9.39892
404.482	4.85898	135.393	13.3334	11.3905	8.61228	12.5077	20.5403	4.69018	19.8116	6.57627	1.56481	5.61547
404.808	1.5922	127.406	11.0245	4.70599	-7.51666	-3.5195	-0.20152	-11.8528	9.98868	-2.85936	-6.48183	0.0047
405.134	-17.642	94.0327	6.39557	-4.25682	-21.0847	-33.4016	-29.0212	-22.4257	-24.7497	-6.707	-9.70672	-4.04804
405.46	10.9906	120.722	6.37544	4.84777	-11.4345	2.46306	-3.3241	11.2205	-0.68744	5.64935	-5.29183	5.99576
405.786	5.77195	128.282	3.04226	11.4753	5.42745	18.2641	21.333	20.8568	1.1193	5.29096	1.22496	1.79273
406.112	-13.9758	113.13	10.3384	-4.08227	-14.1345	6.09805	-1.48013	-0.04548	-18.8188	2.10727	-4.00533	-3.39457
406.438	-8.51105	117.423	11.8416	-2.68033	-8.81706	4.94734	-6.11764	-7.79962	-8.40831	8.69339	-3.54348	5.06672
406.764	-11.2734	106.247	13.3327	-1.1042	-24.5428	7.46362	-18.45	-6.59181	-10.0443	7.03608	-1.61336	1.97202
407.09	11.9692	126.404	14.2093	4.38175	-13.7124	15.3621	-0.23813	18.6893	14.7832	6.75684	0.95929	3.6205
407.416	19.4847	146.596	16.9695	1.71891	12.3274	20.5177	33.6414	32.0695	31.1528	12.6857	-1.96629	9.15679
407.742	17.4865	152.453	13.2142	7.73154	19.5407	38.7251	35.5227	41.0677	24.9922	9.0025	1.25314	9.64617
408.068	-0.90461	119.577	11.2806	7.29773	-7.38366	20.7538	6.26578	9.97852	-1.34609	8.86932	-5.48451	2.24213
408.394	-2.52925	105.264	13.0798	4.3597	-16.2061	4.70135	-2.65104	-3.91274	-15.6534	3.69609	-5.31105	3.43567
408.72	-2.58698	121.343	7.42819	7.98872	-10.5289	2.40073	-0.898	2.18164	1.91624	2.94804	0.16608	10.8827
409.046	10.9516	136.359	7.38063	7.55863	-6.26584	21.6638	13.9783	18.7378	14.9214	9.84853	2.20782	7.49524
409.372	25.9376	148.892	10.9793	2.42284	6.63367	27.8422	22.7944	25.7853	17.5211	6.39288	4.01075	6.96108
409.698	26.7514	158.534	12.7088	10.6715	34.771	27.5027	23.4583	26.5201	27.7752	7.29155	5.77806	7.19544
410.024	12.4732	142.964	17.7648	8.15056	7.86593	15.9289	5.56192	11.7577	11.8791	7.44493	2.87203	2.25214
410.35	15.4385	140.839	13.8522	1.95013	9.47538	14.8178	10.3827	12.3151	8.59431	4.97442	2.35758	-0.67915
410.676	22.9031	153.631	10.5044	3.67997	22.9812	27.0505	27.7661	24.6671	24.6352	3.60567	5.36972	2.60641
411.002	-4.0528	126.723	4.1834	1.00634	-15.8455	-4.50276	2.45885	4.33676	0.00988	2.67044	0.61584	-0.8173
411.328	6.91876	139.602	19.7614	0.54876	-7.75932	0.48277	10.8302	19.1115	-0.93886	7.51719	1.43947	5.04465
411.654	39.7642	157.972	29.7041	6.61159	22.1428	24.1989	22.4172	35.1903	23.5866	12.6182	6.11421	5.23395
411.98	16.2929	136.995	24.6898	1.99408	15.1823	3.11447	4.35144	8.88829	11.6966	-1.35214	7.14958	4.01094
412.306	17.5762	146.605	25.7771	3.80065	27.8635	24.8635	24.3507	35.5901	22.5824	3.93492	6.25711	10.1955
412.632	16.858	136.058	21.1942	7.85546	19.6422	19.0185	21.3035	22.543	18.025	0.36842	-0.68933	3.66422
412.958	28.7928	148.639	19.5184	9.16238	31.4873	34.0999	30.4096	33.5318	38.3642	9.97128	5.98545	8.97748
413.284	40.8701	154.379	26.8969	8.30445	28.4035	35.4193	45.7652	31.5143	43.7063	16.0558	9.82554	12.6922
413.61	16.6828	142.492	21.4163	10.5928	10.4955	16.9685	27.7597	18.6336	18.3768	7.85219	2.81225	6.5506
413.936	6.90896	147.341	25.2983	11.5545	5.0592	0.9969	17.7191	25.7548	14.3392	7.46384	1.11092	-1.73648
414.262	12.7082	129.23	16.3521	0.07625	14.4015	-5.19686	14.7073	14.4928	14.7271	-0.3143	5.63346	-5.52167
414.588	8.39948	134.57	12.401	0.71549	0.87011	-10.8295	5.80571	6.57555	12.4872	-3.85673	5.45598	-3.67685
414.914	3.13752	112.54	8.81654	1.18834	-7.26696	-22.0606	-8.44588	17.8145	9.91409	1.60078	-2.45201	5.63859
415.24	5.67195	112.845	25.2369	5.43258	-7.85492	-18.7946	-2.52114	22.2152	3.26254	1.39064	-4.46304	0.71004
415.566	14.878	129.589	28.292	9.67531	-6.32868	-12.8716	19.6539	20.0643	9.98081	7.21942	-2.04882	3.70382
415.892	2.82509	99.1992	34.1839	6.71263	-17.9045	-7.86329	14.5461	16.859	-4.88937	-1.10663	-9.22019	2.66712
416.218	19.3497	136.887	27.5289	6.23292	9.68211	5.57303	14.9258	14.2277	7.88713	7.73466	1.44993	9.12326
416.544	33.9966	135.694	16.6476	4.91669	8.11238	-2.63962	5.343	18.0874	10.2507	5.28054	-2.11239	5.80167
416.87	18.9846	143.773	25.483	12.4491	7.23573	4.2651	12.8918	15.0845	13.7729	1.76096	-1.68563	3.36802
417.196	-5.45794	107.123	5.31731	4.0909	-29.9209	-21.6289	-15.3421	-27.9454	-28.0033	-7.87672	-9.71787	-4.17211
417.522	0.29421	108.732	1.55687	-7.51266	-19.3417	-39.6029	-10.4296	-22.5533	-21.399	-5.81088	-4.76385	-7.57636
417.848	12.0743	128.314	22.1009	5.38287	-4.08125	-24.0827	-7.24822	7.13522	-30.2029	-1.9977	-4.31011	3.41618
418.174	43.1587	149.52	26.7219	15.4252	29.1302	1.05926	23.7881	21.3056	22.0169	3.14282	7.50264	12.5335
418.5	-22.0203	109.609	13.5662	-3.54773	-31.413	-47.8581	-10.0755	-29.3789	-36.4179	-11.7927	-12.6147	-2.90726
418.826	32.9059	136.599	22.1098	10.3366	13.4869	-11.4291	16.0673	25.7112	4.2617	-1.02858	-11.2986	1.55854
419.152	10.9539	114.146	18.955	-4.75853	-33.1637	-41.3254	-27.5457	-5.48381	-29.055	0.7071	0.56625	-1.44164
419.478	-19.7742	66.5433	4.23089	-8.65992	-53.4534	-76.6944	-38.8448	-36.0212	-54.3744	-8.11178	-14.1183	-21.5907
419.804	18.9699	115.978	8.47256	-3.02483	3.91592	-25.0725	-10.8173	-5.49022	-12.3947	-2.32282	-19.4065	-1.80793
420.13	31.4703	86.7202	23.8076	-7.44023	-12.1786	-26.0269	-26.2422	-8.25889	-28.4564	9.49755	1.57108	-0.80571
420.456	82.9598	147.566	23.0073	6.63752	-0.03896	8.03332	36.9144	29.5128	21.5712	-3.71406	9.55324	9.01081
420.782	79.0177	134.643	18.4347	-1.65812	6.15725	2.14517	9.52082	24.6233	12.8272	7.08218	-7.69384	-0.5748
421.108	83.5514	114.331	6.17293	-3.42188	-12.6692	-12.0275	2.67956	10.0763	-15.7884	5.01427	-3.5081	3.39334
421.434	91.0105	105.778	19.365	-6.33251	-24.6468	-32.8111	-7.70997	-17.6188	-31.2485	-1.0823	-8.31737	1.97921
421.76	99.652	143.583	20.6823	3.09696	6.63561	-7.56797	13.0862	15.339	6.71811	-10.3864	-2.02456	-2.79213
422.086	117.124	112.786	23.0486	4.80666	-2.50391	-15.239	2.36862	5.40592	9.6651	-9.9202	-5.53897	3.26898
422.412	95.9924	97.0509	-2.735	-3.14339	-54.4082	-41.739	-37.7475	-30.7682	-34.5119	-10.3163	-5.28476	-1.38014
422.738	153.703	164.344	7.79619	6.13813	34.2504	2.77796	19.9449	29.4933	34.3689	9.01746	4.44233	0.45752
423.064	128.713	129.842	12.601	1.47019	16.1216	-25.1392	-4.40614	11.0168	12.9875	-2.25111	0.18565	2.097
423.39	104.379	122.624	11.6225	-4.64286	-16.7351	-38.6057	-18.2447	16.7861	-14.7855	5.53521	-7.0109	2.79632
423.716	125.808	156.828	6.55001	1.44252	18.8854	11.2466	30.8028	50.8589	23.8807	6.46391	-6.18788	8.16519
424.042	125.759	154.178	14.9158	1.569	18.7909	16.834	53.3991	33.6798	24.6685	6.0597	2.12257	7.44451
424.368	97.9462	141.161	8.51196	4.06586	33.0477	6.67635	17.6695	14.1269	7.8567	7.62806	4.86811	-1.16941
424.694	93.9641	139.818	10.9604	-9.39753	18.927	-8.94946	23.178	9.62039	13.7173	8.20792	7.17898	1.8452
425.02	63.1791	122.75	4.57315	-1.69212	-13.4842	-20.8315	4.87352	2.85547	-4.18314	-3.84157	-3.6199	5.86564
425.346	40.9325	136.504	18.4365	3.71218	2.03823	-20.9405	7.44314	5.87532	-2.4199	-0.74689	-2.67059	1.54002
425.672	59.3253	136.738	14.51	-2.92993	-3.90729	-16.5022	10.3031	8.97837	7.49993	8.86951	-8.74731	-6.0649
425.998	56.6988	141.532	7.77995	6.98439	10.9674	-0.8231	2.76025	41.1966	19.5517	9.03382	0.09556	1.20346
426.324	31.6147	111.616	0.55121	4.04007	-6.49887	-20.9072	-12.1873	-3.15085	-9.52205	0.51908	-5.75121	-1.80641
426.65	44.2161	127.854	8.81151	9.90187	14.116	0.3798	10.915	14.3329	7.69849	4.43225	0.8617	2.59234
426.976	20.5941	122.049	1.93845	2.4921	-18.2218	-29.0056	4.53684	-8.73054	-15.8906	4.67656	-5.08546	-4.21544
427.302	2.18852	101.313	-5.40388	3.1828	-38.3416	-52.4968	-21.9039	-30.2844	-29.5682	0.9931	-7.44117	-9.04553
427.628	25.5415	145.679	6.54176	6.14935	6.53882	-9.12565	17.3412	9.10136	10.0342	-4.3855	3.08627	4.99604
427.954	16.308	139.788	2.27849	-4.75283	5.06124	-3.66589	10.6015	3.84326	11.4942	-3.83332	1.13873	4.93489
428.28	-4.77106	104.079	-5.81536	-7.21547	-35.8128	-39.5123	-22.4285	-26.8421	-28.7467	5.0966	-12.0576	-6.98775
428.606	33.1509	128.613	10.3413	1.57833	-0.62043	-4.01862	11.1571	12.1701	2.90032	5.65152	-2.13099	-6.63898
428.932	15.0482	110.329	7.56089	0.82088	-1.17103	-4.82912	-1.37323	10.0898	-0.50665	-2.2757	-0.8422	0.87526
429.258	-12.2068	91.0102	-3.32462	-1.38148	-32.4206	-31.2999	-24.5887	-18.4759	-23.5079	-3.57542	-5.06597	-1.81258
429.584	4.12961	112.003	-6.91261	-1.95233	-29.3531	-29.5304	-15.0005	-14.5778	-14.2142	-0.54665	-5.84421	-9.03798
429.91	-5.86498	115.982	-6.28138	-5.40772	-25.3747	-39.5788	-8.81363	-28.3433	-15.2397	-4.09691	-6.77731	-2.29555
430.236	-0.91585	122.393	-5.90849	-2.23685	-25.7427	-36.9365	-5.85449	-33.0452	-9.14154	-2.54585	-10.6612	3.76156
430.562	23.5153	127.582	-0.93567	0.6045	-18.397	-18.2513	3.74965	-19.1663	-2.31856	2.83439	-1.74981	-0.63967
430.888	25.4718	146.024	2.15464	-0.8465	7.43507	3.34238	30.8988	20.1037	24.4847	6.00168	9.95772	5.74563
431.214	21.6186	136.879	-2.24419	4.28272	6.55884	-10.8227	9.98635	25.6526	13.9405	3.00367	-0.37632	9.35479
431.54	-0.16183	113.559	-8.02248	5.65837	-7.01627	-17.7015	-19.6498	-12.9264	-6.9757	3.00317	-7.40077	8.5175
431.866	-11.4978	113.682	-4.65573	7.47451	-3.39872	-25.1972	-0.94845	-7.53541	-8.60888	7.06461	-4.21357	5.42439
432.192	-16.172	109.349	1.08322	10.028	-14.0928	-35.4642	-9.03301	-4.26235	-18.9234	8.59043	-1.04422	2.84682
432.518	13.303	122.813	7.35602	0.56895	7.33148	-13.2968	9.83629	-3.62422	-12.0356	5.93099	1.94263	4.07143
432.844	15.1037	138.747	0.37884	1.03315	5.14153	-17.5116	27.1499	-7.22065	1.23595	0.93844	5.02461	6.21575
433.17	6.15873	131.647	-4.36963	4.67891	13.3675	-11.5325	25.5157	20.2811	2.77941	10.0098	2.54648	-1.7133
433.496	-17.1774	79.596	-3.61112	-2.83947	-22.0315	-44.8765	-18.9332	-19.4326	-27.2971	2.44789	-6.33151	-11.1549
433.822	-47.9773	68.8756	-16.6615	-6.7516	-66.2488	-72.0592	-42.5955	-53.3753	-40.9194	-4.91353	-6.83821	-9.00922
434.148	18.1574	125.323	-5.70485	6.63843	24.7511	2.25088	26.3658	22.4186	27.8286	14.0766	2.33565	5.04422
434.474	5.29429	125.755	-1.60067	-0.60256	14.5508	-11.7901	19.3021	7.39023	-0.20401	4.26914	3.01015	-2.47165
434.8	21.2729	142.117	-0.32106	2.1865	23.0134	-9.04002	31.5082	11.2253	4.5784	2.92733	0.9492	0.3717
435.126	22.0538	138.872	-11.6023	8.86994	4.84187	-15.4126	34.0311	5.06511	6.89879	12.4094	-1.62549	0.69435
435.452	40.0787	157.396	-2.69316	15.2328	20.4079	2.6588	53.5882	24.9562	45.3255	-7.82405	4.9151	4.22572
435.778	12.4395	143.273	-4.43461	3.72859	-7.40404	-7.41681	15.9676	22.7574	10.2742	10.1837	2.82253	2.77152
436.104	28.7495	137.646	-6.61296	6.10217	3.45734	-5.80245	7.50491	4.78842	8.91947	9.60656	9.55753	-13.6828
436.43	-13.9535	99.093	-9.53592	2.84648	-0.30273	-33.9476	-12.1339	-25.7451	1.14822	0.93735	-7.39409	-5.39722
436.756	-17.9903	88.4789	-4.01137	-2.56613	-35.2209	-54.3297	-20.8257	-18.6655	-23.7498	10.7871	0.08524	-9.89858
437.082	44.5744	146.376	-1.92312	5.46063	17.9916	14.6133	33.2306	21.0507	33.0304	6.45753	13.9163	5.85383
437.408	26.4587	124.517	-19.0782	1.10104	18.5535	-9.74502	13.1558	12.0758	19.5395	1.61718	1.99633	5.78752
437.734	-26.9423	94.9792	-26.5248	-5.42086	-11.4383	-36.6331	-5.68006	8.73344	-17.7914	3.51173	-5.59733	-9.21734
438.06	-9.71623	84.5173	-12.4602	-2.09852	1.75552	-36.2709	-22.7452	-12.2646	-10.8916	-9.32385	-7.09585	-10.2433
438.386	2.1417	111.665	-9.1476	-1.86313	9.35495	-15.7588	6.63011	-11.2013	-14.107	-2.56448	-0.80301	-11.4568
438.712	-2.8021	156.666	-4.67347	4.38134	4.28967	3.66091	7.07387	12.9612	1.06909	15.999	7.4402	4.25185
439.038	6.02516	124.313	-9.20795	3.64528	11.6506	-23.9992	10.8669	4.04878	-7.94908	6.40325	1.24763	-3.69106
439.364	-17.174	135.548	-7.82682	2.45269	-8.10045	-36.7129	-16.1943	9.79902	-18.4177	-4.58267	-5.07645	-2.18196
439.69	6.3777	155.195	-15.2132	2.25969	5.84262	-9.22724	7.3837	16.1295	-2.00688	12.4294	-2.02213	-2.81915
440.016	21.5276	132.209	0.62451	2.8284	22.2552	8.94443	34.7869	29.049	20.1536	13.2252	4.64463	0.4805
440.342	39.4988	134.239	-4.04344	9.73172	47.8439	37.7323	58.2464	19.2074	36.0751	15.4461	12.8614	6.75929
440.668	6.58332	108.526	-24.2565	-1.18915	-1.39062	-9.86428	2.36599	-14.5189	4.48211	8.02162	-1.01257	-5.18715
440.994	6.53392	142.216	-17.9131	-3.67663	13.0924	-11.6385	0.42991	-4.78525	1.59521	-4.83644	7.18249	3.35757
441.32	-30.0925	106.843	-24.0991	-7.16882	-34.4932	-49.158	-34.2576	-28.5968	-26.7631	-9.7411	-7.96018	3.63918
441.646	-24.7031	116.737	-23.5409	-3.80925	-11.6596	-39.3183	-15.8572	-18.4119	-18.8883	-4.22644	-3.22232	-2.68228
441.972	-15.7868	117.788	-23.3203	1.45945	2.48265	-21.9217	-3.9085	-20.3163	-9.67358	7.04764	-0.31031	-7.45768
442.298	5.42353	132.67	-22.2268	3.46849	4.72206	-9.69572	8.33163	22.2625	10.6669	7.19714	-2.76435	-12.2373
442.624	-2.97027	119.848	-22.112	0.87794	5.71163	-22.3039	-13.2993	12.4306	0.52616	-1.22787	-6.27179	-17.4421
442.95	22.3125	143.224	-15.1411	5.00062	29.2588	1.40574	30.6246	25.9276	33.3717	8.02149	9.1715	2.89018
443.276	10.8294	138.01	-17.8455	3.17181	5.26616	-3.94578	16.4745	28.6257	19.1616	3.42399	9.48349	2.37482
443.602	8.21812	145.889	-17.0889	5.54841	9.7355	-7.30056	15.0727	39.783	31.6481	6.69909	6.93337	4.5456
443.928	-13.5895	111.749	-20.7019	-0.10416	-6.88961	-26.1371	-10.7168	2.61499	7.64675	1.89398	1.47111	-5.00466
444.254	-6.95183	112.481	-21.0766	3.17409	-3.17801	-20.9568	0.80683	8.39874	9.12856	1.12846	2.22322	-5.71261
444.58	4.28397	128.83	-24.081	2.92248	-4.01407	-22.5198	3.58305	23.2822	-0.55998	1.57338	-1.2413	-10.7623
444.906	-6.96418	108.313	-21.4195	2.31379	-5.70372	-24.8677	-7.16449	-0.8607	-17.3653	-4.62801	-10.8374	-13.1993
445.232	-10.6737	104.466	-17.4577	-1.95235	-1.56197	-28.9286	-11.4586	-9.56539	-14.2802	-2.01783	-6.62183	-6.76759
445.558	-19.3899	99.9232	-24.4747	-4.94139	-13.6573	-35.8043	-18.7686	-10.1637	-16.4648	0.27148	-0.07191	-4.89249
445.884	2.83703	128.629	-20.6783	1.07012	-11.335	-18.5685	2.39493	7.48504	9.63186	1.47806	-1.20771	-5.42426
446.21	-2.76484	127.233	-18.2233	-5.25443	-15.0052	-27.8417	0.40674	-11.4698	3.31941	5.4753	-7.86184	-5.66577
446.536	-34.5309	90.3334	-20.2438	-8.24706	-41.5326	-46.6013	-25.014	-46.7267	-41.1403	-2.13356	-4.78467	-5.57813
446.862	-2.99455	126.257	-15.9494	2.92295	-4.85105	-10.5952	9.07604	3.92663	-3.76049	0.57278	2.73868	0.55829
447.188	21.8183	162.758	-15.4622	8.32112	18.7134	-2.25087	24.5361	36.7447	24.015	4.63273	0.12733	6.90921
447.514	-11.732	120.6	-14.8978	5.17047	-7.27252	-24.4077	1.36243	6.97815	12.4948	0.52642	-0.05628	-3.33909
447.84	-12.1417	118.204	-14.5895	1.02344	-2.28763	-18.6697	5.94155	2.34119	10.4527	2.97399	7.2581	-8.38286
448.166	-45.7233	97.8856	-21.1086	-1.25252	-12.5449	-46.2522	-6.56	-15.0726	-29.9638	-7.68453	-11.5103	-6.23611
448.492	-40.8058	86.6041	-12.685	-0.97398	-16.1055	-37.2154	-2.29022	-1.48032	-16.7242	-3.36409	-0.18224	-4.0097
448.818	-19.8799	118.347	-17.571	1.22374	1.8403	-33.3589	0.58013	9.82177	-8.15914	-0.59619	5.03303	-7.23171
449.144	-32.0646	102.407	-26.6865	3.37454	-20.0222	-42.0922	-13.1721	-5.60579	-21.4762	3.07245	2.25938	-10.0034
449.47	-5.55097	118.109	-22.3038	-1.75341	21.1182	-23.4832	15.004	16.0254	16.13	8.01352	3.62994	-3.39998
449.796	2.56616	124.782	-13.8714	-4.59724	22.5362	-0.13372	13.1058	16.0077	21.4374	12.4669	-2.26156	-0.08285
450.122	18.2809	153.227	-13.5417	5.85696	20.1039	11.3846	19.0341	31.34	22.38	10.4778	3.27232	11.0801
450.448	10.2682	136.688	-20.4877	-1.63461	9.85874	-20.2309	34.624	14.4296	11.593	5.85598	4.74742	1.03394
450.774	-46.5629	92.4721	-28.8474	-17.9708	-26.8485	-54.9064	-48.757	-35.3923	-44.5739	-2.13047	-7.97589	-9.608
451.1	29.1316	157.807	-10.314	1.81481	41.9734	5.22359	59.6807	49.476	28.0128	14.5504	5.00704	-8.77354
451.426	-33.3551	104.867	-12.1923	0.04505	-18.8163	-42.4369	-22.8051	-10.8205	-26.5801	3.04219	-0.74554	-4.58383
451.752	-12.4958	107.331	-25.8993	-9.87298	-28.3911	-44.5164	-25.1623	-1.19179	-17.0583	-8.3101	-0.1494	-3.37673
452.078	30.7521	136.504	-21.4963	7.9559	13.8149	-12.0529	16.3153	0.98138	5.94465	13.8946	13.5418	4.0311
452.404	3.95703	118.524	-25.1547	-11.6602	-10.6105	-39.4674	20.1008	1.91868	12.73	9.93496	-8.08651	-22.3891
452.73	-5.87628	133.109	-8.89405	5.22084	-2.34185	-18.8323	4.93324	2.24902	14.5592	-0.82891	6.10939	-11.2669
453.056	18.1108	141.469	-16.1034	9.74395	-11.5523	-22.7877	12.6788	12.0237	2.36357	1.08667	15.2748	-4.08473
453.382	26.096	138.826	0.08923	4.6929	37.8913	-4.027	22.4592	24.6457	14.2851	11.8731	11.7582	-0.78219
453.708	-23.101	92.2409	-16.9392	-11.3692	-48.8565	-71.1389	-24.7631	-11.9272	-34.7146	-11.397	-5.83369	-29.6904
454.034	31.5323	132.184	-11.2089	6.91853	22.2643	-23.1847	5.5835	40.5505	19.1616	4.53458	4.42715	-7.60826
454.36	20.7217	132.064	-26.2477	3.59942	12.8324	-20.5855	17.928	27.9387	7.06558	2.73942	-0.79192	-7.346
454.686	38.5333	129.727	-13.5626	11.6169	23.7591	0.16053	12.767	21.8179	17.1319	12.9352	4.87189	-3.85997
455.012	-1.17636	110.984	-17.5653	-3.04157	-2.68557	-24.0471	-9.10154	-8.33748	-8.3183	8.36851	3.81868	-6.93096
455.338	-14.3666	117.86	-15.2505	-7.81652	-10.1606	-26.6329	-0.09357	-11.1639	-7.73047	7.73046	-0.000161325	-6.31147
455.664	-45.5543	98.3328	-28.0721	-7.89554	-10.5731	-49.627	-11.4422	-10.8466	-15.478	-8.16411	-1.69302	-17.8979
455.99	-13.071	106.086	-19.2244	-1.39299	-1.26298	-45.2545	1.93166	-3.72476	-9.88878	-5.7045	-2.5673	-2.16731
456.316	24.268	148.979	-9.26469	2.64386	35.5807	-4.00781	33.1384	23.5883	18.2492	6.70529	10.2037	5.85874
456.642	26.6025	151.635	-16.2041	9.92673	40.9492	-10.8904	24.2775	31.6103	9.96376	9.20477	5.22325	8.80495
456.968	20.2058	147.013	-16.6958	10.4317	30.3895	-5.90935	23.754	26.805	19.5832	4.88624	4.58634	-0.25384
457.294	9.39553	120.409	-21.1803	4.03675	13.645	-16.7315	11.8608	18.6171	8.22673	11.22	6.64643	-8.55623
457.62	-23.7591	78.7719	-9.91328	-3.82251	-34.7729	-50.1011	-24.6626	-26.9556	-33.8129	6.91874	-4.69469	-13.6527
457.946	-15.0684	110.659	-16.5834	0.25271	-16.4697	-25.8536	2.54116	-1.12002	-12.2185	-0.86638	-0.06976	-7.04145
458.272	-2.81598	147.17	-22.2987	2.00252	16.4	0.50301	29.2077	21.9258	14.3408	7.65186	10.9195	0.0997
458.598	5.17984	137.783	-20.7366	-6.04125	17.9664	-6.03521	25.5801	2.35739	0.31321	11.7999	2.15841	3.66
458.924	0.65735	118.377	-19.1234	-3.60746	6.18248	-28.5047	6.39811	-9.3478	-5.67483	5.16218	-4.30589	-7.28705
459.25	-0.85498	113.211	-17.2093	-2.18634	5.59548	-37.8266	9.09601	-12.2552	1.56037	0.32381	-2.52899	-9.11223
459.576	-16.2101	99.7494	-17.7266	-5.54714	-15.4244	-46.0912	0.01603	-23.5308	-4.94433	-0.85037	-3.13261	-3.22296
459.902	19.4968	123.512	-21.2108	-3.49081	-6.3238	-24.0964	13.1498	16.0474	19.9256	11.909	7.30729	-3.35065
460.228	14.946	138.99	-16.3509	4.45292	17.3747	-16.8999	9.66229	16.117	10.412	12.46	6.74699	-2.09817
460.554	-3.29572	116.356	-16.5082	-1.1415	-9.17376	-37.0074	-20.7558	-6.8938	-6.56979	-1.96707	-4.25265	-9.88079
460.88	-10.0535	110.98	-19.7093	-6.23836	-12.1215	-46.093	-11.5043	-20.6474	-3.65646	-7.74054	-2.60676	-10.3118
461.206	-5.73154	111.34	-9.30894	2.78148	8.74674	-25.0768	-3.28157	-22.8533	3.56072	8.65305	0.29036	-4.03647
461.532	-16.1265	115.531	-10.3971	-1.5695	0.5128	-32.412	-5.08274	-30.9279	-1.41365	2.77711	5.66803	-8.05542
461.858	14.4088	139.845	-25.4438	-8.98101	15.8606	-24.5517	15.978	3.55358	17.3242	2.20348	6.76105	-8.96074
462.184	19.8484	148.617	-17.0218	-1.41767	21.4802	-13.4408	9.13618	35.004	18.0646	5.40524	3.56384	3.32137
462.51	39.6281	172.258	-20.6481	10.7619	39.5605	12.4233	46.7747	43.5696	59.1461	1.91723	8.88424	2.741
462.836	-1.90781	122.258	-23.1501	2.2719	-2.45581	-25.9956	-1.75847	10.1887	6.51314	0.94562	1.56493	-2.95746
463.162	18.795	143.433	-14.033	-1.03469	34.3	-12.8628	21.9489	7.34729	17.5808	3.32768	-2.43035	-12.1211
463.488	-41.1835	101.842	-29.3082	-0.71111	-35.0847	-57.0748	-19.7488	-22.1345	-30.738	3.73417	-4.54116	-13.1709
463.814	16.9477	136.779	-10.6167	-4.90235	3.26679	-11.3573	17.5435	12.1715	3.50428	1.01785	6.51362	2.99045
464.14	-12.0037	143.359	-11.961	2.37491	-4.02651	-23.9538	-18.0697	14.1762	-1.2556	11.3208	1.90852	-6.15101
464.466	23.0388	126.393	-18.3114	-3.18874	30.649	-15.493	5.08485	29.2068	27.8238	23.3701	4.54796	0.31459
464.792	34.3368	151.522	-14.5479	-0.86454	34.9881	5.36614	36.7384	25.7472	26.4897	4.98118	16.575	5.54634
465.118	9.90819	125.312	-10.3225	-1.36796	26.3104	-19.0335	42.5061	29.4098	7.54038	13.9696	1.78816	-6.91584
465.444	22.4	144.952	-14.8606	-7.19271	29.838	-20.4926	18.9229	3.31248	31.0954	8.12518	12.0625	5.82725
465.77	10.0445	185.394	-7.35218	-4.39704	61.2421	11.2655	33.7643	55.0749	59.2927	9.25588	13.0321	-2.55097
466.096	29.6751	158.013	-8.56693	-1.51362	25.8702	-8.12792	30.6622	31.1258	30.8305	13.7986	3.57044	-8.2324
466.422	25.1504	124.624	-14.015	1.21376	20.6743	-23.5311	23.7163	-15.6108	13.6679	11.1555	-0.87465	-3.68757
466.748	-0.25313	139.499	-17.0467	3.27569	13.4945	-21.425	9.78057	6.26265	7.84912	12.0255	-1.72424	-5.2433
467.074	16.4296	147.211	-11.2547	1.5726	18.1399	-20.3163	12.102	14.3363	1.61433	5.68453	4.37192	-2.02466
467.4	1.48222	130.534	-18.1814	-2.83044	-9.58917	-39.4047	-0.68057	4.50994	-0.97809	-0.78471	-1.93746	-4.09097
467.726	27.6971	135.001	-21.2953	12.0038	27.8021	-14.9909	16.0395	8.08806	38.1149	1.18003	6.2179	1.08219
468.052	43.2786	136.687	-14.9499	9.67264	31.4301	-14.292	13.4455	23.0554	34.2519	8.77439	13.6712	-3.34275
468.378	39.2883	184.718	-9.74206	1.5337	17.835	3.59391	34.398	40.1366	43.6046	20.3754	13.7059	7.31074
468.704	10.7033	163.133	-23.0072	-5.84749	15.9009	-10.5412	27.183	33.6487	25.6564	15.9505	14.9298	-1.87512
469.03	21.776	158.448	-20.7172	2.50704	11.2699	-17.4489	28.8555	25.6131	19.0895	9.29865	11.5323	0.23987
469.356	-9.29412	129.465	-23.8688	-3.84885	-18.9095	-43.6712	-12.6193	4.81059	-4.10506	7.20177	4.9189	-7.78683
469.682	-26.0174	109.304	-29.9182	-12.2352	-16.6613	-64.7652	-34.6876	-6.5077	-21.3132	8.3698	8.0802	-10.2036
470.008	-3.66782	135.035	-21.5834	-5.05927	-2.98585	-39.8746	6.56053	17.2161	0.78657	10.8172	10.4001	-10.764
470.334	-7.52687	139.35	-14.9951	-3.2465	-0.66664	-32.0156	3.63386	8.70516	5.2984	9.72247	1.84472	-2.04875
470.66	-14.7064	140.138	-20.8063	-5.17086	-0.97048	-33.8683	3.19591	5.39998	14.4696	3.74873	-5.05274	-5.31444
470.986	12.9029	149.369	-18.6202	0.05341	21.5597	-13.9289	20.5911	20.6529	20.8713	12.7213	4.66042	-7.35152
471.312	26.6149	148.228	-15.7119	2.4038	38.6059	-19.4003	16.0349	26.6758	30.5317	11.6658	6.05693	-2.6834
471.638	-13.0716	126.1	-22.5346	-0.31387	13.4632	-48.1493	-0.64108	15.174	6.03313	5.59428	1.64425	-10.3563
471.964	-23.2105	118.848	-24.4913	-5.35041	-4.35248	-42.9478	-0.9251	19.5456	3.88948	8.8843	9.96912	-3.58461
472.29	-12.2513	120.703	-28.9207	0	-3.75477	-47.1692	-8.41082	-12.8823	-9.43235	4.13634	9.11331	-11.0625
472.616	12.0069	135.746	-23.2528	-1.69143	-0.27277	-37.7564	7.48418	-5.6605	6.7967	5.78671	5.55009	-10.7015
472.942	-2.60751	106.311	-29.78	-5.59296	-9.78619	-58.0519	-9.77614	9.71645	-18.6136	4.88034	3.68173	-7.60573
473.268	-12.0335	111.952	-17.2116	-14.1703	0.83504	-49.4753	-23.619	-11.2474	-12.9873	7.06805	-0.41103	-5.50033
473.594	6.84821	148.587	-17.2246	0.63809	8.29205	-29.1863	-2.3167	-8.38107	3.48377	7.04684	7.53805	0.50661
473.92	28.7651	159.194	-13.148	-0.3434	31.443	-8.76361	32.7975	31.9988	36.0602	1.08656	6.49375	2.19621
474.246	10.4136	147.585	-6.78661	-2.51541	15.0052	-15.9175	11.3332	3.25614	21.251	4.20017	9.18579	1.19958
474.572	-14.8538	91.4279	-25.5516	-10.1915	-5.23095	-41.7324	-26.9307	-14.1788	-16.6824	0.49106	2.80031	-2.72916
474.898	8.53106	129.874	-25.2829	-8.08946	15.9868	-29.1159	14.4809	23.8829	13.2299	12.3605	12.4669	3.2901
475.224	-44.4933	106.544	-16.2179	-4.96376	-18.7077	-46.066	-29.205	6.77263	-12.4405	-3.40415	-0.84714	-21.4559
475.55	15.5997	117.57	-26.6671	-9.51028	9.94968	-18.0711	-6.0045	17.6998	-3.73159	-1.05048	12.0106	-4.3049
475.876	56.6837	169.253	-19.555	5.6491	37.8112	-15.4115	32.9507	33.3381	27.5871	11.0295	8.67894	-6.5515
476.202	31.1129	160.921	-14.4849	6.115	35.7741	-9.77069	23.8274	27.7709	18.4216	8.36081	3.33062	-4.00405
476.528	-17.6849	94.2875	-23.4256	-9.20561	12.4141	-49.7528	10.4907	-17.9836	-10.3633	-5.30715	3.82457	-16.7501
476.854	-15.386	117.506	-43.611	-5.24072	-26.6611	-49.3852	-18.4699	-5.17462	-31.4113	4.38165	0.11519	-19.2384
477.18	17.1106	148.263	-12.5106	2.73681	1.54814	-40.3966	14.7737	13.9928	10.7885	0.19752	4.53084	3.43873
477.506	-7.4555	138.927	-17.7355	2.06218	-2.17116	-33.9851	2.17765	-6.49482	-9.27214	-2.10275	3.07527	-8.09877
477.832	18.0778	134.617	-30.0486	-1.61894	13.1548	-30.4054	13.3861	9.84062	0.36535	17.5476	-3.45921	-11.3273
478.158	-1.95986	106.09	-24.2607	-6.85295	5.80825	-60.9756	3.9485	5.53124	-12.4147	8.97145	3.51697	-9.71287
478.484	-16.0745	90.2566	-31.8005	-5.77803	-8.8223	-69.1799	-30.9691	-25.4472	-25.6907	-6.14699	-1.62758	-17.8682
478.81	-5.29322	131.876	-17.521	3.50986	8.14939	-27.1427	0.78459	-0.97429	11.3339	6.87986	-10.0737	-9.65344
479.136	13.7887	134.148	-16.4672	1.44442	29.5451	-13.734	27.9474	13.4427	11.0066	7.35857	1.36627	-11.2015
479.462	1.67058	116.479	-17.0609	0.38098	8.24531	-37.1016	13.0023	17.4706	2.1298	11.4051	8.69404	-0.95694
479.788	8.06241	140.934	-10.6499	-4.87331	8.76402	-25.2989	8.69508	16.6401	0.44822	1.45916	5.39499	-8.07665
480.114	8.45722	125.946	-17.5523	-7.01143	1.77869	-43.9735	6.6859	17.5726	4.80277	-9.92497	1.53086	-8.19287
480.44	1.49832	122.154	-23.8574	-9.04394	-15.1117	-56.7745	-1.44547	-0.23496	-3.19466	-4.75761	-4.40397	-13.2955
480.766	-9.82458	119.991	-21.9171	-9.80124	-14.9313	-60.3936	-7.32076	-23.969	-12.793	4.07801	-7.06935	-11.8542
481.092	-13.7875	123.135	-18.0713	-8.91993	14.3045	-49.7864	7.70663	4.93166	6.42732	2.57247	-3.21982	-14.2768
481.418	-2.70604	130.357	-16.0334	-5.18212	27.112	-30.0822	3.91171	14.7628	14.3536	3.35652	3.61609	-15.8324
481.744	30.9864	160.205	-16.076	3.94234	29.4905	3.27976	20.3263	30.6904	36.3497	6.34389	9.35767	-6.43806
482.07	9.7313	148.93	-14.8588	3.87698	8.65879	-19.0649	10.4351	3.82543	18.4847	6.28719	10.3004	-7.12582
482.396	-1.5776	131.976	-11.7028	4.07449	3.14468	-33.9447	13.1952	1.52439	2.31763	3.80523	5.76985	-6.98111
482.722	-15.8059	116.768	-23.7098	-5.28068	-11.9443	-57.0657	2.39718	-9.06976	-10.4335	-0.36424	-1.72463	-3.29196
483.048	13.4345	133.261	-25.2592	-3.24373	0.03119	-37.1287	2.83731	5.10077	-2.76004	1.81165	2.71444	3.75039
483.374	20.709	126.921	-29.3278	-3.24856	8.58262	-29.5257	5.26947	13.2974	9.30231	-2.19869	7.63275	-3.13622
483.7	-18.5614	100.463	-33.1848	-11.4872	-17.1594	-57.2207	-18.8854	-16.2963	-13.0056	-7.01435	-3.22007	-15.8441
484.026	-46.7443	113.421	-26.1468	-7.0339	-16.43	-60.953	-19.2633	-10.7426	-17.9501	1.87534	3.85646	-12.4996
484.352	-17.7014	118.094	-20.6549	-4.60622	-10.5852	-55.9402	-11.4489	-2.45961	-18.6348	9.18327	-6.03522	-11.7623
484.678	-19.9917	99.854	-28.1076	-2.60396	-6.56305	-51.6939	-6.54104	-14.9437	-18.4739	5.86408	0.06953	-12.3673
485.004	21.2721	127.222	-13.4126	-7.72877	4.93918	-42.7205	-5.37268	-8.87012	-2.27238	1.35316	-0.15841	-0.14493
485.33	43.9896	179.515	-10.5813	6.51307	48.5558	17.4199	46.0256	37.8787	56.0666	13.0826	14.9558	7.50239
485.656	-5.64439	131.756	-20.0745	-5.01377	-14.7843	-37.8313	-1.45405	11.9653	-12.7502	-3.73656	-6.20184	-8.06494
485.982	10.2031	129.449	-9.53222	-4.61613	-2.79507	-39.735	-2.35617	-3.72199	15.3775	9.96686	3.18587	-7.60867
486.308	-0.26935	121.297	-27.3812	-1.41791	-20.6181	-38.0778	-6.3012	-3.22629	-13.4494	0.08592	-3.62095	-16.0306
486.634	30.3833	163.049	-12.1457	3.2623	45.1874	12.1971	40.0343	37.6395	40.4312	10.0615	5.59972	3.84495
486.96	8.30707	134.229	-23.6361	-3.1911	3.31219	-14.1542	7.37961	-1.17111	19.3989	7.38817	1.9256	-10.2359
487.286	7.33142	123.784	-23.3189	1.7758	22.7484	-22.6644	5.01794	8.25324	-1.09352	9.33994	7.89357	-13.0183
487.612	17.1362	148.206	-18.6268	1.72401	13.6831	-4.43745	21.0723	21.7144	18.4639	8.31203	-0.05293	-0.44843
487.938	24.4356	135.121	-9.38224	4.9711	28.1161	-9.07597	27.1008	17.9945	2.2563	6.58498	8.52913	-0.2698
488.264	-5.21585	91.3977	-25.7935	-2.97947	-12.5169	-49.1355	-1.66279	-23.5613	-14.3982	0.03283	2.96328	-6.38633
488.59	5.21376	130.128	-26.27	-5.39835	14.8089	-31.1026	1.73713	-22.0534	6.45637	3.64051	7.05643	-2.29062
488.916	11.2064	142.278	-14.5294	1.87189	12.2343	-17.7665	21.3089	18.8062	6.82005	7.83323	0.45175	-1.96754
489.242	-5.15998	128.681	-21.8777	-4.35825	-11.7493	-32.9654	4.46157	-7.40532	-26.2845	5.7983	-1.26716	-9.01545
489.568	29.2182	149.396	-13.4037	2.60941	24.107	-7.82285	24.2816	28.9063	3.76449	6.39521	4.20817	1.62074
489.894	15.5364	119.276	-19.7725	-2.81279	9.02425	-27.2427	13.5094	16.6546	8.94061	2.50419	-2.09811	-3.76278
490.22	-3.71513	105.554	-34.689	-6.87378	7.28525	-22.8433	3.15293	13.407	-1.71154	6.37746	0.23721	-8.01311
490.546	-24.4068	102.532	-23.2737	-8.87282	-15.9918	-42.8758	-12.3096	-13.9565	-14.2112	-9.98921	-1.16874	-15.9481
490.872	-17.4016	113.273	-20.9698	-8.32105	-22.3799	-48.5182	-4.49137	-3.05778	-7.03057	-2.72684	4.72332	-8.32113
491.198	-13.1596	121.727	-22.1253	-1.19126	-3.37428	-32.3991	31.5343	-13.2951	-3.32861	6.21947	2.64916	-8.66627
491.524	7.78867	135.256	-26.0463	3.33743	7.32098	-24.652	33.1604	1.57484	9.65161	6.85175	3.46428	-8.74364
491.85	21.5168	135.474	-22.7579	0.21208	15.238	-24.2446	28.9239	8.94259	6.72548	10.8922	5.50938	-1.89687
492.176	18.7283	130.29	-25.3524	-0.77272	3.62029	-26.3956	13.642	-3.5611	5.60775	9.36117	5.2418	0.31474
492.502	6.44765	122.694	-24.0111	-5.64322	-8.75104	-33.9226	-7.45482	-3.4555	17.1317	6.659	5.55109	-7.96529
492.828	-14.377	107.74	-23.0861	-11.7665	-7.45119	-51.3166	-10.0566	-19.7347	4.43416	8.3036	6.10327	-16.4704
493.154	-1.73044	102.43	-24.8039	-9.78015	-14.0871	-51.2686	-5.34828	-25.0607	-19.3291	3.11464	-4.61035	-7.21069
493.48	-9.55472	117.578	-18.6006	-6.21136	-14.7302	-50.0604	-7.26177	-15.58	-22.5979	0.91181	-0.82879	-6.77376
493.806	-28.3074	119.35	-29.0501	-16.934	-19.9027	-68.0606	-16.5029	-29.9062	-28.6486	-5.99847	1.83324	-12.1186
494.132	-18.9527	109.838	-23.0937	-4.97322	-18.6477	-53.8905	-17.3509	-19.2438	-15.0192	2.35748	0.37076	-6.93344
494.458	13.0221	136.096	-21.7158	-4.12649	9.49251	-22.1796	0.05648	-1.78485	4.1891	13.562	4.11091	-2.62934
494.784	2.76925	126.388	-23.5939	9.25954	11.899	-11.8855	23.3577	29.3139	15.1819	10.6691	6.1717	2.877
495.11	-10.8067	119.905	-12.7885	4.57097	-7.61152	-57.8098	-14.1067	-5.17306	-2.48246	-2.85132	-3.67547	-3.45493
495.436	9.93137	128.198	-14.988	-3.18617	12.9944	-43.8467	13.8273	-8.32129	14.0158	1.61055	2.9684	1.10263
495.762	23.6512	155.691	-18.3507	0.40004	7.74534	-20.2062	17.6127	33.0639	18.0511	9.89527	8.23192	-1.26662
496.088	-50.56	101.787	-31.6165	-10.3506	-33.5619	-57.6897	-23.192	-30.0315	-28.3092	-5.25563	-2.91362	-4.73094
496.414	48.773	156.839	-8.48709	8.03492	39.059	-0.5699	44.8504	17.5166	36.139	15.7154	15.7869	-0.97802
496.74	-11.6433	134.863	-30.5365	-1.72068	-22.1835	-48.4672	-4.65084	-9.54023	2.98495	8.65217	-6.31737	-3.58592
497.066	-28.7961	98.7197	-22.8698	-6.11402	-17.9317	-60.6321	-14.9472	-5.9926	-35.6077	-0.35243	-4.73217	-2.66634
497.392	27.5316	138.089	-8.07439	-6.69282	12.4538	-39.8674	25.2677	7.21935	7.65998	-0.1169	-6.46019	2.66396
497.718	-9.34356	100.657	-26.5042	-3.40115	4.59728	-36.1878	11.8306	-9.15378	-10.1852	13.237	-8.44159	-5.06141
498.044	-15.4144	92.7599	-19.398	-12.8489	-20.3999	-43.4293	-16.5638	-23.4816	-11.0646	1.62082	-8.24022	-21.9489
498.37	-13.7686	111.979	-23.1621	-4.92415	-12.9255	-44.7114	-10.9328	-33.057	-24.4751	1.80999	0.88418	-14.1387
498.696	-8.0216	122.909	-16.4132	-8.81812	-0.11379	-47.8219	9.89211	-18.906	0.98613	0.88565	5.72561	-1.08684
499.022	29.9692	153.923	-12.5855	-5.84809	30.2738	-14.8222	28.6782	34.5009	25.3511	13.1337	5.29507	2.92283
499.348	29.7183	158.239	-12.8625	-3.23918	22.0664	-9.76605	28.2478	35.5838	29.2315	10.1902	5.54448	4.29821
499.674	-13.096	120.48	-21.6677	-11.2623	-21.7393	-52.2797	-8.51885	-29.5444	-5.91393	1.12591	-3.45204	-6.60605
500	-2.37072	131.295	-26.6169	-10.462	-3.03492	-36.1642	4.41687	-15.329	-8.63613	0.75344	2.03232	-1.73737
1100	-8.83632	101.392	-27.5821	-2.55898	-1.20816	-91.0351	1.811	-16.0302	-5.75329	-5.36038	-0.61078	-0.4427
1100.26	7.67868	125.486	-27.4391	-6.36119	16.7911	-83.8686	18.4684	-7.95999	-1.45629	-2.35767	4.30619	0.33594
1100.53	14.5696	137.81	-22.5164	-2.41326	23.1637	-64.1122	27.5158	11.756	14.6138	1.58713	5.64218	0.96919
1100.79	-13.2825	121.096	-26.5192	0.02011	9.17759	-84.4279	13.9502	6.92565	6.05652	1.1732	-2.14441	1.96571
1101.06	3.66254	114.257	-20.6187	-1.53041	11.8541	-88.6855	18.1168	0.12384	13.2865	6.44952	1.12365	1.12184
1101.32	36.23	151.98	-22.8342	0.85335	40.3586	-57.0181	29.1208	18.8341	43.6223	7.90483	-1.51827	1.24571
1101.59	-1.73596	100.359	-22.1561	3.16459	-11.3769	-97.7804	-12.8566	1.70393	-12.6756	3.35329	-0.63434	-8.80245
1101.85	15.7231	114.005	-24.3843	0.85904	9.0122	-88.5943	1.71813	-17.6009	-6.13182	-2.12244	5.34789	-11.4155
1102.11	-18.5726	82.289	-27.2842	-5.33582	-19.726	-119.075	-21.5455	-36.2357	-23.0382	-3.83598	-5.01681	-15.9671
1102.38	-13.9976	99.8285	-29.4074	-9.15965	-21.8548	-107.778	-11.8232	-14.671	-12.3235	-0.61306	-6.84483	-8.58598
1102.64	4.13374	137.299	-23.5564	-0.85962	11.549	-89.8316	5.53355	0.22494	6.24294	1.1951	-3.96759	-4.43854
1102.91	10.541	136.173	-19.7873	2.42282	18.3971	-86.6406	10.1398	4.83546	8.73397	2.21845	0.38702	1.20604
1103.17	3.49359	122.076	-25.2902	1.56156	5.6786	-91.0773	5.48586	-5.13858	-5.73328	3.13563	-1.32145	1.99204
1103.44	4.89347	128.289	-27.967	3.67907	9.63611	-85.9623	11.5779	-7.01738	-4.08495	-0.36676	-3.48737	-1.04776
1103.7	11.1611	132.797	-20.6511	3.81372	15.1646	-80.167	19.1131	10.2556	16.6649	-2.82953	1.13781	0.79216
1103.96	-1.41722	122.032	-16.0788	0.56825	8.85405	-89.2845	5.9211	8.62239	13.4774	2.93808	1.74477	-1.20222
1104.23	16.4935	130.711	-16.2337	-0.89889	29.0348	-71.3825	20.7579	14.1241	11.1456	2.14071	1.07088	-5.69637
1104.49	49.3183	151.83	-14.6654	3.44795	37.4619	-60.5809	35.2895	37.4487	32.6453	11.219	8.23144	0.65663
1104.76	2.8657	123.415	-17.0701	-4.95159	21.5035	-71.8013	16.5927	16.5191	9.90354	1.14219	6.78621	-4.71858
1105.02	-12.8942	120.992	-25.1627	-2.64035	9.45672	-81.1105	-2.88977	0.37204	5.26165	7.63575	1.22672	-7.99862
1105.29	4.12997	102.096	-21.6212	-3.03079	8.99829	-97.3777	-2.88516	-8.24659	1.54503	5.67404	1.3403	-12.5861
1105.55	-25.083	101.933	-31.1078	-11.5028	-19.3197	-114.548	-19.0053	-25.2015	-10.3182	0.19055	-4.14707	-12.334
1105.81	-6.21224	120.835	-29.0814	-6.52541	1.79459	-77.0883	5.72273	4.74213	6.08526	-1.78221	0.40266	-1.44942
1106.08	7.61308	128.811	-24.9815	-1.01928	14.0504	-75.7632	14.1477	2.82023	20.2968	-0.72377	1.50719	-1.53617
1106.34	21.9964	137.222	-17.3994	4.88113	31.5924	-66.4655	22.0563	15.3262	31.16	7.27647	4.77128	-0.68303
1106.61	14.4215	124.454	-19.0283	4.36594	24.5018	-72.0178	18.8635	19.2044	18.4546	12.1616	-0.04218	-3.77582
1106.87	12.7352	119.94	-22.8663	2.58533	15.6202	-81.5732	14.5475	10.8506	6.37789	7.06636	-2.31008	-4.53399
1107.13	23.4665	122.879	-22.4772	0.2681	18.7632	-76.2536	18.6206	-3.62154	14.8932	-2.00736	-0.15168	-1.21266
1107.4	14.1183	108.585	-27.005	-7.54125	11.4471	-84.2374	13.9931	-24.1365	13.1423	-3.49025	-3.7765	-5.38005
1107.66	13.7186	127.275	-28.8206	-8.71934	22.6865	-87.7276	6.82317	-4.47336	-0.55156	3.17619	-0.33615	-7.61202
1107.93	6.74063	131.994	-23.3402	-6.43665	14.901	-70.1886	-0.16676	12.3916	7.69188	-2.36626	-9.00219	-4.05988
1108.19	6.96595	121.395	-22.6431	0.87225	-4.06991	-84.0371	3.66342	-1.68718	4.44738	1.39086	-2.1506	-1.76615
1108.46	-11.3374	95.9137	-28.7029	-11.9124	-8.69788	-97.703	-2.63299	1.32409	-13.7319	1.42091	-15.4247	-3.60458
1108.72	2.58639	135.242	-11.2837	1.0844	13.7874	-74.1008	24.2676	32.8775	17.8097	5.13385	0.87002	-4.52211
1108.98	14.9816	133.597	-21.3624	-3.51837	12.4964	-76.022	7.99615	12.6485	17.3324	-0.98432	4.23002	-1.89328
1109.25	5.62257	118.51	-26.2029	-2.10235	8.37555	-85.9789	1.18155	11.9053	8.33294	-2.47999	0.21199	-2.32689
1109.51	18.9336	130.965	-21.4031	1.08797	12.3077	-68.6214	15.7722	22.1993	9.49279	3.52873	1.58298	-0.000557114
1109.78	13.2485	112.665	-22.3637	-1.43126	2.56254	-82.228	2.71731	17.376	4.44963	3.40413	7.75062	1.38147
1110.04	-0.8833	114.144	-25.0265	-4.29333	1.97347	-89.8777	-4.47433	14.9512	3.22878	0.50669	4.57356	-2.48024
1110.31	-7.19565	126.111	-23.808	-7.45767	5.31181	-95.376	-1.35873	-3.53681	0.00131	-3.59133	3.25875	-5.52531
1110.57	-0.4702	119.514	-23.937	-8.67284	8.14894	-92.1995	7.22639	-2.92491	-2.416	-4.03106	5.20902	-6.13547
1110.83	2.81193	115.508	-24.7415	-7.80977	3.00523	-78.9179	7.74502	17.9895	2.79254	-0.38858	1.40916	-8.17471
1111.1	-3.96015	120.129	-21.9478	-10.3802	-5.07223	-80.0062	-0.20466	3.92808	8.78297	-0.46356	-2.97251	-7.6954
1111.36	-0.2693	101.067	-24.1051	-12.0649	12.0229	-80.2699	16.6734	-5.6587	7.26131	-2.74133	-3.31068	-2.51214
1111.63	-34.4995	84.0027	-25.8523	-8.62652	-23.5965	-114.408	-20.5894	-28.2865	-23.9551	-6.0291	0.52393	-9.41175
1111.89	-9.72866	106.389	-24.667	-7.10869	-9.1017	-95.4972	-11.2133	-13.1767	-15.841	-0.25679	-2.36117	-15.1045
1112.16	-4.98646	118.519	-20.555	-3.9361	-1.78991	-88.9476	0.03648	-29.6917	0.90555	-3.55961	5.02083	-4.53464
1112.42	-2.55413	125.982	-23.2648	-13.1171	-7.04534	-97.6612	-3.61864	-15.4446	6.48832	0.10152	-0.44474	-8.54442
1112.68	-17.6361	126.612	-29.4258	-6.2511	7.61208	-91.6455	-3.09492	5.67439	-11.6768	-0.43149	2.48619	-8.50054
1112.95	8.36108	114.064	-28.6468	-3.6643	15.0427	-89.0171	7.06953	0.22999	4.32153	0.64557	3.88558	-7.97459
1113.21	3.39982	105.54	-25.988	-7.5496	5.8006	-98.9042	-14.7868	-4.15456	-7.09742	-0.41744	-1.53921	-8.86334
1113.48	-12.4673	108.818	-23.1803	-8.02983	-3.66849	-97.1433	-20.5857	-11.8977	-10.9837	-1.00191	0.28773	-11.8202
1113.74	-10.4768	124.917	-21.8246	-3.10604	8.03188	-85.4718	4.55818	6.16408	3.89093	0.36723	4.61476	-8.51682
1114.01	2.7858	120.521	-21.0011	-3.31045	16.3785	-88.2439	9.21231	11.405	14.4571	-2.02283	-1.27747	-6.08847
1114.27	9.87684	109.353	-20.2076	-4.70895	11.2793	-92.2251	-1.08625	-2.07959	4.33357	-8.27989	-7.18835	-7.54971
1114.53	-0.22786	105.384	-23.4111	-5.60802	3.55177	-99.1665	-3.06712	-7.73169	-14.0326	-7.09341	-3.96306	-7.2432
1114.8	-11.1321	101.351	-28.8394	-10.3997	-1.03984	-112.292	-5.42628	-7.30886	-8.57397	1.28795	-0.22601	-6.26133
1115.06	-0.20147	127.113	-25.5778	-5.02821	5.33531	-84.9873	9.54041	3.72089	13.2941	-1.90126	3.17672	-8.59776
1115.33	-25.8321	103.278	-21.4289	-6.31317	-11.9656	-111.214	-14.4731	-23.1142	-21.3302	-6.38726	-3.68305	-15.2392
1115.59	2.40341	131.182	-18.6699	2.53835	4.61207	-91.0958	14.244	11.9936	14.2576	-2.39569	0.14458	-3.29326
1115.86	-7.92048	96.707	-24.8461	0.29375	-9.63059	-94.9604	2.97865	-6.13416	-10.0768	-0.00266	0.16685	-10.6867
1116.12	2.2868	117.83	-20.5486	-8.10345	0.7617	-90.2905	7.62967	-21.4441	-1.81515	-4.20842	2.92363	-10.7486
1116.38	12.5226	140.391	-23.5739	-3.685	21.9037	-84.8184	16.4915	2.85338	10.0235	-2.00347	-1.10153	-1.3683
1116.65	16.964	125.731	-25.12	-2.3871	17.7957	-77.3448	15.6134	-13.7902	12.6762	2.34775	3.97775	-5.19794
1116.91	8.43553	115.828	-22.6544	-1.85854	13.4468	-80.9222	12.0211	-11.2578	4.97303	3.85225	3.57484	-4.89071
1117.18	1.04721	118.764	-17.6709	-5.53748	7.9129	-91.5067	-1.34569	-9.73613	6.93038	-0.47438	2.1067	-6.06062
1117.44	10.0056	133.015	-17.1196	-1.42892	18.7107	-82.6764	7.94546	15.0437	6.97955	2.9933	3.14278	-2.61211
1117.7	5.07008	121.668	-21.9053	-3.24042	1.52966	-89.2544	4.83844	4.65359	-5.24084	1.71432	-0.32413	-3.96705
1117.97	-8.91951	106.504	-24.8425	-7.32496	-9.9452	-98.8381	-4.08113	-12.4096	-8.28688	-5.5157	-2.45442	-7.606
1118.23	-13.3528	108.604	-23.532	-6.73192	1.79879	-97.4814	-4.41441	-9.65253	-7.7668	-7.70134	-0.95711	-7.25263
1118.5	-19.2129	105.656	-22.3723	-8.98722	-8.63373	-110.037	-16.0266	-30.4153	-19.4374	-6.52297	-5.06983	-8.21358
1118.76	-20.6623	110.977	-22.0225	-4.41102	-1.47195	-109.185	-10.6269	-23.3963	-12.6318	-5.59576	-8.00207	-8.26063
1119.03	-17.8222	98.835	-22.7124	-6.79129	-13.6652	-108.356	-14.3238	-22.5618	-14.1543	-11.5012	-5.60726	-14.3711
1119.29	12.5178	128.905	-19.573	-4.47868	19.3578	-59.0767	13.4164	6.19847	24.8758	8.50271	2.89261	-4.73738
1119.55	-2.78825	120.683	-27.2497	-1.59715	5.38909	-91.9078	7.80049	-7.71601	0.78827	8.98196	-6.13291	-6.06132
1119.82	12.6413	147.998	-17.0033	1.64862	1.68099	-79.3722	13.4215	-3.43743	12.8666	1.54784	4.09624	-8.8394
1120.08	-0.14245	133.428	-21.6883	-1.58417	2.49433	-103.235	-2.64568	-13.1747	-13.0778	-9.34983	0.85982	-12.0921
1120.35	2.83057	152.439	-25.7	-5.30881	22.6338	-94.3241	0.38565	10.0317	12.3118	5.81064	2.29451	-6.53056
1120.61	-10.6588	133.909	-24.5333	-5.0685	7.1936	-101.252	-1.03683	7.62407	10.3169	5.24802	4.90532	-8.33554
1120.88	-5.42678	135.455	-24.7243	-2.97939	9.5318	-94.593	5.69078	-0.93714	4.79466	-4.05574	0.13973	-10.2056
1121.14	4.32874	129.188	-19.0583	-0.95181	11.2424	-85.6054	9.20582	-5.98353	5.54163	-4.76545	2.22202	-9.36745
1121.4	9.13062	128.767	-22.1198	-1.18083	17.6339	-80.7747	6.24944	1.53759	7.82842	-2.01127	4.66216	-6.23923
1121.67	-1.71601	124.757	-26.9215	-3.22323	11.9129	-85.6308	6.03833	5.94639	5.18614	1.86255	2.17013	-7.15956
1121.93	-23.2337	109.268	-25.7194	-5.52667	-6.44164	-102.559	-7.03282	-0.17182	-3.7715	0.93103	-3.87135	-10.9951
1122.2	-21.4081	107.537	-26.9999	-5.58305	-0.89848	-110.059	-19.5684	0.6333	-9.96569	-5.0591	-7.20429	-8.42745
1122.46	7.75357	116.819	-25.7281	-1.73661	16.7516	-91.8182	13.0079	10.6696	1.74462	-0.59005	1.71464	-3.22035
1122.73	9.15324	131.526	-28.4325	-2.50139	12.358	-85.4077	13.0646	14.6073	17.5788	-4.79997	3.73476	-7.17385
1122.99	-20.2008	98.3779	-28.0498	-11.0352	-15.8084	-115.882	-12.9727	-25.6586	-33.5016	-8.74276	-0.89084	-14.2463
1123.25	46.0708	145.684	-19.4919	-2.35969	42.146	-63.2302	41.8876	18.1545	35.2599	-6.74571	6.12376	-3.98371
1123.52	-5.85834	90.9598	-26.5106	-12.1819	-0.4849	-101.746	-13.7722	-5.88955	-6.45598	-0.7724	0.53464	-20.3091
1123.78	12.4891	117.577	-24.7781	0.38498	20.9476	-86.4395	15.1345	4.71169	6.05885	4.85119	2.08328	-2.62354
1124.05	7.40159	127.495	-22.6003	-4.19702	10.592	-91.5585	6.30901	-1.92332	16.7149	-8.88369	3.95943	-5.74009
1124.31	0.52612	113.491	-26.5096	-3.61643	10.0787	-99.5336	-0.84464	-10.4117	2.7689	-5.14444	0.96007	-9.53327
1124.58	10.7306	118.757	-22.4215	-0.94601	10.8246	-81.123	10.6968	16.5466	15.4103	2.54187	2.60812	-6.28606
1124.84	7.62095	132.095	-15.1114	3.39819	18.6886	-81.8232	3.74014	12.7769	6.39393	1.99322	-0.16082	-7.73483
1125.1	1.53178	133.389	-15.7027	1.38342	26.5479	-87.59	3.90145	-0.45103	6.1122	3.58564	0.28288	-2.47593
1125.37	-11.5682	113.452	-18.8599	-4.1594	8.19343	-97.2447	-1.28063	-21.4209	0.35265	1.49646	-0.34255	-5.96639
1125.63	-18.6067	103.429	-21.1065	-3.99795	-12.6301	-99.6739	-9.01173	-23.558	-5.91191	-4.33782	0.637	-11.4373
1125.9	-4.55477	122.056	-23.8069	-1.83871	2.75564	-87.6077	4.11912	2.38033	10.0589	-2.06305	3.27538	-2.49801
1126.16	-1.859	125.582	-22.7964	-4.93475	19.4312	-94.3335	11.2068	-0.36956	10.0936	3.22839	-1.68531	-1.62064
1126.42	-17.4651	98.5111	-21.9313	-5.50022	-6.05569	-112.214	-1.93025	-4.72731	-5.14999	2.29654	1.48481	-8.89648
1126.69	-10.2695	103.958	-23.0341	-3.37014	-12.8843	-114.247	-13.742	-5.79904	-12.4596	2.25651	-5.89257	-9.07874
1126.95	7.61478	118.101	-15.6262	-1.73375	20.9616	-90.4231	5.08432	-4.31806	11.2524	6.18668	3.22676	-10.0096
1127.22	12.3795	140.973	-25.2504	8.00578	39.0186	-75.9055	40.663	13.1536	5.67173	-6.49698	8.28858	-5.86684
1127.48	-37.8506	94.0976	-26.391	-3.63039	-9.56106	-112.665	-13.3012	-28.3269	-23.1025	-12.0772	-2.46261	-8.13778
1127.75	-17.9234	83.6162	-27.4668	-8.29941	-11.56	-116.85	-29.4827	-27.5537	-29.7237	-3.3836	-0.56494	-18.1358
1128.01	21.1417	149.071	-27.4692	-1.83031	29.9537	-88.5216	3.51675	-3.55449	11.6562	-3.16056	0.99758	-0.37965
1128.27	5.04977	131.801	-25.9599	4.74375	19.7881	-82.8195	1.80375	-12.6204	7.51417	0.86401	2.01991	-2.52884
1128.54	6.91941	122.474	-25.5029	1.65345	15.6791	-76.0751	5.50081	2.5635	10.8579	6.83501	3.62114	-4.88817
1128.8	-5.64933	109.798	-28.0378	-3.23549	-10.9698	-93.9594	1.35828	-7.89182	-6.76265	-2.66115	0.78758	-8.7939
1129.07	10.0262	122.46	-18.0935	-5.17734	2.81732	-83.6782	13.3152	2.88741	1.06195	-2.87706	3.50969	-4.68121
1129.33	17.2227	134.087	-14.4652	-1.81711	26.3235	-78.7613	22.4082	12.1225	20.4571	-0.01702	6.48027	-1.65894
1129.6	-5.94177	112.624	-25.4496	-0.69808	10.1177	-104.839	7.92674	-6.66307	10.0372	-3.17446	-0.14488	-6.71477
1129.86	-3.09051	108.747	-25.7201	-7.18039	5.3524	-101.542	4.05633	-1.9865	2.11732	0.83831	-5.50548	-7.8985
1130.12	4.67276	137.404	-17.5664	-8.03723	19.5282	-82.3751	15.9123	14.8082	13.905	4.02443	0.40605	-6.20405
1130.39	6.59078	142.332	-17.3163	-3.04718	19.5795	-85.3878	15.3591	17.3574	16.3537	8.27131	6.73803	-4.45947
1130.65	-5.54762	131.552	-21.7331	-6.40037	11.9902	-90.7862	6.07769	0.34502	-2.35719	-5.46469	6.01616	-10.4078
1130.92	1.77999	128.329	-18.0426	-9.79251	5.73334	-93.4092	-20.8438	5.89562	5.83385	2.48165	0.43553	-12.0582
1131.18	-4.35061	134.844	-20.1144	2.31396	44.0986	-74.3416	8.88162	10.18	8.55127	1.55254	3.22768	-9.76567
1131.45	-13.9895	120.955	-20.8268	-8.78326	3.94477	-99.0401	2.28662	-3.94478	8.61181	3.35724	-3.60238	-6.04976
1131.71	-14.9962	128.794	-24.8164	-5.59447	15.1057	-93.1401	-4.38626	5.57099	8.50234	0.64216	2.97729	-6.43063
1131.97	-13.4593	101.038	-23.7786	-10.999	-13.1115	-102.08	-8.59415	-22.9542	-12.4467	-4.53977	-1.11175	-13.5319
1132.24	0.47518	113.77	-22.718	-11.7167	-0.99112	-90.9593	2.5199	-2.72878	-8.54186	-2.3413	1.5695	-11.2904
1132.5	9.85454	114.786	-20.3916	-6.13412	12.1534	-86.1602	6.18935	7.26812	2.55629	2.96466	-2.74823	-12.4555
1132.77	14.0411	120.566	-21.4066	-5.31937	16.5846	-87.8206	6.13294	7.42306	8.30501	-0.39524	-3.00831	-8.07469
1133.03	6.903	123.227	-18.3053	-4.55004	18.3982	-86.1098	6.09511	4.47002	4.57421	0.11719	5.11269	-8.72295
1133.3	-6.0761	115.212	-21.3948	-4.05668	4.65784	-92.9716	-1.95378	-8.71942	-2.63163	2.59814	5.08196	-10.9371
1133.56	-1.49758	118.971	-28.0007	-7.76397	-1.7573	-94.1763	1.12026	-4.56721	1.19947	4.37468	-0.85466	-6.96446
1133.82	19.7989	132.387	-23.2045	-6.77614	16.2711	-77.3504	20.3622	14.1368	14.6765	10.19	3.92309	-7.10973
1134.09	20.7362	129.25	-25.0599	-0.28999	7.37894	-87.4307	9.23225	-8.22499	13.9485	6.16796	6.15548	-10.5603
1134.35	-2.59548	122.565	-25.8163	-3.49982	-5.07898	-107.679	-7.81073	-16.9843	-2.67567	4.06577	-4.47557	-14.7107
1134.62	-0.83761	131.125	-18.6951	4.12695	18.7433	-88.2969	5.60148	-12.7536	3.23193	8.08575	1.71723	-16.8695
1134.88	15.4923	135.55	-19.249	-0.86646	16.359	-75.2603	6.30205	7.85312	17.1759	4.1861	5.20791	-7.1152
1135.15	2.57808	136.958	-18.5983	-4.18831	9.95428	-80.7666	4.54866	-1.33582	9.7674	5.51366	2.81003	-9.92378
1135.41	-9.2316	111.24	-20.5988	-6.53551	-1.12937	-101.361	-4.53504	0.57679	-13.1454	-8.96577	0.92317	-7.27584
1135.67	5.45247	121.098	-16.7347	-1.67222	19.4766	-88.0728	6.97801	7.91712	2.9603	-2.41032	2.89952	-13.2198
1135.94	-13.0999	109.168	-20.4491	-6.15951	-2.60698	-94.7263	-0.6205	-13.855	-15.8836	3.32928	4.41679	-9.42605
1136.2	-2.40744	126.214	-14.492	-2.79409	8.13845	-85.8956	10.6511	6.57297	-0.53094	3.84484	6.15229	-9.06173
1136.47	2.62395	119.527	-18.3147	-2.29213	13.1057	-83.109	4.85797	10.6924	-2.46228	-1.85218	5.53977	-7.85298
1136.73	21.1134	136.224	-13.1154	-1.48321	30.6536	-61.487	23.1379	24.5905	23.0599	10.8813	5.68838	-1.76466
1137	27.4428	152.706	-12.7399	-0.45409	43.7802	-56.1652	33.7879	22.3208	44.4533	14.2004	3.25367	3.60285
1137.26	12.7061	151.373	-17.4981	0.45727	35.6657	-62.235	23.6891	6.61427	29.6272	3.02852	3.85279	2.00426
1137.52	-2.86844	129.553	-23.6989	-4.34264	16.0903	-81.7875	1.56828	-9.83591	-0.08217	0.25322	3.25869	-4.31423
1137.79	-13.0002	98.357	-32.3024	-12.0258	-0.72485	-114.906	-21.2179	-28.0505	-19.4082	0.08352	-5.30871	-9.92067
1138.05	-15.5761	109.816	-22.8807	-7.54291	-3.39581	-96.4371	-5.93868	-17.2088	-14.1341	-4.4507	-6.43474	-12.2272
1138.32	-30.1682	97.0393	-24.5613	-9.54684	-15.9081	-108.275	-16.573	-33.6268	-20.8635	-3.55949	-7.73468	-9.04816
1138.58	-11.7491	97.4024	-23.7003	-1.22297	-12.263	-107.24	-14.1126	-18.9639	-24.2529	1.38725	-3.19829	-10.6535
1138.84	2.89924	134.417	-17.2551	-13.1481	3.36571	-82.6937	3.7522	6.42771	0.70726	7.61217	-2.70738	-1.16206
1139.11	-22.2578	105.165	-23.5236	-3.82114	-5.95629	-96.2649	-27.9925	7.7435	-12.2751	-2.63994	-3.12058	-7.67558
1139.37	-1.68311	124.724	-24.4015	2.278	19.345	-85.5236	5.22238	5.1503	5.82646	-1.57422	4.98113	-4.18256
1139.64	26.5531	141.858	-14.2859	-4.78926	36.1227	-58.2674	21.1353	14.7332	26.9561	-1.45299	7.05647	0.78466
1139.9	7.36025	127.395	-16.1446	-10.0723	13.8535	-87.5829	-8.65441	-1.95157	-0.06234	0.11184	-0.18442	-2.63761
1140.17	12.5517	128.551	-16.7415	-4.27089	21.2273	-72.0053	5.29439	19.427	3.58255	-1.19635	3.90063	-9.54215
1140.43	6.10646	135.84	-16.7204	-1.56978	21.6005	-61.5759	5.14728	8.29064	19.4109	3.33762	7.98033	-3.59285
1140.69	-11.2293	119.193	-22.8451	-4.53219	5.84405	-86.1486	-7.30058	-0.17663	4.30874	8.13078	2.66305	-5.15819
1140.96	-8.39328	111.999	-20.5387	-5.54239	1.97285	-96.7191	-7.50511	-10.8274	-5.34111	3.59504	-2.73727	-9.78621
1141.22	-7.02597	109.688	-20.5175	-3.18364	-1.47922	-97.1558	-12.3067	-24.2099	-5.617	-3.24472	-1.41238	-12.4705
1141.49	-6.76047	109.558	-22.3656	2.14782	-1.10285	-94.9562	-15.4843	-13.9808	-6.11927	-4.32278	0.69668	-10.7141
1141.75	11.3857	126.571	-16.3878	2.0143	18.7746	-76.1909	3.20826	5.62104	5.06234	-5.74137	0.24623	-3.27662
1142.02	10.8635	126.456	-20.4043	-8.28379	23.3274	-74.8572	9.61085	5.15694	7.61972	-8.63824	-0.14861	-3.7044
1142.28	-1.87816	108.354	-19.9808	-3.48596	8.81249	-90.1665	-6.09472	-4.00836	-3.11129	-3.06566	-4.45754	-9.20625
1142.54	-5.43878	89.7896	-27.4555	-3.98616	-5.79296	-102.131	-2.67635	-14.2654	-8.13413	0.02965	-3.64668	-12.9397
1142.81	15.2837	138.068	-21.8748	3.0684	30.2992	-76.5678	3.34654	25.8812	26.2865	10.0803	7.27593	2.0797
1143.07	1.35435	131.982	-14.9373	-3.0891	11.8895	-77.0179	-8.71572	2.96321	-3.60442	9.5334	6.72939	-9.26276
1143.34	-12.7413	121.61	-31.3953	-12.3215	-5.22046	-100.922	-17.2297	-20.456	-7.45451	4.47482	1.67118	-18.4619
1143.6	-2.06467	100.52	-27.317	-2.10218	-19.2942	-107.455	-13.4865	-33.4215	-26.8795	4.11648	0.05697	-15.6219
1143.87	-2.26267	123.316	-19.2527	-5.31941	0.58057	-83.1847	4.1048	-3.62159	-4.71512	0.88757	1.03484	0.24243
1144.13	15.1479	133.284	-14.2171	-0.58808	10.3218	-76.0196	13.4252	10.3659	13.9426	4.8745	9.77544	0.12268
1144.39	-4.69224	127.849	-19.6416	-0.22325	7.17331	-78.3324	8.50263	6.14425	5.52806	6.54015	7.02754	-9.61723
1144.66	-24.5347	112.588	-22.775	-6.84513	3.06611	-94.9892	-8.22871	-15.3474	-7.37045	1.02192	3.68158	-12.4111
1144.92	-25.8864	108.073	-27.6801	-9.41256	3.97066	-107.434	-17.8123	-15.9978	-7.25131	-0.27067	1.89494	-9.43706
1145.19	-15.4484	110.13	-27.028	-5.8553	4.33828	-98.8919	-11.4911	-12.728	-6.49345	0.57442	-0.44038	-9.81009
1145.45	-7.15879	109.612	-24.3686	-5.30808	-2.97062	-91.0641	-1.64129	-10.968	-9.59705	-3.39604	-0.26174	-11.3158
1145.72	2.68209	123.294	-26.3491	-3.32371	6.3604	-77.0798	11.9604	13.9734	4.96719	-5.32332	4.07486	-6.22346
1145.98	19.2425	144.052	-22.5035	3.98675	33.4099	-53.0545	25.0543	31.4475	32.7964	1.62777	8.17055	0.61014
1146.24	11.4801	131.893	-17.2192	-0.80055	20.0876	-78.408	5.38027	9.37746	31.1118	7.85332	8.06597	-0.9316
1146.51	-3.59278	123.893	-12.7277	-0.69639	9.24158	-78.9688	-10.798	-1.68958	12.3437	3.14253	8.59676	-5.0693
1146.77	2.844	127.19	-22.8454	-1.53413	-1.83804	-91.3182	-10.2688	4.37358	7.71838	0.21291	6.91528	-9.53494
1147.04	-10.3516	115.751	-27.6971	1.34888	11.0611	-85.0624	-4.66104	2.52607	12.2099	-7.46693	-1.22833	-5.44441
1147.3	-2.76534	122.398	-20.0474	-5.23081	18.6389	-96.178	1.97938	1.15996	10.3846	3.19248	10.3645	-3.59353
1147.57	-1.60776	113.542	-20.4596	-2.71468	0.53668	-82.0569	-8.69783	2.93689	3.13282	0.81437	-0.14676	-2.20673
1147.83	-14.6733	105.858	-19.6627	-4.5525	-2.00045	-107.62	-19.06	-27.2627	-3.58155	-7.06294	-1.26197	-12.1923
1148.09	2.8148	129.531	-17.4714	-0.5788	7.16037	-92.7831	-6.83984	16.7554	-9.41701	-0.97985	3.53155	-3.7923
1148.36	0.17229	123.258	-21.7711	0.60256	4.66967	-91.8543	2.14114	-1.49764	-12.1382	-0.73319	3.34433	-4.1918
1148.62	-11.8202	109.275	-24.3416	-3.65342	-3.86866	-107.053	-16.6936	-13.3382	-19.2149	1.79252	2.4491	-8.4465
1148.89	-5.63715	120.162	-19.806	-4.14786	11.5028	-98.8988	-6.01068	3.65749	4.44811	1.76584	3.1452	-10.0202
1149.15	-11.9769	118.157	-19.0283	-3.43513	8.84529	-101.42	-2.41223	0.41962	8.58284	0.00666	0.87145	-7.61494
1149.41	-18.7991	104.425	-22.4926	-1.55046	-7.26282	-111.038	-11.9928	-15.1943	-6.15484	1.18388	-3.54391	-6.10971
1149.68	-8.37556	110.849	-19.8073	1.59344	-0.35826	-101.514	-9.3808	-11.3599	-1.06557	2.71091	-5.8627	-9.24704
1149.94	-8.46522	116.129	-18.5178	1.36265	5.82252	-97.0266	-11.2885	-3.8821	7.8668	0.43546	-4.45826	-12.036
1150.21	-26.2632	95.9529	-30.1562	-3.56805	-14.3842	-111.076	-22.1386	-11.1066	-8.42758	-2.62111	-4.12158	-13.236
1150.47	-27.8706	101.688	-32.4629	-9.0642	-14.4691	-104.06	-16.2449	-8.09406	-29.6775	-0.96593	-10.0616	-16.3443
1150.74	24.6515	152.728	-19.3607	3.00035	29.7435	-60.4702	25.139	21.5005	23.1258	1.43557	-1.20978	0.38958
1151	7.25583	117.877	-19.4899	2.06298	2.60587	-79.8602	7.73212	-0.4526	-1.2197	-4.55523	4.99218	-1.20011
1151.26	1.19657	132.979	-14.9601	0.12005	14.5754	-71.5389	5.14498	-6.03184	-5.35569	-0.96799	6.30509	-5.36055
1151.53	18.6351	138.241	-18.4535	-5.98138	18.3233	-65.5028	10.7686	8.03815	20.8904	-4.7185	5.88943	-5.77415
1151.79	11.7797	131.337	-25.7477	3.57114	32.7998	-71.5092	10.089	21.2214	16.7575	3.14968	3.58451	-6.27351
1152.06	1.49282	118.95	-18.7373	0.5384	15.4736	-83.8249	10.9556	19.4911	-0.411	6.95204	-0.02826	-11.3331
1152.32	-7.87886	111.131	-21.4934	-6.41644	-1.55851	-91.6791	-14.3337	-0.48592	-12.2658	3.35473	0.50666	-11.1264
1152.59	14.0262	136.732	-15.2281	-2.28042	26.5699	-64.9727	20.5591	16.0313	24.831	8.06325	12.4888	-3.76586
1152.85	22.384	142.507	-10.5817	4.43534	29.43	-59.8013	32.2258	20.6656	32.1104	1.86375	9.92126	-2.43053
1153.11	-10.1321	105.885	-17.036	-2.55002	1.13863	-90.0619	-6.34349	-8.48919	-0.11911	-6.13421	3.21351	-7.09765
1153.38	-16.7138	99.112	-16.6956	-4.84844	-1.28457	-106.818	-14.382	-10.9483	-9.47726	-1.97671	4.40374	-11.8477
1153.64	-0.40065	116.852	-13.8266	0.43343	18.524	-96.3139	-0.28172	2.21251	2.40137	4.10198	3.47518	-13.0515
1153.91	6.25428	122.414	-17.3547	0.22548	20.8151	-85.54	-3.39464	1.52274	10.971	-1.39404	1.00663	-9.67883
1154.17	15.0242	126.545	-21.3137	-3.37939	16.3715	-83.6697	-1.33239	8.71919	13.5305	-7.44361	4.30709	-8.37706
1154.44	4.99465	110.745	-26.9764	-7.22417	14.9716	-91.1949	-6.91974	-0.96683	-7.29131	0.10083	1.61023	-14.4559
1154.7	-19.3508	88.0913	-25.9367	-9.83401	-10.1334	-107.524	-29.13	-43.4992	-24.13	6.06538	-4.53647	-12.906
1154.96	6.33384	126.727	-22.3772	-2.99956	9.76461	-80.2038	2.42995	-20.7578	-5.78444	4.34193	0.43207	-0.79327
1155.23	24.9058	134.768	-11.8545	5.94329	25.0363	-60.4016	8.23643	33.5311	15.6719	15.6552	2.70231	-4.34373
1155.49	-16.5348	103.208	-22.6115	-3.2391	-5.8741	-97.5175	-22.8667	-19.7269	-12.2041	-4.8697	-8.65579	-5.78246
1155.76	-20.1657	91.1256	-25.9441	-6.58686	-20.5643	-110.573	-15.1935	-42.6838	-23.3531	-3.53306	-7.31877	-11.9422
1156.02	-11.4439	117.793	-21.9551	-5.30747	-4.43815	-94.2083	0.23883	-25.8009	11.1521	7.81759	1.33786	-11.2713
1156.29	17.276	144.913	-17.7654	5.25326	26.0037	-70.0703	24.6852	15.6491	26.8666	10.29	3.50505	-1.59975
1156.55	-5.84772	121.365	-17.0195	2.28927	15.3794	-76.9239	14.469	4.53328	22.2154	-1.82179	-1.23318	-6.24231
1156.81	-28.1855	95.711	-23.9092	-8.40107	-6.27639	-98.3609	-25.3585	-16.6318	-0.40435	-4.76886	-4.12317	-14.9318
1157.08	-7.68606	113.777	-20.5267	-3.72433	2.75829	-90.0308	-5.70267	4.72562	6.00616	4.9565	1.13248	-13.0898
1157.34	11.9374	113.504	-21.1248	-1.20517	10.9376	-83.1443	4.84947	11.3785	12.9532	3.90276	0.46214	-10.6394
1157.61	8.53134	111.412	-24.6772	0.24395	10.5075	-89.4296	-3.04055	-4.11279	0.01582	-4.89619	1.1855	-9.56689
1157.87	5.06459	123.76	-23.3652	4.06765	10.4463	-85.9418	0.06288	-4.39471	-3.08441	-6.12666	5.95963	-4.8434
1158.14	10.6197	133.489	-19.8559	4.41598	21.6853	-72.1483	12.3635	12.3442	19.7016	-0.49566	6.66545	-4.36959
1158.4	6.47603	132.414	-20.4188	0.712	31.2992	-74.7827	16.1749	14.7197	28.4376	0.71426	0.59908	-9.05355
1158.66	-0.13073	125.727	-23.1348	-2.72384	16.9446	-83.4394	8.89237	0.28286	11.0124	-0.84032	-4.18811	-6.22771
1158.93	6.69961	133.728	-19.0206	-0.4602	6.7734	-71.9321	11.83	-0.55436	17.4964	5.01244	3.31921	-5.36381
1159.19	-31.8837	105.577	-21.3547	-0.26751	-25.0804	-114.011	-13.6406	-14.4002	-5.4392	-1.76647	-1.39099	-11.3158
1159.46	-8.62959	94.3054	-19.1932	-1.53462	-22.0513	-101.017	-11.7163	-2.19804	-3.56849	2.22897	3.25857	-16.9471
1159.72	-10.9924	111.472	-21.4903	-6.13822	-0.36183	-85.3335	-8.89486	1.76241	-8.48983	3.63949	2.74251	-6.49145
1159.98	-4.49969	107.582	-21.1612	-7.0182	-4.25443	-104.352	-9.01339	-17.2144	0.75092	7.01174	2.86687	-3.53504
1160.25	-3.04908	117.566	-18.383	-3.81143	-1.80655	-100.263	-12.6825	-8.50204	-12.7054	-2.06935	-1.71103	-10.7833
1160.51	-17.8068	91.9841	-24.949	-7.37032	-4.14099	-105.863	-27.6006	-29.8861	-13.9611	-3.76291	-0.04112	-11.912
1160.78	-37.697	91.0711	-27.3377	-9.26892	-18.7739	-113.584	-39.463	-39.1101	-15.4557	-12.3063	3.03292	-11.2087
1161.04	-7.53671	112.149	-21.1708	-1.10144	-2.02341	-100.046	-10.4703	-5.72196	-7.87456	-10.3973	1.96065	-8.37755
1161.31	-0.47248	128.309	-20.6909	2.95389	17.7485	-92.4078	-2.97311	14.7081	4.51715	-1.23061	-0.04342	-8.83954
1161.57	8.06464	133.223	-15.332	1.59519	27.2922	-74.9206	-3.1018	8.10791	17.6982	6.18149	4.45378	-5.85925
1161.83	1.47896	119.524	-16.9608	-1.21475	13.5851	-82.3167	-3.60788	1.50239	10.4463	4.66453	4.74385	-5.16528
1162.1	-12.469	112.832	-19.3118	-3.25451	5.47595	-96.7916	-4.01464	3.40582	-7.34054	1.30674	3.55462	-13.5623
1162.36	-16.5726	104.593	-23.7011	-2.89718	0.25292	-109.072	-9.88561	-5.31925	-18.4974	0.23245	0.77516	-17.6853
1162.63	-19.9243	93.9073	-25.9062	-4.05934	-3.62119	-118.65	-20.4568	-19.555	-24.8672	-0.01946	-3.95826	-15.4109
1162.89	-12.4354	110.177	-19.757	-8.84278	8.00416	-103.217	-18.613	-15.1733	-17.1915	0.59281	1.28404	-13.4023
1163.16	6.52621	121.089	-27.597	-9.03659	2.90799	-93.6589	-5.23304	-2.75561	8.81927	-0.25656	7.943	-1.54267
1163.42	-6.43513	124.123	-14.5091	-6.21839	21.6555	-89.3379	5.48468	4.98606	11.8012	3.14033	0.55186	-3.0809
1163.68	-6.31118	114.932	-19.3504	-1.47413	2.01438	-97.9381	2.29457	-0.48962	-0.69997	0.68183	-0.83392	-2.40265
1163.95	-12.227	100.282	-20.2143	-7.11423	-13.6333	-103.515	-1.72959	-18.6048	-16.6189	-3.78794	-3.72916	-8.48588
1164.21	15.0721	146.385	-15.4074	3.90682	23.6098	-65.4989	15.9363	13.3541	16.9008	11.3785	9.23813	-3.42942
1164.48	-9.84176	119.967	-19.5413	-8.69607	8.4621	-95.2615	-1.08935	-11.1774	-5.7639	-4.04986	2.68039	-4.24284
1164.74	-14.6683	124.807	-15.8273	-1.92304	3.0891	-99.9332	-17.0112	-6.22608	3.7153	5.21851	5.35065	-10.596
1165.01	-1.64313	127.989	-16.4821	-3.39323	13.1521	-88.4856	4.89928	9.36131	0.02036	10.2918	3.73393	-12.9427
1165.27	-3.4066	98.9197	-20.3444	-2.73559	-1.46336	-95.2199	-3.84401	-20.0026	-4.11005	7.25629	9.43947	-11.3802
1165.53	-5.80221	120.349	-20.0173	2.93056	12.5158	-87.7723	4.70745	-4.1287	6.28712	-1.00194	3.5178	-5.4466
1165.8	8.81756	143.1	-17.9993	6.04377	26.307	-72.1418	19.0903	1.36697	20.7693	-2.34023	3.8376	-0.36272
1166.06	-6.05757	129.755	-20.1616	2.13962	4.75102	-84.8683	8.13898	7.21596	11.9199	-3.25901	3.97016	-2.92733
1166.33	-7.32542	121.307	-19.6407	0.96379	2.24252	-82.4961	-2.49493	21.0855	8.29951	6.39069	1.45555	-6.30643
1166.59	7.68727	127.362	-16.5253	0.07109	20.5263	-78.5192	4.94371	19.1989	13.3856	9.99264	3.38508	0.06149
1166.86	6.75632	125.848	-18.9869	-4.31935	18.7215	-92.34	8.46111	9.32429	11.7007	3.66719	6.63399	1.82681
1167.12	3.93237	119.511	-21.2043	-3.56793	8.37743	-96.8996	-1.91168	2.19333	7.53137	4.71017	4.02888	-9.02686
1167.38	0.98097	114.676	-19.2038	-0.37116	7.76885	-99.4797	-7.05032	-6.79311	2.30786	0.10871	-0.000426154	-12.1656
1167.65	-7.1227	117.541	-23.9332	-2.5289	13.6355	-90.4987	4.89424	13.1269	7.57076	-8.43423	3.22972	-3.44188
1167.91	4.64486	139.496	-17.4395	3.67335	37.9371	-64.555	15.8226	27.4125	19.3208	3.42595	10.1897	12.9121
1168.18	-29.2477	95.4501	-21.9225	-9.30314	-6.25998	-123.31	-36.1267	-33.4456	-26.5274	4.79052	-1.44811	-7.36895
1168.44	11.8844	125.649	-11.9907	1.9912	10.138	-88.1453	8.96353	19.298	8.82988	2.84544	7.95466	-1.39634
1168.71	-22.8876	109.67	-15.7282	-8.34112	0.73624	-101.787	-24.8764	-20.173	-10.9139	8.48478	2.31493	-3.69094
1168.97	9.77853	129.283	-19.4662	0.05927	17.561	-74.7058	2.16506	18.6552	15.1678	13.1882	6.4568	-0.45525
1169.23	-20.0827	117.801	-24.9574	-8.55588	-0.78606	-100.96	-7.35053	-8.15936	-6.67527	-6.66046	1.47766	-10.2669
1169.5	-11.8919	118.36	-22.7406	-3.62443	-5.08745	-98.0862	-5.767	8.94186	-1.95593	2.46529	3.67208	-7.54251
1169.76	19.1602	139.998	-17.9459	-1.5664	16.5785	-71.7601	21.6334	28.9146	12.8949	0.0714	0.49137	-7.83022
1170.03	-3.55153	125.565	-16.63	-5.19008	7.33172	-94.177	-2.97916	0.46319	0.15382	-2.9	-1.40689	-5.70648
1170.29	-3.51687	115.888	-17.5262	-6.78125	9.55496	-97.7927	-3.54923	-8.33896	3.17277	2.67553	-0.68986	-3.33041
1170.55	-1.13399	119.595	-18.1567	-6.16628	8.10985	-97.7001	0.93404	-0.69656	7.60933	4.31765	4.56295	-4.35962
1170.82	-17.5381	110.898	-18.106	-4.94726	-10.1371	-112.302	-12.1691	-8.97298	-5.29974	-1.1375	2.60152	-6.88128
1171.08	-2.67717	121.097	-18.8179	-1.46303	9.73879	-88.8322	2.70522	6.37048	12.3615	2.28106	3.88003	-5.03049
1171.35	17.1742	132.442	-19.5328	3.36761	30.8538	-64.265	21.5228	22.0336	28.471	9.09957	7.69933	-2.40346
1171.61	-0.12703	116.148	-20.2275	-0.0264	4.88649	-86.1486	0.81588	-6.22001	4.79003	8.48507	3.66548	-3.55848
1171.88	-5.61562	121.858	-22.024	-8.68571	-0.82663	-89.4636	-8.59198	-16.0431	-0.71279	10.6146	3.13705	-4.30189
1172.14	-9.80477	124.053	-21.2327	-2.59832	3.01584	-85.5377	-1.42345	-3.16038	-11.762	7.39197	3.10548	-7.62437
1172.4	-12.0236	109.048	-18.863	0.35668	12.6107	-79.3352	-3.72351	-3.74202	-0.15056	1.31556	12.4763	-9.9558
1172.67	1.44511	126.045	-16.5954	-4.17059	16.0559	-82.6447	2.34881	3.34358	12.8232	4.95576	12.5481	1.25305
1172.93	-30.9584	101.566	-27.6202	-7.45411	-23.0547	-122.995	-29.8392	-28.1881	-22.9447	4.15885	6.68364	-4.80587
1173.2	-13.7685	118.651	-24.5918	-3.72515	2.74737	-98.8523	-9.96749	-19.4422	-2.10648	5.46598	3.7737	-9.49073
1173.46	15.6568	126.999	-20.2667	-0.35572	20.4969	-77.3737	2.19146	14.304	5.29565	-1.51699	11.4212	-2.35641
1173.73	-3.23038	121.399	-14.0806	1.11055	2.16211	-91.0923	-4.12028	-7.15362	-0.29754	-11.2927	9.5892	-1.55193
1173.99	8.12135	122.491	-14.4775	-0.33003	2.04516	-82.7641	-11.7724	-5.63231	7.11765	7.06654	6.45183	-1.84566
1174.25	2.50717	108.687	-16.2406	-9.5145	6.21729	-88.8129	-23.1859	-16.7299	-3.5553	5.67067	4.32657	-1.55864
1174.52	0.80594	125.607	-14.2241	-5.75442	15.2661	-85.0623	-3.88373	-2.30551	6.47143	2.22904	5.20672	2.11334
1174.78	-24.5172	99.5462	-21.7775	-5.50503	7.24716	-91.1873	-15.4213	-7.64887	-11.7706	1.49626	7.41946	-3.03881
1175.05	-19.3081	88.4279	-22.6144	-5.20375	0.36215	-100.176	-14.0322	-14.1461	-22.9022	-0.89815	5.30214	-9.17372
1175.31	-9.41117	97.0564	-23.6634	-1.72075	-6.50029	-100.848	-8.21589	-16.5921	-14.0864	-0.56783	7.39815	-9.59437
1175.58	-20.9098	94.734	-20.6865	-4.25622	-3.40609	-100.029	-12.012	-16.9508	-6.27879	4.18331	5.9607	-7.71348
1175.84	-19.5567	97.3262	-17.3802	-7.25478	4.99123	-102.36	-12.7341	-9.99611	-6.8983	8.34955	1.16544	-5.02493
1176.1	1.35457	109.742	-17.9344	-4.8533	2.1905	-94.9083	-8.40995	-9.79572	-9.19343	2.81663	3.22197	-1.87184
1176.37	13.0413	113.063	-12.4836	-3.61068	3.71745	-77.8267	1.57242	-6.57509	-0.43995	-5.38646	7.47146	0.61167
1176.63	12.7016	117.104	-16.3731	-1.30372	12.6146	-77.596	10.4092	19.9998	14.2947	-0.03227	7.48004	3.43859
1176.9	3.33925	120.754	-22.5518	-3.63511	11.1857	-85.3708	2.55654	8.16979	5.4132	-3.39894	-0.41164	1.13852
1177.16	17.7122	142.751	-12.714	1.34024	38.8966	-66.6546	14.3793	23.7552	23.167	1.90971	12.5893	0.18782
1177.43	12.1396	146.39	-20.3286	6.25642	36.9261	-66.9245	19.8643	11.6291	18.5629	7.18961	10.4782	5.3965
1177.69	2.04148	103.091	-19.2054	-1.02833	-8.48069	-96.158	-22.0937	-10.8846	7.4359	8.46549	6.48072	-3.15065
1177.95	-3.62731	120.116	-18.2372	2.76222	31.2426	-65.476	11.9552	10.3134	28.1686	7.51926	13.1016	3.90824
1178.22	-3.78649	131.577	-22.5275	-4.87272	13.2103	-82.4107	7.51397	5.45588	10.4939	0.18148	12.786	0.46913
1178.48	15.0049	130.788	-12.9752	-0.39411	23.3118	-63.2148	21.4441	28.5355	25.8959	5.99581	5.12286	1.48699
1178.75	15.225	132.089	-15.3202	1.68258	31.0531	-61.791	11.8107	20.4154	8.63565	4.66403	7.07215	2.52043
1179.01	3.03102	119.071	-17.2268	-5.46181	5.65774	-82.4448	-14.2891	-10.5921	-6.74917	2.57459	8.94572	3.13853
1179.28	-7.07602	120.679	-17.5227	-4.5616	-0.91318	-92.4665	-7.05122	-18.0941	-0.72131	2.75281	6.25688	-2.21444
1179.54	1.57736	123.812	-16.5997	1.37374	8.5593	-86.5505	5.61662	-2.15699	6.22746	-1.72382	8.29898	-3.80072
1179.8	6.11208	122.778	-17.3045	-0.62805	9.8616	-88.1252	3.7106	-7.64691	7.09312	-0.7278	6.85311	-0.6338
1180.07	-4.49917	110.77	-19.7635	-9.17221	-5.72327	-98.6905	-11.0935	-19.6944	-6.89044	2.58311	3.27465	-0.5231
1180.33	-16.5055	111.833	-19.2511	-10.9985	-12.1319	-97.0311	-14.1648	-7.83705	-15.1708	4.18572	5.28685	-2.02167
1180.6	-5.70056	128.25	-15.666	-5.10299	1.37476	-84.5557	-1.56688	9.62823	-1.33803	4.67546	5.89462	1.87264
1180.86	7.46917	125.459	-15.002	-1.68194	10.8553	-80.4097	1.05059	7.09376	5.7444	2.98803	4.74403	2.71317
1181.12	-12.7924	111.932	-18.1217	-2.41271	7.39117	-84.6927	-7.58626	-2.604	-3.55853	0.72028	8.25452	-5.38227
1181.39	-14.0886	119.075	-18.5902	-2.90487	7.40116	-84.1351	-4.66599	8.45796	3.55998	0.2458	3.06073	-2.23152
1181.65	9.63985	138.669	-14.8188	-0.48716	19.8531	-72.6291	13.4518	32.4196	12.2961	8.88073	3.21724	4.66669
1181.92	-5.22674	133.689	-17.3329	0.29441	0.91718	-88.8724	-1.35303	-4.34049	7.36537	6.5482	6.68283	-0.73466
1182.18	-27.0291	96.9858	-18.769	-8.06651	-14.2875	-121.276	-26.7208	-21.4037	-12.34	-3.08922	2.79085	-1.70603
1182.45	-3.06174	143.798	-12.0134	-3.14695	18.6706	-74.7451	19.0464	14.3867	28.9303	8.30152	9.17378	-3.12851
1182.71	-28.1068	89.5276	-24.2371	-12.5598	-27.4896	-112.908	-39.3076	-29.8803	-21.8716	-3.94486	1.11342	-0.80829
1182.97	-16.7485	96.4624	-17.0486	-1.18096	-25.2425	-108.515	-15.9753	-1.37274	-15.3322	2.31867	6.67009	-6.89469
1183.24	-10.6394	116.481	-20.4294	-2.02753	7.47032	-85.8198	-1.32154	-1.44569	7.62297	8.99785	3.07137	-0.77006
1183.5	-12.948	119.876	-16.4207	-3.98331	-1.61752	-93.7737	-11.8606	10.2872	-6.57874	0.56983	3.89473	-1.12823
1183.77	-4.20734	118.118	-13.4863	-3.27875	-0.55952	-101.365	-19.5874	-4.55111	0.34425	1.00349	0.63196	1.00524
1184.03	-11.5567	104.666	-18.1861	-4.29211	-4.80383	-96.105	-22.4685	-15.7019	-7.55223	5.06381	-3.79464	-3.89897
1184.3	-6.65484	107.593	-16.7721	-6.20391	-0.78649	-86.9783	-1.20802	-0.42241	-1.40612	12.7245	0.0791	0.22737
1184.56	10.7044	136.892	-13.0744	-1.48521	19.8203	-69.2593	15.3165	15.7417	16.4561	12.2459	9.01076	3.55854
1184.82	6.9626	124.386	-13.2498	-1.26331	12.7322	-82.9729	-4.76334	7.70615	-0.62069	6.1886	8.90141	1.63207
1185.09	9.59795	115.058	-13.5535	-4.01651	11.4169	-86.0533	-4.04885	1.89929	5.92194	6.23387	4.99339	4.97956
1185.35	21.9242	135.568	-12.0773	-1.30546	27.8232	-71.2619	15.4516	18.616	31.5366	9.48099	7.50112	9.59169
1185.62	6.93964	129.019	-13.2117	-2.22081	22.9932	-84.461	2.00675	21.5331	12.0871	7.58052	11.2897	4.95319
1185.88	-8.10454	122.937	-17.7642	-6.88615	17.2624	-83.7212	-4.3049	-4.9389	0.92117	5.35513	11.5568	-0.31516
1186.15	-11.8897	120.001	-19.4118	-4.9264	-2.58369	-85.7933	-4.74761	-13.8678	-6.54284	7.18235	6.66022	1.13581
1186.41	-27.0535	113.441	-17.9129	-8.73073	-10.362	-104.527	-13.8771	-7.55543	-10.467	2.03887	-1.33218	-4.80814
1186.67	-18.645	108.096	-22.9782	-4.59165	-1.39813	-108.196	-16.9353	-21.3884	-10.3346	-2.96324	5.64994	-11.0574
1186.94	-11.2722	116.393	-19.2666	-8.28971	-6.12361	-107.747	-14.8211	-17.1213	-7.86851	-5.56915	-1.49403	2.23152
1187.2	1.49814	127.683	-14.823	4.13386	14.7404	-63.4077	1.79042	-1.35506	24.4005	-0.92148	0.86755	4.60506
1187.47	12.0392	138.218	-13.2146	-0.19181	31.9021	-63.8217	2.90515	30.5854	15.9188	0.42747	0.7427	5.01766
1187.73	-5.89694	114.251	-15.3423	-5.28967	-7.8665	-100.431	-9.06274	-15.707	-4.56192	-2.64303	-5.11608	-2.22146
1188	12.0592	132.997	-10.601	1.10082	28.7169	-83.8422	4.3536	8.33588	10.6311	-1.23133	7.66312	3.94585
1188.26	4.20922	121.674	-12.6278	-0.23389	9.69192	-94.8642	4.45902	-3.16926	6.35101	2.5976	3.3538	-1.34135
1188.52	-14.3289	123.139	-14.9412	2.96381	4.71364	-87.3333	6.82365	-8.77929	3.74258	4.65366	4.826	1.24062
1188.79	8.39763	110.025	-8.69817	-0.96151	6.57411	-83.6098	9.86028	-0.00126	9.06103	2.27374	3.40023	-3.27595
1189.05	2.2421	113.949	-15.1111	-0.69808	12.9279	-86.5327	6.96396	4.7408	-2.56661	1.68916	6.49841	-2.97514
1189.32	-5.83383	126.142	-15.0693	-2.49776	10.4174	-83.1569	3.68534	2.84755	0.02121	1.71479	9.11778	-0.80815
1189.58	12.3383	131.349	-9.63468	-0.56742	20.6288	-71.3791	15.1126	9.7301	18.2154	0.41369	10.0605	0.91921
1189.85	21.9259	125.606	-10.1146	0.57558	29.1088	-67.7202	21.1569	15.6217	25.246	6.63867	7.18301	2.34144
1190.11	2.54453	112.271	-14.1899	-5.88241	6.34262	-90.0611	3.22513	1.76082	4.41819	7.28698	6.25408	2.58795
1190.37	-17.2777	95.9967	-15.6882	-7.64137	-14.5682	-109.564	-21.1483	-16.6202	-19.7341	-1.94775	7.20058	-2.13093
1190.64	-1.32285	106.02	-12.5401	0.46906	10.72	-85.3911	-15.9578	-0.99073	-3.12187	2.82149	6.72542	-3.98018
1190.9	27.4923	142.879	-11.5982	5.39433	41.5423	-62.0023	15.205	31.1473	20.9937	8.69266	14.696	6.71958
1191.17	2.00728	108.959	-16.27	1.54665	12.3364	-84.1756	-3.21633	4.2016	-8.05719	3.17521	7.19369	0.48479
1191.43	0.43755	124.73	-19.1614	-2.94353	5.26791	-81.7339	-3.22775	-0.34729	-13.2181	7.16934	5.76225	7.82439
1191.69	-0.66549	117.737	-13.6943	-1.03563	10.1662	-83.4392	-3.49691	5.30719	9.0065	5.13323	0.45041	0.15565
1191.96	-5.45587	119.228	-10.3576	0.99024	15.9838	-79.6673	2.72247	-10.802	-4.1891	2.23183	1.86987	-0.24221
1192.22	9.32579	126.441	-8.4402	4.32853	12.4034	-82.0479	21.6713	30.5128	23.2129	6.02152	1.86987	-0.751
1192.49	5.66395	125.547	-15.6994	-2.2306	10.285	-86.8038	8.56592	16.1117	4.56414	2.28129	8.45791	7.30073
1192.75	-19.2164	130.904	-19.5158	-1.83139	8.6907	-81.7174	-1.83222	0.27716	-0.04523	5.07412	1.28667	0.63073
1193.02	-17.4477	108.661	-18.2736	-4.61522	-1.47693	-105.979	-18.0924	-11.9784	-1.32956	2.14518	2.78824	-1.96103
1193.28	-32.8833	98.4507	-15.7129	-7.48672	-2.99675	-100.678	-16.5221	-23.5094	-8.55178	5.81239	2.96377	-1.41354
1193.54	-1.94878	119.397	-17.4272	-3.04415	8.2049	-95.928	-7.98762	-4.09418	3.91825	2.68548	1.41691	-0.10004
1193.81	2.69911	119.789	-16.272	-0.44844	14.3884	-86.5116	-2.53646	8.94636	1.95031	2.3918	2.51647	0.98137
1194.07	5.55642	112.768	-21.3321	4.23607	10.3915	-82.0117	-3.70224	7.50639	-7.81081	0.55716	4.55644	-1.16866
1194.34	3.9813	118.59	-18.3401	2.35821	9.50231	-84.7002	-1.25032	7.28082	0.89681	2.44353	4.7465	2.17232
1194.6	4.1546	122.701	-16.4682	-1.90811	9.66243	-86.5692	-5.84247	-1.34013	3.78705	4.74806	4.30372	0.46671
1194.87	6.71153	126.286	-16.6193	-1.94411	11.5247	-80.3635	-1.65058	1.06885	3.85283	8.41284	4.76332	-3.49375
1195.13	6.52992	122.295	-14.8129	-1.69174	7.92528	-81.6013	0.33948	11.0221	9.30085	9.37257	3.68233	-3.31631
1195.39	7.05276	114.288	-14.5197	-4.37385	-2.47073	-88.6462	-7.32555	5.97769	8.86777	1.70378	1.10871	0.04612
1195.66	-5.29832	115.955	-12.2687	-2.46191	-0.87601	-86.7738	1.27612	-2.65893	2.49368	-2.05596	0.00232	6.79613
1195.92	-18.3628	93.8469	-18.115	7.69184	-1.33116	-103.437	-14.7191	-25.2587	-19.1573	-0.45657	-1.29567	-0.56971
1196.19	-8.82882	102.019	-17.5599	-0.54802	-8.2304	-104.891	-15.393	-22.4715	-9.6358	1.7227	-0.2447	-3.48297
1196.45	-25.5714	105.567	-15.6411	-10.3415	-6.84318	-98.5731	-31.1919	-27.7282	-10.13	4.10933	-0.76763	2.70674
1196.72	11.2944	102.417	-16.4149	3.0031	-6.50765	-88.8239	-1.74334	6.66808	9.56016	2.76328	-0.13533	2.10004
1196.98	8.25012	130.705	-10.3476	3.35972	14.7429	-76.4483	2.71167	9.50594	10.6147	9.59169	9.30613	3.17685
1197.24	-8.68662	102.021	-18.216	0.43737	5.59208	-106.695	-21.8154	-10.2735	-6.33307	-1.37977	-4.50838	-3.04486
1197.51	-15.845	114.127	-16.6703	0.88476	-6.90165	-100.618	-16.5579	1.22557	-4.70982	2.20253	2.77285	-1.25387
1197.77	-4.07431	116.656	-17.7914	0.09549	4.6785	-84.4178	-2.98966	-7.40751	0.66863	10.9146	-0.61085	4.69046
1198.04	24.4851	136.816	-9.62775	1.654	23.7788	-59.9219	12.0092	15.1002	16.3176	20.3464	6.71589	-1.55006
1198.3	26.6366	139.891	-15.1792	3.10954	24.3089	-72.0249	10.1267	14.5871	12.3836	8.34452	2.84501	-0.72797
1198.57	-7.1247	108.527	-18.2531	-1.24175	10.105	-81.9579	-3.58842	-6.35973	-4.18129	7.06239	3.16778	-3.6295
1198.83	-1.77078	122.633	-17.8255	-1.67521	13.2919	-77.7706	-2.07924	-9.09741	1.91736	11.0262	0.40267	2.3999
1199.09	-5.22161	119.708	-16.4393	-4.74474	2.93528	-91.4714	-10.4284	-13.5985	-10.1258	5.9573	5.3357	1.93013
1199.36	-0.39328	113.921	-14.6802	-4.68332	2.77394	-87.2257	-2.97455	-4.12331	-1.28402	4.32453	3.01969	2.12596
1199.62	-2.33029	115.968	-13.1517	-2.17598	-2.35481	-87.2196	-6.84566	-0.57539	5.97292	3.95399	-0.12558	6.9194
1199.89	-23.1213	106.169	-15.261	-0.77389	-8.99441	-99.3607	-16.9353	-8.61615	-6.27922	-0.57879	-0.10206	2.96769
1200.15	-17.5671	108.133	-19.8977	0.1922	-1.22406	-97.196	-15.6633	-14.8873	-9.66175	-3.12302	1.40117	-1.77966
1200.42	15.8803	131.419	-18.558	1.05775	17.5728	-83.4486	-5.29504	-3.69118	7.12478	-1.59883	9.24035	4.22962
1200.68	19.6257	134.734	-14.8437	-1.41214	26.7933	-80.4199	7.10051	11.6213	19.8729	-2.66118	6.96049	7.14175
1200.94	-11.7393	115.137	-19.4049	-8.18477	-8.23696	-102.611	-19.0073	-16.651	-7.69102	-8.12774	-10.8482	3.99221
1201.21	-25.1566	100.035	-18.001	-5.93431	-8.45485	-104.741	-20.8633	-12.6047	-22.5963	-5.39746	-7.78853	0.17699
1201.47	-6.13362	96.6728	-18.1288	-5.64454	5.94213	-92.5803	-17.2893	-12.3669	-5.03572	2.15002	-1.25338	-3.0965
1201.74	-0.94627	108.806	-13.4414	-4.23996	-6.21222	-96.1095	-7.07853	5.28855	-13.2345	9.99171	-3.05747	-1.16884
1202	-5.70041	117.948	-22.3484	-6.67293	-8.36183	-86.8033	-5.60032	-25.0274	-17.3557	1.57171	5.48311	0.56826
1202.27	-3.84232	90.753	-25.1066	-1.93101	-4.84138	-96.2712	-13.2073	-18.4046	-13.6456	3.49028	1.30419	0.04749
1202.53	-9.0829	112.824	-17.6601	1.46813	-10.6538	-97.3725	-15.224	-15.669	-22.3781	8.77938	2.79867	-2.24274
1202.79	6.93449	132.497	-16.6065	9.30163	-0.79347	-83.0039	-2.62463	0.36388	3.39971	-0.90633	5.58005	-2.34204
1203.06	-0.24124	125.221	-19.345	-0.9992	8.06287	-83.9436	-0.31066	-4.29561	-3.00646	5.20913	4.0534	-3.6739
1203.32	-14.225	108.292	-16.1494	0.32812	-11.6965	-90.1109	-21.8748	-22.3162	-11.9784	4.51256	-1.40883	-5.40023
1203.59	-3.81039	102.529	-18.2164	0.77956	-0.44274	-86.707	-11.5656	-8.81754	-10.8136	-7.96779	-1.93692	-8.42362
1203.85	3.58054	95.4022	-14.8795	-3.59091	12.8321	-74.1864	-4.8434	-6.73194	-0.64626	5.09835	1.79443	-4.1121
1204.11	-6.82868	109.451	-16.8834	-3.47518	-0.01093	-87.3344	-10.6816	-22.6209	-2.52725	6.62515	4.22944	-1.51087
1204.38	-8.7465	118.612	-16.4397	-2.10332	-1.06672	-86.6132	-5.85477	-15.096	1.45563	1.06722	-0.29906	-1.03779
1204.64	-7.13974	119.641	-18.911	-0.75886	1.48866	-83.2237	-4.11452	-6.80258	5.71689	7.44485	-0.4053	-0.52968
1204.91	-7.71483	109.254	-22.6426	-2.10707	8.32732	-84.2013	-4.24717	-6.91503	1.30371	13.241	1.02671	-0.27322
1205.17	-13.0344	102.431	-19.9581	-4.79735	8.36576	-86.9281	-14.697	-16.617	-11.2564	6.4291	-0.20282	-2.50767
1205.44	-14.8821	109.914	-14.9483	-6.31575	4.38853	-91.1665	-26.9124	-22.8549	-12.2508	-1.2016	0.61295	-5.86549
1205.7	0.41563	112.866	-13.4704	-6.65093	16.6316	-84.0438	-11.5434	3.09673	6.808	0.87954	2.43172	-1.41111
1205.96	19.4588	117.607	-11.1656	-1.67763	22.6067	-69.0991	11.2578	30.651	17.6519	2.36615	4.50012	9.51642
1206.23	24.4509	125.351	-6.81158	1.15718	20.732	-65.5532	17.6188	22.4208	16.3244	-1.43794	5.19169	9.23776
1206.49	-0.33644	111.834	-18.4005	-7.50332	-6.71435	-96.0333	-10.5976	-7.5807	-3.70804	7.31037	2.7108	1.99672
1206.76	-3.33295	106.052	-19.2427	0.8088	-2.46868	-84.9428	-15.8004	-18.4959	-5.67117	-1.61123	4.4476	-1.64382
1207.02	-37.2981	93.4734	-27.0725	-6.07723	-21.9947	-109.479	-33.6321	-34.1405	-36.7981	-2.07271	-8.25172	-3.88429
1207.29	-8.89558	117.494	-18.9341	5.34376	-3.13965	-85.5048	0.99263	-3.27391	0.66867	-2.06082	0.00492	-1.00552
1207.55	17.8016	117.612	-14.4751	17.1426	9.10117	-74.5311	6.75115	7.674	10.2007	16.3738	2.72693	2.25508
1207.81	-3.56704	116.549	-16.7278	-3.55081	-2.10515	-96.8388	-15.9888	2.87994	-0.28496	-0.02975	-2.3921	-5.17045
1208.08	14.6467	130.374	-14.8903	0.1208	9.88987	-76.5601	-0.17822	15.7856	11.817	-5.96747	5.75019	7.72965
1208.34	5.94826	124.915	-22.8758	-4.78075	-2.336	-78.7329	-0.7094	4.665	-6.19102	3.58412	2.51456	1.31508
1208.61	-16.0157	102.863	-21.9735	-2.99994	-3.26176	-90.38	-8.40299	6.65534	-8.12338	2.25521	-1.45418	-5.72895
1208.87	-15.1627	91.8214	-18.8563	-10.0924	-13.4324	-110.089	-26.7937	-26.7716	-36.3024	-1.86507	-3.66035	-11.1929
1209.14	-23.5599	83.4096	-16.8287	-8.92004	-9.76327	-102.802	-29.48	-37.5786	-31.8657	-1.98359	-1.73949	-5.65228
1209.4	4.89888	113.16	-17.2233	-2.68316	13.2079	-81.0977	-0.43667	-11.4107	-7.74284	-3.77144	1.60977	0.95068
1209.66	13.2796	118.698	-23.2282	0.11252	11.4656	-71.4835	-0.27258	-5.71157	-3.2984	-1.39504	7.05106	5.91256
1209.93	7.46075	113.305	-23.2619	-1.36695	6.92268	-73.316	-2.57001	-9.29761	-2.97029	5.65139	2.40828	3.22295
1210.19	4.1024	118.058	-16.9358	0.05857	4.66169	-78.8837	-0.78974	-11.9888	-1.83901	0.70574	-1.18828	1.6661
1210.46	-11.4713	103.966	-17.3591	-1.66804	-12.507	-96.459	-19.8072	-28.0612	-14.7674	-5.27241	1.11315	4.65543
1210.72	-12.2127	102.214	-20.0895	-4.17112	-9.97588	-98.0277	-24.8667	-24.6293	-12.2546	3.80327	1.61892	4.66383
1210.99	-4.69527	120.097	-18.0333	0.28382	11.3242	-80.0412	-8.32464	-1.71426	7.30094	12.7964	4.69633	1.99264
1211.25	-14.0007	108.186	-17.7479	0.61437	9.42563	-81.4078	-7.07993	-0.89622	1.05059	6.29455	3.89234	-0.54979
1211.51	7.19743	110.859	-16.2879	-0.82992	10.6226	-73.9379	-2.69855	6.29245	-2.53681	-5.53626	-3.47061	-1.11096
1211.78	-18.9849	89.6883	-18.4277	-5.98007	-14.125	-103.372	-20.7645	-19.5286	-18.0165	5.39246	2.13016	-2.31106
1212.04	-1.44512	120.377	-8.36181	0.12285	6.67912	-91.2604	-7.4074	-12.3833	-13.7397	-2.24612	-5.70816	0.755
1212.31	-13.8091	111.953	-15.9357	5.83683	-1.71642	-76.0752	-12.1969	-15.0667	-10.7415	-1.65505	-3.20525	1.24705
1212.57	-30.6055	73.1173	-20.7595	-6.15448	-38.7376	-118.365	-41.884	-68.5301	-33.4862	-9.21144	-6.75036	-8.28982
1212.84	-9.23869	106.569	-16.4676	-5.51085	-4.76603	-82.7886	-5.61139	-27.1342	-11.8785	11.8658	1.23285	-4.37781
1213.1	-23.5516	114.206	-19.5478	3.58008	-2.1179	-83.3241	-27.5691	-14.7172	-2.26536	-2.45379	-6.40406	-2.02665
1213.36	8.85274	129.123	-15.0669	6.19591	14.6466	-72.8365	5.50944	-16.0801	8.07852	2.50378	-2.11341	10.8757
1213.63	11.1731	111.037	-7.11443	0.72768	-1.85782	-63.5846	4.40481	-4.89177	-12.4461	12.0326	2.62205	4.6633
1213.89	-8.1752	103.607	-18.1505	-1.7836	-12.0167	-99.0124	-24.7985	-8.81987	-14.169	2.84069	-4.04316	-5.00605
1214.16	9.00658	121.367	-12.4391	4.40299	19.2154	-70.0413	-2.04082	18.3485	12.3427	6.59166	0.44693	3.41904
1214.42	-22.0695	89.4505	-19.5471	-12.3102	-17.101	-100.74	-31.496	-31.8305	-37.5836	-6.27474	-4.49483	-4.57547
1214.68	-18.7175	88.3737	-21.6522	-11.2226	-16.1696	-98.8347	-24.1193	-31.4608	-33.1009	-1.64034	-0.80867	-2.18921
1214.95	3.81606	114.347	-15.8387	-3.6821	6.81843	-84.3216	-3.88692	-11.9715	-13.029	-0.30623	3.81953	1.38701
1215.21	-10.3808	113.099	-16.2665	-2.47488	-2.07188	-92.8002	-25.3219	-19.1785	-16.3897	-1.40965	-0.44811	0.41481
1215.48	-8.4471	116.775	-20.0697	-3.59106	-0.58953	-82.0201	-19.9132	-9.83034	-10.8174	3.44579	0.8046	5.46318
1215.74	1.77807	112.65	-21.1049	-2.12875	11.1619	-78.8315	-6.97261	-8.46629	-12.4954	2.39946	-2.88545	7.76117
1216.01	-4.33462	101.608	-19.4472	-0.71129	6.69641	-87.4446	-13.416	-18.7225	-18.0531	1.14198	-6.27172	2.92302
1216.27	-10.2415	100.846	-19.0566	-1.53618	-8.67297	-84.4778	-15.9838	-21.1172	-15.498	3.86907	0.43492	2.81624
1216.53	-12.4324	97.3393	-22.7106	1.81179	-14.2932	-83.3624	-19.4418	-26.2344	-16.0779	4.1512	1.61478	5.15343
1216.8	5.65415	116.711	-20.7584	6.01086	8.03725	-64.3723	-3.71894	-1.03202	5.34507	9.58199	6.32614	2.76592
1217.06	7.39851	110.643	-12.279	0.02383	6.50486	-70.9461	-9.55484	1.87837	5.67504	3.08784	8.25545	2.00281
1217.33	-1.89751	99.6548	-16.1037	-0.26366	1.40476	-80.1452	-13.4464	-19.9509	-7.50069	-2.60115	5.64378	1.99514
1217.59	-13.0228	107.771	-16.075	-0.39482	-1.54506	-70.841	-1.97336	-18.8286	6.07768	-0.49098	3.66088	-0.65157
1217.86	-5.97432	126.298	-14.9108	5.90592	-3.62789	-70.8762	-6.69026	-16.2046	0.35146	3.53763	7.89337	2.57005
1218.12	6.54227	119.687	-15.4445	5.07168	15.0555	-74.9681	-18.0676	-8.29138	-5.54871	13.0544	4.04021	1.40356
1218.38	-4.92284	113.894	-13.2208	-2.45411	14.9175	-58.0716	4.55757	4.86246	1.9148	5.99739	-0.6839	-3.71986
1218.65	12.28	123.077	-15.8257	-1.49158	5.5753	-74.3477	-10.7298	-5.63952	-0.88426	0.26481	0.80326	3.50142
1218.91	2.52245	125.305	-12.5138	7.64425	11.5149	-64.6389	7.71411	15.703	13.5233	7.27643	2.68704	5.65183
1219.18	13.6659	123.868	-21.0651	5.05985	23.4859	-62.239	-0.6184	-15.1534	10.7054	-0.2614	5.82739	4.48469
1219.44	-1.94744	123.511	-17.2966	4.16692	2.98664	-71.9364	-11.3507	-17.696	0.14434	4.60538	1.87358	4.74885
1219.71	-25.0657	92.0361	-19.432	1.34454	-26.4305	-92.5859	-35.6393	-21.145	-25.8613	4.79454	-1.88108	-3.27154
1219.97	1.16148	115.998	-14.2186	0.94254	0.09758	-70.0708	-14.9652	-2.66871	-5.59722	2.68117	2.76125	2.98013
1220.23	6.14419	122.616	-9.66381	3.07581	11.2001	-72.7162	2.45498	13.5279	-0.41128	-0.41026	2.07762	8.65278
1220.5	12.3454	127.947	-9.35039	-0.01111	12.0726	-65.1189	3.7904	10.9226	2.63092	0.04847	4.59121	6.70884
1220.76	20.0832	132.65	-7.43612	-2.09131	8.48219	-65.2846	-3.22514	3.218	5.90873	7.40841	6.54583	7.23531
1221.03	18.6198	134.836	-4.27064	-1.60948	19.0505	-56.1245	2.73928	3.97601	4.30737	8.79386	8.21651	7.55368
1221.29	20.5716	128.629	-10.459	0.78514	27.6653	-49.6801	5.76666	11.2213	10.3337	5.23454	8.82809	6.58717
1221.56	16.9639	111.812	-19.0136	3.30925	18.6701	-62.1729	-1.66501	6.96444	8.68532	6.01011	3.56923	9.28073
1221.82	5.18484	106.233	-18.739	6.40506	5.27308	-67.1994	-4.9599	-5.21201	-6.70044	6.42189	-2.6529	9.84896
1222.08	-0.71282	109.294	-16.9029	8.0285	3.16672	-62.0818	-6.69991	-2.82467	-8.30194	3.30413	-1.17911	5.95836
1222.35	-7.25768	100.884	-17.4093	3.91778	8.7593	-63.1455	-10.2704	0.93823	-2.035	2.30491	1.29177	6.70957
1222.61	0.15521	106.679	-17.581	5.02068	-8.25389	-74.0192	-17.8282	-9.69305	-0.99916	5.05685	-4.7734	8.43112
1222.88	16.3009	128.825	-15.6848	3.3908	6.74911	-69.6836	-4.04675	-7.66563	9.17031	9.1181	-0.36275	9.0694
1223.14	13.4886	130.711	-18.7167	4.831	16.2023	-70.5535	11.3731	16.2638	11.1242	1.41414	6.4745	10.79
1223.4	21.1283	114.728	-14.3065	6.13113	29.0696	-47.3044	21.6243	22.3951	-3.04633	-1.69006	6.30117	7.71942
1223.67	5.03035	116.476	-23.1281	-7.77106	0.23867	-67.839	-9.1211	-17.7959	-2.25933	-2.64631	-0.90208	9.50472
1223.93	9.58091	127.467	-20.2074	6.589	15.6074	-64.2128	-6.93937	-11.3986	7.89565	-3.30066	3.77532	4.66906
1224.2	20.937	121.615	-15.5737	4.7417	-0.76022	-46.6625	6.26805	6.64816	5.93283	7.76135	5.28074	13.3068
1224.46	3.87453	113.108	-16.383	1.91537	-2.76977	-55.6294	-1.82883	0.52641	-4.35694	2.41277	1.17576	3.26055
1224.73	-15.3904	99.2927	-14.5003	-2.34238	3.42505	-68.2394	-11.2104	-4.27364	-10.3979	-0.28497	-1.41444	0.71526
1224.99	-3.33971	89.1797	-12.335	0.52103	-6.0802	-68.5025	-14.8573	-15.7798	-11.0115	4.48333	-4.23511	-2.03322
1225.25	-5.54124	100.552	-8.31986	4.79523	4.01513	-58.4713	-12.2453	-8.36169	6.40035	2.69855	4.8568	7.87161
1225.52	-29.6645	91.6646	-14.5519	8.30898	-23.0093	-80.2726	-43.6476	-29.8611	-21.3827	-6.69293	2.37631	-1.9008
1225.78	-1.65033	105.907	-11.9898	6.01409	4.2901	-61.2952	-12.1138	-6.13255	-5.29801	-1.83735	2.14531	2.8088
1226.05	6.9516	124.724	-14.2877	4.07307	18.0853	-39.4744	4.92624	6.86286	9.14215	3.77621	7.06726	17.0905
1226.31	-4.96647	128.883	-22.0771	4.69056	7.25815	-56.5056	2.73045	-0.07158	-7.61566	1.30922	2.27971	9.39016
1226.58	18.9678	139.811	-14.014	7.55517	23.6968	-39.9061	19.1815	16.3867	16.6534	6.38515	9.23678	14.2056
1226.84	20.8521	131.098	-14.1398	6.67451	17.8572	-46.7105	10.0535	10.4579	21.3587	-0.55304	8.45787	13.9226
1227.1	-10.1518	100.849	-23.4627	-4.85446	-4.03716	-81.3213	-12.3217	-14.5025	-12.0801	-7.96593	-0.67264	6.03123
1227.37	-16.1247	84.2576	-24.6402	-7.60017	-10.2734	-87.8547	-13.0943	-17.8688	-19.2336	-3.76388	1.39693	7.83875
1227.63	-6.66959	88.7365	-21.5565	0.60921	-6.93245	-74.9749	-16.0691	-17.6923	-13.6861	-2.29021	4.81878	4.85187
1227.9	0.15323	105.077	-15.7621	0.13277	6.00155	-52.5821	-13.7974	-5.06253	-13.69	-1.09588	3.22259	3.04419
1228.16	16.3477	119.264	-13.093	3.10509	3.17453	-43.2142	3.95424	21.3478	1.18285	-1.93411	1.06981	8.33008
1228.43	19.0103	125.76	-13.3765	4.57371	15.5624	-41.336	5.34633	6.40242	9.7384	2.23661	4.38464	5.71069
1228.69	8.22397	123.954	-16.4644	5.86831	18.9001	-44.9699	4.58689	4.46885	-0.54879	0.0823	7.70591	6.77284
1228.95	-3.57204	95.9376	-14.6203	3.00894	-13.4285	-66.386	-26.5167	-2.50523	-14.786	-0.64005	3.46241	5.45298
1229.22	16.4243	119.83	-3.63777	7.36902	16.3146	-70.7108	-8.546	14.0496	-1.67071	-3.77206	5.01904	8.5307
1229.48	27.0141	131.526	-8.97989	11.1693	32.1029	-26.6099	18.827	13.5133	8.09606	12.5784	9.7919	17.4208
1229.75	-1.22351	94.9817	-20.6685	8.49964	-1.84465	-59.5227	-2.85479	-19.3647	-12.9008	7.04746	3.30832	7.33584
1230.01	9.26002	106.411	-15.6456	-0.55661	4.08098	-62.868	-20.0009	-9.26547	-7.19067	-4.38264	3.73061	13.5828
1230.28	-6.26069	106.86	-12.1755	1.71141	3.85621	-57.9317	-19.5319	-17.2757	-6.27178	-0.28418	-4.59614	3.90567
1230.54	4.50885	112.02	-15.3684	10.7885	3.94429	-62.914	-3.22996	0.78815	1.89139	-5.00902	4.21907	9.94698
1230.8	-2.7337	109.108	-14.1898	3.81248	9.98777	-59.4118	-17.5658	-6.51972	-11.667	5.10119	4.08394	6.1136
1231.07	27.7534	140.012	-5.69501	14.0261	42.3955	-30.7967	19.9541	34.9455	23.6754	14.584	7.43507	10.0441
1231.33	24.703	125.399	-6.88021	6.20305	27.9077	-28.0087	21.1639	22.067	21.2755	0.83637	7.20796	4.00771
1231.6	20.2106	116.329	-12.3471	0.0232	19.6082	-30.699	8.47229	20.5882	14.0831	-6.16992	3.5901	11.1387
1231.86	25.1588	123.571	-8.51923	6.99226	31.6926	-27.9265	20.0181	28.4979	28.1692	11.8489	2.0146	16.8126
1232.13	23.8248	116.487	-10.5689	1.74823	15.3928	-43.2353	9.37691	18.7456	17.5082	11.1912	0.879	11.4946
1232.39	6.76875	111.686	-11.8467	1.96318	-1.55696	-65.9339	-6.66616	-1.00701	-3.20519	1.05941	9.10105	4.60428
1232.65	-4.0933	109.471	-11.2077	6.70552	16.1179	-58.806	-8.74343	-7.71546	-8.02004	-2.86841	9.32337	4.7761
1232.92	-23.9188	106.612	-14.5515	4.87166	16.2199	-61.254	-19.8029	-22.2518	-11.6235	-8.57025	4.51558	6.0346
1233.18	-14.4834	121.287	-13.8017	3.50989	12.2977	-58.0998	-14.2522	-12.9571	0.06964	-4.52646	2.92571	7.32883
1233.45	9.80477	116.219	-9.9546	3.89778	19.3953	-50.7447	-1.43398	-0.75955	9.71645	4.59566	-0.43903	6.14417
1233.71	-8.38357	86.2041	-9.81689	2.47526	2.84472	-78.685	-15.2032	-21.8276	-11.8229	1.98636	-0.65967	3.6388
1233.98	-15.2612	92.8257	-12.1219	1.83251	-6.64466	-83.0238	-18.1289	-17.3581	-19.0618	2.96086	0.89498	8.24423
1234.24	-2.69757	108.595	-17.1056	3.97827	2.99898	-62.6228	-12.7512	-12.7794	-0.77806	6.50879	0.67385	8.71939
1234.5	35.8263	138.818	-8.46672	11.7617	37.7211	-38.4276	8.45568	26.5147	28.6347	12.1885	5.5338	11.5784
1234.77	10.4356	129.106	-12.7917	5.7803	17.0566	-61.1999	-1.65059	8.51339	5.34092	14.9087	4.6899	11.7035
1235.03	-26.8998	87.4536	-17.0439	-4.0243	-9.1913	-97.4496	-22.9528	-30.2597	-19.7142	3.09631	-2.14988	3.79281
1235.3	-1.62322	97.7827	-18.3796	-6.13735	8.33257	-65.6583	-0.61828	-17.2	-11.1319	9.79227	-1.34238	11.5197
1235.56	-10.3567	92.1058	-17.8175	1.39596	12.6466	-73.6904	-26.2836	-21.1977	-17.2843	12.3364	5.98959	12.4832
1235.82	6.38892	110.023	-7.91871	-0.47887	24.2123	-65.1728	-8.82599	-0.5907	-1.76341	2.93887	1.059	5.96878
1236.09	-14.1008	116.354	-15.5562	-0.96541	-10.2591	-80.5273	-22.2322	-23.5631	-20.9177	1.02354	-9.89774	6.93656
1236.35	-18.2614	92.2286	-14.5299	1.83048	-2.59481	-81.3765	-27.1834	-22.7331	-12.0681	-9.28117	0.13358	2.30186
1236.62	18.088	125.664	-13.3781	3.3069	22.1527	-49.7101	-3.32355	8.6373	2.0557	-3.40785	5.20378	15.7095
1236.88	15.8224	132.216	-12.3787	-2.02911	10.7091	-58.5547	1.30744	-15.489	7.16694	-0.04905	-2.27108	9.39604
1237.15	-5.6282	122.844	-15.568	-4.57014	3.99666	-56.9393	-4.944	-18.5026	8.42628	-2.35308	5.17207	8.79847
1237.41	18.5091	139.576	-7.95837	6.14268	21.3228	-41.5201	11.0364	-1.67304	16.2696	8.43357	3.1572	13.2442
1237.67	0.89927	107.622	-10.9798	0.86023	13.379	-59.3359	-13.0144	-10.2214	-3.62688	0.02302	-1.83232	6.93746
1237.94	-6.05511	104.201	-14.1053	4.68312	-2.83524	-65.0162	-20.3744	-23.0298	-12.9968	2.58909	-1.13442	3.71311
1238.2	7.24397	113.312	-12.4688	6.4983	9.83478	-50.5767	0.00581	-6.83543	7.66699	5.97987	4.33056	6.42429
1238.47	15.5448	126.275	-8.78288	5.85706	21.849	-45.4729	12.3835	8.06184	16.0914	2.66139	10.0985	10.6831
1238.73	0.62187	121.649	-8.95535	4.70163	2.12864	-68.3486	-2.93311	-15.3882	-0.15061	1.82127	3.80507	12.5525
1239	2.92248	114.716	-8.82799	4.12467	5.62263	-67.781	-1.82933	-17.3367	-1.83538	5.00316	0.13091	8.79808
1239.26	6.2146	120.33	-13.4997	1.11068	15.6085	-55.3175	2.314	-4.53651	3.46001	-2.10498	5.62473	2.95759
1239.52	1.2841	115.17	-13.6828	-2.52017	2.7093	-65.202	-13.2117	-10.7572	0.39498	-7.95389	8.0597	4.12393
1239.79	13.3085	109.697	-4.3613	-0.99035	9.84933	-63.1351	-11.1886	-9.29399	6.08087	-0.83703	6.42855	6.20348
1240.05	6.91567	112.3	-5.21242	0.89476	14.8892	-58.5579	-4.81083	-15.9972	-1.8806	-3.31987	3.09127	1.72168
1240.32	-11.5653	100.221	-7.8882	3.36986	-9.98304	-72.5057	-16.8983	-27.7653	-26.5864	-6.8691	0.77713	2.56161
1240.58	-19.0342	106.096	-11.8795	7.15239	-22.9421	-67.9176	-19.7651	-15.1804	-21.1511	1.46727	-0.14847	3.03133
1240.85	-8.44154	105.691	-8.38567	4.58479	-11.7371	-65.9073	-17.6762	-6.60566	-19.8005	0.0665	-2.94528	0.71077
1241.11	-19.8898	101.528	-8.22125	1.19708	-2.21619	-71.2519	-14.7936	-27.2671	-22.7249	-0.52814	-1.55468	0.49953
1241.37	2.08291	123.396	-6.60433	4.7389	17.8197	-49.9852	5.09921	3.64327	7.68678	-3.42003	3.08708	7.41782
1241.64	33.5794	139.117	-9.24016	7.98698	21.8304	-30.4469	18.2054	27.3386	24.0755	6.96228	10.7697	8.48567
1241.9	-22.532	99.4371	-13.5064	1.95097	-11.3598	-75.6451	-26.0888	-16.3593	-22.5516	2.53681	5.13169	1.8627
1242.17	13.5515	116.492	-12.5393	9.09807	4.75997	-47.1816	0.5392	4.56046	-5.37603	5.38646	1.71537	7.13521
1242.43	-28.2359	88.6891	-14.674	1.89995	-18.0368	-76.4337	-19.5952	-13.6479	-20.7201	2.50996	-3.50139	-0.09066
1242.7	1.90794	114.215	-5.91381	1.71173	9.52347	-50.076	-3.03683	-6.16915	11.6635	2.9281	3.68893	8.46081
1242.96	31.8958	120.007	-10.4154	11.8279	31.1067	-38.5445	14.2763	16.1714	16.3024	8.25069	3.44567	8.82719
1243.22	21.4865	111.371	-9.92088	5.19049	10.3569	-49.3495	9.00079	-6.74468	0.6603	7.6521	-0.87676	10.3566
1243.49	5.54359	105.141	-6.28207	1.67018	-1.32277	-52.9193	-2.79331	-6.62708	-11.9692	-5.35065	-1.32979	7.9199
1243.75	4.79791	108.146	-5.71674	1.60685	5.23026	-53.3577	-1.75403	3.65287	-9.21908	1.6514	4.15285	5.73834
1244.02	15.0256	111.005	-7.10179	1.68985	16.4418	-40.819	5.99219	6.65331	8.3119	5.27486	0.49246	10.9599
1244.28	-2.74089	96.8145	-9.61903	0	-2.35557	-55.3155	-14.9277	-16.1735	-2.83584	-4.02088	2.66629	5.85021
1244.55	3.37996	110.365	-7.05949	3.34055	2.68286	-51.0351	-9.422	-12.8568	3.04054	-0.66647	2.6189	4.51623
1244.81	-6.55872	116.89	-11.2207	-0.4709	-0.51261	-55.6294	-15.3698	-21.4511	-13.809	-2.26909	-0.15828	6.09555
1245.07	-0.83627	117.871	-11.2399	-1.74388	4.05949	-50.4995	-11.6718	-21.8271	-10.618	2.49067	2.15597	7.39257
1245.34	14.5805	117.598	-14.4443	1.79518	15.8378	-47.5005	-3.14075	-6.48613	5.41415	3.33939	4.92797	7.80767
1245.6	16.0399	124.383	-9.28836	2.97863	14.4086	-40.4965	-4.60336	5.57667	8.29259	5.17911	1.57283	6.37279
1245.87	5.1547	121.135	-4.38565	-0.66272	3.32539	-45.0392	-14.0265	-4.88894	-1.13371	12.6739	-1.95432	3.35572
1246.13	-15.2837	100.612	-13.2505	-3.45693	-8.81554	-70.2631	-28.6736	-29.5788	-17.077	3.00493	0.09596	2.7177
1246.39	-4.85941	112.093	-9.47661	2.1212	3.04312	-52.2164	-17.6929	-20.5198	-8.59039	-8.60715	2.12082	5.97432
1246.66	27.5211	135.76	-6.9996	3.8602	33.7186	-27.8164	4.89533	2.31953	10.3516	-2.47178	2.66244	5.86702
1246.92	33.985	136.624	-4.90942	1.56524	40.0707	-25.8288	17.7745	7.56367	32.5496	11.3921	6.82683	6.81098
1247.19	23.0096	123.365	-7.8722	4.01096	15.8728	-25.7884	17.7908	4.82936	23.8192	11.6164	5.60873	10.34
1247.45	4.30695	112.831	-12.0577	-3.80118	0.26278	-40.0022	-11.8855	-13.53	-6.8567	11.2098	2.31663	3.8464
1247.72	10.1659	104.568	-6.08413	3.09248	7.87006	-46.8297	-7.57238	-15.0831	-5.95721	6.97222	6.84856	5.95831
1247.98	7.49401	128.301	1.45987	4.91505	15.3125	-40.0507	4.41386	9.34864	10.4536	12.5389	8.84163	5.91016
1248.24	11.5788	121.142	-5.63847	5.81167	15.9161	-39.1867	2.17189	0.00319	15.9602	8.83358	3.09092	5.26949
1248.51	-18.904	88.2426	-8.36825	5.85223	-23.0927	-70.4292	-29.539	-23.484	-32.2737	6.63878	-9.45294	2.72456
1248.77	-6.03418	102.263	-6.42688	7.27983	-14.4593	-68.0887	-27.6216	-14.4535	-21.7959	-5.8353	-5.07566	-7.38596
1249.04	7.39299	108.152	-4.48595	-0.24519	22.489	-40.7124	0.77624	-4.8627	-10.2348	5.291	8.63265	5.67658
1249.3	14.1394	130.162	-5.25449	6.09656	28.489	-22.3912	22.2793	23.3359	22.0459	14.9947	11.7569	6.06399
1249.57	-17.2756	101.294	-10.7447	-0.55049	-14.6224	-62.677	-22.3388	-7.48526	-28.3547	-5.69893	-4.4536	-0.90149
1249.83	-8.1551	124.917	-6.59652	8.66262	6.77805	-32.8153	6.00582	10.4627	4.68817	14.1107	7.89553	4.65438
1250.09	8.15866	123.802	-2.97999	3.76123	14.4157	-24.8128	11.0553	3.06451	4.70283	4.81537	7.09024	6.05109
1250.36	1.36685	112.641	0.71989	-1.1437	2.04958	-37.0541	4.43612	-5.48488	3.89067	-2.0196	-1.84459	10.5343
1250.62	-4.30544	105.963	-4.05669	7.71282	1.89411	-41.9998	-8.13942	-3.02898	-4.80514	6.12813	3.62213	10.2752
1250.89	-1.17788	93.8057	-6.46734	0.81797	-7.53961	-68.0184	-18.5574	-4.5908	-20.6336	2.61726	7.33142	1.5222
1251.15	-13.6388	91.8758	-10.0603	-2.15245	-7.59912	-63.2351	-15.9257	-21.5896	-22.8702	0.84742	3.43262	-1.19803
1251.42	13.7187	118.947	-5.25941	4.04276	20.4996	-25.5305	16.2235	1.12881	12.2728	7.25605	3.65993	4.58401
1251.68	17.532	116.281	-3.31837	5.11465	21.9325	-20.8742	17.8291	13.0208	10.2222	1.32968	7.37081	2.56579
1251.94	3.98258	96.9987	-5.02721	-0.25719	3.61246	-39.7824	-4.17952	-2.70891	-11.0974	-6.83185	4.11669	0.33389
1252.21	8.31959	102.041	-4.82769	-6.71528	-1.82188	-48.3923	-8.2247	-16.2307	-6.46139	-3.26376	2.12749	3.31641
1252.47	10.2024	106.392	-5.14988	-6.72094	-2.73018	-48.3269	-4.23275	-18.638	-7.9044	3.30108	3.09105	3.89557
1252.74	3.13929	96.9335	-6.06054	-3.00567	-8.71084	-51.508	-11.0809	-14.0366	-15.9341	1.29455	-4.98459	4.7534
1253	-5.30723	100.988	-6.0984	-2.97813	-11.5832	-55.4961	-21.2591	-19.3334	-12.8252	-4.14516	-6.63389	5.33663
1253.27	12.1315	124.067	-1.94911	-2.26087	1.88457	-43.1821	-9.47651	-13.5898	-4.6516	0.5646	5.04372	4.03815
1253.53	32.7712	134.181	0.32986	-2.62264	15.8382	-31.3748	12.5492	14.3544	13.7028	4.38173	4.7037	7.40448
1253.79	33.349	128.75	0.49641	3.18564	27.2212	-19.0083	24.2648	22.8269	16.5728	10.7904	8.38415	10.4911
1254.06	1.20502	101.079	-3.57747	-2.2018	0.96553	-41.365	-16.8538	-9.5203	-5.16343	1.31568	5.14958	9.91033
1254.32	-2.10225	106.609	-9.64585	2.3643	-6.68789	-58.6174	-20.8619	-25.3605	-14.2235	-3.68391	-0.3656	7.8473
1254.59	1.40368	114.666	-2.25265	-3.94917	-3.18792	-44.5148	-8.23876	-16.0923	-2.62309	-5.19029	1.41299	1.75668
1254.85	26.0193	129.484	1.23297	7.95551	33.4804	-25.655	15.5002	18.9621	26.1724	7.65529	10.4967	9.45611
1255.12	14.9248	115.936	-13.3128	3.98762	18.9733	-42.1489	3.22541	-3.65504	11.3635	-0.34904	4.60447	7.05839
1255.38	24.918	101.578	-5.46037	7.71249	18.8152	-40.3926	-2.56187	3.92404	9.2637	5.37472	-3.42704	5.67692
1255.64	0.92594	95.2308	-14.3174	-10.5229	-10.1997	-62.5059	-13.0702	-8.54808	-11.8596	4.41441	1.37774	4.72729
1255.91	6.45252	114.979	-7.57482	0.98854	-9.30483	-56.5085	-20.0775	-24.3624	1.26875	5.84368	5.81128	4.30771
1256.17	8.72278	109.709	0.99445	4.12368	18.4473	-46.2311	8.75986	-10.0169	-4.81034	4.17284	7.4231	4.69085
1256.44	0.54719	106.95	-2.52787	1.35776	3.22979	-56.0147	-22.406	-0.68757	-4.79857	-4.19141	1.14251	9.36516
1256.7	12.3484	120.366	-6.09219	5.79111	7.19392	-64.594	-11.4991	-8.92972	-7.9465	-0.26321	8.27363	7.84103
1256.96	0.71848	111.944	-4.23968	1.81865	-0.55597	-49.7388	-2.88631	-2.45822	-16.3643	-0.26962	6.17061	3.34348
1257.23	11.2972	101.499	-3.32127	-0.39069	2.07739	-36.5144	-8.91633	-4.69895	-9.70093	2.33723	1.32632	-1.49365
1257.49	0.787	99.7014	-4.81213	-1.00903	0.44613	-57.068	-15.7264	-9.58053	-14.3542	3.37682	0.73289	1.10811
1257.76	1.65157	98.4199	-0.66382	2.49035	5.56861	-55.5154	-17.4832	-8.56619	-9.72464	-1.91763	3.02185	4.39758
1258.02	-7.2436	84.0987	-5.69254	0.91049	-6.68308	-63.7067	-22.5026	-11.7199	-14.3773	1.00354	3.76447	0.57767
1258.29	5.68086	105.378	-4.87877	3.54752	-4.43345	-54.2469	-8.48295	-0.23425	-11.9617	-1.50001	9.47914	6.87467
1258.55	22.3251	133.497	1.47138	6.29957	14.8583	-33.1698	13.389	21.4589	3.85888	-3.97254	11.6499	6.64927
1258.81	33.819	143.855	1.35621	7.44037	29.4108	-21.6951	27.058	27.4251	23.1077	5.88426	12.1782	9.03208
1259.08	21.4557	124.048	0.37483	6.53443	18.6393	-26.3589	8.73099	15.7737	16.2545	5.61816	10.1289	9.23248
1259.34	19.6509	116.835	1.34483	5.1709	10.0145	-33.0342	2.18578	14.1192	6.5554	-0.56767	9.55586	8.27897
1259.61	33.8568	134.116	-3.22608	1.69866	18.8615	-35.2832	15.4501	11.0083	12.7251	1.60342	6.85725	12.328
1259.87	17.4062	119.298	-7.58265	-4.98822	13.9058	-48.7593	-5.14711	-4.85406	1.72871	-0.53517	-1.01346	3.22694
1260.14	25.7934	119.68	-1.13848	-1.79599	18.2097	-50.4049	-5.66112	-3.76002	-1.42032	6.75549	5.17471	2.13757
1260.4	34.2693	134.065	5.04871	0.96434	29.0044	-33.8682	5.22463	-3.19556	7.2931	17.641	4.63576	7.05868
1260.66	46.7944	129.271	2.33859	0.71506	22.5833	-24.6824	7.55398	16.1061	15.918	6.39018	7.07167	9.54878
1260.93	12.1768	108.222	-3.13627	0.18519	8.18076	-44.0419	-8.53512	-2.67375	-4.5015	-7.48246	9.39692	8.57061
1261.19	0.60496	102.268	-1.26988	2.38953	12.6385	-46.5529	-10.2185	-13.8146	-6.89293	2.55949	4.18578	8.21558
1261.46	17.8628	119.247	-1.87753	9.30628	21.5226	-36.9042	12.2688	5.19521	9.31001	4.11267	9.9896	5.33865
1261.72	5.3758	114.835	-7.09203	10.7768	-8.56283	-52.0749	-2.9595	-9.31014	-5.46987	-2.00993	3.41695	7.16557
1261.99	-10.3785	95.2716	-0.31516	0.99817	6.55978	-60.5455	-14.9503	-30.3545	-28.3539	11.4777	5.92772	0.46661
1262.25	-4.29869	90.5983	-3.22901	2.33438	1.07636	-59.2694	-7.24933	-18.1153	-9.36604	-1.30249	3.07498	1.41524
1262.51	3.04098	94.4612	-2.24094	-2.49088	-16.0928	-74.7558	-29.5152	-23.9026	-26.7537	-9.99431	-3.25176	-2.43731
1262.78	5.96207	109.76	-3.40492	7.51543	9.34184	-39.083	-5.81105	0.88008	0.79931	5.21589	4.34472	9.43111
1263.04	16.2235	136.245	2.30971	3.39817	12.6042	-40.6514	-4.67433	-9.33946	6.71433	-6.01434	4.71409	14.1918
1263.31	34.9306	124.774	-1.43975	9.11879	28.8286	-50.5991	16.6855	8.37852	9.05755	8.37292	8.63728	15.3431
1263.57	-3.4291	122.672	-6.20652	9.06605	2.94091	-60.7555	-2.58332	-5.79883	8.39362	-8.27266	5.38425	9.52266
1263.84	15.1384	143.63	0.01738	0.44933	10.6131	-43.8094	-0.15784	1.34589	5.74833	6.70391	7.97488	7.30683
1264.1	19.2175	121.781	-7.31373	2.32097	5.30089	-39.8589	1.45789	6.8883	-0.15352	0.4301	-2.12115	3.15652
1264.36	15.7094	114.739	-7.5002	3.79704	-4.66316	-38.8571	-2.24034	-16.5714	-2.50455	0.32414	0.22407	1.62753
1264.63	19.5862	114.728	0.38841	2.18284	13.7265	-43.776	-8.4729	-2.70628	4.2294	-0.03729	8.48671	5.00454
1264.89	9.99567	110.531	3.60847	1.82893	15.9198	-42.1377	2.68573	9.69256	-0.20828	5.74777	10.8916	7.9203
1265.16	29.4102	125.561	3.53458	2.59635	34.7896	-21.252	28.2741	13.0935	20.0729	9.83775	12.0022	11.7084
1265.42	36.4945	126.04	-0.52602	4.77142	31.7844	-35.1302	20.3657	2.31178	11.5641	7.14499	13.3462	9.11829
1265.69	18.5919	111.722	2.19874	-2.41528	5.15854	-53.5987	-7.73169	-5.78935	-10.5794	3.49891	11.2046	3.55083
1265.95	-2.55923	96.3336	-0.01889	-7.18642	-11.4851	-63.6274	-15.9416	-15.2093	-16.9246	-2.0428	7.6947	1.0878
1266.21	-2.82468	104.787	-0.48099	1.30854	3.57927	-56.1885	-0.43337	-18.1391	-1.29258	-1.47218	7.02578	5.48845
1266.48	8.16771	113.595	1.3307	3.50594	8.3243	-52.363	1.60877	-7.42698	5.88226	3.81471	5.95857	8.10899
1266.74	5.82194	99.0429	-3.86631	-2.74489	-13.2496	-70.0632	-16.9372	-9.16683	-14.2439	0.63338	3.76716	3.05308
1267.01	0.05209	91.5684	-1.09872	-4.36987	-5.55013	-70.2876	-21.4735	-22.3643	-20.6452	0.31169	-0.24624	0.68844
1267.27	7.34701	99.0116	3.30652	-5.14282	11.6518	-55.6956	-13.4115	-16.8147	-10.3569	7.3264	-3.32491	5.05246
1267.53	22.1413	118.761	-1.10322	-1.59559	4.40548	-40.6349	-4.74497	-1.48391	-3.48147	3.20247	4.94036	10.8518
1267.8	13.1839	117.619	-4.69891	0.6145	3.53797	-44.2293	5.03031	-8.69894	-2.27949	-1.91143	7.26862	9.01682
1268.06	9.24638	116.162	-1.24399	-0.56226	13.5947	-37.6562	6.66529	-13.5782	-4.5744	-0.51205	1.8185	7.34088
1268.33	-0.25098	93.3697	-5.43751	-3.06638	-6.51839	-47.3034	-13.9435	-26.8103	-10.3939	5.05864	-0.90744	3.50655
1268.59	26.9	121.79	-0.25465	5.62817	17.9966	-46.0932	2.60941	-5.63357	13.8363	0.10437	6.45282	4.60433
1268.86	22.4357	108.759	1.88658	1.84324	12.2258	-52.1143	-7.38487	-14.7582	3.97274	0.86039	6.17041	4.10009
1269.12	6.75427	93.9558	-6.52845	6.30245	24.2366	-42.9994	-15.5171	-10.5018	-19.8565	1.33233	2.20212	6.74825
1269.38	31.3991	124.024	2.07766	-0.01362	26.2874	-26.5306	10.9418	24.2435	7.24157	9.72549	5.21227	10.8275
1269.65	-12.2317	109.773	-4.31278	0.00448	-25.3166	-68.3	-11.2309	-29.4863	-5.52734	0.50256	-3.54991	-1.51515
1269.91	2.15041	115.826	1.09733	0.56366	14.399	-36.1046	2.22985	13.4973	4.90555	5.88994	3.34728	7.74845
1270.18	-0.2131	122.589	0.20474	-1.34661	1.08077	-40.6707	-2.5092	4.6535	-8.36855	5.9337	6.28607	5.39099
1270.44	-0.57419	107.823	-3.81705	-0.10642	13.5689	-34.7567	-4.45396	-8.57523	-5.12624	-2.0035	9.99418	6.61576
1270.71	33.1573	138.039	-2.34058	8.45341	29.9137	-11.6729	6.06155	45.9875	18.2655	3.57415	11.1753	12.547
1270.97	9.47541	105.694	-0.74909	-0.67556	1.65165	-59.7558	-18.3235	-1.76217	-0.34961	1.43248	5.8054	10.7516
1271.23	34.3588	113.545	3.13535	-0.42476	17.9339	-35.1637	1.22947	0.47849	10.0855	7.02693	10.1466	8.66377
1271.5	19.5733	114.163	-0.30223	-1.104	13.8912	-28.8069	0.8274	-8.52336	14.5733	4.10402	4.69829	1.27713
1271.76	21.754	118.83	-2.82056	8.65671	10.2463	-40.2379	-0.63239	9.0858	6.85981	0.2509	3.95116	3.41581
1272.03	14.3204	125.54	3.78628	7.41522	0.98163	-45.8585	1.45818	0.17444	-0.29053	-9.54843	0.82405	6.62919
1272.29	18.2063	126.206	1.24363	0.42003	6.60457	-26.397	11.2425	-0.53409	3.55279	5.67696	6.87875	6.29245
1272.56	24.3712	134.849	2.4	0.98892	22.4019	-7.43214	13.371	7.40574	18.3173	6.30925	11.3431	7.82666
1272.82	24.2688	129.219	-2.81417	2.92074	23.0469	-24.2881	6.78598	-11.7329	17.584	1.31699	14.6961	11.6663
1273.08	26.3144	119.886	0.87799	-0.10877	14.9077	-34.7084	0.46282	-17.473	4.35256	4.07474	10.5908	9.32574
1273.35	9.01513	105.973	-1.89028	-2.7301	-5.35152	-45.5504	-17.9814	-19.1845	-13.8988	-1.29972	1.17583	4.99019
1273.61	5.60559	112.81	-4.60853	-2.15511	-8.73239	-38.6049	-20.9114	-10.2481	-8.60066	-3.77322	1.51141	7.99889
1273.88	20.4325	136.019	-1.82113	-0.42953	11.9445	-12.3152	5.45426	5.31162	8.81639	-0.07164	5.7127	9.12147
1274.14	22.0935	125.581	-4.19941	2.13977	20.4165	-14.9687	18.882	7.30792	7.97948	-1.21379	5.67394	7.70813
1274.41	17.3311	114.213	-5.22824	3.26581	10.8814	-25.4999	5.96651	1.87905	1.78268	0.87213	8.38586	9.29163
1274.67	11.5006	123.929	-4.9841	2.14358	1.08864	-21.542	-8.08779	-5.12798	-3.79738	8.19395	10.428	7.15778
1274.93	22.6424	125.392	-1.85441	3.34943	15.3694	-14.7336	3.54797	12.0976	6.86076	9.51098	8.63455	7.93714
1275.2	30.2618	138.061	-0.83183	5.48398	28.8006	-4.98845	20.7082	19.2672	23.9713	2.74996	7.32415	10.0624
1275.46	-15.7466	101.706	-11.9626	3.0877	-20.7307	-43.0956	-23.3675	-27.5882	-16.5305	-3.99804	-0.29106	1.3934
1275.73	-28.4402	72.1178	-18.4605	-3.44491	-31.2374	-56.6613	-47.5376	-41.2944	-32.7229	-7.86329	-4.17892	0.44083
1275.99	-4.4469	76.0606	-9.13506	-3.9063	8.89751	-39.689	-34.3095	-16.2214	-15.188	-2.39839	0.29061	8.39935
1276.26	12.733	120.502	-6.96421	5.37792	25.7929	-7.93987	-1.86982	-0.91453	10.0758	4.35399	6.1603	13.2986
1276.52	8.74004	107.914	-1.38454	-3.06866	6.30129	-26.959	-15.7534	-20.8993	2.37969	6.49399	1.90172	4.11614
1276.78	4.36236	115.055	-6.07574	-3.36326	-6.53789	-32.7576	-10.799	-5.44624	-17.2166	7.68342	-1.1005	10.9692
1277.05	6.57945	110.183	-7.56282	1.01458	9.096	-15.4154	-11.094	-20.0499	-2.49857	9.26892	-0.90647	10.9477
1277.31	-4.14628	105.847	-4.02189	0.5348	15.948	-30.0266	6.61144	-3.14649	2.59208	-4.0344	7.29378	10.5882
1277.58	27.509	127.624	0.65666	8.52918	22.1783	-1.6304	-8.003	-7.6482	-5.33521	-3.11262	1.48658	11.0323
1277.84	-6.23551	103.176	-12.2163	-4.60471	-2.86508	-31.0848	-36.9695	-19.1226	-23.607	-6.57284	-4.87136	2.2139
1278.11	34.0936	133.696	-1.54672	-1.98173	24.0693	-6.8361	11.4101	12.2784	4.28613	1.45488	12.0236	8.7556
1278.37	27.3406	120.883	-8.19635	2.28363	18.1461	-4.5192	7.84595	2.62298	5.91379	10.1376	6.2161	1.85129
1278.63	15.137	119.939	2.06989	-4.41938	20.1782	-13.6254	-7.57812	-9.7946	-1.02642	6.01207	5.06606	8.98133
1278.9	1.62361	104.296	-9.50961	-1.49716	0.08344	-17.1076	-7.14861	-11.419	-14.0176	-2.6496	3.32153	12.2364
1279.16	24.4041	117.912	-5.76698	7.70783	12.0301	0.09105	12.9293	3.85799	5.20584	1.1641	3.01101	15.0632
1279.43	17.4768	123.965	1.69845	-1.75547	6.30918	18.9285	15.044	11.5569	12.3714	7.05053	8.06579	8.91669
1279.69	3.24899	112.638	3.39302	-1.14213	1.52075	-5.05395	-2.05813	-2.97526	1.78782	1.60907	7.96437	8.98947
1279.95	-4.45888	103.794	0.25048	1.61462	-5.92226	-14.9811	-14.875	-9.75945	-9.28585	-0.2442	5.41482	5.76065
1280.22	-3.54088	105.795	-2.57556	2.83438	4.63123	-9.29239	-10.1381	-9.57797	-9.32607	-0.47375	5.57661	8.24115
1280.48	-4.39103	105.578	-4.869	3.50034	-1.69448	-16.7775	-13.2262	-15.4084	-12.6885	2.32303	1.19808	7.58885
1280.75	16.272	124.377	-4.34592	4.28654	7.0496	12.4778	0.63447	-2.53915	-2.12575	14.7067	4.72318	12.7012
1281.01	19.9127	126.631	-2.17415	0.82233	22.99	13.2682	4.91785	-1.14091	4.15349	13.1226	12.5969	15.186
1281.28	7.28925	118.162	-6.35997	2.02324	13.0896	6.00359	-6.8524	-9.03882	4.57628	4.01033	7.16151	10.8123
1281.54	13.6632	121.509	-3.64432	0.69699	16.827	15.414	2.52456	5.69616	12.1881	-0.22858	1.83555	12.8668
1281.8	28.1005	125.803	0.11299	0.33848	28.2894	20.9391	12.8976	5.9304	9.54082	-2.15004	3.76854	15.9592
1282.07	16.2524	115.646	-2.02632	-0.1893	10.9703	7.04825	-2.21763	-5.01049	-7.44032	-2.3941	1.34819	9.67633
1282.33	6.81708	103.488	-1.66538	-2.70687	2.94328	-3.18848	-8.08049	-4.90836	-3.92791	1.34138	1.6874	7.42071
1282.6	26.602	111.068	-0.42856	3.27401	21.7846	11.3092	10.2091	-8.12053	10.7159	5.29143	6.2926	12.2703
1282.86	20.295	111.817	-0.52615	4.06265	13.288	7.01664	4.88986	-10.3686	-3.54894	-0.03444	6.33451	10.7481
1283.13	3.15998	107.315	-0.98751	-0.65961	-3.83908	0.21215	-18.6223	-20.2917	-16.4362	-2.6667	7.1961	9.88114
1283.39	27.4658	136.75	4.44757	0.39447	22.5272	20.3857	-1.05184	-11.5175	-2.15797	9.01977	5.77814	14.4696
1283.65	26.4222	130.7	0.58909	0.8036	14.5631	22.2386	5.63489	0.5451	12.4831	10.3316	8.36449	15.1694
1283.92	19.7697	116.254	0.75824	5.48928	15.6976	8.28469	6.10443	7.05408	14.807	2.76097	8.63305	12.374
1284.18	34.0972	132.97	7.62047	8.97244	28.6587	25.4102	19.5753	14.1711	27.432	2.03388	11.913	20.7032
1284.45	30.6496	116.009	0.32114	0.80182	24.9746	24.1998	13.3026	13.6687	4.82016	4.86216	9.28384	15.1656
1284.71	27.0186	119.772	2.42635	4.32325	7.96195	16.4447	14.2357	1.89169	15.3419	-0.43703	1.32937	18.0838
1284.98	43.167	128.953	6.33881	7.29744	34.4199	15.2893	16.731	11.4123	20.9294	8.35222	4.71977	11.1744
1285.24	13.1348	113.755	0.95902	4.01195	-4.05909	-3.51042	-10.5324	-18.7962	-8.00837	1.6326	2.67773	17.5298
1285.5	15.4945	117.06	4.3085	1.70754	13.3481	1.57352	-6.28253	5.0279	5.91475	9.74673	13.3782	14.0213
1285.77	38.5173	124.944	11.6352	10.5738	24.4126	24.9074	17.1026	10.3827	24.5522	16.5462	17.4597	16.9759
1286.03	33.1026	127.852	7.5388	2.3548	26.3486	18.0887	13.2776	24.9378	14.8563	1.03998	6.80462	20.4244
1286.3	22.1078	117.31	-4.71974	-6.85029	15.0512	4.55007	2.67852	7.39974	10.9288	5.713	3.83938	11.8188
1286.56	16.4663	95.1453	-2.64567	-4.43524	-5.85729	1.17499	-12.6745	-31.028	-25.4707	0.33515	3.20884	14.6813
1286.83	-9.07284	79.1173	-1.5303	4.32739	-27.3792	-18.3614	-38.9136	-45.9254	-34.526	-0.98852	1.37815	10.0391
1287.09	21.538	108.695	5.52875	3.11887	-6.04505	1.95546	-7.08602	-0.11084	-4.90334	12.779	4.64707	15.9543
1287.35	6.22916	109.413	4.4637	2.30648	8.36027	-17.5209	-3.37577	-16.1497	0.69131	6.90531	7.21156	11.4608
1287.62	33.4243	128.826	2.44624	3.44085	26.6465	26.0757	28.6922	16.1599	21.8935	12.6103	14.0831	16.4947
1287.88	29.142	131.579	-0.24973	11.1177	23.4669	22.2372	13.7831	13.2303	12.0167	11.219	11.7274	15.9666
1288.15	22.3914	106.789	-2.20015	0.51379	11.1725	-5.65216	-3.89663	-24.9064	-6.41701	8.83747	7.63472	9.09417
1288.41	26.2542	122.538	-8.53163	1.95822	17.0083	1.41554	13.7995	-7.98705	11.7669	8.33217	6.3123	13.0276
1288.67	31.5876	130.544	-0.68199	4.97662	23.1945	17.1724	13.3008	7.39597	18.0242	5.29782	6.89016	12.7748
1288.94	18.1487	111.624	8.20686	6.91043	10.8183	2.08751	7.32684	9.73258	0.38663	3.53001	8.80306	17.7373
1289.2	11.8748	112.363	9.04385	4.00808	12.9033	-1.07326	11.9314	-4.97191	2.37199	3.33103	9.64536	16.0111
1289.47	22.3159	118.538	4.98763	-0.28628	16.7318	-0.73395	11.6788	-1.30314	8.7334	2.48174	7.34579	11.2408
1289.73	23.3007	122.676	4.09275	-2.2341	3.08615	-1.75543	7.5235	5.38675	-2.06155	8.14099	8.87308	18.5526
1290	18.6154	120.306	6.16199	-3.20009	0.94146	-2.35443	1.36768	-2.82283	-10.2959	10.2242	8.8535	18.3834
1290.26	16.1361	107.907	3.95297	6.44832	6.82367	-17.143	-2.80604	-11.3782	-9.32774	3.86113	3.48363	10.3193
1290.52	24.4742	103.58	2.15414	13.696	13.1381	-20.0082	0.12669	-2.38834	1.17279	2.4796	4.2456	13.5041
1290.79	40.5317	111.289	6.5935	10.987	24.2421	-3.59242	12.242	10.78	14.0033	1.75895	10.0147	19.0694
1291.05	29.4027	117.611	11.1902	4.78289	18.5396	-1.16404	15.7809	3.60056	5.06791	7.36528	9.82294	16.664
1291.32	4.8471	109.647	6.88054	0.26525	4.48283	-13.0838	-1.32145	-11.1662	-15.9714	16.1231	5.6993	17.4087
1291.58	4.66242	89.4237	-3.14266	4.29289	-1.48659	-26.9423	-14.6548	-20.6279	-22.2837	6.62571	3.61718	16.5531
1291.85	5.87292	79.9406	-4.92249	-1.05685	-15.365	-36.2526	-20.686	-29.8132	-26.4938	3.34224	5.05537	7.52678
1292.11	13.5443	100.868	-0.67337	3.81618	-6.54311	-22.5186	-10.6578	-28.2958	-16.6849	0.59664	7.17598	16.4224
1292.37	35.4254	138.708	5.14084	12.7176	23.8046	13.5818	17.498	1.38127	31.8307	-0.44212	7.85564	27.9378
1292.64	25.1183	112.196	4.07669	5.17851	8.93173	-1.0237	12.4965	11.771	14.2494	0.74379	5.64932	26.0844
1292.9	19.7427	112.413	9.05696	-0.43307	1.59697	-10.957	-1.98773	1.67022	-5.12451	1.30778	3.43504	18.4734
1293.17	33.9403	135.901	12.289	13.3544	8.45421	8.02215	15.598	11.3371	12.1828	8.66799	7.16966	19.5251
1293.43	37.2166	142.998	14.4009	5.6487	21.1227	5.54961	30.7801	18.2361	21.2304	2.55702	6.11332	20.5526
1293.7	29.0954	144.903	12.9877	9.42286	37.328	17.4212	27.9329	13.4322	30.0354	7.95918	13.7323	27.6123
1293.96	18.453	107.748	9.43753	3.88296	11.7534	-6.04847	-6.49246	1.0937	-0.37897	-1.18592	13.0081	22.9091
1294.22	40.8052	135.62	14.8041	8.85795	41.0765	18.1734	22.2993	34.1233	24.7801	4.27465	6.6388	16.4691
1294.49	32.82	121.995	13.9445	2.40317	22.1358	-8.11587	8.49008	10.745	-0.9547	16.7395	11.2672	20.0574
1294.75	28.9955	122.023	15.208	-8.01855	9.45041	-12.0238	14.1874	-15.0982	6.71324	1.99542	10.2844	16.2765
1295.02	46.0807	140.276	11.0165	4.59199	29.2719	-0.24682	13.2792	14.2686	18.5203	14.0999	4.85784	20.1572
1295.28	3.04998	99.5521	29.5997	-3.19433	-2.85647	-26.8424	-23.9906	-21.8574	-26.1358	-0.36433	4.88855	15.504
1295.55	21.172	137.155	24.7933	0.54257	24.1053	1.78015	2.78299	20.9695	22.2716	5.35449	7.66744	29.1137
1295.81	16.9724	108.215	19.8488	4.47939	18.2371	-2.47919	4.24301	4.65482	-3.95609	5.00021	7.40608	18.2271
1296.07	5.02159	91.8156	15.8845	-5.06319	-16.3493	-18.9038	-18.4166	-23.6641	-12.6842	14.4362	4.36726	19.4466
1296.34	2.46506	104.947	20.6088	1.35662	-3.07886	-27.5869	-8.47312	-23.9402	-5.88713	17.5704	0.10023	9.34933
1296.6	5.22383	110.806	13.3335	1.69932	-3.55674	-32.5085	-7.49321	-17.5267	-11.7767	8.97241	8.28692	10.5624
1296.87	16.8623	102.099	20.0271	1.01895	5.49335	-24.3808	-1.61309	-7.89648	-2.48237	5.33034	6.45687	21.1455
1297.13	25.3019	116.218	26.545	1.6212	12.3149	-2.91007	3.24455	-11.9786	4.39327	10.5092	4.93908	26.0615
1297.4	20.0676	113.894	28.6174	-1.43042	2.70694	-13.2011	-3.02451	-7.48007	-5.29005	7.95535	5.53126	22.4095
1297.66	35.3108	128.168	22.6345	9.55963	8.92165	-6.45647	11.6859	5.17384	-11.4779	-2.05184	11.3895	28.1413
1297.92	17.7402	116.995	17.6359	5.84926	9.27781	-14.7486	-7.6872	-13.2986	-7.10333	-3.953	8.83039	21.6593
1298.19	30.4321	121.778	30.2009	9.15771	36.2074	3.20794	3.56253	0.84696	13.54	5.2552	11.2551	21.7207
1298.45	40.038	136.268	37.6506	8.1936	44.2473	20.2924	10.9547	16.1565	13.6435	6.1947	11.7641	23.7734
1298.72	48.8888	155.788	38.7539	5.82186	37.624	24.4322	28.8895	33.1808	35.1289	10.3654	14.263	34.3146
1298.98	48.0831	145.313	34.2462	6.12736	27.6034	17.7969	28.5306	28.0795	31.6144	10.657	8.81791	30.708
1299.24	58.1139	131.804	35.8988	10.923	29.6454	22.053	22.622	13.5069	13.5862	10.5087	9.5486	29.5853
1299.51	53.0491	122.436	42.3686	9.09371	25.4229	12.9051	11.0131	11.35	2.41501	9.56871	12.8831	27.3325
1299.77	46.3402	125.355	48.646	12.2218	23.5627	11.7479	10.8882	19.4618	13.0069	12.3035	15.9168	26.0709
1300.04	44.5038	139.027	53.9221	18.1244	32.2853	16.5193	15.2328	25.4974	23.9327	19.5746	15.9117	35.3378
1300.3	33.5079	143.97	49.3408	12.7065	34.5996	5.85285	10.8894	26.1841	11.1104	16.6839	9.6293	37.9115
1300.57	46.6583	153.607	46.3144	12.8108	45.5079	20.1399	32.9416	32.3523	20.9063	8.17875	12.887	37.3481
1300.83	43.5122	151.534	47.683	13.8077	44.7832	27.6487	34.6139	32.9805	26.7885	4.26076	15.177	34.5797
1301.09	35.6445	141.665	46.912	13.8755	35.7628	23.7964	21.8156	26.9705	21.5819	5.56979	17.1182	39.0217
1301.36	40.3896	126.967	52.5176	11.5151	36.9388	22.3498	14.9101	20.6955	23.823	2.69067	15.305	40.6565
1301.62	41.4882	134.237	46.9805	7.59846	25.4258	19.442	15.0086	35.8847	21.3313	9.15335	10.5838	31.7902
1301.89	36.5967	126.013	47.7105	5.91444	18.2722	5.97174	14.4179	15.1856	10.7352	10.4933	13.8116	26.7167
1302.15	42.0791	124.409	43.5821	8.7891	24.2578	10.0431	8.58131	23.9868	3.47867	5.77605	7.43232	27.9846
1302.42	41.0871	140.802	46.4227	12.369	19.4184	19.2765	16.8385	12.4011	8.66877	9.3765	6.93343	38.4848
1302.68	56.065	130.465	52.8299	10.0997	29.6358	16.212	18.6929	1.5455	15.8735	17.3116	9.58031	34.8836
1302.94	47.3525	127.827	49.7553	16.9356	24.055	11.1419	11.1776	17.7704	8.50269	16.0158	4.1715	35.7035
1303.21	9.0144	105.996	51.9569	11.0492	16.853	-2.56505	-10.9301	6.05085	-7.28849	8.62841	7.66194	32.7975
1303.47	56.2666	137.996	52.4817	8.99463	54.3232	44.5246	29.4396	42.62	35.9636	8.19199	5.80143	43.832
[truncated: 1,879 more rows]
