# Supplementary material for: Chirality-dependent electrical transport properties of carbon nanotubes obtained by experimental measurement
Source: Nat Commun. 2023 Mar 25;14:1672. doi: 10.1038/s41467-023-37443-7 (PMC10039901; doi:10.1038/s41467-023-37443-7)
Supplement: Supplementary file 3 — Source Data [file 41467_2023_37443_MOESM3_ESM.zip › 7. Source Data/Figure S3/Length statistics of 11 SWCNTs.xlsx]

## Sheet: Sheet1
	7，3	6，5	9，2	8， 4	7，6	11，1	10，3	9，1	7， 5	10，2	9， 4
1	239.5	65.6	49.5575	70.1	56.6648	68.2	53.73	52.6233	72.3	61.19	68.7
2	195.5	73.3	55.1236	72.8	66.7189	73	55.47	67.9978	81.7	76.49	84.6
3	223.6	76.7	60.4885	85.1	68.7309	73.1	67.83	70.7965	87.6	77.47	85.1
4	229.6	84.1	63.3223	90.3	78.6168	75	70.97	76.925	91.9	82.58	92.9
5	148.2	84.2	69.0265	94.2	82.3342	91.3	71.15	80.7398	93.9	83.86	99.6
6	411.8	86.3	71.6104	97.5	91.1118	94.8	71.43	82.9596	105.5	84.09	102.4
7	309.8	88.8	80.6039	100.7	92.0524	101	73.07	87.3196	106	84.14	111.4
8	205.4	102.2	81.3582	100.9	99.6509	104.8	73.4	90.1266	106.2	84.14	114.2
9	336.1	113.4	84.1406	107.1	100.184	105.4	73.67	92.6122	119.1	85.53	115.5
10	283.9	113.7	86.7798	108.5	112.009	107.2	74.53	99.6352	120.3	93.47	118.6
11	239.1	115.3	90.2655	118.1	116.465	114.7	74.73	99.6823	121.1	97.52	125.6
12	307.2	119.4	96.9582	123.1	116.559	120.8	75.31	111.561	121.9	99.27	136.8
13	351.8	119.9	99.2729	123.6	118.306	121.5	77.29	111.561	125.8	101.61	136.9
14	260.5	121.6	104.784	123.8	118.795	122.5	77.6	112.636	126.8	104.59	138.5
15	526.9	124.2	108.442	124.2	119.216	122.9	78.45	114.84	127.5	104.99	138.5
16	334.1	129.2	110.247	125.5	119.649	123.1	79.64	115.044	128.4	105.98	138.9
17	283	129.6	110.885	125.5	126.05	126.4	79.65	116.344	130.8	106.7	143.2
18	150.3	132.2	111.448	125.8	130.266	126.5	79.9	117.829	131.5	108.16	143.8
19	243.7	132.7	113.413	128.1	132.661	126.7	81.52	119.321	132	108.37	145.7
20	269.2	135	115.493	128.1	133.038	127.3	82.94	121.764	132.7	108.77	148.3
21	159.4	135.4	117.189	128.2	133.696	130.2	83.64	122.751	133.6	110.14	149.3
22	140.9	135.7	121.906	130.4	134.943	130.3	89.79	122.751	137.5	112.28	150.7
23	131.6	141.1	122.878	132.7	137.154	131.5	90.77	128.218	143	113.38	151.7
24	97.2	141.9	123.133	138.3	139.419	133.6	99.72	131.891	146.3	113.45	153.3
25	225.5	143.9	123.247	141	139.689	138.6	104.52	132.755	152.5	115.6	154.6
26	265.4	144.6	127.875	141.3	142.673	140.1	108.6	137.758	152.6	116.09	156.4
27	155.8	146.7	129.639	142.4	142.695	143.4	110.6	138.053	153.1	119.1	158.7
28	171.6	150	138.155	143.3	146.208	145.2	115.85	140.672	154.3	120.9	164.5
29	293.3	153.2	139.115	143.8	146.39	145.3	116.67	144.06	155.3	121.59	166.1
30	233.6	153.9	144.679	144.3	146.55	146.4	120.16	146.09	155.3	123.39	166.7
31	198	154.4	152.254	145.5	148.978	147.5	120.24	146.433	156.6	124.86	166.8
32	206.9	154.8	155.4	145.8	150.609	148.4	120.26	151.976	158.3	125.75	166.8
33	258.4	155.4	158.948	146	151.283	153.5	120.57	153.156	158.9	125.85	167.5
34	254.8	155.9	161.227	146.2	153.044	157.1	121.18	153.503	159.2	127.67	168.9
35	307.9	155.9	168.625	147.7	153.156	158.7	121.21	154.216	160.3	130.03	169.3
36	363	156.4	173.46	147.9	154.216	158.9	121.5	160.36	160.7	130.03	171.6
37	218.5	157	174.316	150.5	156.254	159.1	121.78	161.567	161.6	130.09	171.7
38	224.6	158.6	177.389	150.5	156.715	163.1	122.09	162.697	162.1	130.26	174.2
39	511.6	162.5	181.345	150.8	157.234	164.3	122.46	162.697	163.2	130.74	174.4
40	175.9	165.2	187.419	151.9	159.184	165.1	122.6	163.178	165.5	134.43	174.4
41	177.5	165.2	187.994	152.9	160.135	166.4	122.76	163.446	167.7	136.11	175.1
42	522.9	168	190.008	153.1	161.149	171.1	122.76	163.877	167.7	139.04	178.8
43	262.7	168.1	191.232	153.9	161.528	171.1	123.07	165.323	168.7	139.6	180.2
44	262.4	169.9	200.782	156.7	162.841	172.1	125.1	166.372	169.8	142.2	182.6
45	141.5	172.9	201.156	157.1	165.919	177	125.65	167.806	174.4	142.77	183.2
46	306.6	173.1	201.311	158.3	167.31	177.9	125.87	169.209	174.4	142.81	184.7
47	302	174.6	202.892	158.4	167.395	178.1	126.09	172.619	178.2	143.39	185.8
48	195.4	176.6	203.378	159.7	167.955	179.1	126.18	177.309	178.2	150.38	186.6
49	216	178.1	204.27	160.4	168.876	180.8	126.49	188.177	178.8	152.39	187.5
50	174.5	179.3	205.493	160.5	170.372	181.5	127.04	191.036	180.1	152.79	190.1
51	274.7	179.5	208.489	161.3	172.872	181.5	127.55	193.658	182.4	153.11	191.3
52	145.5	181.2	211.717	168.5	174.181	181.6	127.79	194.763	182.6	157.31	191.9
53	344.3	182	214.072	169.1	176.362	182.5	127.9	196.874	182.6	160.09	192.2
54	154.5	188.6	215.21	170.7	179.076	185.1	128.18	201.801	184.3	162.97	192.5
55	180.4	189.2	215.929	171.3	182.739	185.1	128.53	201.871	186	165.23	197.1
56	143.6	192.6	217.346	172	185.199	185.9	129.05	202.189	186.4	165.33	197.3
57	269	193.7	220.452	172.3	185.461	186.3	129.25	203.263	186.8	167.76	198.3
58	246.5	194.2	220.849	173.2	187.26	187.4	129.43	203.609	188.2	169.67	202.1
59	376.6	196.6	223.163	173.5	188.019	188.2	136.07	205.493	191.3	174.14	204.8
60	294.6	200.1	223.269	174.8	188.809	188.5	140.97	205.835	191.8	176.44	205.6
61	256.4	200.6	223.353	176.3	189.513	188.8	144.69	209.059	192.7	179.42	205.8
62	337.4	200.8	226.12	177.7	192.88	189.3	144.74	209.179	192.8	180.64	206.9
63	166.5	202.5	228.49	177.9	193.148	189.5	167.11	209.755	194.8	181.77	207.3
64	160.3	203.2	228.757	179.1	193.731	190.3	170.01	210.448	195.9	183.05	208.4
65	194.8	203.5	231.919	180.1	194.28	198.3	170.08	211.095	196.2	184.65	208.9
66	220.9	208.7	234.785	181.8	194.505	198.4	171.35	211.206	196.3	185.09	209.1
67	102.8	208.8	235.338	182.3	194.69	201.3	171.35	212.065	198	185.97	209.2
68	371.2	210.6	239.854	183.3	194.988	202.9	171.55	212.065	199.9	186.07	211.3
69	184.3	210.8	240.819	186.7	194.988	203.2	172.64	212.286	202.3	187.09	212.3
70	294.8	211.6	241.708	190.6	195.493	203.8	172.79	212.338	203.5	192.75	213.1
71	170	213.3	241.863	191.6	197.168	204.6	173.2	212.574	205.6	192.98	213.3
72	274.9	214.4	246.043	192.1	199.773	210.3	173.22	213.126	206.5	193.44	214.3
73	110.4	214.5	247.914	192.6	199.875	212.1	173.69	213.126	208.7	193.96	215.3
74	200.8	214.6	247.914	193.5	200.305	214.2	175.06	213.17	209.2	195.54	215.6
75	360	215.3	256.069	194.9	202.266	214.2	175.07	214.269	211.4	197.24	216.6
76	249.7	215.4	256.301	195.2	202.73	214.9	175.84	214.298	212	202.05	218.8
77	157.3	215.6	261.234	196.1	202.869	217.2	176.11	214.765	213.6	203.74	220.9
78	287.5	215.9	267.046	196.4	203.609	218.3	176.61	215.784	216	204.48	221.6
79	220.8	219.4	268.327	196.9	204.461	218.7	177.92	217.778	221.6	207.51	222.9
80	256.9	220.9	270.339	197.5	205.744	218.7	182.83	219.048	222.6	208.18	224.5
81	225.7	221.3	270.478	198.2	209.927	219	183.28	219.105	225.1	209.33	224.7
82	182.2	222.8	273.467	199.9	210.389	219.2	188.8	219.883	225.5	211.02	225.4
83	185	224.9	276.469	200.2	211.117	219.5	189.09	248.204	226.4	211.96	225.5
84	248.6	225.8	277.741	202.6	211.591	221.6	191.41	255.309	226.8	217.32	226
85	193.7	226.1	277.938	203.5	212.19	222.8	215.5	257.277	227.8	220.25	227.1
86	257.4	227	279.915	205.6	214.452	222.8	220.75	257.66	228.2	221.88	227.1
87	111.8	227.4	280.859	206.6	215.275	224.4	221.5	258.098	231	223.53	229.1
88	182.3	227.4	281.505	208.2	215.929	225.3	221.95	258.68	231.6	225.24	229.5
89	184.8	230.4	286.058	209.3	216.089	225.6	222.33	258.988	233.7	225.68	230.9
90	248.4	230.6	286.228	212.7	217.015	226.6	222.8	259.641	233.7	232.43	232.8
91	141.6	231.2	289.925	216.7	218.281	226.8	223.07	260.129	234.4	238.58	233.8
92	204.9	233.1	297.245	221.6	219.769	226.9	224.07	260.73	235.8	239.64	237.1
93	245.4	233.5	303.817	225	223.353	227.4	224.64	261.3	237.7	240.47	238.4
94	317.5	233.7	305.149	225.8	223.885	229.1	224.94	261.57	238.3	244.95	239.5
95	149.9	237.5	307.007	227.3	225.62	231.8	225.04	262.628	241	245.39	247
96	142.7	239.3	310.199	227.4	225.884	232	225.36	263.2	241.2	246.64	247.2
97	326	239.5	311.826	231.8	227.521	232.8	225.36	263.675	243.5	248.88	247.4
98	196.8	243.3	315.124	231.8	227.852	235	225.39	265.333	244.6	257.6	250.4
99	262.6	245.4	315.829	232.6	229.092	235.3	225.41	265.487	246.6	259	251.8
100	196.8	246.4	316.478	233.9	230.088	238.1	225.59	265.87	247.4	262.02	252.3
101	169.2	249.6	319.075	234.1	231.053	238.1	227.57	268.023	248.9	264.75	252.3
102	233.8	250.2	322.503	235.6	235.285	238.9	228.13	268.123	255.5	264.87	253.7
103	254	251.8	325.827	235.6	235.638	239.4	228.28	268.706	256.3	265.75	253.9
104	257.1	254.2	327.142	235.9	235.937	242.1	235.41	269.009	257.3	266.24	254.6
105	234	255.8	327.548	236.6	237.043	242.5	246.1	269.12	261.5	273.42	255.2
106	197.2	256.3	327.969	237.8	237.59	243.9	270.85	269.242	262.1	276.11	256.4
107	324.2	257.3	328.007	243.1	238.459	246.9	272.66	269.887	263.1	282.7	256.9
108	274.1	257.9	328.699	244.1	239.926	248	273.01	269.922	268.6	287.89	257.5
109	262.8	259.3	332.602	246.1	243.001	249.5	273.5	274.342	270.2	299.43	263.5
110	150.3	264.1	333.946	246.8	247.516	251.6	273.53	279.915	270.9	303.15	265.2
111	284.3	268.7	339.122	247.1	249.834	252	276.08	300.885	271.2	306.25	266.2
112	182.7	272.7	347.178	247.2	250.266	252.1	277.56	305.596	271.5	312.28	266.3
113	180.9	272.8	349.036	247.9	253.413	253.4	278.44	307.379	277.4	313.7	266.9
114	304.8	273.1	358.432	248.1	253.592	254.9	278.8	307.883	277.4	319.43	268.7
115	65.9	275	364.593	248.5	255.414	255.6	279.68	308.29	281.5	324.88	269.7
116	402	275.1	364.692	254.6	255.959	255.9	279.92	308.945	281.7	326.42	270.4
117	143.3	275.2	369.199	254.9	256.637	255.9	281.07	308.945	283.6	329.39	272.1
118	96.8	276.9	371.681	256.5	256.906	256.1	321.52	309.78	283.6	336.11	275.2
119	152.8	280.4	372.145	256.6	259.254	256.3	321.84	310.946	284.2	347.4	275.6
120	134.9	284.2	373.048	257.6	259.785	257.5	321.89	312.734	286.3	351.65	276.1
121	193.1	286.1	374.159	262	263.455	257.5	322.73	315.824	291.5	352.74	276.1
122	373.7	289.6	375.663	262.4	266.975	258.2	325.1	316.834	293.1	356.8	276.3
123	282.4	294.4	380.461	263.9	267.186	258.7	326.12	318.761	296.7	357.37	277.1
124	333	300.4	380.461	266.1	267.421	263.2	326.15	330.879	299.2	358.18	280.1
125	169.6	302	391.966	266.1	269.916	264.1	326.31	334.293	299.2	360.93	280.3
126	174.8	311.6	392.09	270.5	270.82	264.5	328.12	341.097	301.5	363.17	283
127	236.7	314.7	394.071	270.8	275.856	265	329.15	347.773	307.2	363.75	283.2
128	284.5	317.2	395.764	274.3	275.856	275.2	329.2	352.963	308.3	375.41	286.4
129	151.1	319.6	400.035	283.6	278.389	275.2	372.2	353.934	309.2	387.18	288.1
130	209.3	320.2	406.56	288.7	279.427	277.9	372.98	354.553	309.5	395.2	289.1
131	299.3	325.5	421.332	288.9	285.401	279	374.48	354.875	309.9	399.24	298.4
132	275.3	327.5	424.871	306.8	285.62	282.7	375.22	355.029	315.7	411.21	303.4
133	284.4	328.2	427.297	311.4	286.19	283.7	379.98	355.558	316.1	411.38	305.1
134	207.9	330.8	433.166	312.9	288.582	289.4	421.72	355.928	317.2	418.66	305.3
135	236.9	333	440.903	313.9	290.271	290.8	422.65	359.379	318.2	421.42	307.5
136	193.6	337.5	444.004	322.3	293.965	300	427.03	362.793	321.4	424.07	309.5
137	211.2	338.4	446.762	327.4	295.167	301	427.4	363.263	323.3	435.2	313.4
138	307	340.5	459.513	332.1	295.406	301.8	428.1	363.574	323.8	443.92	315.8
139	244.7	348.2	465.406	339.7	296.041	305.7	471.43	364.189	328.2	447.32	322.1
140	248	353.4	474.854	357.6	303.239	306.9	479	366.867	328.3	459.23	323.2
141	271.9	356.9	476.629	361.7	318.584	313.4	479.07	368.312	331.2	459.98	332.7
142	326.3	358.7	483.445	364.5	327.83	316.7	479.92	368.626	340.6	474.74	333.1
143	412.6	360.1	491.351	364.7	328.599	321.1	528.95	369.102	352.4	496.29	340.1
144	318.1	366.3	505.117	390.3	329.322	325.5	529.56	369.556	369.1	506.69	341.9
145	166.3	369.4	519.535	393.8	337.195	343.9	556.77	403.544	376.4	534.06	344.5
146	143.1	390.8	530.28	420.3	345.369	353	576.43	403.699	406.7	552.21	365.2
147	253.7	410.6	532.399	453.1	372.069	361.4	576.57	405.325	421.5	594.5	395.1
148	169.2	450.2	630.27	486.8	376.709	365.4	625.64	416.772	431.3	684.35	431.7
149	369.4	453.5	682.307	543.2	376.709	424.6	668.26	416.877	448.2	720.22	442.5
150	236	456.2	724.058	574.5	385.845	443.4	679.49	453.336	530.9	756.05	460.5
									6，5	222.417	81.1821
									7，6	206.073	67.6531
									9，1	231.353	90.5937
									9，2	269.634	130.748
									10，2	238.059	136.294
									10，3	218.24	136.595
									7，3	238.695	81.8406
									7， 5	222.612	79.7312
									8， 4	210.61	86.3975
									9， 4	223.071	70.3823
									11，1	210.028	68.4962
