# Supplementary material for: Chirality-dependent electrical transport properties of carbon nanotubes obtained by experimental measurement
Source: Nat Commun. 2023 Mar 25;14:1672. doi: 10.1038/s41467-023-37443-7 (PMC10039901; doi:10.1038/s41467-023-37443-7)
Supplement: Supplementary file 3 — Source Data [file 41467_2023_37443_MOESM3_ESM.zip › 7. Source Data/Figure S4/transfer curve of 10 tubes per um.xlsx]

## Sheet: Sheet1
GateV	sample 1	sample 2	sample 3	sample 4	sample 5	sample 6	sample 7	sample 8	sample 9	sample 10	sample 11	sample 12	sample 13
-3	3.71035e-12	6.0892e-11	1.88919e-10	9.93593e-11	2.49783e-12	1.7225e-11	1.20038e-11	7.89643e-11	1.86442e-13	7.54828e-13	1.00235e-13	2.66135e-13	3.01808e-13
-2.97	2.56852e-12	1.83294e-10	1.70032e-10	7.1824e-11	2.24568e-12	1.31411e-11	1.39891e-11	6.10582e-11	1.20202e-13	6.02471e-13	1.05593e-13	2.55612e-13	3.02877e-13
-2.94	2.93443e-12	1.48953e-10	1.63033e-10	5.64427e-11	2.02703e-12	1.29192e-11	1.41924e-11	6.67974e-11	2.12388e-13	6.42553e-13	9.50293e-14	2.3564e-13	3.03891e-13
-2.91	2.61731e-12	1.27742e-10	1.368e-10	4.47996e-11	1.83538e-12	1.56274e-11	1.50242e-11	5.89163e-11	2.32199e-13	6.63242e-13	2.07586e-14	2.21777e-13	2.71716e-13
-2.88	2.36393e-12	6.71408e-11	1.05189e-10	6.13672e-11	1.65701e-12	1.3721e-11	2.156e-11	5.00804e-11	1.52676e-13	5.34516e-13	2.3604e-14	1.92619e-13	2.72927e-13
-2.85	2.01479e-12	7.87178e-11	8.98086e-11	8.06755e-11	1.51636e-12	1.36794e-11	1.8726e-11	3.90606e-11	1.72523e-13	4.72736e-13	5.65868e-15	1.90495e-13	2.46356e-13
-2.82	2.10888e-12	1.0598e-10	1.06646e-10	8.22059e-11	1.38732e-12	1.24266e-11	2.22386e-11	7.46002e-11	1.88944e-13	5.18483e-13	5.5666e-15	1.69772e-13	2.13929e-13
-2.79	1.89062e-12	8.23701e-11	9.39927e-11	9.36305e-11	1.51919e-12	1.24805e-11	2.01282e-11	6.76599e-11	2.16984e-13	4.32816e-13	2.03651e-14	1.81798e-13	2.10206e-13
-2.76	2.59196e-12	6.31136e-11	9.87405e-11	6.54444e-11	1.61522e-12	1.16663e-11	1.08765e-11	4.78938e-11	1.69819e-13	3.98934e-13	1.68487e-14	1.55344e-13	1.97019e-13
-2.73	2.14893e-12	1.09601e-10	8.24328e-11	6.83449e-11	1.73814e-12	1.83081e-11	1.85432e-11	9.20572e-11	1.54311e-13	3.98979e-13	1.50678e-14	1.5152e-13	1.84135e-13
-2.7	2.362e-12	1.05893e-10	7.67852e-11	1.02045e-10	1.50695e-12	1.87034e-11	1.26928e-11	6.50798e-11	1.4633e-13	2.03085e-13	7.77257e-15	1.34418e-13	1.88291e-13
-2.67	2.00776e-12	8.78191e-11	1.17405e-10	1.01518e-10	1.44947e-12	1.80514e-11	2.69692e-11	4.17779e-11	1.60219e-13	2.42279e-13	1.48811e-14	8.5631e-14	1.82132e-13
-2.64	8.83039e-13	7.38422e-11	8.81006e-11	9.87255e-11	1.6433e-12	1.95109e-11	2.96635e-11	1.28052e-10	1.19804e-13	2.34989e-13	2.31449e-14	1.28935e-13	1.59506e-13
-2.61	8.7746e-13	6.78647e-11	6.40383e-11	6.20744e-11	5.57443e-12	2.14845e-11	2.70639e-11	7.17159e-11	1.0538e-13	2.18598e-13	1.19379e-15	1.26231e-13	1.54885e-13
-2.58	7.95412e-13	4.68572e-11	5.45778e-11	5.6587e-11	1.28994e-12	1.92772e-11	1.84646e-11	1.0817e-10	1.50209e-13	2.13907e-13	2.83615e-14	1.03984e-13	1.45179e-13
-2.55	7.4713e-13	6.19776e-11	5.10832e-11	5.24233e-11	7.83519e-13	1.64787e-11	1.38657e-11	6.32094e-11	1.73219e-13	2.47385e-13	1.95276e-14	1.11182e-13	1.49276e-13
-2.52	7.77502e-13	5.59579e-11	9.621e-11	6.26093e-11	7.39527e-13	1.78875e-11	1.58965e-11	6.16115e-11	2.00638e-13	1.99957e-13	9.4324e-15	1.15924e-13	1.38535e-13
-2.49	7.83792e-13	7.01894e-11	7.20044e-11	4.75109e-11	6.79552e-13	1.68042e-11	1.3726e-11	1.30043e-10	1.11253e-13	2.13624e-13	3.22695e-15	8.23721e-14	1.32451e-13
-2.46	5.49775e-13	6.10986e-11	5.79608e-11	4.75468e-11	6.31437e-13	1.22049e-11	1.03822e-11	1.09708e-10	7.92627e-14	1.96169e-13	1.33222e-14	8.18677e-14	9.58469e-14
-2.43	4.24747e-13	7.85508e-11	1.08277e-10	7.67863e-11	1.02063e-12	1.39084e-11	8.73259e-12	1.01935e-10	2.69058e-13	1.65087e-13	1.6097e-14	8.13329e-14	1.23305e-13
-2.4	3.15282e-13	5.36448e-11	9.37079e-11	5.58179e-11	1.27873e-12	1.22926e-11	9.87835e-12	8.08105e-11	1.03524e-13	1.66388e-13	3.1656e-14	8.00314e-14	1.07939e-13
-2.37	2.66351e-13	3.38462e-11	7.62771e-11	5.77344e-11	1.71e-12	1.13949e-11	9.68223e-12	8.92774e-11	1.04336e-13	1.46002e-13	1.38216e-14	7.17278e-14	1.02491e-13
-2.34	1.89323e-13	3.33185e-11	3.95719e-11	4.83247e-11	9.02351e-13	1.03043e-11	6.6734e-12	5.37969e-11	9.72983e-14	1.33496e-13	5.55146e-15	7.86491e-14	1.17499e-13
-2.31	1.57175e-13	3.22239e-11	7.00286e-11	4.11215e-11	9.68996e-13	9.65205e-12	5.07499e-12	5.07508e-11	1.04255e-13	1.46179e-13	1.24342e-14	8.65643e-14	1.07016e-13
-2.28	1.36369e-13	2.81478e-11	4.86721e-11	5.31444e-11	3.64058e-13	7.68649e-12	4.38807e-12	3.89543e-11	7.63216e-14	1.38944e-13	1.08501e-14	8.88798e-14	7.76203e-14
-2.25	7.98123e-14	2.34432e-11	5.75403e-11	4.18141e-11	3.16298e-13	6.57268e-12	3.6944e-12	4.4725e-11	1.11217e-13	1.47606e-13	2.28069e-14	8.16255e-14	1.27059e-13
-2.22	1.13105e-13	1.79172e-11	4.86343e-11	2.50947e-11	3.17949e-13	4.79203e-12	3.23351e-12	4.91965e-11	1.79066e-13	2.1489e-13	7.43455e-15	8.1797e-14	1.11026e-13
-2.19	9.56702e-14	1.48112e-11	4.44518e-11	3.05601e-11	2.77977e-13	4.85295e-12	2.49744e-12	3.66771e-11	1.93354e-13	2.6599e-13	4.32174e-15	9.26179e-14	8.40826e-14
-2.16	6.87108e-14	1.18926e-11	3.75306e-11	2.47344e-11	1.99685e-13	4.10537e-12	1.56902e-12	2.33576e-11	2.13281e-13	2.03539e-13	3.0652e-14	8.65996e-14	8.19285e-14
-2.13	4.71043e-14	6.48373e-12	3.33823e-11	1.81706e-11	1.78796e-13	3.44946e-12	1.03102e-12	1.63916e-11	2.04836e-13	2.29766e-14	2.41085e-14	7.93504e-14	6.84339e-14
-2.1	7.09839e-15	4.8067e-12	2.23153e-11	1.28678e-11	1.14156e-13	2.83403e-12	4.48383e-13	9.51056e-12	9.06491e-14	1.69355e-13	8.80992e-16	6.53917e-14	7.74639e-14
-2.07	1.07022e-14	3.93431e-12	1.53402e-11	8.29913e-12	8.60591e-14	2.60776e-12	7.68763e-13	8.422e-12	8.88279e-14	1.95144e-13	1.00378e-14	7.70298e-14	8.57322e-14
-2.04	3.08489e-14	3.29209e-12	8.21107e-12	8.51169e-12	5.35957e-14	2.48728e-12	3.93473e-13	7.21062e-12	2.07767e-13	1.32527e-13	1.05171e-14	6.42768e-14	5.63114e-14
-2.01	4.34546e-14	2.24814e-12	1.45379e-11	5.11752e-12	4.46244e-14	2.75445e-12	4.36234e-13	5.47842e-12	1.66858e-13	1.35852e-13	1.50154e-15	7.36952e-14	8.60501e-14
-1.98	6.3825e-14	1.71652e-12	1.02261e-11	3.50154e-12	2.07954e-14	2.05698e-12	3.22663e-13	3.79554e-12	8.1311e-14	8.46457e-14	3.53288e-14	6.31316e-14	7.45128e-14
-1.95	7.13115e-14	1.23119e-12	7.11762e-12	2.0219e-12	6.20808e-15	1.84216e-12	2.23647e-13	2.30367e-12	9.00891e-14	1.09255e-13	7.58447e-15	6.07859e-14	7.67274e-14
-1.92	8.97977e-14	8.46723e-13	4.40256e-12	1.0935e-12	1.60256e-14	2.24365e-12	1.87924e-13	1.87105e-12	9.63902e-14	6.19234e-14	6.29808e-15	7.13797e-14	5.93383e-14
-1.89	1.08118e-13	6.09966e-13	3.5376e-12	8.02398e-13	2.78489e-14	1.65935e-12	2.18809e-13	1.06981e-12	7.33955e-14	1.06702e-13	1.25503e-14	8.03088e-14	7.00684e-14
-1.86	1.21803e-13	3.95336e-13	1.89845e-12	5.00315e-13	4.25955e-14	1.74566e-12	1.95075e-13	8.21546e-13	1.362e-13	1.01349e-13	1.37037e-15	6.45492e-14	6.26476e-14
-1.83	1.29632e-13	2.73461e-13	1.1823e-12	3.81142e-13	5.32899e-14	1.72443e-12	2.28704e-13	7.32104e-13	2.46956e-13	8.81922e-14	5.694e-15	6.54572e-14	5.00005e-14
-1.8	1.41149e-13	1.88085e-13	8.40418e-13	2.84536e-13	6.53408e-14	1.5909e-12	2.48755e-13	5.77697e-13	1.97965e-13	1.03998e-13	1.54764e-14	5.04241e-14	7.35896e-14
-1.77	1.67331e-13	1.39732e-13	5.04506e-13	1.74444e-13	7.88505e-14	1.63149e-12	2.68009e-13	3.65478e-13	2.25868e-13	8.36316e-14	2.43992e-15	6.47207e-14	8.06875e-14
-1.74	1.75406e-13	1.37898e-13	4.14262e-13	1.30732e-13	8.69729e-14	1.67994e-12	2.88638e-13	3.20509e-13	9.51476e-14	8.13715e-14	7.14194e-15	6.85799e-14	3.9119e-14
-1.71	1.78053e-13	1.43996e-13	3.39635e-13	1.17184e-13	1.00766e-13	1.82503e-12	3.10367e-13	3.00365e-13	3.25081e-13	9.84132e-14	3.13684e-14	7.01841e-14	4.10865e-14
-1.68	1.89655e-13	1.49151e-13	2.65284e-13	1.10132e-13	1.08826e-13	1.6763e-12	3.41114e-13	2.85408e-13	2.71297e-13	1.04795e-13	7.83884e-16	6.52807e-14	4.26251e-14
-1.65	1.93018e-13	1.54494e-13	2.36056e-13	1.0554e-13	1.17983e-13	1.59851e-12	3.65519e-13	2.87224e-13	2.49609e-13	6.96068e-14	3.22066e-15	5.45304e-14	4.41839e-14
-1.62	2.13104e-13	1.68033e-13	2.29828e-13	1.13457e-13	1.27491e-13	1.61646e-12	3.87888e-13	2.92364e-13	3.57006e-13	9.86958e-14	1.07189e-14	6.24052e-14	6.00546e-14
-1.59	2.05446e-13	1.80784e-13	2.37632e-13	1.24391e-13	1.38048e-13	1.69278e-12	4.17689e-13	3.00973e-13	3.70783e-13	7.72195e-14	5.85919e-15	4.92184e-14	3.9336e-14
-1.56	2.13849e-13	1.87729e-13	2.53348e-13	1.31667e-13	1.44257e-13	2.2431e-12	4.36126e-13	3.13884e-13	3.41175e-13	7.92224e-14	4.0493e-15	4.1273e-14	6.20473e-14
-1.53	2.0868e-13	1.99597e-13	2.66644e-13	1.39142e-13	1.5774e-13	2.19581e-12	4.67283e-13	3.25022e-13	5.36887e-13	7.38193e-14	1.19758e-15	4.37348e-14	3.08558e-14
-1.5	2.16626e-13	2.11518e-13	2.80944e-13	1.44057e-13	1.62303e-13	1.72132e-12	4.88225e-13	3.3865e-13	3.7601e-13	9.83678e-14	7.20248e-15	3.87809e-14	2.63256e-14
-1.47	2.22805e-13	2.21277e-13	2.97305e-13	1.57201e-13	1.73049e-13	1.98779e-12	5.0762e-13	3.50722e-13	3.90852e-13	7.70884e-14	8.83051e-15	7.29385e-14	1.40064e-14
-1.44	2.33007e-13	2.2672e-13	3.13582e-13	1.7462e-13	1.76815e-13	2.21633e-12	5.37573e-13	3.65849e-13	3.61077e-13	6.41431e-14	1.66044e-14	4.13991e-14	3.02151e-14
-1.41	2.20905e-13	2.37383e-13	3.27006e-13	1.77299e-13	1.87635e-13	1.94172e-12	5.59594e-13	3.74867e-13	5.00407e-13	7.66041e-14	7.70194e-15	4.37449e-14	2.5917e-14
-1.38	2.38644e-13	2.43997e-13	3.43063e-13	1.89047e-13	1.94503e-13	1.75366e-12	5.83659e-13	3.85918e-13	3.71333e-13	7.1312e-14	3.20048e-15	6.78484e-14	1.77345e-14
-1.35	2.37231e-13	2.59181e-13	3.62236e-13	1.94646e-13	2.01841e-13	1.69201e-12	6.32648e-13	4.02161e-13	5.64937e-13	6.37143e-14	7.15707e-15	5.84199e-14	1.94951e-14
-1.32	2.50794e-13	2.67806e-13	3.75589e-13	2.0413e-13	2.06855e-13	2.05984e-12	6.58773e-13	4.18331e-13	5.37891e-13	7.02777e-14	1.74642e-14	4.29932e-14	1.04247e-14
-1.29	2.62896e-13	2.73775e-13	3.8991e-13	2.1697e-13	2.1786e-13	1.91883e-12	6.93689e-13	4.31039e-13	5.84975e-13	7.6599e-14	1.79412e-14	5.31785e-14	1.19482e-14
-1.26	2.80406e-13	2.88345e-13	4.03872e-13	2.26207e-13	2.2551e-13	2.14435e-12	7.23744e-13	4.41516e-13	8.18005e-13	8.4121e-14	1.84558e-14	5.60287e-14	4.77959e-15
-1.23	2.75868e-13	3.02482e-13	4.18422e-13	2.33948e-13	2.34142e-13	1.93523e-12	7.49408e-13	4.53771e-13	6.61007e-13	7.62661e-14	1.18339e-14	4.60604e-14	1.49246e-14
-1.2	2.876e-13	3.0526e-13	4.3391e-13	2.39335e-13	2.36413e-13	2.3246e-12	7.77032e-13	4.68782e-13	5.32079e-13	6.53791e-14	1.04011e-14	5.66795e-14	2.50443e-14
-1.17	3.0304e-13	3.18665e-13	4.47557e-13	2.57477e-13	2.51752e-13	1.85266e-12	7.96678e-13	4.85709e-13	5.67283e-13	3.38535e-14	8.1747e-15	5.47221e-14	1.75831e-14
-1.14	3.14773e-13	3.28855e-13	4.64588e-13	2.61603e-13	2.5859e-13	1.89467e-12	8.27337e-13	4.97749e-13	5.73695e-13	5.77159e-14	5.04823e-15	3.0669e-14	6.70166e-15
-1.11	3.20804e-13	3.37588e-13	4.7993e-13	2.7065e-13	2.7002e-13	2.12123e-12	8.50203e-13	5.12731e-13	2.2119e-14	7.45609e-14	1.14454e-14	6.14518e-14	2.53923e-14
-1.08	3.3152e-13	3.47806e-13	4.98453e-13	2.84336e-13	2.74207e-13	2.31903e-12	8.77753e-13	5.24108e-13	1.03122e-12	5.40079e-14	2.84857e-15	4.22416e-14	1.19229e-14
-1.05	3.46639e-13	3.61647e-13	5.15224e-13	2.86268e-13	2.87236e-13	2.20489e-12	9.04673e-13	5.41414e-13	2.66414e-13	6.65849e-14	9.83441e-15	4.15252e-14	1.06214e-14
-1.02	3.58688e-13	3.69796e-13	5.32488e-13	3.05372e-13	2.99042e-13	1.91039e-12	9.30809e-13	5.56103e-13	1.29611e-13	6.06975e-14	1.76083e-14	5.51862e-14	1.78409e-15
-0.99	3.69063e-13	3.82134e-13	5.47171e-13	3.15326e-13	3.07079e-13	1.97199e-12	9.58719e-13	5.74188e-13	7.66158e-13	6.34923e-14	1.97395e-14	4.66203e-14	1.75882e-14
-0.96	3.80843e-13	4.00081e-13	5.66528e-13	3.27458e-13	3.16139e-13	1.92041e-12	9.80883e-13	5.85763e-13	4.82463e-13	6.24026e-14	2.50974e-14	3.90483e-14	1.47984e-14
-0.93	3.89275e-13	4.10575e-13	5.82516e-13	3.37012e-13	3.29466e-13	2.11725e-12	1.0142e-12	6.03993e-13	7.55604e-13	6.92032e-14	1.9679e-14	4.27914e-14	1.24022e-14
-0.9	4.0599e-13	4.22649e-13	6.06845e-13	3.48189e-13	3.42405e-13	2.3999e-12	1.04732e-12	6.25724e-13	5.3159e-13	4.4589e-14	3.3447e-14	5.58471e-14	1.45616e-15
-0.87	4.26065e-13	4.34608e-13	6.34452e-13	3.63404e-13	3.5375e-13	2.97338e-12	1.07493e-12	6.44046e-13	6.95866e-14	3.50693e-14	1.29841e-14	3.56986e-14	2.0958e-14
-0.84	4.38844e-13	4.51438e-13	6.50427e-13	3.84351e-13	3.6894e-13	2.5329e-12	1.10907e-12	6.66002e-13	9.19917e-13	3.9867e-14	9.87637e-15	4.714e-14	2.66918e-14
-0.81	4.56073e-13	4.64557e-13	6.69223e-13	3.95685e-13	3.81729e-13	2.92671e-12	1.14093e-12	6.84019e-13	8.93386e-13	3.77078e-14	2.18988e-14	4.11771e-14	5.77343e-15
-0.78	4.71551e-13	4.78872e-13	6.92691e-13	4.08115e-13	3.97299e-13	2.97758e-12	1.1719e-12	7.20585e-13	6.86111e-13	3.89186e-14	2.56725e-14	1.50658e-14	4.34571e-15
-0.75	4.86364e-13	5.00659e-13	7.16856e-13	4.21248e-13	4.08008e-13	2.51659e-12	1.20897e-12	7.55653e-13	5.84309e-13	3.76674e-14	4.51849e-15	3.45333e-14	2.26842e-15
-0.72	5.13633e-13	5.14655e-13	7.50827e-13	4.41128e-13	4.29379e-13	2.42507e-12	1.24724e-12	7.76159e-13	6.66693e-13	3.51752e-14	8.68069e-15	2.21233e-14	6.00549e-15
-0.69	5.32783e-13	5.32729e-13	7.93492e-13	4.58596e-13	4.4361e-13	2.4697e-12	1.28007e-12	8.08692e-13	1.23421e-13	4.05531e-14	1.50274e-14	3.37816e-14	1.3635e-14
-0.66	5.39951e-13	5.54775e-13	8.28829e-13	4.76288e-13	4.69877e-13	2.49625e-12	1.32243e-12	8.39649e-13	1.34727e-12	3.4479e-14	5.4172e-16	4.64589e-14	1.11781e-14
-0.63	5.66943e-13	5.79012e-13	8.61535e-13	4.9631e-13	4.86734e-13	2.81814e-12	1.37155e-12	8.80577e-13	4.44787e-13	4.95633e-14	2.43363e-15	3.65764e-14	9.46274e-15
-0.6	5.95075e-13	5.94803e-13	8.87329e-13	5.14948e-13	5.10319e-13	2.8781e-12	1.41194e-12	9.12238e-13	4.73377e-13	6.21655e-14	2.31651e-14	3.71615e-14	7.00577e-15
-0.57	6.21617e-13	6.22026e-13	9.2151e-13	5.40353e-13	5.35941e-13	2.81813e-12	1.4606e-12	9.51418e-13	6.27857e-13	2.89498e-14	2.7408e-14	4.76041e-14	1.87361e-15
-0.54	6.51992e-13	6.46867e-13	9.33371e-13	5.58325e-13	5.64116e-13	3.09554e-12	1.51013e-12	9.90704e-13	5.26298e-13	4.3691e-14	1.13193e-14	2.8071e-14	1.62131e-14
-0.51	6.88521e-13	6.70603e-13	9.70109e-13	5.81457e-13	5.89609e-13	2.34854e-12	1.56324e-12	1.03227e-12	4.81413e-13	5.58896e-14	1.44977e-14	4.12074e-14	1.2737e-14
-0.48	7.17876e-13	6.98159e-13	1.00862e-12	6.04574e-13	6.23292e-13	2.61151e-12	1.6156e-12	1.08247e-12	5.74906e-13	3.82425e-14	1.21012e-14	4.89914e-14	9.58382e-15
-0.45	7.6722e-13	7.36879e-13	1.06549e-12	6.33465e-13	6.57274e-13	2.58062e-12	1.68297e-12	1.13068e-12	4.55861e-13	3.83283e-14	1.74036e-14	2.88479e-14	2.53581e-15
-0.42	8.06479e-13	7.7512e-13	1.12781e-12	6.6268e-13	6.86658e-13	2.76011e-12	1.75091e-12	1.18231e-12	4.58489e-13	2.86017e-14	1.13848e-14	3.15871e-14	1.79234e-14
-0.39	8.55498e-13	8.06888e-13	1.16513e-12	6.87273e-13	7.36272e-13	2.94328e-12	1.82156e-12	1.23882e-12	4.6983e-13	2.72244e-14	4.16913e-15	4.02338e-14	1.36199e-14
-0.36	9.06714e-13	8.48253e-13	1.23117e-12	7.23791e-13	7.76587e-13	2.80138e-12	1.89531e-12	1.29833e-12	6.53768e-13	3.46203e-14	1.1738e-14	1.23063e-14	2.34175e-14
-0.33	9.64769e-13	8.97917e-13	1.30429e-12	7.74842e-13	8.25922e-13	3.54642e-12	1.97161e-12	1.36566e-12	6.36509e-13	3.86461e-14	2.54505e-14	3.56877e-15	7.54055e-15
-0.3	9.87858e-13	9.40695e-13	1.41278e-12	8.13258e-13	8.82038e-13	3.43085e-12	2.05773e-12	1.43628e-12	3.87916e-13	1.72708e-14	2.17121e-14	2.6835e-14	1.16876e-14
-0.27	1.04981e-12	9.87002e-13	1.44986e-12	8.61268e-13	9.35577e-13	3.38819e-12	2.14782e-12	1.5176e-12	3.68912e-13	4.40795e-14	1.98909e-14	4.20445e-15	2.06578e-14
-0.24	1.13243e-12	1.03586e-12	1.53152e-12	9.1369e-13	9.89271e-13	3.24864e-12	2.24996e-12	1.59586e-12	2.91215e-13	3.34549e-14	3.826e-14	1.00866e-14	4.31237e-14
-0.21	1.20034e-12	1.08431e-12	1.65469e-12	9.55377e-13	1.05236e-12	3.43975e-12	2.34837e-12	1.68793e-12	2.06849e-13	3.10989e-14	1.69344e-14	2.52359e-14	2.79228e-14
-0.18	1.28202e-12	1.14773e-12	1.68995e-12	1.02674e-12	1.11249e-12	3.90087e-12	2.46883e-12	1.78288e-12	2.29172e-13	4.09214e-14	2.30245e-15	1.23921e-14	3.49438e-15
-0.15	1.1405e-12	1.20188e-12	1.74239e-12	1.08701e-12	1.17143e-12	3.7373e-12	2.59768e-12	1.89051e-12	2.01748e-13	3.20474e-14	2.53957e-15	1.07425e-14	1.62938e-14
-0.12	1.23486e-12	1.27369e-12	1.8204e-12	1.17701e-12	1.23265e-12	4.35801e-12	2.73365e-12	2.01335e-12	2.22337e-13	2.05097e-14	1.41899e-14	1.93992e-14	6.48474e-15
-0.09	1.32617e-12	1.34162e-12	1.98198e-12	1.28261e-12	1.2926e-12	4.32645e-12	2.87685e-12	2.13389e-12	2.46421e-13	2.97368e-14	2.11118e-14	3.06741e-14	1.66676e-15
-0.06	1.42277e-12	1.42025e-12	2.06374e-12	1.512e-12	1.35208e-12	4.27347e-12	3.03416e-12	2.28059e-12	2.26151e-13	4.35498e-14	1.31103e-14	2.41765e-14	3.1525e-14
-0.03	1.53645e-12	1.49835e-12	2.15361e-12	1.7111e-12	1.41541e-12	4.60265e-12	3.19944e-12	2.42429e-12	1.88026e-13	2.39604e-14	9.05907e-15	2.31575e-14	3.99385e-15
0	1.64557e-12	1.58084e-12	2.25597e-12	1.98317e-12	1.48343e-12	4.53446e-12	3.38288e-12	2.60154e-12	1.76983e-13	9.41084e-15	9.86939e-16	2.74263e-15	1.09258e-14
0.03	1.75634e-12	1.67456e-12	2.36798e-12	2.39456e-12	1.54594e-12	5.843e-12	3.58291e-12	2.75548e-12	1.55027e-13	2.51308e-14	3.02484e-14	2.36299e-15	2.52035e-14
0.06	1.87677e-12	1.77327e-12	2.49821e-12	2.40922e-12	1.61481e-12	5.57441e-12	3.79807e-12	2.95602e-12	7.81831e-14	3.07407e-14	9.55348e-15	2.50795e-14	2.06477e-14
0.09	2.01527e-12	1.89035e-12	2.68543e-12	3.51221e-12	1.69054e-12	5.48824e-12	4.03376e-12	3.15939e-12	1.41986e-13	4.46676e-15	6.43428e-15	2.51501e-14	1.95277e-14
0.12	2.15347e-12	2.00175e-12	2.72021e-12	3.46744e-12	1.77682e-12	5.35856e-12	4.28501e-12	3.38549e-12	1.00658e-13	2.44447e-14	1.93662e-14	3.06426e-15	1.95782e-14
0.15	2.30497e-12	2.12254e-12	2.95056e-12	2.79537e-12	1.86698e-12	5.79959e-12	4.55577e-12	3.63112e-12	9.7717e-14	2.44951e-14	2.79428e-14	1.42132e-14	2.91689e-14
0.18	2.39658e-12	2.26914e-12	3.15563e-12	3.73125e-12	1.95384e-12	6.62352e-12	4.8545e-12	3.90051e-12	6.07277e-14	1.01524e-14	2.08746e-14	2.77431e-14	3.61766e-14
0.21	2.5545e-12	2.42626e-12	3.23358e-12	3.72965e-12	2.06569e-12	6.44958e-12	5.17551e-12	4.18635e-12	6.48494e-14	2.46061e-14	2.28019e-14	1.39434e-15	1.32112e-14
0.24	2.72715e-12	2.58592e-12	3.31015e-12	3.71891e-12	2.1722e-12	6.87134e-12	5.51602e-12	4.50013e-12	5.47344e-14	7.38278e-15	1.53806e-14	2.25622e-14	1.41955e-15
0.27	2.91975e-12	2.76969e-12	3.46864e-12	4.01374e-12	2.28477e-12	7.07351e-12	5.88416e-12	4.83729e-12	6.8845e-14	5.33121e-15	3.52461e-15	2.12909e-14	1.04112e-14
0.3	3.09511e-12	2.96788e-12	3.58777e-12	3.93485e-12	2.41465e-12	8.01235e-12	6.28996e-12	5.20179e-12	4.16983e-14	5.77345e-15	1.14757e-14	3.49923e-14	2.96028e-14
0.33	3.26597e-12	3.17992e-12	3.75641e-12	3.63926e-12	2.55606e-12	7.78408e-12	6.71513e-12	5.59196e-12	4.96844e-14	1.25034e-14	1.87557e-14	4.56769e-15	3.03091e-14
0.36	3.48997e-12	3.40583e-12	4.0118e-12	3.84927e-12	2.71058e-12	8.33011e-12	7.18226e-12	6.0027e-12	2.38443e-14	1.68143e-14	2.25849e-14	8.9869e-15	2.57685e-14
0.39	3.72951e-12	3.65685e-12	4.17159e-12	4.15713e-12	2.87672e-12	9.39128e-12	7.68456e-12	6.45671e-12	5.31856e-14	4.69046e-15	2.75776e-15	1.46067e-14	5.38395e-14
0.42	3.97426e-12	3.92788e-12	4.37468e-12	4.91536e-12	3.0618e-12	1.07807e-11	8.288e-12	6.9392e-12	4.30957e-14	6.04083e-15	1.72725e-14	1.97422e-14	2.75242e-14
0.45	4.18486e-12	4.2107e-12	4.63253e-12	5.05788e-12	3.25638e-12	1.07209e-11	8.89565e-12	7.4586e-12	3.98922e-14	1.9985e-14	2.45929e-14	3.51259e-16	2.59148e-14
0.48	4.43543e-12	4.51527e-12	4.90312e-12	4.63814e-12	3.4635e-12	1.15477e-11	9.54523e-12	8.03386e-12	4.35851e-14	1.14944e-14	4.48823e-15	1.2846e-15	3.2872e-14
0.51	4.74011e-12	4.84006e-12	5.16556e-12	4.74796e-12	3.7027e-12	1.18527e-11	1.02409e-11	8.63974e-12	3.69863e-14	1.95663e-14	2.27218e-15	2.7052e-14	4.34566e-14
0.54	5.08263e-12	5.19775e-12	5.46042e-12	4.57385e-12	3.95835e-12	1.29118e-11	1.10004e-11	9.30598e-12	2.42177e-14	5.20003e-15	3.7145e-14	9.75369e-15	2.77008e-14
0.57	5.47457e-12	5.57733e-12	5.79369e-12	4.99294e-12	4.23553e-12	1.34032e-11	1.17971e-11	1.00009e-11	3.49381e-14	1.00637e-14	4.19883e-14	1.14235e-14	3.19437e-14
0.6	5.8773e-12	5.98781e-12	6.1769e-12	5.17292e-12	4.52747e-12	1.42697e-11	1.26481e-11	1.07904e-11	3.00799e-14	6.6228e-15	2.72718e-14	2.08545e-14	1.74239e-14
0.63	6.34016e-12	6.41434e-12	6.57974e-12	5.39522e-12	4.84444e-12	1.49632e-11	1.35646e-11	1.16125e-11	1.17466e-14	5.03858e-15	2.53547e-14	2.15633e-14	4.07827e-14
0.66	6.81256e-12	6.86434e-12	6.97782e-12	5.71077e-12	5.19628e-12	1.6187e-11	1.45412e-11	1.24837e-11	2.2216e-15	1.26973e-14	1.11881e-14	2.78288e-14	5.10192e-14
0.69	7.30188e-12	7.32936e-12	7.40608e-12	5.91905e-12	5.54497e-12	1.72752e-11	1.55675e-11	1.34504e-11	2.01061e-14	7.66214e-15	1.58951e-14	3.90281e-14	3.22767e-14
0.72	7.83606e-12	7.84116e-12	7.86218e-12	6.40226e-12	5.91437e-12	1.81917e-11	1.66627e-11	1.44641e-11	1.60449e-14	5.34463e-15	1.80948e-14	7.18594e-15	3.81593e-14
0.75	8.44463e-12	8.39793e-12	8.39501e-12	6.95183e-12	6.32776e-12	1.92436e-11	1.78258e-11	1.54761e-11	8.26564e-15	2.84207e-16	1.80645e-14	1.05632e-15	5.21998e-14
0.78	9.10045e-12	8.98692e-12	8.98389e-12	7.17682e-12	6.76038e-12	2.14618e-11	1.90625e-11	1.66186e-11	1.5273e-14	5.30598e-15	1.02194e-14	2.97849e-15	4.62768e-14
0.81	9.64303e-12	9.61369e-12	9.58167e-12	8.1504e-12	7.21236e-12	2.28054e-11	2.03537e-11	1.77344e-11	4.06998e-16	4.23468e-15	2.15154e-14	9.61749e-15	2.76503e-14
0.84	1.03776e-11	1.02788e-11	1.02099e-11	8.50586e-12	7.67987e-12	2.35234e-11	2.17421e-11	1.8953e-11	5.13778e-15	2.02502e-14	4.73543e-15	1.65741e-14	4.0258e-14
0.87	1.11092e-11	1.0971e-11	1.08958e-11	9.16061e-12	8.2272e-12	2.55808e-11	2.31994e-11	2.02725e-11	8.56329e-15	2.05651e-14	1.88496e-15	2.39848e-14	3.59344e-14
0.9	1.18801e-11	1.17057e-11	1.1645e-11	1.02529e-11	8.79956e-12	2.69002e-11	2.47847e-11	2.17581e-11	7.38782e-15	3.64103e-15	2.48533e-15	1.39831e-14	3.86083e-14
0.93	1.27177e-11	1.2484e-11	1.24727e-11	1.12962e-11	9.4178e-12	2.82561e-11	2.64255e-11	2.31979e-11	2.49978e-14	2.1567e-14	3.85778e-14	2.21794e-15	3.21052e-14
0.96	1.36866e-11	1.32816e-11	1.33238e-11	1.19614e-11	1.00755e-11	2.95507e-11	2.81657e-11	2.48052e-11	8.36343e-15	3.66423e-14	1.98e-14	3.76484e-16	4.96873e-14
0.99	1.47797e-11	1.41219e-11	1.40676e-11	1.29815e-11	1.07925e-11	3.20061e-11	2.99851e-11	2.65113e-11	6.24945e-15	1.17265e-14	1.51687e-14	1.58951e-14	4.85976e-14
1.02	1.57821e-11	1.49909e-11	1.49286e-11	1.32872e-11	1.1555e-11	3.35257e-11	3.19773e-11	2.82846e-11	1.90443e-14	7.10211e-15	3.68121e-14	1.74389e-14	4.37341e-14
1.05	1.69182e-11	1.58905e-11	1.60093e-11	1.37624e-11	1.23532e-11	3.57113e-11	3.40253e-11	3.01612e-11	6.30495e-15	1.87971e-14	1.76559e-14	6.03202e-15	5.20384e-14
1.08	1.79184e-11	1.68563e-11	1.69556e-11	1.53558e-11	1.32151e-11	3.77366e-11	3.62361e-11	3.21183e-11	1.13048e-14	3.09361e-14	1.01286e-14	8.89831e-16	5.67202e-14
1.11	1.90874e-11	1.78421e-11	1.80492e-11	1.63026e-11	1.4129e-11	4.02002e-11	3.81193e-11	3.42706e-11	2.37314e-14	5.67255e-15	2.6505e-14	2.89273e-15	3.98544e-14
1.14	2.04224e-11	1.88815e-11	1.90722e-11	1.8803e-11	1.50598e-11	4.21434e-11	4.04293e-11	3.65665e-11	1.01091e-14	6.27973e-15	1.66469e-14	6.58562e-15	5.05955e-14
1.17	2.19393e-11	1.99364e-11	2.03248e-11	2.19081e-11	1.60597e-11	4.47709e-11	4.28983e-11	3.91113e-11	2.26013e-14	1.01222e-14	1.93763e-14	1.07845e-14	4.7972e-14
1.2	2.31528e-11	2.10562e-11	2.15999e-11	2.30598e-11	1.71338e-11	4.83877e-11	4.55667e-11	4.09115e-11	1.54219e-15	7.09706e-15	3.27054e-14	1.25636e-14	3.56872e-14
1.23	2.44811e-11	2.22437e-11	2.29494e-11	2.4746e-11	1.82463e-11	4.94582e-11	4.83427e-11	4.34884e-11	5.77015e-15	2.2576e-14	1.04767e-14	3.13147e-14	3.36288e-14
1.26	2.58811e-11	2.34279e-11	2.44891e-11	2.35373e-11	1.94115e-11	5.36071e-11	5.01496e-11	4.61391e-11	1.19759e-14	1.26822e-14	4.17411e-14	5.06211e-15	2.45173e-14
1.29	2.75679e-11	2.4698e-11	2.61653e-11	2.79019e-11	2.06833e-11	5.77059e-11	5.44362e-11	4.89408e-11	2.10473e-14	9.22113e-15	1.45279e-14	2.16037e-14	3.66609e-14
1.32	2.91035e-11	2.60121e-11	2.75052e-11	3.52256e-11	2.19373e-11	6.16423e-11	5.86878e-11	5.10637e-11	1.8787e-14	2.4357e-14	4.37025e-16	2.85362e-15	4.03438e-14
1.35	3.09112e-11	2.73545e-11	2.90884e-11	3.06148e-11	2.32737e-11	6.58995e-11	6.29791e-11	5.51831e-11	1.29597e-14	3.02146e-14	3.80209e-15	8.98339e-15	5.07973e-14
1.38	3.2697e-11	2.87483e-11	3.07209e-11	3.20184e-11	2.46381e-11	7.08387e-11	6.77038e-11	5.94226e-11	1.27983e-14	1.03916e-14	3.42037e-14	5.73307e-15	4.327e-14
1.41	3.4525e-11	3.01797e-11	3.27344e-11	3.49894e-11	2.60779e-11	7.60774e-11	7.25732e-11	6.38105e-11	1.50989e-14	1.06691e-14	1.79989e-14	7.81149e-15	3.45268e-14
1.44	3.63345e-11	3.16607e-11	3.45505e-11	3.47772e-11	2.75336e-11	8.18443e-11	7.78948e-11	6.80023e-11	2.01846e-14	2.67636e-14	2.38563e-14	2.27993e-14	6.17552e-14
1.47	3.8314e-11	3.31845e-11	3.67873e-11	3.63389e-11	2.90687e-11	8.78045e-11	8.35985e-11	7.28465e-11	1.21625e-14	2.35094e-14	7.38915e-15	6.39897e-15	6.19671e-14
1.5	4.01469e-11	3.47528e-11	3.83795e-11	4.04169e-11	3.06062e-11	9.42563e-11	8.95014e-11	7.75585e-11	4.41195e-14	8.57534e-15	4.16402e-14	8.20497e-15	5.99692e-14
1.53	4.2189e-11	3.63289e-11	4.01923e-11	4.22311e-11	3.22249e-11	1.01091e-10	9.60814e-11	8.30383e-11	7.96485e-15	2.92257e-14	5.69904e-15	2.39452e-15	4.40267e-14
1.56	4.40604e-11	3.80079e-11	4.24226e-11	3.99243e-11	3.38477e-11	1.0818e-10	1.03063e-10	8.87165e-11	2.0679e-14	2.12542e-14	2.29229e-14	1.28057e-14	4.00159e-14
1.59	4.59717e-11	3.96093e-11	4.31175e-11	3.95907e-11	3.55209e-11	1.16286e-10	1.10359e-10	9.51212e-11	1.56034e-14	1.10778e-14	6.57757e-16	6.17196e-15	4.9874e-14
1.62	4.79041e-11	4.03687e-11	4.55978e-11	3.93731e-11	3.7125e-11	1.24586e-10	1.18086e-10	1.01206e-10	2.34438e-14	1.43498e-14	4.31165e-15	3.21182e-15	6.6987e-14
1.65	4.77412e-11	4.19918e-11	4.774e-11	3.9855e-11	3.77846e-11	1.3317e-10	1.26515e-10	1.08456e-10	1.9005e-16	6.38063e-15	5.34084e-15	3.73651e-15	4.54999e-14
1.68	5.09554e-11	4.37185e-11	4.84939e-11	4.30019e-11	3.93873e-11	1.41823e-10	1.35314e-10	1.15816e-10	3.14558e-14	3.61591e-16	2.69287e-14	1.30982e-15	4.46221e-14
1.71	5.515e-11	4.5481e-11	5.22436e-11	4.21998e-11	4.10088e-11	1.51955e-10	1.44547e-10	1.23537e-10	1.32321e-14	3.03559e-14	1.42536e-14	2.24821e-15	7.87219e-14
1.74	5.83951e-11	4.72623e-11	5.74683e-11	4.43386e-11	4.26661e-11	1.63035e-10	1.54563e-10	1.31913e-10	1.22534e-14	1.72583e-14	5.15797e-15	5.42661e-15	5.22704e-14
1.77	6.19486e-11	4.91258e-11	6.06512e-11	4.49287e-11	4.43064e-11	1.72114e-10	1.64751e-10	1.40271e-10	3.46242e-14	1.30404e-14	1.40739e-14	2.03375e-14	5.44953e-14
1.8	6.69659e-11	4.90714e-11	6.48378e-11	4.55874e-11	4.59534e-11	1.83325e-10	1.75638e-10	1.49763e-10	2.74599e-14	6.89536e-16	7.05617e-15	7.33869e-15	6.08118e-14
1.83	7.1873e-11	5.28257e-11	6.99597e-11	4.6165e-11	4.77538e-11	1.95035e-10	1.87021e-10	1.59616e-10	5.51789e-15	3.87513e-14	7.85184e-15	2.86246e-15	5.47526e-14
1.86	7.68767e-11	5.66411e-11	7.52301e-11	4.58788e-11	4.9489e-11	2.06663e-10	1.98924e-10	1.69754e-10	7.56123e-15	1.47938e-14	1.15847e-15	1.35038e-14	5.65638e-14
1.89	8.23929e-11	6.06509e-11	7.92656e-11	4.72336e-11	4.87314e-11	2.18321e-10	2.11148e-10	1.80468e-10	2.0674e-14	1.41504e-14	3.3821e-15	1.84934e-14	5.4687e-14
1.92	8.82869e-11	6.48591e-11	8.49164e-11	4.91249e-11	5.27983e-11	2.31041e-10	2.23959e-10	1.9185e-10	8.29591e-15	2.25811e-14	1.48458e-14	4.71905e-15	4.42588e-14
1.95	9.42689e-11	6.95058e-11	9.08769e-11	4.89432e-11	5.65364e-11	2.44928e-10	2.374e-10	2.0359e-10	2.31966e-14	7.15256e-15	2.09806e-14	9.27949e-15	5.50705e-14
1.98	1.00763e-10	7.42772e-11	9.75184e-11	5.2892e-11	6.09509e-11	2.58565e-10	2.51113e-10	2.16221e-10	2.54418e-14	1.69355e-15	3.03695e-14	3.26102e-15	7.94433e-14
2.01	1.07509e-10	7.93983e-11	1.02289e-10	5.69025e-11	6.54274e-11	2.71093e-10	2.65432e-10	2.2801e-10	1.02806e-14	2.07194e-14	1.69928e-14	1.17262e-14	2.84525e-14
2.04	1.14175e-10	8.48328e-11	1.09031e-10	6.10464e-11	7.03131e-11	2.86058e-10	2.80312e-10	2.42174e-10	3.60067e-15	9.8518e-15	5.29039e-15	3.37311e-14	4.8865e-14
2.07	1.21902e-10	9.06042e-11	1.16625e-10	6.48425e-11	7.53889e-11	3.02081e-10	2.95377e-10	2.55429e-10	2.17284e-14	5.41517e-16	4.95742e-15	1.7573e-14	7.52458e-14
2.1	1.29454e-10	9.65383e-11	1.22676e-10	6.91052e-11	8.06277e-11	3.17117e-10	3.10939e-10	2.70006e-10	5.44725e-15	2.70776e-16	1.10973e-14	3.3943e-14	3.69787e-14
2.13	1.37428e-10	1.02755e-10	1.29874e-10	7.38533e-11	8.63747e-11	3.32465e-10	3.26994e-10	2.8404e-10	1.73087e-14	2.28132e-14	1.32717e-14	3.92652e-14	5.06812e-14
2.16	1.45357e-10	1.09307e-10	1.38451e-10	7.84415e-11	9.2322e-11	3.49375e-10	3.4324e-10	2.9844e-10	5.45562e-15	6.56226e-15	1.79384e-14	1.28057e-14	5.68867e-14
2.19	1.46473e-10	1.16058e-10	1.45737e-10	8.36686e-11	9.85249e-11	3.65291e-10	3.59314e-10	3.14542e-10	2.56468e-15	4.0497e-15	8.89258e-15	2.21031e-14	5.64982e-14
2.22	1.59075e-10	1.23146e-10	1.5296e-10	8.93723e-11	1.0501e-10	3.80727e-10	3.76526e-10	3.29593e-10	6.42099e-15	2.01341e-14	1.25452e-14	3.7999e-14	3.29326e-14
2.25	1.66926e-10	1.3035e-10	1.61613e-10	9.51949e-11	1.11674e-10	3.95466e-10	3.93534e-10	3.46128e-10	8.63896e-15	1.58305e-14	2.10512e-14	2.11074e-15	4.91475e-14
2.28	1.75485e-10	1.37882e-10	1.66535e-10	1.0107e-10	1.18839e-10	4.0258e-10	4.00596e-10	3.6372e-10	3.375e-18	1.98113e-15	8.72105e-15	4.53363e-15	5.68413e-14
2.31	1.83872e-10	1.45715e-10	1.76051e-10	1.07237e-10	1.26109e-10	4.18773e-10	4.1736e-10	3.79331e-10	2.30737e-15	1.11081e-14	2.69359e-14	3.5347e-15	6.78396e-14
2.34	1.93346e-10	1.53519e-10	1.83572e-10	1.14072e-10	1.3348e-10	4.36665e-10	4.34602e-10	3.87106e-10	3.57374e-15	8.81246e-15	1.18523e-14	7.39924e-15	6.68659e-14
2.37	2.02319e-10	1.61563e-10	1.93028e-10	1.20945e-10	1.41171e-10	4.54779e-10	4.52197e-10	4.04344e-10	3.26023e-14	8.44221e-15	7.82158e-15	7.09009e-15	4.92081e-14
2.4	2.10802e-10	1.69881e-10	2.02961e-10	1.28119e-10	1.48782e-10	4.70163e-10	4.69788e-10	4.20766e-10	3.64768e-14	2.03763e-14	1.26948e-14	3.19251e-14	6.07412e-14
2.43	2.19598e-10	1.78221e-10	2.1185e-10	1.35397e-10	1.56499e-10	4.87707e-10	4.87344e-10	4.37298e-10	2.69924e-14	7.22639e-15	7.00067e-15	8.25542e-15	4.5172e-14
2.46	2.29506e-10	1.86616e-10	2.22135e-10	1.43943e-10	1.64422e-10	4.91932e-10	4.90873e-10	4.5447e-10	1.16407e-14	6.69667e-15	1.20036e-14	7.61474e-15	5.68362e-14
2.49	2.39119e-10	1.95635e-10	2.29998e-10	1.50693e-10	1.72664e-10	5.1391e-10	5.08867e-10	4.71724e-10	5.22523e-14	2.10444e-14	3.60913e-15	1.3174e-14	4.42739e-14
2.52	2.42074e-10	2.04207e-10	2.41232e-10	1.58519e-10	1.80594e-10	5.36878e-10	5.33662e-10	4.8917e-10	4.83273e-14	2.86102e-14	2.71615e-15	1.22004e-14	6.52061e-14
2.55	2.33131e-10	2.12943e-10	2.51067e-10	1.66214e-10	1.88393e-10	5.63067e-10	5.59998e-10	4.95046e-10	3.12049e-14	3.22057e-15	4.25846e-14	1.79312e-14	3.86638e-14
2.58	2.42121e-10	2.22102e-10	2.58805e-10	1.74548e-10	1.96226e-10	5.89388e-10	5.88323e-10	5.15651e-10	5.18134e-14	7.90544e-17	2.61792e-14	3.20677e-15	7.21986e-14
2.61	2.50977e-10	2.30853e-10	2.66601e-10	1.83517e-10	2.04397e-10	6.18348e-10	6.17855e-10	5.3945e-10	5.93404e-14	2.60389e-14	2.66232e-14	4.16261e-14	5.24369e-14
2.64	2.59644e-10	2.39829e-10	2.74893e-10	1.94444e-10	2.12674e-10	6.47116e-10	6.48526e-10	5.6504e-10	3.16236e-14	1.03542e-14	2.90547e-14	1.41829e-14	5.74114e-14
2.67	2.68836e-10	2.48818e-10	2.71406e-10	2.01729e-10	2.20531e-10	6.77255e-10	6.80499e-10	5.92087e-10	6.5929e-14	3.59521e-14	1.11713e-14	9.07266e-15	6.20731e-14
2.7	2.77073e-10	2.57747e-10	2.79778e-10	2.09189e-10	2.28851e-10	7.10754e-10	7.13383e-10	6.20054e-10	5.28526e-14	1.87843e-14	8.42189e-15	1.49497e-14	2.41642e-14
2.73	2.86022e-10	2.66443e-10	2.86679e-10	2.18767e-10	2.36366e-10	7.42545e-10	7.46809e-10	6.48792e-10	8.01355e-14	5.26391e-15	1.93386e-14	5.73302e-14	6.55189e-14
2.76	2.93971e-10	2.75477e-10	2.94721e-10	2.27306e-10	2.43917e-10	7.73244e-10	7.81769e-10	6.78588e-10	6.05764e-14	2.96107e-14	9.26436e-15	8.42694e-15	7.30512e-14
2.79	3.02719e-10	2.83854e-10	3.03392e-10	2.39494e-10	2.51385e-10	8.07124e-10	8.16906e-10	7.08999e-10	5.95119e-14	2.43236e-14	2.07764e-14	7.67528e-15	6.09732e-14
2.82	3.11374e-10	2.92608e-10	3.11645e-10	2.44807e-10	2.5942e-10	8.42189e-10	8.52808e-10	7.40699e-10	9.12848e-14	1.15701e-14	1.48186e-14	1.90864e-14	4.12166e-14
2.85	3.17937e-10	3.01299e-10	3.1955e-10	2.54262e-10	2.66674e-10	8.78845e-10	8.89812e-10	7.72545e-10	5.98146e-14	4.14511e-14	2.46053e-14	1.59889e-14	4.61356e-14
2.88	3.25825e-10	3.09344e-10	3.27221e-10	2.63784e-10	2.73491e-10	9.12994e-10	9.25824e-10	8.05528e-10	1.34964e-13	3.83888e-14	2.75262e-14	3.27272e-14	4.22307e-14
2.91	3.32617e-10	3.17431e-10	3.35134e-10	2.71953e-10	2.81284e-10	9.5013e-10	9.63196e-10	8.39136e-10	1.04735e-13	2.98327e-14	3.43416e-14	3.46341e-14	6.90202e-14
2.94	3.4021e-10	3.25396e-10	3.4318e-10	2.82277e-10	2.88393e-10	9.89402e-10	1.00067e-09	8.72268e-10	7.72044e-14	5.4694e-14	2.35509e-14	1.15193e-14	5.58928e-14
2.97	3.46633e-10	3.3325e-10	3.5015e-10	2.9185e-10	2.94933e-10	1.02123e-09	1.03868e-09	9.05637e-10	1.14804e-13	5.14905e-14	2.38234e-14	3.51941e-14	5.60997e-14
3	3.53318e-10	3.22515e-10	3.56821e-10	3.01886e-10	3.01596e-10	1.05927e-09	1.07652e-09	9.39946e-10	1.24213e-13	4.26114e-14	1.69273e-14	3.85287e-14	5.90056e-14
3	3.38742e-10	3.11906e-10	3.42807e-10	2.91568e-10	2.90026e-10	1.0431e-09	1.06212e-09	9.28441e-10	9.21021e-14	7.57162e-14	4.67868e-14	2.19518e-14	6.67196e-14
2.97	3.04766e-10	2.83798e-10	3.09619e-10	2.74775e-10	2.61954e-10	9.72963e-10	9.92843e-10	8.71865e-10	1.64032e-13	5.79883e-14	5.37687e-14	3.46493e-14	4.87742e-14
2.94	2.74062e-10	2.57825e-10	2.79507e-10	2.44593e-10	2.35734e-10	9.05597e-10	9.22089e-10	8.15961e-10	1.5311e-13	5.9411e-14	4.5793e-14	2.46406e-14	5.34611e-14
2.91	2.47178e-10	2.0884e-10	2.52752e-10	2.29686e-10	2.13411e-10	8.41999e-10	8.55706e-10	7.63749e-10	1.33475e-13	9.78079e-14	4.15252e-14	2.69763e-14	6.56147e-14
2.88	2.23138e-10	1.91222e-10	2.2871e-10	2.11228e-10	1.93217e-10	7.81999e-10	7.94634e-10	7.14227e-10	1.42809e-13	9.05684e-14	3.60668e-14	1.97977e-14	4.92282e-14
2.85	2.01193e-10	1.74727e-10	2.07374e-10	1.89131e-10	1.75435e-10	7.29304e-10	7.37981e-10	6.68635e-10	1.54044e-13	6.37294e-14	5.05451e-14	1.43746e-14	3.99604e-14
2.82	1.82134e-10	1.59849e-10	1.87978e-10	1.74018e-10	1.59175e-10	6.78886e-10	6.86087e-10	6.26154e-10	4.02082e-13	8.39596e-14	3.88616e-14	2.28245e-14	4.74271e-14
2.79	1.64915e-10	1.46242e-10	1.70499e-10	1.63135e-10	1.44741e-10	6.32698e-10	6.37648e-10	5.86573e-10	2.90582e-13	9.8383e-14	4.82296e-14	4.39366e-14	5.77696e-14
2.76	1.49445e-10	1.33766e-10	1.54989e-10	1.4931e-10	1.3211e-10	5.89594e-10	5.92866e-10	5.49602e-10	1.29233e-13	9.75707e-14	4.46983e-14	3.62838e-14	4.17766e-14
2.73	1.35576e-10	1.22315e-10	1.40952e-10	1.34455e-10	1.20612e-10	5.49704e-10	5.51544e-10	5.15374e-10	1.65818e-13	1.04316e-13	5.27951e-14	3.31258e-14	6.14021e-14
2.7	1.23723e-10	1.1214e-10	1.28287e-10	1.23614e-10	1.10116e-10	5.12817e-10	5.13201e-10	4.82593e-10	1.78355e-13	1.4524e-13	5.8884e-14	4.77302e-14	6.45754e-14
2.67	1.12064e-10	1.02587e-10	1.16853e-10	1.14963e-10	1.00743e-10	4.79401e-10	4.77661e-10	4.52702e-10	1.89494e-13	1.37072e-13	7.1294e-14	2.28043e-14	5.51108e-14
2.64	1.01713e-10	9.40149e-11	1.06329e-10	1.04151e-10	9.2643e-11	4.47368e-10	4.45032e-10	4.24541e-10	2.00482e-13	1.54008e-13	6.75357e-14	3.46846e-14	5.69725e-14
2.61	9.29552e-11	8.63352e-11	9.68081e-11	9.51877e-11	8.4738e-11	4.17788e-10	4.13657e-10	3.98259e-10	2.74536e-13	1.65526e-13	6.67537e-14	5.15995e-14	3.99553e-14
2.58	8.46364e-11	7.91568e-11	8.86306e-11	8.68524e-11	7.80384e-11	3.49444e-10	3.39107e-10	3.4162e-10	2.60718e-13	1.5815e-13	6.6552e-14	5.86065e-14	4.95864e-14
2.55	7.74448e-11	7.27064e-11	8.0918e-11	8.01319e-11	7.19446e-11	3.23529e-10	3.12123e-10	3.17353e-10	9.78701e-13	1.30675e-13	7.49514e-14	4.78159e-14	5.3673e-14
2.52	7.09234e-11	6.69349e-11	7.41051e-11	7.31372e-11	6.62002e-11	2.99022e-10	2.87142e-10	2.94553e-10	3.61753e-13	1.79137e-13	8.69678e-14	5.18416e-14	2.52943e-14
2.49	6.49378e-11	6.135e-11	6.74565e-11	6.75952e-11	6.1253e-11	2.57705e-10	2.46161e-10	2.73101e-10	8.23378e-13	1.70772e-13	1.07616e-13	4.51877e-14	3.05311e-14
2.46	5.94796e-11	5.66483e-11	6.18081e-11	6.24045e-11	5.66724e-11	2.3922e-10	2.2756e-10	2.53159e-10	9.14015e-13	1.79319e-13	7.31e-14	4.45218e-14	5.7709e-14
2.43	5.4532e-11	5.20523e-11	5.66592e-11	5.85188e-11	5.24933e-11	2.21258e-10	2.09815e-10	2.22325e-10	1.89727e-13	1.93106e-13	1.0578e-13	6.34898e-14	2.9295e-14
2.4	5.01611e-11	4.78966e-11	5.19939e-11	5.38344e-11	4.85515e-11	2.0443e-10	1.93369e-10	2.06797e-10	2.73946e-13	2.47435e-13	7.94563e-14	7.25501e-14	3.81542e-14
2.37	4.60393e-11	4.42238e-11	4.72689e-11	4.92318e-11	4.51216e-11	1.89019e-10	1.7805e-10	1.91759e-10	1.27808e-14	2.28981e-13	7.63639e-14	5.02122e-14	6.27239e-14
2.34	4.22527e-11	4.082e-11	4.36217e-11	4.52438e-11	4.18613e-11	1.74887e-10	1.64041e-10	1.77651e-10	3.26106e-13	2.52646e-13	1.05431e-13	6.62442e-14	1.62534e-14
2.31	3.14706e-11	3.07087e-11	3.2098e-11	4.17278e-11	3.29072e-11	1.61596e-10	1.51132e-10	1.64483e-10	3.97863e-14	2.61546e-13	1.25192e-13	6.77223e-14	4.50812e-14
2.28	2.88277e-11	2.80951e-11	2.91994e-11	3.22993e-11	3.0477e-11	1.4908e-10	1.39195e-10	1.52115e-10	1.24707e-13	2.79612e-13	9.92567e-14	5.96912e-14	5.80622e-14
2.25	2.63846e-11	2.57204e-11	2.65221e-11	2.95196e-11	2.83431e-11	1.37835e-10	1.28172e-10	1.4058e-10	5.5122e-13	3.0755e-13	1.19198e-13	8.42336e-14	3.87496e-14
2.22	2.41993e-11	2.16969e-11	2.41723e-11	2.74621e-11	2.63346e-11	1.27126e-10	1.18096e-10	1.29969e-10	4.7377e-13	3.27685e-13	1.15995e-13	7.2651e-14	4.09038e-14
2.19	2.21676e-11	2.01299e-11	2.20617e-11	2.27026e-11	2.32421e-11	1.17218e-10	1.08624e-10	1.20006e-10	5.28331e-13	3.7266e-13	1.22084e-13	6.73894e-14	3.01325e-14
2.16	2.0411e-11	1.86699e-11	2.01947e-11	2.07831e-11	2.18098e-11	1.08409e-10	1.00104e-10	1.10783e-10	4.22241e-13	4.28467e-13	1.41229e-13	6.93417e-14	3.98191e-14
2.13	1.88581e-11	1.72747e-11	1.8497e-11	1.95835e-11	2.04906e-11	9.99895e-11	9.22448e-11	1.02276e-10	2.1379e-13	4.61844e-13	1.32769e-13	7.14251e-14	2.86997e-14
2.1	1.74322e-11	1.60431e-11	1.69967e-11	1.79623e-11	1.9179e-11	9.21712e-11	8.48572e-11	9.42504e-11	1.83561e-13	3.91775e-13	1.24864e-13	6.62947e-14	4.37291e-14
2.07	1.60944e-11	1.48714e-11	1.56526e-11	1.64195e-11	1.79692e-11	8.50291e-11	7.81113e-11	8.68017e-11	5.9557e-13	4.30066e-13	1.50183e-13	1.05598e-13	2.7953e-14
2.04	1.48979e-11	1.38181e-11	1.44287e-11	1.5301e-11	1.68335e-11	7.83196e-11	7.20106e-11	8.00189e-11	7.05917e-13	4.3897e-13	1.5098e-13	9.40102e-14	5.1771e-14
2.01	1.38025e-11	1.28381e-11	1.32932e-11	1.41696e-11	1.5786e-11	7.21332e-11	6.60983e-11	7.36299e-11	4.86017e-13	5.06618e-13	1.45411e-13	1.02142e-13	3.40122e-14
1.98	1.27751e-11	1.19272e-11	1.22949e-11	1.33497e-11	1.48253e-11	6.65432e-11	6.08077e-11	6.7821e-11	3.35681e-13	4.89369e-13	1.47131e-13	1.06925e-13	4.34768e-14
1.95	1.18704e-11	1.10619e-11	1.14048e-11	1.24537e-11	1.3884e-11	6.1158e-11	5.60452e-11	6.24008e-11	4.93163e-13	5.79002e-13	1.25595e-13	9.35663e-14	2.86543e-14
1.92	1.09758e-11	1.03218e-11	1.05523e-11	1.16691e-11	1.30091e-11	5.62377e-11	5.14641e-11	5.73009e-11	4.89414e-13	5.23801e-13	1.81284e-13	8.40116e-14	3.64137e-14
1.89	1.01924e-11	9.57744e-12	9.81996e-12	1.12021e-11	1.21678e-11	5.16245e-11	4.73875e-11	5.27447e-11	3.8562e-13	6.3776e-13	1.88735e-13	1.18739e-13	5.34106e-14
1.86	9.48607e-12	8.93219e-12	9.13044e-12	1.04732e-11	1.13838e-11	4.75248e-11	4.35853e-11	4.84229e-11	4.02465e-13	6.55806e-13	1.90006e-13	1.11581e-13	3.68526e-14
1.83	8.82105e-12	8.32885e-12	8.50978e-12	1.02135e-11	1.06786e-11	4.38337e-11	3.4136e-11	4.45187e-11	3.74844e-13	6.42361e-13	1.7357e-13	1.34156e-13	5.09032e-14
1.8	8.19603e-12	7.77075e-12	7.90275e-12	9.36713e-12	9.9932e-12	4.044e-11	3.09254e-11	4.08788e-11	5.44328e-13	6.49217e-13	1.8314e-13	1.2056e-13	3.28871e-14
1.77	7.5817e-12	7.24589e-12	7.31749e-12	8.90261e-12	9.35832e-12	3.21482e-11	2.57642e-11	3.09183e-11	4.30702e-13	6.18055e-13	2.06108e-13	1.28617e-13	4.97126e-14
1.74	7.04692e-12	6.74823e-12	6.79531e-12	7.82184e-12	8.71745e-12	2.70051e-11	2.34502e-11	2.53636e-11	2.70238e-13	7.05362e-13	2.13348e-13	1.46223e-13	4.18472e-14
1.71	6.57597e-12	6.2819e-12	6.32721e-12	7.0457e-12	8.11234e-12	2.45073e-11	2.13244e-11	2.30617e-11	3.48328e-13	7.58757e-13	2.193e-13	1.31396e-13	3.83207e-14
1.68	6.09441e-12	5.85845e-12	5.89491e-12	6.47677e-12	7.58005e-12	2.22612e-11	1.93475e-11	2.09035e-11	3.76792e-13	6.64766e-13	2.15229e-13	1.71149e-13	3.59798e-14
1.65	5.65858e-12	5.45595e-12	5.5012e-12	5.94743e-12	7.06208e-12	2.01176e-11	1.75479e-11	1.89232e-11	4.80742e-13	8.19221e-13	2.12853e-13	1.55762e-13	3.73016e-14
1.62	5.25871e-12	5.0892e-12	5.14483e-12	5.56952e-12	6.5712e-12	1.81424e-11	1.59179e-11	1.71103e-11	5.2599e-13	7.95162e-13	2.05155e-13	1.81611e-13	3.47387e-14
1.59	4.85489e-12	4.73891e-12	4.80306e-12	5.25967e-12	6.10901e-12	1.63689e-11	1.44448e-11	1.5469e-11	7.56405e-14	7.92306e-13	2.31236e-13	1.79362e-13	5.2336e-14
1.56	4.53606e-12	4.4229e-12	4.48018e-12	4.84424e-12	5.67534e-12	1.48713e-11	1.3111e-11	1.40054e-11	4.58408e-13	8.17844e-13	2.3839e-13	1.63693e-13	3.92389e-14
1.53	4.22089e-12	4.12926e-12	4.189e-12	4.50528e-12	5.29804e-12	1.34739e-11	1.18932e-11	1.26711e-11	3.47627e-13	8.40853e-13	2.53599e-13	1.57473e-13	3.97636e-14
1.5	3.92057e-12	3.85874e-12	3.91958e-12	4.24393e-12	4.91675e-12	1.20865e-11	1.08052e-11	1.14684e-11	7.91055e-13	7.5852e-13	2.32301e-13	1.99162e-13	4.50156e-14
1.47	3.63385e-12	3.59574e-12	3.67145e-12	3.93851e-12	4.5538e-12	1.0928e-11	9.81694e-12	1.03883e-11	3.52455e-13	7.45005e-13	2.56344e-13	1.54365e-13	3.08641e-14
1.44	3.37986e-12	3.34775e-12	3.4248e-12	3.62642e-12	4.22203e-12	9.91623e-12	8.91386e-12	9.40321e-12	5.42018e-13	7.74634e-13	2.4527e-13	1.85294e-13	3.04806e-14
1.41	3.1343e-12	3.12408e-12	3.2236e-12	3.38021e-12	3.92018e-12	8.99062e-12	8.10564e-12	8.52153e-12	1.31847e-13	7.48985e-13	2.61222e-13	2.16334e-13	4.31842e-14
1.38	2.91273e-12	2.9084e-12	3.01084e-12	3.15698e-12	3.63277e-12	8.12213e-12	7.40123e-12	7.71779e-12	1.07287e-12	7.51306e-13	2.90481e-13	1.66033e-13	3.23372e-14
1.35	2.70295e-12	2.71419e-12	2.81198e-12	2.96985e-12	3.37034e-12	7.37258e-12	6.72883e-12	6.98414e-12	2.12405e-13	7.51745e-13	2.85088e-13	1.93134e-13	3.63683e-14
1.32	2.49332e-12	2.5299e-12	2.63845e-12	2.75217e-12	3.1225e-12	6.6133e-12	6.11405e-12	6.32393e-12	1.99836e-13	7.00342e-13	3.07552e-13	2.13085e-13	3.91885e-14
1.29	2.31088e-12	2.36268e-12	2.47462e-12	2.6066e-12	2.88164e-12	5.97885e-12	5.55761e-12	5.73503e-12	3.91548e-13	7.60866e-13	3.1119e-13	2.30595e-13	4.2039e-14
1.26	2.14736e-12	2.20843e-12	2.30752e-12	2.44997e-12	2.67585e-12	5.40509e-12	5.04424e-12	5.21198e-12	5.4338e-13	7.77696e-13	3.02987e-13	2.51481e-13	2.50975e-14
1.23	1.98731e-12	2.05601e-12	2.17841e-12	2.28127e-12	2.46791e-12	4.88351e-12	4.59169e-12	4.7303e-12	1.48214e-14	7.46519e-13	3.12799e-13	2.41169e-13	2.91336e-14
1.2	1.8393e-12	1.91206e-12	2.04082e-12	2.19986e-12	2.28244e-12	4.42074e-12	4.18755e-12	4.29779e-12	5.96185e-13	8.14019e-13	3.39349e-13	2.5655e-13	9.75031e-15
1.17	1.70708e-12	1.78534e-12	1.91471e-12	2.03523e-12	2.10938e-12	3.99791e-12	3.81596e-12	3.90807e-12	5.02632e-13	8.15664e-13	3.48894e-13	2.55158e-13	2.02391e-14
1.14	1.5795e-12	1.66713e-12	1.79532e-12	1.85257e-12	1.96106e-12	3.62652e-12	3.48117e-12	3.5617e-12	5.11234e-13	7.40288e-13	3.31555e-13	2.72562e-13	2.59955e-14
1.11	1.46877e-12	1.55823e-12	1.69344e-12	1.74431e-12	1.81412e-12	3.27241e-12	3.16682e-12	3.24354e-12	4.93546e-13	7.81197e-13	3.67645e-13	2.3561e-13	1.94419e-14
1.08	1.36037e-12	1.45318e-12	1.58839e-12	1.60068e-12	1.67978e-12	2.95865e-12	2.88451e-12	2.965e-12	5.06199e-13	6.82948e-13	3.71701e-13	2.40039e-13	2.96431e-14
1.05	1.25792e-12	1.35451e-12	1.49419e-12	1.4644e-12	1.5451e-12	2.67685e-12	2.63392e-12	2.69374e-12	5.23185e-13	6.92341e-13	3.66353e-13	3.15129e-13	3.44108e-14
1.02	1.17374e-12	1.27156e-12	1.40964e-12	1.40434e-12	1.42895e-12	2.41609e-12	2.39694e-12	2.46348e-12	4.9343e-13	7.82574e-13	3.9875e-13	2.97468e-13	3.71301e-14
0.99	1.07787e-12	1.18567e-12	1.32896e-12	1.3235e-12	1.32633e-12	2.15821e-12	2.19109e-12	2.24488e-12	2.06109e-12	6.97684e-13	4.18959e-13	2.93932e-13	4.76945e-14
0.96	9.92068e-13	1.10578e-12	1.25106e-12	1.23035e-12	1.22608e-12	1.96752e-12	1.9976e-12	2.05747e-12	4.69361e-13	6.4901e-13	4.11488e-13	3.35702e-13	6.71283e-14
0.93	9.22768e-13	1.03031e-12	1.18607e-12	1.16782e-12	1.13323e-12	1.78882e-12	1.81342e-12	1.88773e-12	7.69559e-13	6.72479e-13	4.28343e-13	3.24139e-13	3.10205e-14
0.9	8.56579e-13	9.62849e-13	1.10711e-12	1.08693e-12	1.04889e-12	1.60739e-12	1.65634e-12	1.72379e-12	2.67095e-13	7.8819e-13	4.31112e-13	3.17909e-13	1.18995e-14
0.87	7.89108e-13	9.00976e-13	1.05506e-12	9.94116e-13	9.6993e-13	1.44635e-12	1.50825e-12	1.57768e-12	7.75396e-13	6.49253e-13	4.58192e-13	3.83884e-13	1.99919e-14
0.84	7.35217e-13	8.40084e-13	9.89298e-13	9.3977e-13	8.97988e-13	1.28663e-12	1.37465e-12	1.44495e-12	5.38971e-13	7.36696e-13	4.5515e-13	3.55472e-13	1.42959e-14
0.81	6.81005e-13	7.89129e-13	9.39516e-13	9.22204e-13	8.35456e-13	1.18408e-12	1.24788e-12	1.3259e-12	4.18337e-13	6.2935e-13	4.79809e-13	3.86754e-13	2.02542e-14
0.78	6.20108e-13	7.3966e-13	8.91374e-13	8.70566e-13	7.77523e-13	1.06321e-12	1.13057e-12	1.21405e-12	2.85433e-13	6.70991e-13	4.9347e-13	3.37139e-13	3.40929e-14
0.75	5.66408e-13	6.93303e-13	8.36753e-13	8.17159e-13	7.25689e-13	9.81933e-13	1.0276e-12	1.1182e-12	7.38063e-13	7.13303e-13	4.9635e-13	3.61339e-13	9.06417e-15
0.72	5.30043e-13	6.4789e-13	7.85595e-13	7.7977e-13	6.69271e-13	8.57412e-13	9.50085e-13	1.01838e-12	2.04866e-13	6.50857e-13	5.00335e-13	3.99174e-13	4.35205e-15
0.69	4.89517e-13	6.12957e-13	7.47856e-13	7.24245e-13	6.22258e-13	7.38418e-13	8.65825e-13	9.42037e-13	4.10675e-13	6.10518e-13	5.14516e-13	4.26754e-13	2.3135e-14
0.66	4.51299e-13	5.75221e-13	7.07162e-13	6.87072e-13	5.88168e-13	6.78037e-13	7.85437e-13	8.7513e-13	1.05181e-12	5.97936e-13	5.36925e-13	4.03043e-13	2.19695e-14
0.63	4.21724e-13	5.38481e-13	6.70137e-13	6.44885e-13	5.38028e-13	6.43813e-13	7.08657e-13	8.02213e-13	1.69891e-12	6.12768e-13	5.533e-13	4.50489e-13	1.9304e-15
0.6	3.934e-13	5.04559e-13	6.37633e-13	5.97368e-13	5.03633e-13	5.76626e-13	6.42052e-13	7.40332e-13	2.72739e-12	5.99969e-13	5.54117e-13	4.89585e-13	3.9249e-14
0.57	3.61106e-13	4.74922e-13	6.13421e-13	5.61176e-13	4.74966e-13	4.95996e-13	5.75446e-13	6.81094e-13	1.33746e-12	6.41942e-13	5.6576e-13	4.60311e-13	1.56934e-14
0.54	3.4982e-13	4.44519e-13	5.85304e-13	5.33239e-13	4.36317e-13	3.8434e-13	5.12648e-13	6.22861e-13	2.17706e-12	6.59701e-13	5.95428e-13	4.62142e-13	1.91998e-14
0.51	3.15577e-13	4.20413e-13	5.53782e-13	4.92562e-13	4.13569e-13	2.73451e-13	4.5394e-13	5.76206e-13	2.14605e-13	6.78034e-13	5.92179e-13	4.68998e-13	4.19885e-14
0.48	2.97399e-13	4.00672e-13	5.27655e-13	4.66174e-13	3.86296e-13	2.81236e-13	4.05602e-13	5.26974e-13	1.98293e-12	7.19821e-13	6.03449e-13	5.17775e-13	2.97289e-14
0.45	2.72925e-13	3.76511e-13	5.04057e-13	4.30896e-13	3.60769e-13	2.26869e-13	3.59684e-13	4.8537e-13	2.27127e-12	6.98002e-13	6.32406e-13	4.84243e-13	2.62024e-14
0.42	2.56227e-13	3.57583e-13	4.81455e-13	4.08793e-13	3.37741e-13	1.6647e-13	3.09654e-13	4.49227e-13	2.45483e-12	6.69886e-13	6.54118e-13	5.60665e-13	2.06578e-14
0.39	2.38631e-13	3.32628e-13	4.62966e-13	3.85149e-13	3.12873e-13	1.22609e-13	2.68661e-13	4.11429e-13	1.50075e-12	6.52739e-13	6.39519e-13	6.18281e-13	2.45509e-15
0.36	2.17343e-13	3.13392e-13	4.41198e-13	3.65016e-13	2.88912e-13	8.03372e-14	2.2676e-13	3.69715e-13	1.3382e-12	5.75017e-13	6.80038e-13	5.7538e-13	1.54715e-14
0.33	2.07835e-13	2.95031e-13	4.1576e-13	3.41431e-13	2.70918e-13	9.21929e-14	1.82765e-13	3.42583e-13	3.69496e-13	6.6409e-13	7.06432e-13	6.59814e-13	1.04264e-14
0.3	1.86479e-13	2.78708e-13	3.98733e-13	3.27402e-13	2.46636e-13	5.70028e-14	1.46618e-13	3.08774e-13	1.25675e-12	6.33492e-13	7.32437e-13	5.82352e-13	1.19298e-14
0.27	1.72942e-13	2.58706e-13	3.7937e-13	2.99413e-13	2.30428e-13	3.99549e-14	1.14016e-13	2.81784e-13	4.46941e-13	6.4897e-13	7.65354e-13	6.24274e-13	1.54063e-15
0.24	1.58137e-13	2.48831e-13	3.5347e-13	2.79878e-13	2.17756e-13	4.74228e-15	7.82995e-14	2.55574e-13	2.82852e-12	6.59302e-13	7.88171e-13	6.56514e-13	6.89478e-15
0.21	1.41909e-13	2.28118e-13	3.40601e-13	2.66753e-13	1.90279e-13	4.12554e-14	3.84509e-14	2.22937e-13	3.29314e-13	5.95711e-13	8.14625e-13	6.78358e-13	3.60912e-15
0.18	1.28843e-13	2.16521e-13	3.19298e-13	2.46521e-13	1.67358e-13	8.69361e-14	6.61036e-15	2.01487e-13	1.43395e-12	6.38895e-13	8.35006e-13	6.71911e-13	9.4022e-15
0.15	1.12328e-13	1.95701e-13	3.05626e-13	2.36112e-13	1.55967e-13	1.24702e-13	2.69968e-14	1.70295e-13	1.39795e-12	6.77126e-13	8.44656e-13	7.16102e-13	5.14918e-15
0.12	1.0212e-13	1.7584e-13	2.86588e-13	2.1752e-13	1.31791e-13	1.81444e-13	6.2768e-14	1.4561e-13	1.35556e-12	6.59211e-13	8.75651e-13	7.86193e-13	1.02027e-14
0.09	8.27175e-14	1.62629e-13	2.7199e-13	1.94185e-13	1.1551e-13	2.29021e-13	9.3043e-14	1.19121e-13	1.45674e-13	6.93158e-13	8.8456e-13	7.9937e-13	2.67578e-15
0.06	7.20851e-14	1.42862e-13	2.51969e-13	1.7592e-13	9.21231e-14	2.48565e-13	1.24735e-13	9.61138e-14	1.22493e-12	6.35788e-13	9.29927e-13	8.53328e-13	1.79486e-14
0.03	5.73994e-14	1.22282e-13	2.37285e-13	1.59993e-13	7.14931e-14	3.2549e-13	1.60982e-13	7.06648e-14	2.90602e-12	6.94248e-13	9.36147e-13	8.93958e-13	1.42435e-14
0	4.38897e-14	1.10272e-13	2.1896e-13	1.39797e-13	4.60616e-14	3.26299e-13	1.95945e-13	4.94164e-14	2.00959e-12	6.68146e-13	9.75844e-13	7.85109e-13	3.89294e-15
-0.03	2.4787e-14	8.87733e-14	2.04683e-13	1.22871e-13	2.42959e-14	4.00324e-13	2.27663e-13	2.06917e-14	3.70554e-12	6.56679e-13	9.67283e-13	7.37043e-13	1.15345e-15
-0.06	6.47884e-15	6.73697e-14	1.82936e-13	1.05049e-13	3.59436e-15	3.77729e-13	2.64483e-13	6.3809e-15	3.07267e-12	6.01169e-13	1.0016e-12	7.20007e-13	1.12015e-14
-0.09	7.57383e-15	4.61453e-14	1.66398e-13	8.60851e-14	2.87816e-14	4.79685e-13	2.98294e-13	2.93926e-14	3.24979e-12	6.39571e-13	1.04164e-12	6.91454e-13	2.49484e-14
-0.12	2.96969e-14	2.82204e-14	1.41407e-13	6.50672e-14	5.1001e-14	4.81592e-13	3.3744e-13	5.70397e-14	2.61956e-12	6.32468e-13	1.09265e-12	7.21914e-13	2.54983e-14
-0.15	8.26536e-14	3.74467e-15	1.3298e-13	4.73504e-14	7.29514e-14	5.39882e-13	3.72164e-13	8.25549e-14	5.19891e-13	6.51089e-13	1.12165e-12	7.14584e-13	8.76495e-15
-0.18	6.48945e-14	1.03077e-14	1.13793e-13	2.85006e-14	1.03532e-13	5.93572e-13	4.11042e-13	1.13346e-13	3.44219e-13	5.83593e-13	1.15745e-12	8.16542e-13	9.47121e-15
-0.21	8.70946e-14	3.50837e-14	9.04329e-14	6.86157e-15	1.25615e-13	6.27427e-13	4.53337e-13	1.37997e-13	1.76539e-12	6.0346e-13	1.16382e-12	7.74999e-13	8.85071e-15
-0.24	1.00669e-13	5.7179e-14	7.86318e-14	1.21117e-14	1.54417e-13	6.55112e-13	4.87729e-13	1.63297e-13	1.32142e-12	6.16239e-13	1.1904e-12	7.51117e-13	1.62614e-14
-0.27	1.24901e-13	7.95131e-14	6.02605e-14	3.45611e-14	1.8149e-13	6.66618e-13	5.23583e-13	1.91905e-13	1.06404e-12	5.86025e-13	1.19805e-12	7.21041e-13	1.33304e-14
-0.3	1.41378e-13	9.98188e-14	4.49946e-14	6.15181e-14	2.06175e-13	7.32196e-13	5.5832e-13	2.18517e-13	1.09274e-12	6.43456e-13	1.23915e-12	6.44044e-13	2.13566e-14
-0.33	1.64794e-13	1.25692e-13	2.3042e-14	7.8873e-14	2.30017e-13	7.70843e-13	5.94135e-13	2.41675e-13	1.51312e-12	6.98562e-13	1.28872e-12	7.08011e-13	3.6299e-14
-0.36	1.79936e-13	1.43209e-13	7.38725e-15	9.75188e-14	2.57268e-13	7.99742e-13	6.58757e-13	2.69146e-13	9.05554e-13	6.24558e-13	1.32349e-12	6.95212e-13	3.69993e-15
-0.39	2.06782e-13	1.65958e-13	1.70598e-14	1.17908e-13	2.84391e-13	9.25298e-13	6.98124e-13	2.93856e-13	2.04106e-13	5.94066e-13	1.3485e-12	6.77016e-13	3.58894e-15
-0.42	2.2476e-13	1.86382e-13	3.21526e-14	1.29406e-13	3.05573e-13	9.22286e-13	7.39107e-13	3.2163e-13	7.51735e-13	6.04201e-13	1.37934e-12	7.81068e-13	2.47315e-14
-0.45	2.45571e-13	2.11284e-13	4.84343e-14	1.49645e-13	3.309e-13	9.76045e-13	7.81216e-13	3.40755e-13	4.82326e-13	6.20577e-13	1.44175e-12	7.76442e-13	1.28026e-14
-0.48	2.62535e-13	2.29215e-13	6.73483e-14	1.64335e-13	3.4859e-13	9.70059e-13	8.22511e-13	3.69244e-13	7.26051e-13	6.43945e-13	1.47303e-12	8.27045e-13	1.6264e-15
-0.51	2.81218e-13	2.45692e-13	8.24433e-14	1.84923e-13	3.70375e-13	9.62747e-13	8.60327e-13	3.89178e-13	7.21259e-13	5.93431e-13	1.50611e-12	8.85387e-13	2.99362e-15
-0.54	2.87822e-13	2.66042e-13	9.8995e-14	2.00331e-13	3.9429e-13	1.03606e-12	8.96263e-13	4.0501e-13	8.92201e-13	5.49479e-13	1.54835e-12	8.73941e-13	5.71423e-15
-0.57	3.07679e-13	2.90156e-13	1.08808e-13	2.21088e-13	4.04281e-13	1.05284e-12	9.29123e-13	4.31458e-13	1.22877e-13	5.91952e-13	1.58096e-12	8.93539e-13	2.11202e-15
-0.6	3.19043e-13	2.99079e-13	1.25254e-13	2.38333e-13	4.22038e-13	1.08378e-12	9.63554e-13	4.47286e-13	2.14855e-13	5.37195e-13	1.61847e-12	9.06161e-13	5.13779e-15
-0.63	3.26044e-13	3.11648e-13	1.40432e-13	2.48981e-13	4.36235e-13	1.13145e-12	9.93872e-13	4.6826e-13	1.1449e-12	5.84784e-13	1.6674e-12	9.21961e-13	4.85526e-15
-0.66	3.40042e-13	3.26248e-13	1.52353e-13	2.57909e-13	4.4736e-13	1.17688e-12	1.02556e-12	4.85846e-13	1.96814e-12	6.06199e-13	1.71889e-12	8.50322e-13	1.55299e-14
-0.69	3.61704e-13	3.41973e-13	1.68853e-13	2.73035e-13	4.5572e-13	1.17678e-12	1.05269e-12	4.99853e-13	7.55184e-13	6.08167e-13	1.76224e-12	7.76053e-13	7.45332e-15
-0.72	3.47395e-13	3.51197e-13	1.83201e-13	2.77394e-13	4.71402e-13	1.2799e-12	1.07811e-12	5.1782e-13	1.32866e-12	5.7825e-13	1.80036e-12	8.39142e-13	2.43866e-15
-0.75	3.46356e-13	3.6e-13	1.96001e-13	2.90261e-13	4.75896e-13	1.25186e-12	1.10107e-12	5.32814e-13	1.63022e-12	5.98914e-13	1.7917e-12	6.89718e-13	8.29271e-16
-0.78	3.51462e-13	3.69435e-13	2.11518e-13	2.95485e-13	4.80697e-13	1.34566e-12	1.12775e-12	5.39287e-13	3.46955e-12	5.22403e-13	1.71097e-12	8.18711e-13	4.57231e-16
-0.81	3.58718e-13	3.77492e-13	2.19408e-13	3.07174e-13	4.79584e-13	1.27863e-12	1.15033e-12	5.56039e-13	2.43474e-12	6.01109e-13	1.64847e-12	7.35661e-13	1.86045e-14
-0.84	3.58815e-13	3.75284e-13	2.29058e-13	3.10942e-13	4.84531e-13	1.24884e-12	1.17221e-12	5.71786e-13	7.1167e-12	4.53883e-13	1.57791e-12	8.28448e-13	1.4074e-14
-0.87	3.67752e-13	3.81752e-13	2.42536e-13	3.24126e-13	4.89568e-13	1.3645e-12	1.19085e-12	5.85536e-13	5.40111e-13	4.29955e-13	1.52656e-12	7.89033e-13	3.62825e-14
-0.9	3.71551e-13	3.80134e-13	2.53649e-13	3.27508e-13	4.94101e-13	1.391e-12	1.20358e-12	5.94938e-13	4.80651e-13	4.40161e-13	1.52466e-12	8.5526e-13	3.04403e-14
-0.93	3.78259e-13	3.91347e-13	2.65954e-13	3.39469e-13	4.93051e-13	1.41619e-12	1.23714e-12	6.10747e-13	4.12429e-13	4.57041e-13	1.46796e-12	7.43389e-13	1.34131e-14
-0.96	3.85123e-13	3.93978e-13	2.76917e-13	3.51517e-13	4.98729e-13	1.38844e-12	1.25851e-12	6.24694e-13	3.7433e-13	4.19154e-13	1.42888e-12	8.08274e-13	1.82059e-14
-0.99	3.962e-13	3.98404e-13	2.92822e-13	3.47268e-13	5.02368e-13	1.47321e-12	1.28179e-12	6.49988e-13	3.20864e-13	3.90645e-13	1.38774e-12	8.6657e-13	2.25901e-14
-1.02	4.09948e-13	4.06894e-13	3.07089e-13	3.67091e-13	5.13147e-13	1.52713e-12	1.31987e-12	6.87132e-13	3.715e-13	3.65002e-13	1.34022e-12	7.62075e-13	2.12431e-14
-1.05	4.16926e-13	4.16106e-13	3.24778e-13	3.80256e-13	5.30747e-13	1.50456e-12	1.36263e-12	7.17283e-13	3.05255e-13	2.87673e-13	1.28227e-12	7.49069e-13	3.5783e-14
-1.08	4.30111e-13	4.23456e-13	3.41385e-13	3.90922e-13	5.40297e-13	1.52279e-12	1.40607e-12	7.48859e-13	3.33572e-13	2.90549e-13	1.25634e-12	7.69425e-13	3.85326e-14
-1.11	4.51868e-13	4.42076e-13	3.64953e-13	4.12196e-13	5.55568e-13	1.61819e-12	1.45706e-12	7.92943e-13	4.47345e-13	2.75485e-13	1.22554e-12	7.30313e-13	3.27358e-14
-1.14	4.62695e-13	4.57094e-13	3.91645e-13	4.27068e-13	5.81395e-13	1.66994e-12	1.5299e-12	8.34217e-13	3.97673e-13	2.71913e-13	1.17395e-12	7.29092e-13	3.52028e-14
-1.17	4.86483e-13	4.72664e-13	4.2713e-13	4.51996e-13	6.01047e-13	1.72383e-12	1.5982e-12	8.85955e-13	3.51567e-13	2.16041e-13	1.16542e-12	6.6339e-13	3.66811e-14
-1.2	5.06905e-13	4.98515e-13	3.91161e-13	4.77535e-13	6.28801e-13	1.88816e-12	1.68498e-12	9.32993e-13	3.26216e-13	2.66434e-13	1.12867e-12	7.09458e-13	3.82551e-14
-1.23	5.37524e-13	5.24839e-13	4.51084e-13	5.10581e-13	6.64778e-13	1.85102e-12	1.77604e-12	9.93915e-13	3.31337e-13	2.23108e-13	1.05004e-12	7.65011e-13	2.93354e-14
-1.26	5.63514e-13	5.51885e-13	4.61481e-13	5.414e-13	7.00813e-13	1.95824e-12	1.88832e-12	1.05456e-12	2.54856e-13	1.87057e-13	1.05537e-12	7.81704e-13	3.25037e-14
-1.29	6.0091e-13	5.86241e-13	5.10491e-13	5.7873e-13	7.55841e-13	2.02973e-12	2.00557e-12	1.12249e-12	2.31049e-13	2.22185e-13	1.00511e-12	7.24693e-13	3.39012e-14
-1.32	6.3053e-13	6.18197e-13	5.62685e-13	6.23822e-13	7.99203e-13	2.03223e-12	2.1333e-12	1.1978e-12	2.86447e-13	1.82734e-13	9.72247e-13	7.65096e-13	3.40526e-14
-1.35	6.76705e-13	6.58295e-13	5.9282e-13	6.66613e-13	8.64526e-13	2.14897e-12	2.27815e-12	1.2772e-12	2.75016e-13	1.59997e-13	9.39814e-13	6.13533e-13	1.56985e-14
-1.38	7.06565e-13	6.9626e-13	6.29046e-13	7.08644e-13	9.22226e-13	2.16965e-12	2.43027e-12	1.35527e-12	3.03202e-13	1.71267e-13	9.32611e-13	7.82314e-13	1.46188e-14
-1.41	7.73425e-13	7.51657e-13	6.7472e-13	7.71649e-13	9.80048e-13	2.35202e-12	2.61126e-12	1.4423e-12	3.22357e-13	1.3122e-13	8.89574e-13	7.70928e-13	2.16265e-14
-1.44	8.26896e-13	8.02722e-13	7.44136e-13	8.3207e-13	1.04333e-12	2.46346e-12	2.78565e-12	1.5374e-12	2.78204e-13	1.22947e-13	8.75162e-13	7.84478e-13	4.1368e-14
-1.47	8.83773e-13	8.51227e-13	7.96845e-13	8.85985e-13	1.10999e-12	2.60205e-12	2.98666e-12	1.61965e-12	2.30762e-13	1.35584e-13	8.49792e-13	8.13591e-13	1.61223e-14
-1.5	9.52992e-13	9.17054e-13	8.62891e-13	9.45606e-13	1.17497e-12	2.68935e-12	3.2011e-12	1.72969e-12	2.52021e-13	1.32577e-13	8.1124e-13	8.7044e-13	3.50717e-14
-1.53	1.01045e-12	9.78213e-13	9.25483e-13	1.00188e-12	1.24449e-12	2.98096e-12	3.43541e-12	1.83711e-12	1.75247e-13	1.28597e-13	7.99824e-13	7.75635e-13	4.52376e-14
-1.56	1.03634e-12	1.043e-12	8.64445e-13	1.06564e-12	1.31405e-12	2.99753e-12	3.70576e-12	1.88677e-12	1.75479e-13	1.07353e-13	7.69788e-13	8.23781e-13	6.49622e-15
-1.59	1.02646e-12	1.10981e-12	8.10008e-13	1.12263e-12	1.38381e-12	3.08049e-12	3.99589e-12	2.0104e-12	2.05527e-13	1.12595e-13	7.39681e-13	7.42733e-13	1.3635e-14
-1.62	9.8773e-13	1.18407e-12	9.05982e-13	1.18905e-12	1.45486e-12	3.18776e-12	4.27208e-12	2.13655e-12	1.68316e-13	1.05844e-13	7.23089e-13	6.71785e-13	2.2131e-14
-1.65	1.07484e-12	1.26382e-12	9.56819e-13	1.25586e-12	1.52431e-12	3.6153e-12	4.57007e-12	2.2525e-12	1.83884e-13	1.06404e-13	6.93527e-13	6.89895e-13	2.26103e-14
-1.68	1.01406e-12	1.34158e-12	1.04816e-12	1.32508e-12	1.60011e-12	3.62044e-12	4.95598e-12	2.45202e-12	1.94872e-13	1.29248e-13	6.85587e-13	6.62724e-13	1.08501e-14
-1.71	1.11329e-12	1.41734e-12	1.10586e-12	1.39035e-12	1.68655e-12	3.70765e-12	5.28697e-12	2.59898e-12	1.74541e-13	1.10899e-13	6.72738e-13	5.93329e-13	2.24438e-14
-1.74	1.15914e-12	1.50029e-12	1.18824e-12	1.44521e-12	1.76544e-12	3.83451e-12	5.60152e-12	2.73087e-12	1.65576e-13	9.82165e-14	6.40956e-13	6.49638e-13	7.38416e-15
-1.77	1.27423e-12	1.58632e-12	1.27925e-12	1.52399e-12	1.84065e-12	4.12687e-12	5.98372e-12	2.87871e-12	1.80509e-13	1.12156e-13	6.32678e-13	6.79271e-13	2.43004e-14
-1.8	1.36241e-12	1.67041e-12	1.35564e-12	1.58804e-12	1.92195e-12	4.61886e-12	6.39888e-12	3.02492e-12	1.48474e-13	1.09759e-13	6.0243e-13	6.62427e-13	1.32062e-14
-1.83	1.45506e-12	1.73558e-12	1.43788e-12	1.65833e-12	2.00897e-12	4.61818e-12	6.79202e-12	3.19959e-12	1.07262e-13	1.02651e-13	5.76954e-13	6.02904e-13	2.74641e-15
-1.86	1.54202e-12	1.84074e-12	1.50075e-12	1.73316e-12	2.09678e-12	4.58389e-12	7.22311e-12	3.32835e-12	1.07217e-13	9.39334e-14	5.68701e-13	6.00473e-13	7.55422e-15
-1.89	1.59072e-12	1.89508e-12	1.59901e-12	1.80893e-12	2.19198e-12	4.80658e-12	7.62692e-12	3.39286e-12	1.53731e-13	1.06435e-13	5.54732e-13	5.93718e-13	5.71289e-15
-1.92	1.6128e-12	2.00345e-12	1.67712e-12	1.88573e-12	2.29025e-12	5.02139e-12	8.10177e-12	3.4983e-12	2.10506e-13	8.42269e-14	5.33272e-13	5.67359e-13	1.16977e-14
-1.95	1.75396e-12	2.09095e-12	1.65222e-12	1.96586e-12	2.39536e-12	6.04166e-12	8.55249e-12	3.58062e-12	1.46564e-13	8.44741e-14	5.13507e-13	5.59464e-13	1.15817e-14
-1.98	1.85817e-12	2.13952e-12	1.69352e-12	2.03096e-12	2.48994e-12	5.2479e-12	9.00083e-12	3.68287e-12	6.1107e-14	9.11587e-14	5.03135e-13	5.5846e-13	9.15499e-15
-2.01	1.95473e-12	2.21346e-12	1.64029e-12	2.10712e-12	2.58095e-12	5.43024e-12	9.43622e-12	3.89711e-12	8.30111e-14	4.56636e-14	5.03867e-13	5.21367e-13	7.20613e-15
-2.04	2.0256e-12	2.31949e-12	1.73394e-12	2.19532e-12	2.70485e-12	5.60018e-12	9.75099e-12	3.88954e-12	8.09225e-14	8.04382e-14	4.76197e-13	4.38457e-13	2.64219e-16
-2.07	2.15227e-12	2.37191e-12	1.88152e-12	2.28092e-12	2.79921e-12	5.71647e-12	9.72971e-12	4.05302e-12	9.6143e-14	7.09538e-14	4.66536e-13	4.97067e-13	1.03154e-14
-2.1	2.56527e-12	2.46742e-12	1.75331e-12	2.36628e-12	2.8939e-12	5.94075e-12	9.72909e-12	3.94435e-12	9.52501e-14	7.58423e-14	4.29629e-13	4.86826e-13	1.12823e-14
-2.13	2.25574e-12	2.52735e-12	1.65911e-12	2.44143e-12	3.01177e-12	6.04468e-12	9.64569e-12	4.17232e-12	4.84333e-14	4.92858e-14	4.21124e-13	4.98424e-13	6.0408e-15
-2.16	2.38414e-12	2.55781e-12	1.70176e-12	2.48081e-12	3.11762e-12	6.14644e-12	9.75989e-12	4.34827e-12	7.39404e-14	7.68916e-14	4.2577e-13	4.83103e-13	1.33102e-14
-2.19	1.92902e-12	2.5568e-12	1.51268e-12	2.62084e-12	3.22603e-12	6.36916e-12	9.75474e-12	4.48152e-12	3.684e-14	8.25672e-14	3.942e-13	5.05052e-13	1.05508e-14
-2.22	2.49578e-12	2.56065e-12	1.52558e-12	2.59567e-12	3.35003e-12	6.54618e-12	9.78625e-12	4.53456e-12	3.88933e-14	5.81245e-14	3.78536e-13	4.74461e-13	1.00883e-14
-2.25	2.62927e-12	2.7189e-12	1.47545e-12	2.79357e-12	3.47675e-12	6.56106e-12	9.85257e-12	4.06944e-12	9.01446e-14	5.31149e-14	3.72821e-13	5.27032e-13	9.95211e-15
-2.28	2.66558e-12	2.71937e-12	1.28511e-12	3.07301e-12	3.59247e-12	6.57062e-12	9.87244e-12	3.87928e-12	2.00704e-13	5.68684e-14	3.61843e-13	4.90952e-13	1.49498e-14
-2.31	2.84829e-12	2.74114e-12	6.13465e-13	3.16767e-12	3.75209e-12	6.45971e-12	9.873e-12	3.49353e-12	3.13998e-13	6.40775e-14	3.50468e-13	3.83505e-13	4.4567e-15
-2.34	2.9751e-12	2.71519e-12	5.72929e-13	3.17427e-12	3.8499e-12	6.39472e-12	9.90001e-12	3.35672e-12	4.92739e-13	5.50017e-14	3.5522e-13	3.96384e-13	2.812e-15
-2.37	3.13811e-12	2.78162e-12	2.97062e-13	3.43679e-12	3.98562e-12	6.83788e-12	1.0179e-11	4.06182e-12	6.08273e-13	4.89125e-14	3.38754e-13	3.886e-13	2.55639e-14
-2.4	3.15593e-12	2.66263e-12	4.63501e-13	3.47832e-12	4.14136e-12	6.60849e-12	1.01981e-11	2.47722e-12	5.03222e-13	5.91537e-14	3.32609e-13	3.52173e-13	2.96335e-15
-2.43	3.30188e-12	2.49246e-12	1.70748e-11	3.82376e-12	4.27207e-12	6.76441e-12	1.01047e-11	4.01449e-12	3.20168e-13	5.25398e-14	3.07189e-13	3.86905e-13	1.06567e-14
-2.46	3.28872e-12	2.40519e-12	1.59853e-12	4.09576e-12	4.57512e-12	7.18378e-12	1.01131e-11	4.10463e-12	2.89192e-13	6.11616e-14	3.42371e-13	3.5866e-13	4.85022e-15
-2.49	3.34252e-12	2.40461e-12	1.84689e-12	4.00309e-12	4.87102e-12	7.07107e-12	1.03302e-11	3.8012e-12	2.52722e-13	5.9744e-14	3.09595e-13	3.07411e-13	8.12931e-15
-2.52	3.58257e-12	1.54393e-12	3.58971e-12	4.67442e-12	5.49317e-12	6.30629e-12	1.00615e-11	2.71666e-12	2.06041e-13	5.57383e-14	2.95031e-13	3.2531e-13	3.02857e-14
-2.55	3.66744e-12	1.59493e-12	3.90315e-12	5.74424e-12	5.7307e-12	5.91258e-12	9.20876e-12	1.30167e-12	6.64701e-14	5.47344e-14	2.8469e-13	3.2081e-13	1.68214e-14
-2.58	3.72465e-12	2.30389e-12	3.22874e-12	6.25659e-12	5.77229e-12	5.10904e-12	9.23823e-12	2.21738e-12	6.61258e-14	6.35882e-14	2.62655e-13	3.05202e-13	1.87995e-15
-2.61	4.07367e-12	2.00271e-12	5.14922e-12	4.51e-12	6.82133e-12	7.11867e-12	9.32883e-12	8.54694e-13	7.07233e-13	3.1109e-14	2.84654e-13	2.75186e-13	9.51661e-15
-2.64	4.2903e-12	2.80411e-13	5.35075e-12	2.90385e-12	5.71973e-12	7.29268e-12	8.56236e-12	2.9794e-12	1.06056e-13	4.55728e-14	2.73344e-13	2.86481e-13	4.54247e-15
-2.67	4.21607e-12	2.74723e-13	6.63976e-12	3.57637e-12	6.76324e-12	6.68803e-12	8.26885e-12	8.68616e-12	1.05126e-12	6.73618e-14	2.64652e-13	2.78611e-13	1.50406e-14
-2.7	2.6685e-12	1.58595e-12	7.66468e-12	2.23101e-12	7.21004e-12	3.45493e-12	7.1363e-12	5.73409e-12	2.94457e-13	5.47899e-14	2.50653e-13	2.40725e-13	3.60771e-14
-2.73	4.45096e-12	2.64273e-12	1.01815e-11	3.40763e-12	9.32251e-12	5.20658e-12	8.56407e-12	9.39333e-12	2.95804e-14	4.1103e-14	2.53544e-13	2.50512e-13	2.86613e-14
-2.76	4.68015e-12	9.45032e-12	1.36115e-11	5.08456e-12	9.3331e-12	3.6209e-12	7.05298e-12	1.47788e-11	6.32704e-14	4.49825e-14	2.5087e-13	2.47823e-13	2.964e-14
-2.79	4.87897e-12	3.60874e-12	1.54559e-11	1.44617e-12	9.11818e-12	3.86545e-12	9.37134e-12	2.558e-11	4.90891e-14	3.79852e-14	2.48227e-13	2.43596e-13	1.26342e-14
-2.82	5.33818e-12	8.66516e-12	1.49166e-11	6.85989e-12	1.0949e-11	1.89687e-12	7.49153e-12	3.24389e-11	2.67653e-14	3.45295e-14	2.12298e-13	2.92161e-13	1.08938e-14
-2.85	5.8105e-12	8.5449e-12	2.30817e-11	2.71004e-12	1.2598e-11	4.04162e-12	5.52938e-12	1.91927e-11	3.19969e-14	6.18023e-14	2.27367e-13	2.4071e-13	7.54413e-15
-2.88	6.74456e-12	1.06033e-11	2.20525e-11	1.35348e-13	1.31011e-11	1.63116e-12	8.59277e-12	2.55977e-11	2.99638e-14	5.65051e-14	1.9842e-13	2.64571e-13	1.35827e-14
-2.91	6.45477e-12	1.51389e-11	2.68448e-11	3.72151e-12	1.58985e-11	4.95814e-12	7.97574e-12	4.41656e-11	2.49593e-14	4.17336e-14	1.99182e-13	2.20198e-13	4.13034e-14
-2.94	6.43712e-12	2.24098e-11	2.92845e-11	1.46399e-12	1.5709e-11	2.06157e-12	6.33234e-12	8.2287e-11	1.93897e-14	5.27265e-14	1.86999e-13	2.45159e-13	6.08116e-15
-2.97	7.3268e-12	2.00265e-11	3.99387e-11	7.55017e-12	1.32683e-11	5.16764e-12	3.23752e-12	1.62342e-10	2.95501e-14	6.67867e-14	1.9895e-13	2.36084e-13	2.43178e-14
-3	7.68048e-12	3.84523e-12	3.95985e-11	9.45139e-12	1.7176e-11	5.25404e-12	4.18943e-12	1.62802e-10	4.06893e-14	4.51692e-14	1.80956e-13	2.38057e-13	3.08507e-14
									2.22665e-15	6.01375e-14	1.79775e-13	2.05079e-13	2.45953e-14
									3.18002e-14	6.32502e-14	1.606e-13	2.3167e-13	2.456e-14
									2.52973e-14	4.47959e-14	1.72329e-13	1.95515e-13	4.17877e-14
									8.53807e-15	4.25105e-14	1.68324e-13	1.74519e-13	3.32318e-14
									3.38434e-14	6.154e-14	1.74715e-13	1.9385e-13	2.18812e-14
									5.21312e-14	7.31332e-14	1.1659e-13	1.97149e-13	2.13112e-14
									2.53578e-14	4.88823e-14	1.45244e-13	1.62068e-13	2.94281e-14
									2.33197e-14	5.33521e-14	1.49214e-13	1.95151e-13	3.36405e-14
									4.8519e-14	5.30695e-14	1.38706e-13	1.93608e-13	4.25696e-14
									1.81335e-14	3.78743e-14	1.02627e-13	1.79624e-13	2.30466e-14
									2.98882e-14	3.69763e-14	1.51737e-13	1.73162e-13	4.04407e-14
									3.75917e-14	5.32007e-14	1.11636e-13	1.5666e-13	6.45596e-14
									4.27224e-14	3.22643e-14	1.11959e-13	1.53623e-13	3.77872e-14
									2.05248e-14	6.35125e-14	1.19203e-13	1.50188e-13	5.43541e-14
									5.58695e-14	6.63982e-14	1.24768e-13	1.35205e-13	4.45976e-14
									6.42894e-14	3.80155e-14	1.3687e-13	1.39967e-13	3.73736e-14
									4.45083e-14	5.01838e-14	1.28324e-13	1.50703e-13	3.73181e-14
									5.06379e-14	5.75545e-14	9.95846e-14	1.89854e-13	3.246e-14
									7.16348e-14	3.89034e-14	1.4313e-13	1.60262e-13	3.41802e-14
									3.83737e-14	4.88823e-14	1.34206e-13	1.40341e-13	2.64719e-14
									1.49703e-14	6.56616e-14	9.59625e-14	1.47524e-13	3.00436e-14
									3.73899e-14	6.62166e-14	8.95104e-14	1.53457e-13	4.97432e-14
									2.15136e-14	3.97964e-14	1.19461e-13	1.52594e-13	4.91832e-14
									3.22542e-14	6.20949e-14	8.35475e-14	1.67567e-13	5.31181e-14
									2.65686e-14	6.44862e-14	1.00346e-13	1.35003e-13	2.92062e-14
									1.60399e-14	6.39867e-14	9.10389e-14	1.34035e-13	4.35937e-14
									2.82132e-14	6.46829e-14	8.8678e-14	1.39927e-13	3.8892e-14
									4.75756e-14	6.26044e-14	8.50963e-14	1.33727e-13	3.84128e-14
									1.212e-14	5.30897e-14	1.06783e-13	1.42021e-13	5.16098e-14
									5.71458e-14	5.73274e-14	1.09457e-13	1.27724e-13	5.6039e-14
									4.17336e-14	6.3906e-14	8.66298e-14	1.26084e-13	4.14951e-14
									3.53367e-14	5.87955e-14	8.69275e-14	1.29369e-13	4.08746e-14
									5.07892e-14	3.66282e-14	8.22813e-14	1.37511e-13	3.36909e-14
									1.42939e-16	6.43752e-14	9.86362e-14	1.36774e-13	3.69902e-14
									3.47464e-14	6.58483e-14	8.57874e-14	1.26619e-13	4.15708e-14
									5.09002e-14	4.52499e-14	8.00163e-14	1.0977e-13	4.26402e-14
									2.76482e-14	3.49785e-14	6.34091e-14	1.15753e-13	2.85302e-14
									2.02473e-14	6.09144e-14	8.2241e-14	1.21822e-13	3.47907e-14
									4.26013e-14	6.04402e-14	5.44951e-14	1.2215e-13	3.55776e-14
									2.14076e-14	8.18357e-14	8.87587e-14	1.14628e-13	5.81326e-14
									2.19656e-14	6.00467e-14	8.85872e-14	9.79502e-14	5.75423e-14
									1.0817e-13	6.87945e-14	8.56512e-14	1.06299e-13	6.10938e-14
									9.22231e-14	6.07832e-14	8.33659e-14	1.14023e-13	4.13185e-14
									4.69147e-14	6.97783e-14	8.01726e-14	1.19526e-13	4.82903e-14
									1.56564e-14	6.32603e-14	6.36916e-14	1.08549e-13	2.87168e-14
									9.46846e-16	6.72609e-14	5.98021e-14	1.28536e-13	4.67971e-14
									2.79392e-14	6.56465e-14	7.34682e-14	1.0075e-13	4.48498e-14
									1.31262e-14	5.96027e-14	4.85979e-14	1.01794e-13	4.67012e-14
									7.4477e-14	7.96512e-14	3.99059e-14	7.06684e-14	6.63706e-14
									1.02585e-13	6.72962e-14	5.22855e-14	9.38488e-14	4.86283e-14
									7.83922e-14	5.6041e-14	6.52807e-14	1.13064e-13	6.84692e-14
									4.65754e-13	5.65556e-14	5.7749e-14	1.06788e-13	7.1148e-14
									5.02293e-14	5.24187e-14	5.18164e-14	1.07762e-13	7.55268e-14
									4.20363e-14	6.25187e-14	6.43575e-14	1.4312e-13	7.41243e-14
									6.74021e-14	5.08952e-14	6.1139e-14	9.36369e-14	7.38368e-14
									6.77301e-14	6.16207e-14	7.56677e-14	9.25776e-14	6.08164e-14
									1.58355e-13	7.02677e-14	7.20254e-14	1.02753e-13	4.29026e-14
									4.81002e-14	5.29485e-14	6.78383e-14	1.05739e-13	4.18684e-14
									7.58524e-14	5.30292e-14	4.15555e-14	1.26195e-13	6.20019e-14
									7.22957e-14	5.41845e-14	5.93078e-14	1.05598e-13	6.40954e-14
									7.18114e-14	4.51389e-14	7.76654e-14	1.18386e-13	5.82839e-14
									9.08486e-13	5.32764e-14	5.76531e-14	1.24697e-13	5.11456e-14
									4.3726e-15	6.16812e-14	4.88047e-14	1.2895e-13	4.95112e-14
									2.63315e-14	4.45789e-14	5.6402e-14	8.04703e-14	5.82183e-14
									7.71792e-14	4.93212e-14	5.16802e-14	7.34481e-14	6.43073e-14
									2.06531e-13	5.33773e-14	7.86592e-14	1.13089e-13	5.08732e-14
									1.11828e-13	6.82446e-14	4.72459e-14	1.00599e-13	5.15845e-14
									1.49084e-13	7.18719e-14	5.52064e-14	8.75783e-14	6.61386e-14
									1.14396e-13	6.55759e-14	6.29399e-14	1.17695e-13	3.76964e-14
									1.20369e-13	8.18155e-14	5.62507e-14	1.08726e-13	5.26137e-14
									2.21671e-13	7.57414e-14	6.42213e-14	1.09397e-13	6.76066e-14
									6.11057e-13	6.88652e-14	5.8097e-14	7.875e-14	4.75841e-14
									1.45025e-13	7.62711e-14	5.35366e-14	1.04337e-13	7.24243e-14
									1.3477e-14	7.62106e-14	4.42544e-14	9.93173e-14	5.64376e-14
									4.38323e-14	5.92496e-14	5.4147e-14	1.48443e-13	8.32654e-14
									5.48908e-14	7.22554e-14	3.76458e-14	1.00533e-13	6.95336e-14
									5.6374e-14	5.48554e-14	4.35582e-14	1.16116e-13	5.63669e-14
									4.89327e-14	4.9861e-14	4.5566e-14	8.01625e-14	6.54071e-14
									5.20454e-14	7.39958e-14	5.04039e-14	7.52692e-14	6.48673e-14
									6.05865e-14	7.51814e-14	3.72877e-14	7.12133e-14	6.96295e-14
									2.53124e-14	6.21706e-14	4.53188e-14	7.72417e-14	6.28948e-14
									5.85635e-14	7.04846e-14	4.90014e-14	9.38639e-14	6.86861e-14
									6.14138e-14	5.29838e-14	5.60287e-14	7.31101e-14	4.036e-14
									5.74132e-14	6.70036e-14	3.86497e-14	3.83874e-14	7.40487e-14
									5.9184e-14	6.38556e-14	3.7323e-14	7.71256e-14	7.40537e-14
									4.22785e-14	6.66959e-14	2.52863e-14	4.74376e-14	7.19652e-14
									5.81498e-14	6.13331e-14	4.32505e-14	7.47496e-14	6.35203e-14
									4.48161e-14	5.97339e-14	4.76242e-14	8.11261e-14	7.35089e-14
									4.39332e-14	6.54649e-14	6.96292e-14	7.72921e-14	6.72282e-14
									4.18496e-14	6.89459e-14	5.09588e-14	3.86346e-14	7.69494e-14
									5.65606e-14	7.8279e-14	4.05112e-14	8.53586e-14	7.50425e-14
									6.78865e-14	8.0746e-14	4.44108e-14	7.74081e-14	7.51282e-14
									7.20233e-14	6.95109e-14	4.49707e-14	8.79263e-14	6.14671e-14
									6.83859e-14	4.65465e-14	3.96183e-14	7.28931e-14	6.08769e-14
									1.00562e-13	6.22412e-14	2.91707e-14	6.98159e-14	6.68145e-14
									6.84263e-14	4.89226e-14	4.19843e-14	8.19181e-14	7.87201e-14
									6.66454e-14	6.22008e-14	4.09652e-14	7.45276e-14	4.95011e-14
									6.19688e-14	6.06672e-14	3.59458e-14	9.56952e-14	6.83986e-14
									6.57676e-14	6.61359e-14	5.62709e-14	1.0698e-13	9.06962e-14
									4.47656e-14	7.49594e-14	2.55133e-14	7.11275e-14	8.7059e-14
									7.13473e-14	8.76323e-14	3.5971e-14	9.96603e-14	6.16336e-14
									7.56809e-14	8.69361e-14	3.03411e-14	9.25422e-14	7.05577e-14
									6.58433e-14	8.7607e-14	5.53931e-14	7.06482e-14	7.78423e-14
									5.03049e-14	8.88229e-14	4.37852e-14	8.90311e-14	8.61358e-14
									6.77906e-14	6.87542e-14	3.41599e-14	7.69945e-14	7.89723e-14
									6.60703e-14	8.28648e-14	5.78095e-14	7.52339e-14	6.14217e-14
									3.94281e-14	7.30979e-14	2.28951e-14	8.57924e-14	7.48054e-14
									5.79278e-14	8.07813e-14	1.84508e-14	7.66161e-14	5.75726e-14
									7.16298e-14	8.63963e-14	2.13262e-14	6.83176e-14	8.62519e-14
									5.96935e-14	6.00568e-14	4.78714e-14	7.73779e-14	8.54598e-14
									6.99095e-14	7.02374e-14	2.70267e-14	9.71127e-14	7.78373e-14
									7.20283e-14	7.53681e-14	1.62412e-14	8.47381e-14	6.76318e-14
									7.06612e-14	7.85867e-14	3.53051e-14	1.02667e-13	7.63692e-14
									6.32956e-14	7.30272e-14	2.87873e-14	1.28682e-13	6.47664e-14
									4.40795e-14	9.42512e-14	1.92377e-14	8.39108e-14	6.12603e-14
									5.76049e-14	7.26892e-14	4.52078e-14	6.15678e-14	8.74626e-14
									6.10556e-14	7.21898e-14	2.07461e-14	8.35274e-14	6.61133e-14
									6.70238e-14	9.51391e-14	2.31373e-14	6.64057e-14	5.79762e-14
									5.58695e-14	6.91729e-14	2.53822e-14	8.28867e-14	5.96611e-14
									5.92344e-14	5.68684e-14	1.45361e-14	6.88725e-14	6.56744e-14
									5.69995e-14	8.78088e-14	1.51767e-14	7.95723e-14	6.67944e-14
									6.85978e-14	6.96118e-14	1.45209e-14	6.61736e-14	6.45848e-14
									6.0753e-14	7.71792e-14	1.2382e-14	6.43777e-14	8.86178e-14
									6.43247e-14	5.98348e-14	9.19878e-15	6.45946e-14	5.90608e-14
									6.64487e-14	6.63225e-14	2.7052e-14	6.51142e-14	6.68045e-14
									7.56758e-14	6.39413e-14	2.05292e-14	5.29363e-14	8.64335e-14
									6.29071e-14	7.16601e-14	2.95289e-14	9.66991e-14	6.78941e-14
									6.1999e-14	7.74365e-14	3.7666e-14	7.80791e-14	8.44358e-14
									7.26034e-14	6.14391e-14	1.57217e-15	9.31325e-14	7.27925e-14
									5.30494e-14	6.1999e-14	1.77294e-14	8.48693e-14	6.19968e-14
									7.1539e-14	8.87321e-14	4.714e-15	7.61369e-14	4.36038e-14
									7.90256e-14	4.94977e-14	3.29492e-14	7.47496e-14	9.53223e-14
									6.44004e-14	4.99518e-14	1.7343e-16	7.44923e-14	8.43803e-14
									6.79369e-14	6.04452e-14	3.57036e-14	6.40548e-14	7.60615e-14
									7.85111e-14	6.62469e-14	1.95455e-14	5.5045e-14	8.99395e-14
									4.2223e-14	8.9963e-14	2.98619e-14	7.88055e-14	8.63427e-14
									7.57162e-14	6.85171e-14	2.18105e-14	8.3482e-14	8.49453e-14
									9.23089e-14	7.57868e-14	2.56344e-14	8.22561e-14	8.71397e-14
									6.22412e-14	6.79066e-14	1.89502e-14	7.49261e-14	6.17396e-14
									8.54831e-14	7.73608e-14	1.75074e-14	7.63437e-14	6.41963e-14
									8.05038e-14	7.34712e-14	2.02416e-14	7.67977e-14	7.01441e-14
									6.87138e-14	6.34368e-14	3.49309e-15	7.87198e-14	7.19904e-14
									5.28022e-14	6.91326e-14	6.64112e-15	1.10406e-13	7.82862e-14
									6.90317e-14	7.38142e-14	9.17355e-15	8.39259e-14	7.68434e-14
									9.47254e-14	7.9626e-14	1.7444e-14	5.25832e-14	6.59771e-14
									1.68672e-14	7.15188e-14	1.21315e-14	6.3626e-14	7.17432e-14
									1.62114e-14	5.56979e-14	3.14498e-15	5.77288e-14	8.03949e-14
									1.26166e-14	6.64234e-14	8.49756e-15	7.14554e-14	6.70062e-14
									8.32407e-14	6.50663e-14	4.27633e-15	7.76654e-14	7.25201e-14
									3.15647e-13	8.6033e-14	1.77193e-14	6.94274e-14	8.39313e-14
									9.72111e-14	8.09477e-14	1.44983e-15	5.30624e-14	7.29136e-14
									1.57376e-13	6.85423e-14	1.28731e-14	3.96133e-14	8.43096e-14
									1.40609e-13	7.41674e-14	1.07139e-14	7.70601e-14	9.01817e-14
									1.44912e-13	5.32108e-14	1.34432e-14	6.29753e-14	9.27949e-14
									1.43265e-13	7.31483e-14	2.74938e-14	8.98938e-14	8.89155e-14
									2.27825e-13	8.65022e-14	4.04647e-14	7.90224e-14	7.99056e-14
									6.64622e-15	6.17922e-14	9.99745e-15	9.33141e-14	8.28618e-14
									4.20363e-14	5.99508e-14	2.01027e-14	5.79659e-14	8.92686e-14
									5.90283e-14	7.37386e-14	3.52329e-14	5.51711e-14	8.33663e-14
									5.49784e-13	6.17872e-14	2.35939e-14	4.28318e-14	6.43174e-14
									6.23266e-13	4.48009e-14	2.28321e-14	5.86873e-14	6.11291e-14
									8.00116e-13	4.28687e-14	4.52172e-14	4.81489e-14	6.18959e-14
									1.5643e-12	6.89207e-14	2.15709e-14	8.22611e-14	8.20244e-14
									2.06156e-14	7.17811e-14	3.90218e-14	7.10821e-14	8.33713e-14
									8.95333e-13	7.13019e-14	2.63637e-14	7.23584e-14	9.16447e-14
									3.94314e-13	8.35459e-14	2.85432e-14	7.24845e-14	6.63656e-14
									4.39212e-13	7.02475e-14	1.56126e-14	6.23497e-14	6.53516e-14
									1.92078e-13	6.8845e-14	5.24013e-14	7.78369e-14	8.88953e-14
									1.36183e-14	7.55699e-14	6.68959e-14	7.12032e-14	7.43816e-14
									6.99564e-13	4.99669e-14	4.35472e-14	7.73627e-14	7.03812e-14
									2.24678e-12	6.23875e-14	5.61095e-14	6.96494e-14	7.27774e-14
									1.64278e-12	7.25076e-14	5.65232e-14	6.69202e-14	6.00445e-14
									1.6726e-13	8.11445e-14	5.56958e-14	4.48799e-14	8.28668e-14
									2.0547e-12	7.46416e-14	5.64475e-14	6.95031e-14	9.31682e-14
									8.49067e-13	5.93454e-14	7.03265e-14	8.25184e-14	5.97822e-14
									3.71454e-13	9.52703e-14	6.77182e-14	7.66363e-14	7.66517e-14
									2.11748e-12	6.33965e-14	8.91951e-14	5.47827e-14	8.82294e-14
									1.37523e-12	7.52924e-14	7.18552e-14	5.95903e-14	9.12512e-14
									7.65054e-13	5.83667e-14	6.176e-14	6.66882e-14	8.12273e-14
									8.57129e-14	7.33703e-14	6.98523e-14	6.19865e-14	5.73002e-14
									1.26968e-13	6.14088e-14	8.1577e-14	9.22244e-14	7.29136e-14
									3.23719e-13	6.00517e-14	8.73335e-14	8.80878e-14	8.22514e-14
									7.58272e-14	7.01062e-14	1.09098e-13	6.81108e-14	7.26261e-14
									2.52468e-14	6.84263e-14	7.81212e-14	7.11981e-14	8.56213e-14
									8.07712e-14	8.401e-14	7.57651e-14	1.01436e-13	7.18441e-14
									3.67391e-14	8.00699e-14	9.88867e-14	7.58745e-14	6.68246e-14
									1.27709e-13	6.33662e-14	9.19396e-14	4.46681e-14	9.49338e-14
									3.95643e-14	7.58625e-14	8.01392e-14	6.24506e-14	8.87036e-14
									8.23401e-14	8.15834e-14	8.91447e-14	5.66492e-14	9.10645e-14
									7.22352e-14	8.89994e-14	1.00259e-13	7.45881e-14	6.25366e-14
									4.50027e-14	6.37799e-14	1.08624e-13	6.51092e-14	1.16248e-13
									4.79136e-14	8.92971e-14	1.08967e-13	5.89244e-14	8.28971e-14
									7.21545e-14	8.64618e-14	1.19647e-13	7.84524e-14	9.11503e-14
									5.78874e-14	6.42945e-14	1.12857e-13	7.5925e-14	8.19941e-14
									3.4817e-14	8.97612e-14	9.42856e-14	6.99622e-14	8.09549e-14
									5.49866e-14	8.69108e-14	1.34217e-13	5.98425e-14	8.09902e-14
									4.37112e-14	8.41563e-14	1.1438e-13	5.13876e-14	9.35919e-14
									1.44558e-14	9.54065e-14	1.25071e-13	6.3848e-14	8.10154e-14
									4.9755e-14	7.53933e-14	1.30852e-13	7.04162e-14	6.60276e-14
									4.42056e-14	7.0984e-14	1.31912e-13	6.26625e-14	1.14966e-13
									4.38928e-14	8.51956e-14	1.38218e-13	6.27634e-14	1.02566e-13
									2.86521e-14	1.20808e-13	1.27376e-13	5.08327e-14	8.78208e-14
									4.8514e-14	1.13412e-13	1.44338e-13	8.1227e-14	8.69329e-14
									3.56293e-14	1.29833e-13	1.53167e-13	4.81993e-14	8.1076e-14
									2.22098e-14	7.53075e-14	1.44802e-13	3.71716e-14	5.88792e-14
									2.79847e-15	8.89893e-14	1.65129e-13	5.18769e-14	8.11365e-14
									2.87061e-14	1.31599e-13	1.55134e-13	5.27244e-14	7.26261e-14
									1.04426e-13	8.1992e-14	1.59645e-13	6.83983e-14	7.28279e-14
									1.76474e-12	9.22988e-14	1.71062e-13	6.91348e-14	8.20698e-14
									1.47529e-12	7.70278e-14	1.62742e-13	5.51156e-14	6.31975e-14
									2.04721e-14	8.63105e-14	1.87029e-13	2.91203e-14	5.81124e-14
									1.86122e-12	5.65303e-14	1.61869e-13	8.30229e-14	8.06673e-14
									1.6874e-12	8.25571e-14	1.94355e-13	6.02158e-14	8.37598e-14
									7.0355e-14	7.4576e-14	1.93512e-13	5.0535e-14	7.03559e-14
									1.50277e-12	6.55708e-14	1.955e-13	7.38668e-14	6.89434e-14
									8.73812e-13	7.63367e-14	1.93512e-13	6.93719e-14	6.35657e-14
									1.7482e-12	6.83153e-14	2.11362e-13	5.92926e-14	7.14305e-14
									5.82528e-13	7.78703e-14	2.15504e-13	5.48583e-14	6.76721e-14
									2.29423e-12	7.07318e-14	1.9272e-13	5.61447e-14	8.58836e-14
									1.46162e-12	8.89439e-14	2.14036e-13	5.80718e-14	6.63454e-14
									5.15421e-13	7.53933e-14	2.38787e-13	7.68583e-14	9.1574e-14
									7.8041e-13	7.86826e-14	2.30821e-13	6.69303e-14	9.17909e-14
									1.97428e-12	6.47939e-14	2.38388e-13	5.40562e-14	8.09095e-14
									7.86202e-13	5.73325e-14	2.4527e-13	5.47574e-14	8.0511e-14
									4.17907e-12	4.65717e-14	2.40901e-13	5.24117e-14	7.53603e-14
									4.71053e-13	5.08044e-14	2.63341e-13	4.56568e-14	8.24885e-14
									3.11115e-12	4.42208e-14	2.87906e-13	5.45456e-14	7.97997e-14
									1.77899e-12	4.76765e-14	2.51001e-13	5.48331e-14	7.88714e-14
									2.45402e-12	2.88287e-14	2.85898e-13	4.64236e-14	7.29439e-14
									2.23901e-13	2.49946e-14	2.94242e-13	5.78549e-14	1.00448e-13
									1.04203e-12	2.47676e-14	3.03984e-13	4.41333e-14	7.56832e-14
									3.25907e-12	4.97449e-14	3.00755e-13	6.5659e-14	7.11026e-14
									1.15489e-11	3.61792e-14	3.11143e-13	6.39035e-14	6.22743e-14
									1.59721e-12	3.4706e-14	3.30158e-13	3.44021e-14	8.07279e-14
									3.94951e-12	3.67745e-14	3.14201e-13	4.31748e-14	9.59276e-14
									4.17312e-12	4.73436e-14	3.3876e-13	6.85749e-14	9.26132e-14
									3.25595e-12	3.11998e-14	3.62543e-13	5.89546e-14	9.25931e-14
									5.13683e-12	5.27668e-14	3.73521e-13	5.96559e-14	9.73301e-14
									1.20507e-12	2.67553e-14	3.56847e-13	6.06799e-14	8.81335e-14
									8.10893e-12	2.53935e-16	3.69096e-13	6.01149e-14	6.29957e-14
									4.15154e-12	2.09717e-15	4.04245e-13	4.2973e-14	9.30572e-14
									1.20475e-12	5.2286e-15	4.02444e-13	6.12702e-14	6.47664e-14
									1.85247e-12	5.40517e-15	4.04336e-13	4.14445e-14	7.73832e-14
									1.14318e-12	3.81772e-16	4.22973e-13	4.28671e-14	9.16194e-14
									3.36023e-12	2.2127e-14	4.40797e-13	3.67327e-14	8.7513e-14
									2.11307e-12	1.48063e-14	4.14477e-13	4.52129e-14	5.95956e-14
									1.6726e-13	2.48918e-14	4.39425e-13	4.42897e-14	7.11984e-14
									2.3278e-12	5.0739e-15	4.42295e-13	4.93546e-14	7.13649e-14
									1.84575e-12	2.36002e-14	4.85446e-13	3.61022e-14	7.17987e-14
									7.7534e-13	1.8893e-14	4.9658e-13	5.81778e-14	6.14873e-14
