# Supplementary material for: Chirality-dependent electrical transport properties of carbon nanotubes obtained by experimental measurement
Source: Nat Commun. 2023 Mar 25;14:1672. doi: 10.1038/s41467-023-37443-7 (PMC10039901; doi:10.1038/s41467-023-37443-7)
Supplement: Supplementary file 3 — Source Data [file 41467_2023_37443_MOESM3_ESM.zip › 7. Source Data/Figure S4/transfer curve of 20 tubes per um.xlsx]

## Sheet: Sheet1
GateV	sample1	sample2	sample3	sample4	sample5	sample6	sample7	sample8
-3	8.03496e-09	1.18459e-10	3.13419e-10	2.69508e-10	1.79466e-08	2.64685e-10	7.19346e-09	5.22614e-11
-2.97	8.26061e-09	1.0428e-10	1.53791e-10	2.33615e-10	1.81598e-08	3.26976e-10	5.45193e-09	6.40947e-11
-2.94	8.83041e-09	1.22827e-10	1.54261e-10	2.35063e-10	1.82182e-08	2.86751e-10	6.59587e-09	6.48987e-11
-2.91	6.88186e-09	1.85582e-10	3.53534e-10	3.44413e-10	1.94169e-08	3.65065e-10	5.11762e-09	5.86021e-11
-2.88	6.19076e-09	1.75924e-10	3.79329e-10	2.85029e-10	1.90694e-08	4.98875e-10	4.67339e-09	9.62505e-11
-2.85	6.79919e-09	1.94043e-10	3.2468e-10	2.41987e-10	2.13479e-08	6.78983e-10	4.49862e-09	7.27439e-11
-2.82	6.54961e-09	2.85073e-10	3.38265e-10	2.37545e-10	2.21773e-08	9.41202e-10	3.69682e-09	5.6257e-11
-2.79	6.59363e-09	3.38949e-10	2.40036e-10	3.12573e-10	2.2524e-08	1.01179e-09	3.8826e-09	6.76893e-11
-2.76	6.1513e-09	3.84873e-10	2.58069e-10	3.38041e-10	2.60318e-08	1.12679e-09	4.00638e-09	7.40123e-11
-2.73	6.07219e-09	5.0678e-10	2.6952e-10	3.01533e-10	2.61867e-08	1.11714e-09	4.16357e-09	5.4346e-11
-2.7	5.76995e-09	8.49502e-10	3.57757e-10	2.48189e-10	2.58548e-08	1.20823e-09	3.29091e-09	7.97065e-11
-2.67	5.79387e-09	7.61306e-10	3.99277e-10	4.10283e-10	2.66683e-08	1.30935e-09	3.54863e-09	5.41794e-11
-2.64	6.07367e-09	7.59358e-10	3.99316e-10	4.40762e-10	2.70139e-08	1.32187e-09	3.13443e-09	8.76203e-11
-2.61	5.96805e-09	6.74932e-10	4.0794e-10	4.528e-10	2.76199e-08	3.4494e-09	3.1205e-09	6.12992e-11
-2.58	6.19496e-09	9.5943e-10	4.48088e-10	4.13757e-10	2.78741e-08	3.34024e-09	5.56027e-09	6.74502e-11
-2.55	6.0291e-09	9.97474e-10	2.65759e-09	3.57511e-10	2.91669e-08	3.95056e-09	5.17961e-09	5.70019e-11
-2.52	6.40844e-09	1.59741e-09	3.14769e-09	4.42216e-10	2.75006e-08	4.41704e-09	4.00827e-09	1.15315e-10
-2.49	6.65518e-09	1.66702e-09	3.66646e-09	3.5681e-10	3.33063e-08	4.12732e-09	3.21882e-09	1.14354e-10
-2.46	7.13299e-09	9.2392e-10	5.48109e-09	4.09158e-10	3.40854e-08	4.89777e-09	3.55533e-09	9.08199e-11
-2.43	6.82715e-09	8.62735e-10	6.68755e-09	3.34484e-10	3.33245e-08	4.65041e-09	3.86158e-09	7.22941e-11
-2.4	7.18254e-09	3.02225e-09	7.78397e-09	2.7846e-10	2.97774e-08	4.62017e-09	3.79736e-09	6.16877e-11
-2.37	6.6191e-09	3.30903e-09	8.21898e-09	2.77863e-10	3.07015e-08	5.3384e-09	4.31012e-09	5.10719e-11
-2.34	6.85416e-09	3.61324e-09	7.90124e-09	3.31294e-10	3.18743e-08	6.531e-09	1.38116e-09	6.18131e-11
-2.31	7.26286e-09	4.13385e-09	8.28258e-09	2.56219e-10	3.22642e-08	4.23587e-09	1.60647e-09	5.90564e-11
-2.28	7.17579e-09	3.67025e-09	7.26128e-09	2.35684e-10	3.09872e-08	2.86899e-09	1.28087e-09	6.29327e-11
-2.25	5.92669e-09	4.64541e-09	8.44781e-09	2.70081e-10	3.09718e-08	3.65494e-09	1.41821e-09	6.18617e-11
-2.22	6.71159e-09	3.75961e-09	8.29101e-09	2.77648e-10	3.16702e-08	2.17472e-09	1.00477e-09	6.37586e-11
-2.19	5.91044e-09	3.90127e-09	8.44033e-09	2.27144e-10	2.96342e-08	3.15434e-09	9.74072e-10	7.784e-11
-2.16	6.07487e-09	4.44489e-09	7.44086e-09	2.32879e-10	2.94248e-08	4.39127e-09	8.76568e-10	5.72563e-11
-2.13	5.53887e-09	4.75339e-09	9.25321e-09	2.51113e-10	3.02355e-08	4.05209e-09	6.54176e-10	5.31913e-11
-2.1	5.34545e-09	4.11146e-09	9.21582e-09	1.89077e-10	2.85458e-08	2.43208e-09	7.05477e-10	4.96374e-11
-2.07	5.11485e-09	4.38906e-09	8.48573e-09	1.59501e-10	2.82218e-08	4.01281e-09	7.37991e-10	4.72676e-11
-2.04	5.68962e-09	3.87206e-09	9.14427e-09	1.41784e-10	2.60198e-08	4.21439e-09	4.67035e-10	4.44843e-11
-2.01	5.49871e-09	3.69976e-09	9.29458e-09	1.44892e-10	2.68753e-08	5.17148e-09	4.06329e-10	4.57803e-11
-1.98	4.59784e-09	3.48217e-09	8.99893e-09	1.36183e-10	2.77232e-08	6.25525e-09	2.62958e-10	4.48941e-11
-1.95	5.21315e-09	3.7064e-09	8.0854e-09	1.35372e-10	2.48346e-08	5.06855e-09	6.3786e-10	4.84184e-11
-1.92	5.4849e-09	3.2771e-09	9.00984e-09	1.26932e-10	2.34084e-08	3.1263e-09	2.82146e-10	4.84789e-11
-1.89	5.52747e-09	3.18618e-09	8.86368e-09	1.15439e-10	2.27387e-08	3.26566e-09	3.19957e-10	4.25477e-11
-1.86	4.97969e-09	2.88416e-09	7.82588e-09	1.24468e-10	2.42939e-08	3.90445e-09	3.46916e-10	3.70994e-11
-1.83	4.87845e-09	2.88525e-09	8.18559e-09	1.11086e-10	2.31232e-08	3.02316e-09	2.3002e-10	4.1192e-11
-1.8	4.41687e-09	2.56005e-09	7.21331e-09	1.26035e-10	2.2869e-08	4.12529e-09	2.57733e-10	3.9689e-11
-1.77	5.25135e-09	2.90146e-09	6.34533e-09	1.20717e-10	1.94269e-08	2.74904e-09	1.27589e-10	4.34765e-11
-1.74	4.66079e-09	2.35549e-09	6.65986e-09	1.35016e-10	2.16864e-08	3.77261e-09	1.016e-10	4.48266e-11
-1.71	5.78674e-09	2.35955e-09	5.15018e-09	1.13856e-10	2.01995e-08	2.79758e-09	1.16101e-10	5.02653e-11
-1.68	4.72507e-09	2.43612e-09	4.88652e-09	1.17653e-10	2.03699e-08	2.76898e-09	1.45905e-10	4.38099e-11
-1.65	4.8004e-09	1.92003e-09	4.56642e-09	1.45478e-10	1.90508e-08	2.4162e-09	4.02066e-11	4.14862e-11
-1.62	5.12689e-09	1.83238e-09	4.05305e-09	1.37982e-10	1.71997e-08	2.01478e-09	1.00436e-10	3.41799e-11
-1.59	4.92595e-09	9.77354e-10	3.44101e-09	1.53653e-10	1.77025e-08	1.94802e-09	1.07588e-10	3.17184e-11
-1.56	5.14819e-09	1.11561e-09	2.89221e-09	1.07571e-10	1.70335e-08	1.3296e-09	7.13365e-11	3.21764e-11
-1.53	5.15491e-09	9.79537e-10	2.08951e-09	1.00517e-10	1.67647e-08	1.18306e-09	6.42875e-11	2.90521e-11
-1.5	4.50986e-09	1.07991e-09	1.78783e-09	8.35614e-11	1.64815e-08	9.1602e-10	4.11656e-11	2.64779e-11
-1.47	4.31126e-09	5.0403e-10	1.42284e-09	1.13737e-10	1.52764e-08	7.71745e-10	2.6255e-11	3.15333e-11
-1.44	4.59012e-09	4.99696e-10	1.12941e-09	1.06842e-10	1.44685e-08	4.6281e-10	1.23736e-11	2.35273e-11
-1.41	3.74166e-09	4.31601e-10	8.15627e-10	9.75763e-11	1.40327e-08	4.79454e-10	6.72863e-12	2.20545e-11
-1.38	3.9131e-09	2.51101e-10	5.86317e-10	8.65253e-11	1.41847e-08	2.56704e-10	4.49988e-12	2.41251e-11
-1.35	3.90435e-09	2.19999e-10	3.63969e-10	8.3706e-11	1.31006e-08	1.87072e-10	2.47585e-12	3.72531e-11
-1.32	3.53798e-09	1.86797e-10	2.11382e-10	7.8586e-11	1.24723e-08	1.1664e-10	3.20341e-12	3.32741e-11
-1.29	2.81599e-09	1.10415e-10	1.47795e-10	5.96069e-11	1.21423e-08	5.73158e-11	2.06981e-12	2.68194e-11
-1.26	3.12846e-09	1.47431e-10	9.24528e-11	7.93552e-11	1.08472e-08	4.49576e-11	1.34791e-12	2.09557e-11
-1.23	3.02985e-09	9.3832e-11	5.2494e-11	5.78898e-11	1.03129e-08	3.76277e-11	9.4793e-13	1.41228e-11
-1.2	2.83785e-09	4.79154e-11	4.1975e-11	8.36586e-11	9.8955e-09	2.36029e-11	7.23156e-13	1.12748e-11
-1.17	2.04241e-09	2.39693e-11	2.27978e-11	7.22682e-11	9.16549e-09	1.10069e-11	6.10743e-13	7.55297e-12
-1.14	1.9989e-09	8.94974e-12	1.17765e-11	1.87293e-11	8.2984e-09	5.70748e-12	5.83633e-13	5.11516e-12
-1.11	2.36323e-09	8.25486e-12	5.49993e-12	1.46601e-11	7.89273e-09	2.76306e-12	5.81594e-13	3.99444e-12
-1.08	2.10147e-09	6.17127e-12	3.58783e-12	1.48722e-11	7.61435e-09	1.38437e-12	5.96626e-13	2.65351e-12
-1.05	1.93025e-09	4.14647e-12	1.81041e-12	1.29639e-11	7.04381e-09	1.04051e-12	6.03316e-13	2.29502e-12
-1.02	1.96529e-09	4.17857e-12	9.04327e-13	8.59484e-12	6.18943e-09	6.77721e-13	6.25497e-13	1.64511e-12
-0.99	2.00529e-09	1.48461e-12	5.67565e-13	1.08845e-11	5.52691e-09	5.60023e-13	6.41537e-13	2.05139e-12
-0.96	1.79762e-09	8.29317e-13	4.37319e-13	1.13677e-11	4.73978e-09	5.19294e-13	6.65702e-13	1.90253e-12
-0.93	1.5726e-09	4.27528e-13	3.69629e-13	8.82765e-12	4.44952e-09	5.16512e-13	6.88452e-13	1.51031e-12
-0.9	1.73363e-09	3.37144e-13	3.42132e-13	5.18205e-12	4.01204e-09	5.2653e-13	7.19021e-13	1.19331e-12
-0.87	1.6602e-09	2.56446e-13	3.33937e-13	3.81275e-12	3.62722e-09	5.37295e-13	7.57079e-13	9.9998e-13
-0.84	1.38188e-09	2.73746e-13	3.46263e-13	5.94274e-12	3.46161e-09	5.56729e-13	7.90387e-13	8.68079e-13
-0.81	1.36102e-09	2.67499e-13	3.5897e-13	6.15918e-12	2.7051e-09	5.79847e-13	8.23395e-13	8.36846e-13
-0.78	1.15725e-09	2.61735e-13	3.71866e-13	4.29479e-12	2.27796e-09	6.07554e-13	8.58937e-13	8.44465e-13
-0.75	1.03644e-09	2.66664e-13	3.88453e-13	3.98495e-12	2.10492e-09	6.37642e-13	8.93081e-13	8.44241e-13
-0.72	1.24193e-09	2.93674e-13	4.10638e-13	3.60765e-12	1.77052e-09	6.65606e-13	9.29172e-13	8.71516e-13
-0.69	1.04252e-09	2.87914e-13	4.31224e-13	5.08883e-12	1.42448e-09	6.91629e-13	9.64609e-13	9.10097e-13
-0.66	9.53593e-10	3.04876e-13	4.55503e-13	4.16969e-12	1.15499e-09	7.42856e-13	1.00641e-12	9.53677e-13
-0.63	1.01765e-09	3.15468e-13	4.81816e-13	7.76584e-12	9.2625e-10	7.81788e-13	1.04489e-12	1.0131e-12
-0.6	7.41511e-10	3.33479e-13	5.11933e-13	4.21569e-12	7.42953e-10	8.28478e-13	1.0868e-12	1.06751e-12
-0.57	6.51357e-10	3.42092e-13	5.39818e-13	7.43976e-12	6.26542e-10	8.69408e-13	1.13622e-12	1.13628e-12
-0.54	5.91401e-10	3.62219e-13	5.6956e-13	7.10733e-12	4.9012e-10	9.19001e-13	1.18206e-12	1.20629e-12
-0.51	5.30604e-10	3.79032e-13	6.06778e-13	6.40721e-12	3.95225e-10	9.68705e-13	1.22695e-12	1.27224e-12
-0.48	4.3399e-10	3.93068e-13	6.41995e-13	7.81808e-12	2.86635e-10	1.01876e-12	1.28519e-12	1.35135e-12
-0.45	3.60686e-10	4.09633e-13	6.77316e-13	7.77894e-12	2.05811e-10	1.08134e-12	1.33884e-12	1.43589e-12
-0.42	3.55649e-10	4.35822e-13	7.32014e-13	9.95393e-12	1.50133e-10	1.14016e-12	1.39754e-12	1.51766e-12
-0.39	2.81816e-10	4.55096e-13	7.83962e-13	4.89293e-12	1.23999e-10	1.20375e-12	1.46044e-12	1.6143e-12
-0.36	2.09297e-10	4.74962e-13	8.37696e-13	6.75824e-12	9.23335e-11	1.27515e-12	1.52804e-12	1.71574e-12
-0.33	1.817e-10	4.99398e-13	9.01564e-13	8.86279e-13	6.92177e-11	1.35124e-12	1.59549e-12	1.82106e-12
-0.3	1.31258e-10	5.29714e-13	9.63333e-13	5.82817e-13	5.06361e-11	1.43584e-12	1.67104e-12	1.93352e-12
-0.27	9.1307e-11	5.62797e-13	1.02726e-12	5.44488e-13	8.22956e-11	1.52166e-12	1.74665e-12	2.05561e-12
-0.24	6.62152e-11	5.8887e-13	1.10405e-12	5.34786e-13	5.1102e-11	1.61053e-12	1.8261e-12	2.20286e-12
-0.21	5.64673e-11	6.29762e-13	1.1854e-12	5.46688e-13	5.925e-11	1.71331e-12	1.91005e-12	2.35479e-12
-0.18	5.14882e-11	6.63442e-13	1.27121e-12	5.85538e-13	5.43777e-11	1.82113e-12	2.00116e-12	2.52759e-12
-0.15	3.6749e-11	6.9975e-13	1.36665e-12	6.46208e-13	4.18456e-11	1.94614e-12	2.0957e-12	2.70791e-12
-0.12	2.17926e-11	7.4952e-13	1.46172e-12	6.1948e-13	2.65776e-11	2.07221e-12	2.20198e-12	2.90326e-12
-0.09	1.47364e-11	7.96143e-13	1.5631e-12	6.65904e-13	1.72165e-11	2.20931e-12	2.31239e-12	3.12541e-12
-0.06	8.44772e-12	8.4957e-13	1.67299e-12	7.5422e-13	1.23473e-11	2.35357e-12	2.43108e-12	3.35547e-12
-0.03	5.81556e-12	9.00004e-13	1.78434e-12	7.25084e-13	8.93643e-12	2.51639e-12	2.55362e-12	3.60217e-12
0	3.58904e-12	9.5873e-13	1.89712e-12	7.68783e-13	6.88268e-12	2.68056e-12	2.69384e-12	3.87474e-12
0.03	2.62528e-12	1.0141e-12	2.02371e-12	7.94727e-13	4.69032e-12	2.85997e-12	2.83507e-12	4.1624e-12
0.06	2.57283e-12	1.0744e-12	2.15226e-12	8.23906e-13	3.19289e-12	3.06196e-12	2.99347e-12	4.47927e-12
0.09	2.45495e-12	1.13848e-12	2.28533e-12	8.59224e-13	2.48986e-12	3.28134e-12	3.16428e-12	4.82067e-12
0.12	2.39371e-12	1.20792e-12	2.42408e-12	8.99752e-13	2.1371e-12	3.51135e-12	3.34866e-12	5.17332e-12
0.15	2.42325e-12	1.2713e-12	2.58339e-12	9.46411e-13	1.82743e-12	3.75523e-12	3.53468e-12	5.56275e-12
0.18	2.44613e-12	1.35526e-12	2.74697e-12	9.8912e-13	1.55071e-12	4.02831e-12	3.74932e-12	5.97895e-12
0.21	2.49454e-12	1.42683e-12	2.92136e-12	1.03169e-12	1.29268e-12	4.33515e-12	3.97641e-12	6.4217e-12
0.24	2.57573e-12	1.49692e-12	3.11606e-12	1.08198e-12	1.10852e-12	4.63865e-12	4.21688e-12	6.88875e-12
0.27	2.66353e-12	1.58098e-12	3.31294e-12	1.12327e-12	1.00532e-12	5.00388e-12	4.48599e-12	7.38474e-12
0.3	2.76133e-12	1.66207e-12	3.53038e-12	1.18715e-12	9.54504e-13	5.35974e-12	4.76972e-12	7.95916e-12
0.33	2.87049e-12	1.74261e-12	3.76053e-12	1.23819e-12	9.09301e-13	5.74582e-12	5.07849e-12	8.5566e-12
0.36	2.9858e-12	1.83214e-12	4.00404e-12	1.29252e-12	8.96112e-13	6.17638e-12	5.41826e-12	9.19335e-12
0.39	3.1114e-12	1.91828e-12	4.25641e-12	1.34322e-12	9.21084e-13	6.64901e-12	5.78193e-12	9.87175e-12
0.42	3.24789e-12	2.01042e-12	4.53154e-12	1.40437e-12	9.6106e-13	7.15914e-12	6.18147e-12	1.06064e-11
0.45	3.3841e-12	2.11134e-12	4.82139e-12	1.46729e-12	9.951e-13	7.70379e-12	6.63429e-12	1.13958e-11
0.48	3.53464e-12	2.21317e-12	5.12462e-12	1.53202e-12	1.04089e-12	8.31376e-12	7.0888e-12	1.22294e-11
0.51	3.69726e-12	2.30954e-12	5.45863e-12	1.60285e-12	1.10545e-12	8.97031e-12	7.62195e-12	1.31422e-11
0.54	3.87617e-12	2.42618e-12	5.8089e-12	1.67349e-12	1.19514e-12	9.69459e-12	8.22276e-12	1.41316e-11
0.57	4.07547e-12	2.54134e-12	6.19352e-12	1.75051e-12	1.24878e-12	1.04699e-11	8.85908e-12	1.52052e-11
0.6	4.28928e-12	2.67195e-12	6.59997e-12	1.82543e-12	1.29285e-12	1.13128e-11	9.55677e-12	1.63817e-11
0.63	4.53133e-12	2.79625e-12	7.04517e-12	1.91872e-12	1.39735e-12	1.22272e-11	1.03183e-11	1.76496e-11
0.66	4.78216e-12	2.94343e-12	7.52955e-12	2.00755e-12	1.49604e-12	1.32049e-11	1.12181e-11	1.90408e-11
0.69	5.06785e-12	3.08688e-12	8.07405e-12	2.11803e-12	1.62184e-12	1.42809e-11	1.21134e-11	2.05539e-11
0.72	5.38284e-12	3.25667e-12	8.67713e-12	2.22229e-12	1.73212e-12	1.54347e-11	1.30687e-11	2.2211e-11
0.75	5.71804e-12	3.44076e-12	9.32946e-12	2.34165e-12	1.84128e-12	1.6682e-11	1.41161e-11	2.4003e-11
0.78	6.08803e-12	3.64292e-12	1.0032e-11	2.46807e-12	2.03208e-12	1.80098e-11	1.52466e-11	2.59619e-11
0.81	6.47413e-12	3.85399e-12	1.07898e-11	2.60575e-12	2.20492e-12	1.94542e-11	1.65127e-11	2.80844e-11
0.84	6.90503e-12	4.10144e-12	1.16325e-11	2.75142e-12	2.30268e-12	2.10456e-11	1.82063e-11	3.04021e-11
0.87	7.36582e-12	4.34237e-12	1.25461e-11	2.91244e-12	2.31228e-12	2.29763e-11	2.00509e-11	3.29172e-11
0.9	7.86616e-12	4.61624e-12	1.35233e-11	3.09046e-12	2.58864e-12	2.49563e-11	2.14578e-11	3.56539e-11
0.93	8.41469e-12	4.9115e-12	1.45966e-11	3.27842e-12	2.95954e-12	2.71024e-11	2.27943e-11	3.86125e-11
0.96	9.00716e-12	5.23031e-12	1.57568e-11	3.48368e-12	3.48531e-12	2.99415e-11	2.45655e-11	4.18001e-11
0.99	9.6582e-12	5.58297e-12	1.70287e-11	3.69456e-12	3.76236e-12	3.17512e-11	2.72254e-11	4.52181e-11
1.02	1.03375e-11	5.94561e-12	1.83941e-11	3.93993e-12	4.03266e-12	3.47118e-11	2.87482e-11	4.87938e-11
1.05	1.10718e-11	6.34823e-12	1.98643e-11	4.19358e-12	5.49688e-12	3.8405e-11	3.19626e-11	5.20192e-11
1.08	1.18422e-11	6.74975e-12	2.14877e-11	4.48669e-12	6.18312e-12	4.14705e-11	3.90172e-11	5.68272e-11
1.11	1.26685e-11	7.19879e-12	2.32375e-11	4.77562e-12	7.04384e-12	4.58246e-11	4.38816e-11	6.16931e-11
1.14	1.35503e-11	7.71673e-12	2.51317e-11	5.09435e-12	8.71401e-12	4.84385e-11	4.2959e-11	6.67605e-11
1.17	1.44596e-11	8.20277e-12	2.71675e-11	5.42795e-12	1.02559e-11	5.14996e-11	5.88351e-11	7.23309e-11
1.2	1.5438e-11	8.74744e-12	2.93841e-11	5.78458e-12	1.12953e-11	5.68088e-11	7.25502e-11	7.82569e-11
1.23	1.64712e-11	9.34091e-12	3.17871e-11	6.1479e-12	1.35953e-11	6.09993e-11	7.82919e-11	8.48779e-11
1.26	1.75667e-11	9.96198e-12	3.43767e-11	6.57534e-12	1.43217e-11	6.72359e-11	8.82613e-11	9.22994e-11
1.29	1.8671e-11	1.05905e-11	3.70633e-11	6.96622e-12	1.66039e-11	7.17033e-11	1.02285e-10	1.0013e-10
1.32	1.98257e-11	1.12848e-11	3.99879e-11	7.41837e-12	1.5663e-11	8.28557e-11	9.16105e-11	1.0887e-10
1.35	2.10545e-11	1.20088e-11	4.30983e-11	7.82129e-12	1.95199e-11	8.43103e-11	1.10748e-10	1.18336e-10
1.38	2.2293e-11	1.27604e-11	4.61441e-11	8.32742e-12	2.47734e-11	8.97972e-11	1.26119e-10	1.28771e-10
1.41	2.35949e-11	1.35532e-11	4.94026e-11	8.86926e-12	2.47998e-11	9.90332e-11	1.40552e-10	1.40005e-10
1.44	2.50727e-11	1.44147e-11	5.19614e-11	9.3858e-12	2.51352e-11	1.09911e-10	1.65205e-10	1.52503e-10
1.47	2.63598e-11	1.53185e-11	5.64406e-11	9.90352e-12	2.86295e-11	1.21222e-10	1.76337e-10	1.6581e-10
1.5	2.77746e-11	1.6212e-11	6.11767e-11	1.05304e-11	2.81253e-11	1.33329e-10	1.91322e-10	1.80138e-10
1.53	2.92257e-11	1.72133e-11	6.60117e-11	1.10991e-11	3.0156e-11	1.3783e-10	2.22344e-10	1.95804e-10
1.56	3.0692e-11	1.81478e-11	7.13566e-11	1.17607e-11	2.89355e-11	1.45833e-10	2.36212e-10	2.12793e-10
1.59	3.22111e-11	1.92754e-11	7.69544e-11	1.23447e-11	2.81918e-11	1.60637e-10	2.30527e-10	2.30905e-10
1.62	3.30763e-11	2.02442e-11	8.32934e-11	1.29495e-11	3.18256e-11	1.77295e-10	2.01504e-10	2.50428e-10
1.65	3.45628e-11	2.13765e-11	8.97569e-11	1.37004e-11	3.46158e-11	1.83993e-10	1.95158e-10	2.71012e-10
1.68	3.6082e-11	2.25244e-11	9.7222e-11	1.43407e-11	3.74078e-11	1.98454e-10	2.40412e-10	2.93268e-10
1.71	3.761e-11	2.3695e-11	1.04603e-10	1.50232e-11	3.30103e-11	2.12762e-10	2.45839e-10	3.16785e-10
1.74	3.9095e-11	2.49178e-11	1.12855e-10	1.56153e-11	3.05135e-11	2.31766e-10	2.48132e-10	3.4152e-10
1.77	4.06067e-11	2.61614e-11	1.21292e-10	1.64821e-11	3.46545e-11	2.55254e-10	2.2539e-10	3.6744e-10
1.8	4.23823e-11	2.74548e-11	1.30622e-10	1.70823e-11	3.0369e-11	2.71679e-10	2.50464e-10	3.95526e-10
1.83	4.43077e-11	2.8519e-11	1.41024e-10	1.77168e-11	3.43431e-11	2.85782e-10	2.67505e-10	4.24488e-10
1.86	4.56128e-11	2.98708e-11	1.51373e-10	1.84663e-11	4.03811e-11	3.05575e-10	2.80731e-10	4.52094e-10
1.89	4.74089e-11	3.13976e-11	1.62301e-10	1.9075e-11	3.64365e-11	3.25592e-10	2.62746e-10	4.81946e-10
1.92	4.88675e-11	3.29658e-11	1.73435e-10	1.9775e-11	4.2776e-11	3.4129e-10	2.88519e-10	5.13401e-10
1.95	4.82747e-11	3.45688e-11	1.86043e-10	2.05863e-11	4.4166e-11	3.64322e-10	2.96143e-10	5.42152e-10
1.98	5.18022e-11	3.63456e-11	1.9876e-10	2.09026e-11	4.24397e-11	3.89813e-10	3.17579e-10	5.75227e-10
2.01	5.5615e-11	3.82228e-11	2.12401e-10	2.17959e-11	6.17521e-11	4.09435e-10	3.37455e-10	6.1162e-10
2.04	6.16429e-11	4.01582e-11	2.26154e-10	2.25423e-11	6.72448e-11	4.33212e-10	3.50732e-10	6.51196e-10
2.07	6.48087e-11	4.22052e-11	2.40512e-10	2.34538e-11	6.17345e-11	4.61495e-10	3.65543e-10	6.9039e-10
2.1	6.8693e-11	4.4302e-11	2.54908e-10	2.43907e-11	6.08916e-11	4.80874e-10	3.84079e-10	7.37152e-10
2.13	7.22839e-11	4.65292e-11	2.71104e-10	2.55051e-11	7.64989e-11	4.99081e-10	4.0655e-10	7.79701e-10
2.16	7.77378e-11	4.89273e-11	2.86909e-10	2.64792e-11	7.71096e-11	5.28928e-10	4.16015e-10	8.29902e-10
2.19	8.26715e-11	5.04616e-11	3.02163e-10	2.76483e-11	7.59257e-11	5.61361e-10	4.3618e-10	8.83782e-10
2.22	8.76812e-11	5.35965e-11	3.18986e-10	2.87955e-11	7.67684e-11	5.92158e-10	4.57067e-10	9.27795e-10
2.25	9.48535e-11	5.69764e-11	3.35314e-10	3.02251e-11	9.45947e-11	6.2712e-10	4.76613e-10	9.79264e-10
2.28	9.9225e-11	6.02133e-11	3.52443e-10	3.15779e-11	9.19304e-11	6.61966e-10	4.96092e-10	1.03631e-09
2.31	1.04577e-10	6.36978e-11	3.69889e-10	3.30234e-11	9.97313e-11	7.06414e-10	5.02562e-10	1.07039e-09
2.34	1.12562e-10	6.72911e-11	3.86661e-10	3.46424e-11	9.58401e-11	7.38931e-10	5.26037e-10	1.02486e-09
2.37	1.19689e-10	7.1186e-11	4.03537e-10	3.63902e-11	8.59845e-11	7.87355e-10	5.53286e-10	1.07288e-09
2.4	1.25071e-10	7.53671e-11	4.07244e-10	3.81742e-11	8.8451e-11	8.44317e-10	5.82706e-10	1.1264e-09
2.43	1.31186e-10	7.95715e-11	4.2501e-10	4.01221e-11	8.30332e-11	8.76561e-10	6.14868e-10	1.18185e-09
2.46	1.37671e-10	8.40639e-11	4.40879e-10	4.23653e-11	7.62847e-11	9.01688e-10	6.46543e-10	1.2427e-09
2.49	1.45981e-10	8.90394e-11	4.57123e-10	4.47052e-11	6.15557e-11	9.44129e-10	6.81181e-10	1.21697e-09
2.52	1.51238e-10	9.38513e-11	4.73783e-10	4.71446e-11	6.42908e-11	9.9742e-10	7.15967e-10	1.2852e-09
2.55	1.5759e-10	9.89989e-11	4.89171e-10	4.99579e-11	6.73751e-11	1.06126e-09	7.52213e-10	1.27119e-09
2.58	1.6564e-10	1.0439e-10	4.87838e-10	5.23284e-11	6.80649e-11	1.10371e-09	7.90632e-10	1.35244e-09
2.61	1.72228e-10	1.09921e-10	5.08729e-10	5.58337e-11	7.48039e-11	1.15117e-09	8.30066e-10	1.23616e-09
2.64	1.8084e-10	1.15911e-10	5.33221e-10	5.89955e-11	7.45328e-11	1.19327e-09	8.6919e-10	1.29733e-09
2.67	1.88228e-10	1.22241e-10	5.57202e-10	6.23389e-11	7.90449e-11	1.2409e-09	9.07482e-10	1.35876e-09
2.7	1.95737e-10	1.28446e-10	5.86044e-10	6.55421e-11	8.40294e-11	1.27898e-09	9.47911e-10	1.25027e-09
2.73	2.03272e-10	1.35156e-10	6.15228e-10	6.94218e-11	8.76891e-11	1.3206e-09	9.88457e-10	1.26169e-09
2.76	2.11255e-10	1.4221e-10	6.45582e-10	7.34336e-11	9.38344e-11	1.37104e-09	1.03031e-09	1.32691e-09
2.79	2.21536e-10	1.4921e-10	6.76914e-10	7.80545e-11	1.01889e-10	1.39605e-09	1.07369e-09	1.38249e-09
2.82	2.2927e-10	1.56798e-10	7.08587e-10	8.24037e-11	1.0189e-10	1.44431e-09	1.11352e-09	1.45092e-09
2.85	2.30121e-10	1.64233e-10	7.42411e-10	8.73688e-11	1.04107e-10	1.4976e-09	1.1549e-09	1.52363e-09
2.88	2.39025e-10	1.72408e-10	7.76548e-10	9.24545e-11	1.08303e-10	1.54655e-09	1.1927e-09	1.5854e-09
2.91	2.50625e-10	1.81321e-10	8.11844e-10	9.81611e-11	1.13344e-10	1.59881e-09	1.23356e-09	1.65828e-09
2.94	2.62206e-10	1.88441e-10	8.47599e-10	1.04072e-10	1.18697e-10	1.65242e-09	1.27288e-09	1.73695e-09
2.97	2.73064e-10	1.9749e-10	8.85085e-10	1.10425e-10	1.24833e-10	1.70523e-09	1.31185e-09	1.81844e-09
3	2.85261e-10	2.07064e-10	9.21805e-10	1.1707e-10	1.31004e-10	1.75721e-09	1.35009e-09	1.35687e-09
3	2.8128e-10	2.07221e-10	9.10491e-10	1.18408e-10	1.30815e-10	1.72038e-09	1.31688e-09	1.9161e-09
2.97	2.69297e-10	1.97038e-10	8.52261e-10	1.13614e-10	1.2424e-10	1.59727e-09	1.21617e-09	1.70483e-09
2.94	2.48908e-10	1.87721e-10	7.95081e-10	1.0904e-10	1.18266e-10	1.4837e-09	1.12073e-09	1.60652e-09
2.91	2.29917e-10	1.78514e-10	7.39483e-10	1.03612e-10	1.12691e-10	1.37543e-09	1.03483e-09	1.5128e-09
2.88	2.15213e-10	1.69928e-10	6.8818e-10	9.81711e-11	1.06785e-10	1.27942e-09	9.5435e-10	1.4234e-09
2.85	2.01743e-10	1.61747e-10	6.42629e-10	9.33199e-11	1.01597e-10	1.19177e-09	8.81633e-10	1.33553e-09
2.82	1.8782e-10	1.50668e-10	5.96838e-10	8.86861e-11	9.66585e-11	1.11172e-09	8.15723e-10	1.26662e-09
2.79	1.68151e-10	1.44368e-10	5.56322e-10	8.4283e-11	9.17785e-11	1.03594e-09	7.55248e-10	1.18875e-09
2.76	1.58128e-10	1.37774e-10	5.17982e-10	8.04459e-11	8.72177e-11	9.66027e-10	7.01172e-10	1.1126e-09
2.73	1.53142e-10	1.31654e-10	4.82426e-10	7.61154e-11	8.30477e-11	9.03089e-10	6.50557e-10	1.05082e-09
2.7	1.47855e-10	1.25543e-10	4.50069e-10	7.23736e-11	7.87547e-11	8.42633e-10	6.02666e-10	9.86167e-10
2.67	1.36105e-10	1.19588e-10	4.19637e-10	6.86346e-11	7.49099e-11	7.87738e-10	5.59616e-10	9.31809e-10
2.64	1.33486e-10	1.14429e-10	3.42007e-10	6.49629e-11	7.10479e-11	7.36039e-10	5.19844e-10	8.78353e-10
2.61	1.20398e-10	1.09165e-10	3.16925e-10	6.17998e-11	6.77099e-11	6.88421e-10	4.8254e-10	8.27612e-10
2.58	1.12822e-10	1.04441e-10	2.72148e-10	5.85683e-11	6.44504e-11	6.44098e-10	4.48635e-10	7.79819e-10
2.55	1.05321e-10	9.96445e-11	2.53304e-10	5.55616e-11	6.13443e-11	6.02585e-10	4.16036e-10	7.3622e-10
2.52	1.00247e-10	9.50035e-11	2.35984e-10	5.36018e-11	5.83346e-11	5.64513e-10	3.36036e-10	6.95692e-10
2.49	9.34714e-11	9.07113e-11	2.19792e-10	5.0293e-11	5.53914e-11	5.28527e-10	3.0612e-10	6.55704e-10
2.46	8.92238e-11	8.67626e-11	2.05614e-10	4.79125e-11	5.26709e-11	4.94733e-10	2.8011e-10	6.18991e-10
2.43	8.53945e-11	8.26658e-11	1.91435e-10	4.52876e-11	5.02037e-11	4.62781e-10	2.56456e-10	5.84466e-10
2.4	7.83269e-11	7.89543e-11	1.78947e-10	4.30342e-11	4.78346e-11	4.33386e-10	2.15643e-10	5.51007e-10
2.37	7.46e-11	7.53508e-11	1.67125e-10	4.0817e-11	4.53986e-11	4.05477e-10	1.97431e-10	5.20721e-10
2.34	6.95524e-11	7.19397e-11	1.56257e-10	3.64379e-11	4.34358e-11	3.4322e-10	1.82297e-10	4.93615e-10
2.31	6.45929e-11	6.85526e-11	1.46364e-10	3.49903e-11	4.13265e-11	3.19316e-10	1.67364e-10	4.63691e-10
2.28	6.16731e-11	6.53941e-11	1.37529e-10	3.31462e-11	3.60934e-11	2.93693e-10	1.54144e-10	4.36738e-10
2.25	5.80649e-11	6.21483e-11	1.28728e-10	3.1182e-11	3.42697e-11	2.53929e-10	1.41212e-10	4.11476e-10
2.22	5.47919e-11	5.91153e-11	1.20916e-10	2.94166e-11	3.25593e-11	2.36215e-10	1.30149e-10	3.67255e-10
2.19	5.22688e-11	5.63264e-11	1.13208e-10	2.80224e-11	3.07957e-11	2.18439e-10	1.19431e-10	3.45011e-10
2.16	4.89818e-11	5.36527e-11	1.06581e-10	2.6491e-11	2.91282e-11	2.02638e-10	1.10326e-10	3.23584e-10
2.13	4.59354e-11	5.08327e-11	1.00326e-10	2.52291e-11	2.74975e-11	1.87605e-10	1.01995e-10	3.02745e-10
2.1	4.37453e-11	4.83633e-11	9.39119e-11	2.34566e-11	2.59933e-11	1.72842e-10	9.33643e-11	2.83827e-10
2.07	4.17637e-11	4.58844e-11	8.8157e-11	2.15951e-11	2.45933e-11	1.59872e-10	8.63038e-11	2.66287e-10
2.04	3.72076e-11	4.34689e-11	8.28576e-11	2.0456e-11	2.31645e-11	1.48031e-10	7.97942e-11	2.49353e-10
2.01	3.59778e-11	4.11585e-11	7.76825e-11	1.93487e-11	2.11255e-11	1.373e-10	7.3427e-11	2.3347e-10
1.98	3.3674e-11	3.54714e-11	7.31018e-11	1.87485e-11	1.98986e-11	1.2653e-10	6.75689e-11	2.1856e-10
1.95	3.05516e-11	3.32653e-11	6.85757e-11	1.72711e-11	1.88199e-11	1.16709e-10	6.24396e-11	2.04396e-10
1.92	2.80632e-11	3.11309e-11	6.42365e-11	1.66119e-11	1.76808e-11	1.07716e-10	5.75874e-11	1.91314e-10
1.89	2.60718e-11	2.90965e-11	6.01319e-11	1.55447e-11	1.66363e-11	9.95415e-11	5.2899e-11	1.78705e-10
1.86	2.41899e-11	2.59366e-11	5.62191e-11	1.44503e-11	1.56015e-11	9.17465e-11	4.90581e-11	1.66787e-10
1.83	2.29652e-11	2.43444e-11	5.27668e-11	1.35854e-11	1.46524e-11	8.46192e-11	4.52666e-11	1.56049e-10
1.8	2.21405e-11	2.26982e-11	4.92394e-11	1.26848e-11	1.37381e-11	7.80861e-11	4.19355e-11	1.45527e-10
1.77	2.00367e-11	2.11887e-11	4.61474e-11	1.18107e-11	1.28394e-11	7.22684e-11	3.13186e-11	1.35411e-10
1.74	1.83224e-11	1.97207e-11	4.30739e-11	1.10227e-11	1.20158e-11	6.62346e-11	2.83081e-11	1.26111e-10
1.71	1.73305e-11	1.83313e-11	4.02426e-11	1.03795e-11	1.12186e-11	6.11949e-11	2.56854e-11	1.17404e-10
1.68	1.63256e-11	1.69957e-11	3.07992e-11	9.6689e-12	1.04617e-11	5.62086e-11	2.11385e-11	1.06138e-10
1.65	1.51009e-11	1.57837e-11	2.8603e-11	9.15604e-12	9.7457e-12	5.17514e-11	1.92343e-11	9.9014e-11
1.62	1.39234e-11	1.46192e-11	2.65065e-11	8.49812e-12	9.07108e-12	4.75416e-11	1.76089e-11	9.07633e-11
1.59	1.31578e-11	1.35224e-11	2.44542e-11	7.91455e-12	8.39522e-12	4.36019e-11	1.58579e-11	8.40455e-11
1.56	1.22997e-11	1.24978e-11	2.25262e-11	7.47617e-12	7.77192e-12	3.27263e-11	1.43775e-11	7.80865e-11
1.53	1.17327e-11	1.15521e-11	2.07523e-11	6.85084e-12	7.17944e-12	2.66831e-11	1.30269e-11	7.21468e-11
1.5	1.08237e-11	1.06291e-11	1.90887e-11	6.35128e-12	6.6565e-12	2.41617e-11	1.18196e-11	6.60916e-11
1.47	9.92495e-12	9.81053e-12	1.75508e-11	5.87933e-12	6.13417e-12	2.18767e-11	1.07597e-11	6.13042e-11
1.44	9.14373e-12	8.99017e-12	1.61054e-11	5.47887e-12	5.65789e-12	1.97607e-11	9.75729e-12	5.64014e-11
1.41	8.38644e-12	8.28034e-12	1.47372e-11	5.08715e-12	5.20855e-12	1.78591e-11	8.83922e-12	5.14753e-11
1.38	7.68525e-12	7.56019e-12	1.34761e-11	4.73541e-12	4.78855e-12	1.61108e-11	8.01659e-12	4.78372e-11
1.35	7.13084e-12	6.90227e-12	1.23348e-11	4.3678e-12	4.40096e-12	1.45294e-11	7.278e-12	4.35178e-11
1.32	6.61292e-12	6.32597e-12	1.12279e-11	4.00848e-12	4.0429e-12	1.31091e-11	6.55266e-12	3.9932e-11
1.29	5.99555e-12	5.78316e-12	1.02174e-11	3.70078e-12	3.70928e-12	1.18165e-11	5.91314e-12	3.10056e-11
1.26	5.48487e-12	5.2812e-12	9.31044e-12	3.43217e-12	3.40712e-12	1.06465e-11	5.34876e-12	2.78107e-11
1.23	5.20961e-12	4.81847e-12	8.46749e-12	3.16828e-12	3.13138e-12	9.5848e-12	4.83636e-12	2.49446e-11
1.2	4.79114e-12	4.37881e-12	7.69834e-12	2.91598e-12	2.86834e-12	8.63592e-12	4.36431e-12	2.23191e-11
1.17	4.28195e-12	4.0025e-12	6.96194e-12	2.68965e-12	2.61477e-12	7.77699e-12	3.95786e-12	1.99564e-11
1.14	3.91864e-12	3.63655e-12	6.30797e-12	2.4811e-12	2.40495e-12	6.97282e-12	3.59607e-12	1.78291e-11
1.11	3.52767e-12	3.3156e-12	5.72596e-12	2.28746e-12	2.19836e-12	6.26111e-12	3.26452e-12	1.59215e-11
1.08	3.25403e-12	3.02058e-12	5.17902e-12	2.10363e-12	1.99704e-12	5.63311e-12	2.94256e-12	1.42161e-11
1.05	2.97477e-12	2.74571e-12	4.67879e-12	1.92902e-12	1.8387e-12	5.06286e-12	2.65737e-12	1.26497e-11
1.02	2.69667e-12	2.50302e-12	4.23288e-12	1.77893e-12	1.67957e-12	4.54609e-12	2.40371e-12	1.12493e-11
0.99	2.45919e-12	2.2827e-12	3.81547e-12	1.6393e-12	1.53222e-12	4.08679e-12	2.18218e-12	9.98788e-12
0.96	2.24342e-12	2.07251e-12	3.44607e-12	1.50385e-12	1.40129e-12	3.67581e-12	1.97911e-12	8.86209e-12
0.93	2.03965e-12	1.88393e-12	3.10657e-12	1.38835e-12	1.27896e-12	3.30008e-12	1.79547e-12	7.86409e-12
0.9	1.84717e-12	1.71733e-12	2.79588e-12	1.27607e-12	1.17357e-12	2.97083e-12	1.62641e-12	6.95924e-12
0.87	1.68214e-12	1.56658e-12	2.52112e-12	1.17279e-12	1.07479e-12	2.68114e-12	1.47482e-12	6.13541e-12
0.84	1.53902e-12	1.42522e-12	2.26792e-12	1.06939e-12	9.81626e-13	2.40818e-12	1.33615e-12	5.36614e-12
0.81	1.40758e-12	1.28778e-12	2.03834e-12	9.90618e-13	8.99803e-13	2.17103e-12	1.22064e-12	4.72237e-12
0.78	1.28243e-12	1.17681e-12	1.83267e-12	9.1893e-13	8.29183e-13	1.95214e-12	1.10611e-12	4.15889e-12
0.75	1.16622e-12	1.06362e-12	1.64541e-12	8.44012e-13	7.58943e-13	1.75819e-12	1.00813e-12	3.65516e-12
0.72	1.0662e-12	9.65864e-13	1.47274e-12	7.84604e-13	6.99941e-13	1.58072e-12	9.14386e-13	3.20068e-12
0.69	9.71601e-13	8.79464e-13	1.32189e-12	7.22266e-13	6.44525e-13	1.4231e-12	8.38191e-13	2.80296e-12
0.66	8.89394e-13	8.04729e-13	1.17691e-12	6.67082e-13	6.01515e-13	1.27735e-12	7.62053e-13	2.43527e-12
0.63	8.1694e-13	7.26658e-13	1.05571e-12	6.20344e-13	5.51952e-13	1.14967e-12	6.87651e-13	2.09308e-12
0.6	7.4879e-13	6.59535e-13	9.32152e-13	5.72538e-13	5.09357e-13	1.0266e-12	6.2715e-13	1.81182e-12
0.57	6.85241e-13	5.99221e-13	8.37891e-13	5.34068e-13	4.70075e-13	9.19848e-13	5.63179e-13	1.55425e-12
0.54	6.26352e-13	5.45699e-13	7.3201e-13	4.85636e-13	4.31877e-13	8.3252e-13	5.13233e-13	1.3006e-12
0.51	5.74178e-13	4.94913e-13	6.44986e-13	4.53638e-13	4.01438e-13	7.47932e-13	4.65246e-13	1.08052e-12
0.48	5.29424e-13	4.40211e-13	5.57286e-13	4.17598e-13	3.67922e-13	6.61391e-13	4.15994e-13	9.0388e-13
0.45	4.79657e-13	3.93337e-13	4.85663e-13	3.87097e-13	3.4114e-13	5.90981e-13	3.7447e-13	7.14874e-13
0.42	4.37834e-13	3.53233e-13	4.0908e-13	3.53754e-13	3.13883e-13	5.1986e-13	3.32044e-13	5.43157e-13
0.39	4.00634e-13	3.07247e-13	3.39513e-13	3.26421e-13	2.89626e-13	4.55514e-13	2.93403e-13	4.40728e-13
0.36	3.54644e-13	2.64897e-13	2.72665e-13	3.00953e-13	2.63687e-13	3.93446e-13	2.57093e-13	2.65315e-13
0.33	3.20483e-13	2.28195e-13	2.08535e-13	2.72414e-13	2.39902e-13	3.34646e-13	2.19782e-13	1.11258e-13
0.3	2.87666e-13	1.92263e-13	1.49735e-13	2.4622e-13	2.20345e-13	2.78343e-13	1.86578e-13	3.62116e-14
0.27	2.50003e-13	1.46428e-13	8.77504e-14	2.20561e-13	1.9429e-13	2.28568e-13	1.48622e-13	1.83293e-13
0.24	2.12377e-13	1.12573e-13	2.59452e-14	1.91882e-13	1.71694e-13	1.76772e-13	1.23011e-13	3.29461e-13
0.21	1.77079e-13	7.16223e-14	3.81662e-14	1.64635e-13	1.45522e-13	1.28175e-13	8.29904e-14	4.70175e-13
0.18	1.33714e-13	3.0926e-14	1.0018e-13	1.42006e-13	1.20553e-13	7.61742e-14	4.94394e-14	2.77736e-13
0.15	9.91296e-14	5.83282e-15	1.63981e-13	1.14706e-13	1.02264e-13	2.78764e-14	1.65488e-14	4.69215e-13
0.12	5.98103e-14	4.83547e-14	2.29872e-13	8.95339e-14	7.05544e-14	2.66906e-14	1.2247e-14	6.57509e-13
0.09	1.47635e-14	9.30913e-14	2.97951e-13	5.95078e-14	4.95e-14	7.14022e-14	5.11235e-14	8.37171e-13
0.06	2.47146e-14	1.41188e-13	3.6554e-13	3.25143e-14	2.35297e-14	1.26613e-13	8.43325e-14	1.02514e-12
0.03	7.0348e-14	1.8449e-13	4.43622e-13	2.50707e-15	9.83066e-15	1.73041e-13	1.17503e-13	1.19645e-12
0	1.11225e-13	2.32198e-13	5.06785e-13	2.69571e-14	3.29897e-14	2.24184e-13	1.4887e-13	1.38359e-12
-0.03	1.55912e-13	2.76148e-13	5.8394e-13	5.61566e-14	6.62871e-14	2.76929e-13	1.86834e-13	1.57923e-12
-0.06	1.99181e-13	3.19472e-13	6.58546e-13	9.21195e-14	9.69592e-14	3.26802e-13	2.23894e-13	1.77515e-12
-0.09	2.53174e-13	3.64618e-13	7.43923e-13	1.21439e-13	1.27168e-13	3.76249e-13	2.588e-13	1.96535e-12
-0.12	2.97659e-13	4.15476e-13	8.31882e-13	1.49084e-13	1.6497e-13	4.2569e-13	2.90987e-13	2.1678e-12
-0.15	3.38124e-13	4.59168e-13	9.16463e-13	1.79843e-13	1.98939e-13	4.76281e-13	3.26087e-13	2.36251e-12
-0.18	3.79909e-13	5.01564e-13	9.98195e-13	2.13993e-13	2.2677e-13	5.22126e-13	3.58025e-13	2.55274e-12
-0.21	4.19413e-13	5.47414e-13	1.08128e-12	2.4358e-13	2.61187e-13	5.61653e-13	3.88621e-13	2.74231e-12
-0.24	4.65185e-13	5.93401e-13	1.16454e-12	2.78786e-13	2.94008e-13	6.07848e-13	4.24755e-13	2.92206e-12
-0.27	5.01991e-13	6.36091e-13	1.23992e-12	2.96983e-13	3.18296e-13	6.49515e-13	4.46991e-13	3.09387e-12
-0.3	5.44677e-13	6.72949e-13	1.30898e-12	3.33858e-13	3.54814e-13	7.17791e-13	4.77063e-13	3.25425e-12
-0.33	5.70173e-13	7.09537e-13	1.37426e-12	3.62512e-13	3.83738e-13	7.68621e-13	5.01354e-13	3.39413e-12
-0.36	6.101e-13	7.66724e-13	1.43294e-12	3.84992e-13	4.11476e-13	8.18003e-13	5.30136e-13	3.52609e-12
-0.39	6.31824e-13	8.06199e-13	1.49008e-12	4.12636e-13	4.3397e-13	8.60003e-13	5.51795e-13	3.63825e-12
-0.42	6.49032e-13	8.41481e-13	1.55118e-12	4.31313e-13	4.51819e-13	8.90616e-13	5.69231e-13	3.73538e-12
-0.45	6.6933e-13	8.75383e-13	1.58891e-12	4.53511e-13	4.74919e-13	9.32232e-13	5.89836e-13	3.81721e-12
-0.48	6.81388e-13	9.13583e-13	1.62814e-12	4.74895e-13	4.94905e-13	9.66235e-13	6.11232e-13	3.58428e-12
-0.51	7.0792e-13	9.42067e-13	1.65887e-12	4.90924e-13	5.02204e-13	9.953e-13	6.28067e-13	2.32801e-12
-0.54	7.03079e-13	9.70819e-13	1.67446e-12	5.0539e-13	5.11716e-13	1.02595e-12	6.41967e-13	2.4698e-12
-0.57	7.28486e-13	9.89786e-13	1.6895e-12	5.16222e-13	5.19744e-13	1.0502e-12	6.59528e-13	2.59459e-12
-0.6	7.3988e-13	1.00612e-12	1.70228e-12	5.16913e-13	5.14946e-13	1.06272e-12	6.69486e-13	2.68538e-12
-0.63	7.48898e-13	1.01894e-12	1.69824e-12	5.27645e-13	5.12762e-13	1.08145e-12	7.03961e-13	2.77174e-12
-0.66	7.48163e-13	1.02239e-12	1.68028e-12	5.25072e-13	4.95738e-13	1.09848e-12	7.24381e-13	2.84183e-12
-0.69	6.86058e-13	1.02417e-12	1.65855e-12	5.13073e-13	4.58439e-13	1.09935e-12	7.41325e-13	2.88444e-12
-0.72	6.57976e-13	1.01016e-12	1.61978e-12	5.15217e-13	4.10592e-13	1.1036e-12	7.58104e-13	2.67651e-12
-0.75	6.46626e-13	1.01367e-12	1.56001e-12	5.10155e-13	3.69012e-13	1.10501e-12	7.74148e-13	2.72045e-12
-0.78	6.57687e-13	1.00329e-12	1.46475e-12	4.94638e-13	3.36245e-13	1.09609e-12	7.86274e-13	2.73864e-12
-0.81	6.09481e-13	9.83404e-13	1.36847e-12	4.90855e-13	2.92387e-13	1.07982e-12	8.0714e-13	2.73336e-12
-0.84	4.95392e-13	9.65894e-13	1.21428e-12	4.94151e-13	1.46154e-13	1.0805e-12	8.12718e-13	2.72444e-12
-0.87	4.06408e-13	9.44226e-13	1.15073e-12	4.68664e-13	7.25706e-14	1.08349e-12	8.27839e-13	2.64897e-12
-0.9	1.64399e-13	9.1443e-13	1.00089e-12	4.46796e-13	1.11859e-13	1.06359e-12	8.50376e-13	2.05679e-12
-0.93	8.3293e-14	9.2917e-13	7.52856e-13	4.5659e-13	3.10994e-13	1.0579e-12	8.68364e-13	1.85045e-12
-0.96	1.33246e-15	9.42622e-13	6.02799e-13	4.65631e-13	4.30856e-13	1.06511e-12	9.26519e-13	1.8329e-12
-0.99	7.63616e-13	8.70596e-13	2.59713e-13	4.43236e-13	7.39335e-13	1.12946e-12	9.50714e-13	2.2856e-12
-1.02	9.55309e-13	7.82585e-13	1.33135e-14	4.33637e-13	1.03364e-12	1.14967e-12	1.04024e-12	2.47932e-12
-1.05	1.39108e-12	6.02339e-13	8.53823e-13	4.51051e-13	8.26122e-13	1.07513e-12	1.08958e-12	2.6726e-12
-1.08	1.66438e-12	6.0155e-13	1.35171e-12	4.667e-13	1.22512e-12	8.26107e-13	1.13583e-12	2.29227e-12
-1.11	3.00458e-12	7.3641e-13	1.63115e-12	4.30715e-13	1.52196e-12	6.6969e-13	1.20197e-12	2.77361e-12
-1.14	3.71637e-12	3.9054e-13	2.24443e-12	3.89459e-13	1.50773e-12	7.85441e-13	1.34554e-12	3.07574e-12
-1.17	2.14128e-12	1.56045e-13	3.08212e-12	4.12222e-13	2.62142e-12	7.75483e-14	1.43225e-12	3.20385e-12
-1.2	2.58664e-12	1.52054e-13	4.90829e-12	3.79089e-13	5.06565e-12	1.02931e-12	1.58564e-12	2.97952e-12
-1.23	2.28606e-12	2.15319e-13	6.32838e-12	4.66404e-13	5.51511e-12	4.79505e-13	1.5699e-12	3.78072e-12
-1.26	4.27739e-12	3.10936e-13	8.13167e-12	4.37845e-13	6.27697e-12	8.2289e-13	1.49772e-12	4.75645e-12
-1.29	5.83886e-12	6.92216e-13	7.92999e-12	4.05977e-13	8.70697e-12	1.50793e-12	1.86581e-12	5.28629e-12
-1.32	9.27562e-12	9.62587e-13	1.07872e-11	2.90024e-13	9.17416e-12	4.71846e-13	1.80078e-12	6.27768e-12
-1.35	1.48142e-11	3.04641e-13	1.33838e-11	2.28704e-13	1.0979e-11	5.88802e-13	1.49602e-12	6.11201e-12
-1.38	1.22533e-11	8.16037e-13	1.67822e-11	2.3307e-13	1.4046e-11	3.31657e-12	2.24683e-12	6.79885e-12
-1.41	1.7309e-11	7.28242e-13	2.25217e-11	3.67652e-13	1.65188e-11	7.02845e-12	2.45248e-12	7.03985e-12
-1.44	1.60246e-11	6.97869e-14	2.49108e-11	2.49925e-13	2.03431e-11	1.05373e-11	1.42027e-12	7.49773e-12
-1.47	2.49967e-11	1.30288e-13	3.30391e-11	4.52619e-13	2.11455e-11	1.81268e-11	1.16544e-12	9.01068e-12
-1.5	3.03674e-11	3.97328e-14	3.39733e-11	2.28674e-14	3.04963e-11	1.69324e-11	1.92947e-12	9.56276e-12
-1.53	4.87641e-11	8.80567e-13	3.79892e-11	5.22748e-13	2.87622e-11	2.21959e-11	2.6065e-12	9.39284e-12
-1.56	5.98747e-11	8.24701e-13	4.2839e-11	6.21235e-13	3.61227e-11	2.44058e-11	2.33796e-12	9.45901e-12
-1.59	5.45469e-11	3.02229e-12	4.56036e-11	2.68741e-13	3.42558e-11	2.87928e-11	1.42406e-12	9.59694e-12
-1.62	1.82605e-10	2.38053e-12	7.1185e-11	2.78263e-13	4.16255e-11	3.11472e-11	1.56094e-12	9.36651e-12
-1.65	2.01453e-10	3.41596e-12	7.90549e-11	7.33307e-14	4.60391e-11	3.25909e-11	2.43756e-13	8.07835e-12
-1.68	2.43362e-10	2.87112e-12	9.66394e-11	8.5457e-13	5.66495e-11	3.88106e-11	5.25405e-13	4.30888e-12
-1.71	2.48418e-10	7.09673e-12	1.44921e-10	8.50856e-13	7.12518e-11	4.38479e-11	1.1522e-12	5.33561e-12
-1.74	3.03098e-10	7.5587e-12	1.36636e-10	1.0695e-12	7.43688e-11	7.13361e-11	4.47863e-12	5.84589e-12
-1.77	4.43903e-10	8.62e-12	1.4264e-10	1.50493e-12	1.05367e-10	5.51733e-11	5.54641e-12	2.5591e-12
-1.8	3.90634e-10	1.21406e-11	1.5823e-10	3.5529e-12	1.13573e-10	1.07919e-10	8.11361e-12	1.29455e-12
-1.83	3.221e-10	1.86171e-11	1.86018e-10	3.51956e-12	1.24025e-10	9.68337e-11	2.03025e-11	7.50883e-12
-1.86	4.67111e-10	1.78898e-11	1.81824e-10	3.11549e-12	1.60233e-10	1.15322e-10	2.5444e-11	7.8523e-12
-1.89	6.23497e-10	2.45286e-11	2.60509e-10	3.01325e-12	1.7514e-10	1.2933e-10	3.47686e-11	8.6953e-12
-1.92	3.19146e-10	3.15186e-11	2.45483e-10	5.94869e-12	1.87215e-10	1.2804e-10	3.4352e-11	8.75515e-12
-1.95	4.23528e-10	3.73079e-11	4.24886e-10	8.17662e-12	2.76355e-10	1.34022e-10	5.07352e-11	9.11117e-12
-1.98	6.43554e-10	2.8677e-11	3.32771e-10	3.76752e-12	2.94548e-10	1.58521e-10	8.96158e-11	9.21596e-12
-2.01	4.87674e-10	3.15689e-11	4.09211e-10	4.36672e-12	4.10933e-10	1.75298e-10	7.31758e-11	8.91779e-12
-2.04	4.1063e-10	3.56827e-11	4.40785e-10	6.54405e-12	3.97055e-10	1.67681e-10	1.40118e-10	7.7661e-12
-2.07	8.73064e-10	3.14713e-11	4.71662e-10	5.09147e-12	4.82567e-10	1.81108e-10	1.20172e-10	7.87384e-12
-2.1	6.27539e-10	4.25942e-11	6.85716e-10	6.81858e-12	6.23696e-10	1.83282e-10	1.2176e-10	7.75352e-12
-2.13	1.1415e-09	5.17691e-11	6.25318e-10	7.55974e-12	6.71044e-10	1.93157e-10	9.72938e-11	5.12711e-12
-2.16	1.07105e-09	5.28458e-11	7.96471e-10	8.60531e-12	8.09322e-10	1.74733e-10	1.36752e-10	5.93029e-12
-2.19	1.09717e-09	7.54282e-11	8.05726e-10	1.36923e-11	9.6343e-10	1.48517e-10	2.98364e-10	4.46907e-12
-2.22	6.83362e-10	6.60843e-11	6.58764e-10	1.73128e-11	1.12955e-09	1.54056e-10	2.74313e-10	2.48919e-12
-2.25	1.43276e-09	1.09004e-10	9.73953e-10	2.13564e-11	1.37119e-09	1.73844e-10	1.76469e-10	3.90062e-13
-2.28	1.08084e-09	4.94909e-11	9.75898e-10	2.06281e-11	1.47635e-09	1.81638e-10	2.26417e-10	8.98895e-13
-2.31	2.6212e-09	9.76968e-11	1.43683e-09	6.67842e-12	1.26307e-09	1.65244e-10	1.94308e-10	1.25472e-12
-2.34	2.3559e-09	2.91633e-11	1.45931e-09	7.09611e-12	1.40249e-09	1.64128e-10	2.1269e-10	1.73424e-12
-2.37	2.47419e-09	3.77334e-11	1.47939e-09	7.71235e-12	1.65785e-09	1.75337e-10	2.37486e-10	4.21503e-12
-2.4	9.99605e-10	9.37425e-12	1.56111e-09	1.1654e-11	1.90654e-09	1.90815e-10	2.59947e-10	6.3664e-12
-2.43	1.48025e-09	3.32485e-11	1.49097e-09	9.06225e-12	1.71167e-09	1.35385e-10	2.77863e-10	7.51401e-12
-2.46	1.24873e-09	1.05289e-12	1.58341e-09	1.13617e-11	1.61109e-09	1.86645e-10	3.50121e-10	1.47738e-12
-2.49	1.59532e-09	2.85317e-12	1.43442e-09	1.48082e-11	1.76893e-09	2.77883e-10	3.18317e-10	5.77478e-12
-2.52	1.56651e-09	3.59394e-12	1.37367e-09	2.49364e-11	1.90219e-09	2.39623e-10	3.3377e-10	8.12261e-12
-2.55	1.60268e-09	3.08496e-12	1.25614e-09	2.05728e-11	2.05981e-09	2.27374e-10	3.86454e-10	1.26913e-11
-2.58	1.52781e-09	3.42411e-12	1.51751e-09	1.67845e-11	2.33874e-09	1.95698e-10	4.11759e-10	1.44549e-11
-2.61	1.49736e-09	3.4709e-12	1.30939e-09	4.89919e-11	2.42522e-09	1.34533e-10	3.51525e-10	1.53348e-11
-2.64	1.3949e-09	3.64638e-12	1.4297e-09	2.33123e-11	2.41069e-09	1.52841e-10	3.11153e-10	1.59091e-11
-2.67	1.52701e-09	3.60678e-12	1.27755e-09	2.8423e-11	2.5034e-09	1.36157e-10	3.77383e-10	1.639e-11
-2.7	1.80248e-09	5.82995e-12	1.40124e-09	1.06687e-11	2.52451e-09	2.17501e-10	2.87979e-10	1.71457e-11
-2.73	1.69743e-09	3.68604e-12	1.39663e-09	1.33421e-11	2.84477e-09	2.10285e-10	4.06207e-10	1.76202e-11
-2.76	1.70992e-09	4.22732e-12	1.41297e-09	1.74888e-11	3.04115e-09	2.81718e-10	3.66659e-10	1.87516e-11
-2.79	1.9555e-09	4.28201e-12	1.29448e-09	1.90227e-11	3.01863e-09	2.63699e-10	2.54562e-10	2.14622e-11
-2.82	1.5037e-09	4.46448e-12	1.17866e-09	1.61427e-11	3.13082e-09	3.7222e-10	3.22673e-10	1.67861e-11
-2.85	1.587e-09	4.48477e-12	1.06097e-09	1.96993e-11	3.27499e-09	6.23435e-10	4.13475e-10	1.76635e-11
-2.88	1.82537e-09	4.79731e-12	1.15582e-09	2.42236e-11	3.09255e-09	5.73546e-10	4.29538e-10	1.8515e-11
-2.91	2.46021e-09	4.96862e-12	1.20539e-09	3.70209e-11	3.12886e-09	5.72485e-10	4.14838e-10	1.94408e-11
-2.94	1.91516e-09	5.44475e-12	1.14297e-09	3.6246e-11	3.12603e-09	5.66416e-10	4.09986e-10	2.0321e-11
-2.97	1.25909e-09	7.06463e-12	1.14988e-09	1.44429e-11	3.14867e-09	5.05831e-10	4.28966e-10	2.13548e-11
-3	2.52934e-09	5.53341e-12	1.26229e-09	3.99141e-11	3.23221e-09	5.7176e-10	4.67363e-10	2.56691e-11
