# Supplementary material for: Chirality-dependent electrical transport properties of carbon nanotubes obtained by experimental measurement
Source: Nat Commun. 2023 Mar 25;14:1672. doi: 10.1038/s41467-023-37443-7 (PMC10039901; doi:10.1038/s41467-023-37443-7)
Supplement: Supplementary file 3 — Source Data [file 41467_2023_37443_MOESM3_ESM.zip › 7. Source Data/Figure S6/Calculated Percilation threshold.xlsx]

## Sheet: Sheet1
(n,m)	Length (nm)	area density (tubes/um2)	Linear Density (tubes/um)
(7,3)	238.70	100.24	10.01
(6,5)	222.40	115.48	10.75
(9,2)	269.60	78.58	8.86
(8,4)	210.60	128.78	11.35
(7,6)	206.10	134.46	11.60
(11,1)	210.00	129.52	11.38
(10,3)	218.20	119.96	10.95
(9,1)	231.40	106.67	10.33
(7,5)	222.60	115.27	10.74
(10,2)	225.70	112.12	10.59
(9,4)	223.10	114.75	10.71
