# Supplementary material for: Chirality-dependent electrical transport properties of carbon nanotubes obtained by experimental measurement
Source: Nat Commun. 2023 Mar 25;14:1672. doi: 10.1038/s41467-023-37443-7 (PMC10039901; doi:10.1038/s41467-023-37443-7)
Supplement: Supplementary file 3 — Source Data [file 41467_2023_37443_MOESM3_ESM.zip › 7. Source Data/Figure S7/Height charaterization.xlsx]

## Sheet: Sheet1
position (um)	(7,3)	(6,5)	(9,2)	(8,4)	(7,6)	(11,1)	(10,3)	(9,1)	(7,5)	(10,2)	(9,4)
0	0.96209	0.08543	-0.09362	-0.46313	-0.22387	-0.23715	0.24843	-0.33375	-0.43878	1.37488	-1.01789
0.00586	0.56098	0.1498	-0.24893	0.23748	-0.52218	-0.18915	0.000182672	-0.43794	0.08137	1.36683	-0.94816
0.01172	0.31925	-0.126	-0.43055	-0.1807	0.29535	-0.46141	0.22377	-0.28093	0.28053	0.37724	-0.33885
0.01758	-0.92538	-0.36214	-0.37274	-0.75798	-0.08211	0.14473	-0.07197	0.07686	0.48014	-0.69032	-0.88891
0.02344	-0.68679	-0.39875	-0.31429	-0.37766	-0.69909	1.39138	-0.16824	-0.00637	-0.04316	-0.31566	-0.99925
0.0293	-0.56774	-0.79384	-0.25648	0.08281	-0.51922	2.55851	-0.26396	0.11097	-0.16409	-0.58241	-0.70949
0.03516	-0.36899	-0.87072	0.04142	0.62342	-0.49884	0.92639	0.000365345	-0.05179	0.19466	-0.72773	-0.46001
0.04102	-0.65081	-0.6297	0.45881	0.36524	-0.23864	-0.46714	0.50436	-0.0148	0.1533	-0.83477	-0.41125
0.04688	-0.77349	-0.66662	0.51727	-0.13249	-0.21797	-0.25936	1.00908	0.4626	-0.28997	-0.57982	-0.64109
0.05274	-0.45376	-0.26695	0.25518	-0.47052	-0.51538	0.02866	0.83299	0.66009	-0.41135	-0.72514	-0.59183
0.05859	-0.65612	-0.02624	0.11346	0.06979	-0.17603	-0.40337	2.05762	1.05672	-0.61366	-0.95246	-0.74211
0.06445	-0.45714	0.45275	-0.10872	0.76981	-0.47433	-0.67778	2.80201	1.05405	-0.01214	-0.57666	-0.69269
0.07031	-0.61894	0.49516	-0.08995	0.27208	-0.61314	-0.30951	0.78549	1.89171	0.50756	-0.32171	-0.52342
0.07617	-0.62087	-0.01861	-0.39194	-0.38564	-0.51243	1.09763	-0.23072	0.32861	-0.25625	-0.90901	0.00632
0.08203	-0.58223	-0.17482	-0.25432	-0.48413	0.86242	-0.45496	-0.08713	0.40588	-0.61995	-0.01237	0.77557
0.08789	-0.22314	-0.37129	-0.23577	-0.10351	0.48496	-0.6484	-0.18285	0.52281	0.30391	1.16569	-0.21453
0.09375	0.21613	-0.36885	-0.3777	1.0759	-0.21147	-0.36038	-0.27858	0.47966	-0.38078	1.14008	0.47433
0.09961	0.33446	-0.52536	-0.35959	2.09561	-0.50948	-0.5524	-0.21427	0.87711	-0.34212	0.03079	0.08421
0.10547	-0.4284	-0.48265	-0.4614	1.35804	-0.4891	-0.34534	0.32991	0.91451	-0.70447	-0.47652	-0.62611
0.11133	-0.8312	0.90947	-0.0041	-0.09789	-0.86655	0.74155	0.43421	0.35142	-0.2639	-0.66269	-0.69668
0.11719	-0.79208	0.19739	-0.34513	-0.27622	-0.20852	1.90867	0.41832	0.34875	0.4172	-0.44774	0.0729
0.12305	-0.19295	-0.27672	-0.24763	-0.77365	0.37037	-0.36397	0.48207	-0.25401	0.61681	-0.35336	0.72214
0.12891	0.28665	0.55984	-0.26964	-0.71273	-0.40581	-0.55598	-0.1739	-0.05672	-0.14881	-0.53954	1.33228
0.13477	-0.51679	-0.27183	-0.21118	-0.89106	0.88959	-0.51013	-0.46983	-0.37999	-0.75168	-0.48515	0.74128
0.14063	0.60445	0.08848	-0.19327	-0.82955	-0.12523	-0.54237	-0.4059	-0.30271	0.73324	-0.47163	-0.32903
0.14649	-0.27916	0.64709	-0.05587	-0.36938	-0.50268	-0.41555	-0.5018	1.17489	-0.11194	-0.7778	-0.67937
0.15235	-0.68196	-0.02563	-0.07765	2.32747	-0.24278	-0.5266	-0.79755	-0.46856	-0.39427	0.15913	-0.22984
0.15821	-0.4028	-0.18244	-0.29919	1.4302	-0.2221	-0.48075	-0.81417	-0.83128	-0.59703	-0.06733	0.81967
0.16407	-0.64526	-0.1797	-0.16157	-0.34542	-0.44036	-0.67276	-0.50929	-0.79388	-0.39742	-0.45407	0.70916
0.16992	-0.64671	-0.05797	-0.30329	-0.20436	-0.49973	-0.38618	-0.72576	-0.27682	0.12273	-0.31969	-0.32171
0.17578	-1.00918	-0.01586	-0.20579	0.17626	-0.5585	1.18146	0.89966	-0.07974	1.68902	-0.50587	0.44787
0.18164	0.91355	0.58272	0.13266	-0.32147	-0.61728	-0.0523	3.08442	-0.24229	-0.44192	0.39077	0.2573
0.1875	0.83169	0.10861	-0.08866	-0.57965	-0.67694	-0.48433	3.46895	-0.32532	-0.8852	0.76629	-0.37297
0.19336	1.27071	-0.20655	-0.19133	-0.19903	0.14059	-0.51657	2.05269	0.19194	-0.76561	-0.66413	-0.2831
0.19922	2.35138	-0.16414	-0.37274	1.14007	1.59547	-0.46857	0.19528	-0.13111	-0.80697	-0.60889	0.00616
0.20508	1.34799	-0.24163	-0.15466	-0.0763	0.18253	-0.50296	0.50034	-0.29367	-0.52779	-0.59536	1.01523
0.21094	-0.61797	-0.19953	1.6616	-0.65447	-0.6731	0.02508	-0.31621	-0.33642	-0.16724	0.22215	0.82516
0.2168	-0.17846	-0.27611	0.28064	0.20583	-0.41378	1.03243	-0.49267	-0.29943	-0.12903	0.55738	-0.12582
0.22266	-0.0198	-0.03509	-0.4202	0.826	-0.39252	-0.19989	-0.58839	-0.34217	0.15195	-0.71276	1.00391
0.22852	0.09901	-0.03295	0.91676	0.08872	-0.05316	-0.3131	-0.72411	0.49528	0.27019	-0.73837	0.41358
0.23438	-0.74451	0.36702	0.17537	-0.00976	0.04666	0.85475	-0.34014	1.29224	-0.57545	0.07856	-0.09653
0.24024	-0.58537	0.36977	0.55308	-0.66748	0.06823	0.98156	1.8048	0.00945	-0.29447	-0.74931	-0.08754
0.2461	-0.4668	-0.10465	0.85075	-0.68552	0.72626	1.26887	1.26884	-0.31319	-0.25625	-0.37437	-0.71765
0.25196	0.49264	-0.14156	0.34923	-0.6249	-0.05021	1.39568	0.37265	-0.43609	-0.37764	0.08115	-0.70816
0.25782	1.6938	-0.13943	0.08736	-0.48353	0.36918	2.08349	-0.20331	-0.35902	-0.17803	-0.26588	-1.05867
0.26368	0.1688	-0.17665	-0.37339	-0.26291	-0.16746	0.29017	-0.29903	0.0785	0.34212	-0.73233	-1.409
0.26954	-0.35354	-0.33255	0.08391	-0.3611	-0.22712	0.09887	-0.23546	-0.44493	0.46171	-0.7988	-0.95947
0.2754	-0.35523	-0.56838	-0.3378	-0.37973	0.11223	0.38474	0.02941	0.03268	0.2594	-0.54357	-1.15004
0.28125	0.24487	-0.64557	-0.35959	-0.39866	0.05346	0.11249	0.45358	-0.21024	-0.18432	-0.16834	-1.02055
0.28711	-0.07776	-0.2456	-0.3419	-0.49684	-0.324	0.07953	0.11728	0.02692	-0.38663	-0.19452	-0.89107
0.29297	-0.67979	-0.16353	-0.32399	-0.43562	-0.46281	-0.11392	-0.17847	0.02404	-0.74853	0.66212	-0.2816
0.29883	0.07969	-0.39936	-0.10591	-0.61425	-0.44243	-0.30593	0.32607	-0.29881	-0.3084	1.75961	1.20729
0.30469	-0.12219	-0.03997	-0.28754	-0.23334	-0.50091	-0.17912	0.0696	-0.4217	-0.51071	0.97232	1.33677
0.31055	-0.40449	0.9952	-0.18939	-0.09197	0.63529	-0.37113	-0.34653	-0.3843	-1.034	-0.33753	1.74669
0.31641	-0.3661	-0.23309	-0.01165	0.2085	1.21418	-0.40337	-0.12221	-0.18742	-0.51386	-0.20315	-0.0436
0.32227	-0.52814	0.20624	0.20622	0.74881	2.82737	-0.27656	-0.33831	0.01028	1.77534	0.61349	-0.19439
0.32813	-0.12895	-0.70506	-0.49462	-0.22772	1.81255	-0.54953	-0.234	-0.03288	-0.75797	0.70874	0.41558
0.33399	-0.13065	-0.62238	-0.27718	-0.0071	0.87777	-0.34176	0.55057	-0.39581	-0.63839	0.80283	-0.41475
0.33985	0.95026	-0.50096	-0.01941	0.13427	-0.29682	-0.69498	0.45467	0.08138	0.04316	-0.22646	-0.80536
0.34571	1.78992	-0.69682	-0.24159	-0.12391	-0.59483	-0.2479	-0.16167	1.95932	-0.48014	-0.41235	-0.67604
0.35157	-0.09563	-0.65442	-0.423	-0.46194	-0.17544	-0.76017	-0.33758	-0.52405	-0.76247	-0.71938	-0.98594
0.35743	-0.77832	-0.57326	0.55351	-0.40102	-0.31425	-0.07308	0.36662	-0.68681	-0.56286	0.05669	-0.21736
0.36329	-0.73992	-0.76944	1.13139	-0.17981	0.0251	-0.10532	0.67096	-0.44986	0.19781	-0.20862	0.7526
0.36915	-0.38059	-0.68706	0.23102	0.9996	-0.35235	-0.6176	0.89528	-0.37259	0.39742	-0.75679	-0.39794
0.37501	-0.22193	-0.44635	-0.2705	1.06052	-0.41112	-0.7308	0.59953	-0.17509	-0.36685	-0.74154	-0.9881
0.38087	0.25743	-0.36428	-0.25238	-0.07601	0.4064	-0.36397	-0.21701	-0.61858	-0.40821	-0.40659	0.30124
0.38673	1.93916	0.43262	-0.11497	-0.41433	1.46227	-0.31596	-0.23254	-0.50123	-0.69054	-0.19164	1.19031
0.39258	1.97731	1.22951	-0.13697	0.36583	0.04932	-0.34892	1.03192	-0.06371	-0.81327	-0.09755	0.27977
0.39844	-0.42864	0.79506	-0.39841	1.14599	-0.08949	0.09816	1.29624	1.33354	0.11059	-0.32343	-0.31056
0.4043	-0.71094	0.67852	-0.33996	0.48827	-0.14826	-0.1741	1.12015	1.97083	-0.57545	0.77377	-0.22085
0.41016	-0.6723	0.99886	-0.36261	0.31023	0.11105	-0.2873	1.14444	1.72832	-0.29447	1.02814	-0.25164
0.41602	-0.23352	0.44543	-0.14452	-0.26764	0.53045	-0.55956	0.4881	1.52549	0.94994	0.52054	-0.12149
0.42188	-0.55591	-0.02898	-0.12662	-0.60567	0.07295	-0.51371	-0.16842	-0.47801	0.18432	-0.70874	0.20804
0.42774	-0.91766	0.21234	-0.06816	-0.784	-0.14531	-0.30593	-0.38416	-0.64078	-0.17803	-0.45292	0.2568
0.4336	-0.91911	-0.26177	0.8294	-0.48324	-0.20379	-0.49795	-0.27967	-0.36354	-0.13982	-0.71967	0.22651
0.43946	-0.96088	-0.10068	-0.27179	-0.90082	-0.26345	-0.29089	-0.21592	0.27415	-0.10115	1.22007	0.67604
0.44532	-0.40208	-0.01861	-0.57378	-0.60035	-0.24219	-0.40409	0.1286	-0.209	0.17938	2.19728	0.6857
0.45118	-0.76431	-0.29411	-0.3158	0.02011	-0.06202	-0.43633	0.31273	-0.13214	1.02187	1.16885	0.33519
0.45704	-0.68559	-0.29167	0.1415	-0.55806	2.66699	-0.14974	0.29666	0.70551	1.94393	-0.62212	0.26446
0.4629	-0.92756	-0.28922	-0.000215708	-0.5764	3.32503	-0.26151	0.12075	0.7423	0.45586	-0.84916	0.03478
0.46876	0.11253	-0.40577	-0.46162	-0.59503	3.10706	-0.45496	0.14486	0.25976	0.09351	-0.75478	0.84364
0.47462	0.03115	1.42385	0.15596	0.66423	2.1711	0.07236	0.52957	0.05693	-0.02922	-0.82038	1.21311
0.48048	-0.2113	0.19465	-0.30544	1.1247	1.79365	0.11893	0.55368	0.49404	-0.39112	-0.8857	0.10252
0.48634	0.34847	-0.71574	-0.36757	0.06802	3.08934	0.56601	0.05718	-0.06864	-0.43248	-1.03217	-0.64758
0.4922	-0.65492	-0.51499	-0.46981	-0.35016	1.27738	0.374	-0.35859	3.84917	-0.07373	-0.85779	-0.19805
0.49806	-0.0553	-0.55252	-0.37145	-0.44864	0.89993	1.14205	-0.33429	5.76656	-0.19466	-0.08115	0.61147
0.50391	0.46366	-0.23156	-0.43357	-0.14757	0.60162	0.70859	-0.35037	1.48295	-0.15645	0.01352	-0.62711
0.50977	1.26371	0.40607	-0.45536	-0.56545	-0.09451	-0.52374	-0.20642	-0.36005	-0.27783	-0.45321	-0.41824
0.51563	0.8213	0.56747	-0.51662	-0.34483	-0.31248	-0.47574	-0.54235	-0.60296	-0.48014	-0.64025	0.15178
0.52149	0.53949	1.56297	-0.29876	0.03578	0.02688	-0.34892	-0.27839	0.19462	0.28233	-0.82643	0.24083
0.52735	2.14056	0.57235	-0.12123	-0.3821	-0.35058	-0.62118	-0.25391	-0.36868	0.23917	-0.85204	-0.30989
0.53321	0.09515	1.17093	0.13676	-0.48058	0.3875	-0.33531	-0.47002	-0.29141	0.52015	-0.6368	-0.50012
0.53907	0.33446	1.13341	-0.04487	-0.57876	-0.38897	-0.2873	-0.60647	-0.61468	-0.00315	-0.14215	-0.37147
0.54493	0.01183	0.38197	-0.62663	-0.27829	-0.84647	0.15977	-0.54199	-0.5374	-0.20545	-0.52831	-0.44237
0.55079	-0.75151	-0.01312	-0.60894	0.26232	-0.6666	0.12753	-0.51751	-0.57974	-0.16724	-0.59392	-0.43239
0.55665	-0.47235	0.18793	-0.66999	-0.15556	0.15092	-0.62476	0.18669	0.05734	0.03237	-0.90067	-0.18291
0.56251	-0.47428	0.42896	-0.77267	-0.57344	2.40295	-0.09887	0.81125	0.33477	1.0358	1.60077	-0.25331
0.56837	-0.67569	1.02693	-0.43487	-0.67222	2.58282	0.02794	0.39494	-0.18845	-0.29132	4.54333	-0.20404
0.57423	-0.31707	0.39448	-0.7759	-0.451	0.61137	-0.40409	0.73909	-0.43095	-0.65502	4.95798	0.48465
0.58009	0.40304	0.47624	-0.47822	0.32886	0.47344	-0.35609	0.563	-0.43383	0.75033	1.20223	1.33378
0.58595	-0.03936	0.51835	0.17925	0.23068	0.0951	-0.38833	-0.25337	-0.27682	1.35185	0.53407	1.34326
0.59181	-0.52162	-0.234	0.07765	0.37145	-0.20202	0.69856	-0.50911	-0.60008	0.42484	-0.49465	0.83282
0.59767	-0.6042	-0.23126	-0.18465	0.91206	-0.50032	-0.1347	-0.76485	-0.5224	-0.09801	-0.2397	0.04211
0.60353	0.59696	0.08878	-0.56645	-0.38446	-0.55909	-0.00788	-0.70055	-0.04521	-0.05979	0.41724	1.29167
0.60939	-0.60759	-0.26573	-0.78777	-0.2431	-0.30007	0.19918	-0.47677	0.31196	-0.10115	-0.09007	1.0605
0.61524	-0.60831	-0.10434	-0.72996	-0.42143	-0.75668	0.16694	-0.33228	-0.17078	-0.14251	-0.43767	1.35009
0.6211	-0.65009	0.57296	-0.75196	0.35844	0.37952	-0.66632	-0.66876	-0.41369	-0.34527	-0.70384	1.35941
0.62696	-0.53152	0.61506	-0.49332	0.41965	-0.55614	-0.05732	-0.52427	-0.29634	0.25625	-0.12834	0.92868
0.63282	0.18788	0.10159	-0.07658	-0.39777	-0.13675	-0.01146	-0.30013	-0.13933	-0.42799	0.04662	1.45777
0.63868	0.54697	-0.13393	0.1016	-0.33655	0.91942	-0.68351	0.0042	0.01767	-0.38798	-0.05956	2.38762
0.64454	1.46729	-0.17116	0.03947	-0.27504	1.02013	-0.71575	-0.53176	-0.10481	0.13217	-0.08517	0.83731
0.6504	1.06472	-0.01007	0.01769	-0.29396	0.40315	-0.26868	-0.10741	-0.10769	1.13561	1.73371	0.24632
0.65626	0.26177	0.46953	0.43573	-0.4723	-0.29328	-0.38188	-0.0833	0.60974	-0.51386	1.0667	0.13564
0.66212	-0.62135	0.74991	0.85334	-0.33093	-0.35176	-0.49508	0.02046	1.24682	-0.63524	-0.12258	0.62478
0.66798	-0.5035	0.2758	0.39173	-0.27001	2.13862	-0.60757	-0.11527	0.24394	-0.19466	0.09237	0.5141
0.67384	-1.02584	0.07932	-0.34966	-0.44834	1.1238	-0.16049	-0.21153	-0.47904	0.96837	-0.49493	-0.43605
0.6797	-0.26564	-0.11654	-0.05199	-0.38683	0.34733	-0.11249	-0.22706	-0.32183	-0.27738	-0.35998	-0.02646
0.68556	0.57426	-0.23339	-0.2334	-0.56516	-0.26877	-0.22569	0.19674	0.35553	-0.55971	-0.1856	0.70267
0.69142	0.69283	0.04729	0.02438	-0.34424	-0.48791	0.14114	-0.059	0.63255	-0.60287	-0.29207	-0.20804
0.69728	-0.71143	-0.10892	0.2019	-0.12332	1.12646	0.74943	0.36534	0.50966	-0.48328	-0.4371	-0.55854
0.70314	-0.35233	-0.30478	0.18055	-0.2218	0.43032	0.23715	0.38964	0.14714	-0.68559	-0.303	-0.4695
0.709	-0.59479	-0.34231	0.47779	-0.24044	0.37155	0.12395	0.1739	0.3841	-0.96792	0.11251	-0.49996
0.71486	-0.43565	-0.65716	0.1758	-0.41877	-0.40463	-0.38833	0.038	0.70119	-0.9297	0.64802	-0.29042
0.72072	0.00362	-0.45641	-0.00582	-0.43769	-0.22476	0.37758	0.82203	0.89828	-0.7301	-0.54126	0.1185
0.72657	0.48249	-0.33438	0.37231	-0.13663	-0.04401	0.42558	0.92633	-0.18434	-0.85148	-0.72744	-0.51244
0.73243	-0.4808	-0.21295	0.43012	0.56338	-0.18282	-0.32671	0.10997	-0.38718	-0.65187	-0.19164	-0.50245
0.73829	1.16084	0.22668	-0.47089	1.82294	0.47521	0.12037	-0.26579	-0.63009	-0.05035	-0.13755	-0.21336
0.74415	2.32143	0.70537	-0.57249	2.7625	-0.14177	-0.23285	-0.44207	0.08714	0.14881	-0.76485	0.1155
0.75001	0.63656	0.94639	-0.51468	2.34462	-0.67841	0.374	-0.41795	0.64447	-0.13352	-0.79046	0.08505
0.75587	-0.04588	0.78988	-0.37663	0.00976	-0.73719	-0.05803	0.44663	-0.2388	-0.25625	-0.77693	0.21436
0.76173	-0.52862	0.87225	-0.11864	0.07127	0.31898	-0.01146	0.55094	-0.24127	-0.21624	-0.68169	-0.37613
0.76759	-0.32963	0.83472	0.25885	-0.42675	0.2602	-0.0437	-0.42599	-0.20428	-0.49992	-0.62816	-0.32637
0.77345	-0.41222	1.19504	0.75627	-0.44509	0.44007	-0.31668	-0.84157	-0.12659	-0.21939	-0.49292	0.56254
0.77931	0.02753	1.71399	0.17515	-0.38417	-0.01743	-0.6699	-0.45723	-0.44986	0.38213	-0.07741	1.61188
0.78517	0.34654	1.19961	2.03132	-0.5625	-0.0762	0.97726	-0.51349	-0.33272	-0.38348	-0.18301	1.38138
0.79103	-0.0157	0.80513	2.08956	-0.10203	-0.29417	1.58555	-0.72905	1.7051	-0.18387	-0.65032	-0.12932
0.79689	-0.37817	0.48997	0.2692	-0.51991	-0.27379	0.75301	-0.70512	0.02178	0.65817	-0.6368	-0.36032
0.80275	0.18136	0.37373	-0.63181	-0.69794	-0.65124	0.07953	-0.56044	-0.14077	1.74162	-0.42185	-0.59033
0.80861	-0.42164	0.25689	-0.77331	0.08192	-0.55053	-0.83254	-0.53687	-0.06371	1.86121	-0.80859	-0.46118
0.81447	0.01763	0.10037	-0.47564	-0.17626	-0.52985	-0.3045	-0.5524	0.93362	1.57888	-0.19251	-0.01165
0.82033	0.49674	0.02349	0.18119	-0.91354	-0.50948	0.14258	0.43202	0.45068	0.49273	0.30329	-0.12233
0.82619	-0.38614	0.42346	-0.04034	0.34542	-0.24927	-0.21064	1.01657	0.8878	1.25339	0.23682	0.04693
0.83205	-0.34799	0.14797	1.53606	0.40694	0.08979	-0.40409	0.72046	-0.2351	0.41001	-0.26962	0.2558
0.8379	-0.38952	-0.16749	3.153	-0.72959	0.03131	-0.27584	0.22432	-0.27805	-0.5152	-0.13524	1.34543
0.84376	-0.752	-0.04576	2.49121	-0.98777	-0.34703	-0.46929	-0.07216	-0.04069	-0.47699	-0.40228	0.19489
0.84962	0.08766	0.83045	0.43142	-0.76715	-0.32577	-0.42128	-0.48792	-0.08364	-0.67975	0.17467	0.56403
0.85548	1.44893	0.91222	-0.27007	-0.54623	-0.70411	-0.21351	-0.42398	-0.28627	-0.64108	0.1082	0.01348
0.86134	0.40618	0.2398	-0.41092	-0.64471	-0.84204	0.15332	-0.15929	-0.48911	-0.20096	0.04288	-0.29675
0.8672	-0.43782	-0.11532	-0.75347	-0.42379	0.61196	-0.43991	-0.5756	-0.37176	-0.32189	-0.74528	-0.00766
0.87306	-0.0384	-0.15224	-0.53539	-0.52228	-0.08417	-0.47287	-0.59149	-0.21476	0.03866	-0.77147	-0.15811
0.87892	2.56461	-0.18977	-0.55674	-0.38091	-0.06261	-0.34605	-0.56738	-0.33744	1.44221	-0.67708	-0.18923
0.88478	1.60131	-0.22699	-0.53949	-0.95849	-0.12227	-0.21709	-0.22286	-0.18064	-0.04451	-0.66269	-0.17975
0.89064	-0.16373	-0.34323	-0.44112	-0.57817	-0.34024	-0.17124	-0.39914	0.09659	-0.32818	-0.60831	-0.01065
0.8965	-0.16494	-0.57875	-0.30307	-0.35696	-0.47935	-0.60255	-0.69507	-0.06597	-0.53094	-0.71449	0.43871
0.90236	-0.36682	-0.41797	1.9129	0.26321	-0.21915	0.88341	-0.43074	-0.14879	-0.17039	-0.86096	-0.27178
0.90822	1.39411	-0.53452	4.64808	-0.15467	-0.35796	0.85045	-0.1666	-0.19194	-0.37269	-0.52572	-0.7025
0.91408	-0.25018	0.0241	4.4658	-0.3333	-0.09806	1.45873	-0.50253	-0.0746	-0.41405	-0.1902	-0.73296
0.91994	-0.25211	0.86066	4.0044	-0.43178	-0.15653	0.94502	-0.63862	1.16297	-0.37404	-0.2161	-0.6832
0.9258	0.58803	0.34719	1.10572	-0.53026	0.02333	-0.1261	-0.77453	0.84012	-0.25625	-0.88311	-0.6341
0.93166	-0.57523	-0.0479	-0.11454	-0.5486	1.00005	-0.39907	-0.5102	0.07686	0.34527	-0.90959	-0.705
0.93752	-0.37672	0.23278	-0.25691	-0.72663	0.54255	1.3269	-0.40645	-0.0859	2.63446	-0.17323	-0.89573
0.94338	-0.09804	-0.20166	-0.51813	-0.90526	-0.5526	2.57499	-0.5018	-0.36848	3.23598	0.00173	-0.48598
0.94924	-0.09949	-0.39753	-0.34082	-0.52464	-0.77056	1.58268	0.12221	-0.29141	1.66789	-0.70643	-0.35666
0.95509	-0.06086	-0.59401	-0.04314	-0.30372	-0.75018	-0.92998	0.74676	-0.17386	-0.22209	-0.89261	0.33203
0.96095	-0.34316	-0.39265	0.21485	-0.00296	-0.64947	0.71647	1.69155	-0.21702	-0.42484	1.28856	0.98178
0.96681	0.65733	-0.3899	0.2733	-0.66039	-1.10696	2.5234	0.55514	0.70058	-0.38663	2.86688	0.07173
0.97267	0.45545	-0.58638	0.3309	-0.43947	0.42796	-0.14903	-0.02137	1.21764	-0.50756	2.19872	-0.03961
0.97853	0.01304	0.21051	0.38892	-0.21855	1.08629	0.21781	0.00311	-0.50535	0.57545	0.44861	-0.23034
0.98439	1.01329	-0.38258	0.60679	-0.39718	1.58484	0.18557	0.18724	-0.78833	3.66712	-0.42012	-0.38079
0.99025	1.37166	-0.4198	0.30501	-0.49536	1.20738	-0.48648	0.01133	-0.75113	3.06425	0.55738	-0.49147
0.99611	0.80923	-0.3774	0.2431	0.04525	1.78538	-0.51872	0.15527	-0.15413	0.69233	1.13346	-0.5622
1.00197	-0.3661	-0.29533	0.10203	-0.37263	1.88609	-0.55311	-0.39055	0.17139	-0.23288	-0.19308	-0.000499292
1.00783	-0.51171	-0.01495	-0.11993	0.08754	1.50864	0.05517	-0.52628	-0.23161	-0.19466	-0.46012	-0.27112
1.01369	0.00749	-0.29045	-0.42149	0.78785	1.60817	0.18198	-0.70292	-0.6342	-0.55836	-0.28603	-0.66223
1.01955	-0.6356	-0.32797	-0.64346	-0.82777	1.31105	0.14974	-0.71918	-0.63728	-0.35875	0.04949	-0.6128
1.02541	-0.75683	-0.24529	-0.62555	-1.00611	1.25139	-0.28444	-0.73544	0.52035	-0.40011	1.0667	-0.72347
1.03127	-0.759	-0.24346	-0.72737	-0.86504	1.51159	-0.15547	-0.71096	1.03761	-0.03956	1.08022	-0.47499
1.03713	-0.1193	-0.43933	-0.74937	-0.64442	0.97465	-0.26868	-0.447	0.27476	-0.56286	0.09208	-0.46517
1.04299	0.19971	-0.35695	-0.09189	-0.5832	1.314	-0.70071	-0.58364	-0.3282	0.27963	0.86786	0.10352
1.04885	0.11833	-0.27519	-0.35333	-0.60183	1.57391	-0.7351	-0.71973	-0.33087	-0.08407	0.32027	-0.44687
1.05471	0.55687	-0.47136	-0.41588	-0.14136	1.35506	-0.84615	-0.21592	-0.21332	-0.44642	0.13381	-0.47799
1.06057	0.27481	-0.50858	0.36196	-0.39954	0.49943	-0.63909	0.40809	-0.73613	-0.72875	-0.3735	0.05126
1.06643	-0.00749	-0.46648	0.02006	-0.57787	0.20202	-0.83254	0.27255	-0.65886	-0.36954	0.28315	1.21994
1.07228	-0.44941	-0.22546	-0.16157	-0.11741	0.38188	-0.62548	-0.34397	-0.62166	-0.81282	0.41724	0.58933
1.07814	-0.3306	0.37282	0.45601	-0.05589	0.24307	-0.49866	-0.44042	-0.58467	-0.45226	-0.05064	-0.4011
1.084	-0.57329	-0.57784	0.03451	-0.55362	-0.21442	-0.77092	-0.65689	-0.46692	-0.01214	0.36516	-0.11217
1.08986	0.10698	-0.09824	-0.1469	-0.81151	-0.19286	0.23715	-0.47294	-0.74969	-0.53543	2.10376	-0.46284
1.09572	-0.49602	0.38045	0.30976	-0.90999	-0.33197	0.12395	-0.32881	-0.59248	-0.81776	1.95816	-0.45386
1.10158	-0.41753	0.22394	-0.19112	-0.36997	-0.39045	-0.38904	-0.66511	-0.59536	-0.29761	0.00662	-0.48431
1.10744	-0.86042	-0.44848	0.10613	-0.7077	0.26759	0.37901	-0.00128	-0.75812	0.94679	-0.22071	-0.47516
1.1133	-0.62135	0.03081	-0.27503	-0.80619	1.80162	0.26581	0.26323	-0.000616525	-0.21939	-0.36688	-0.66672
1.11916	-0.34219	1.145	-0.13676	-0.50571	1.34413	-0.32743	-0.27346	0.63666	1.18461	-0.19222	-0.61729
1.12502	-0.9051	1.34636	-0.1991	-0.1251	0.09067	-0.11965	-0.56957	-0.16585	1.70611	0.02273	-0.44836
1.13088	-1.06714	1.58708	-0.30113	0.41551	-0.12759	0.08741	-0.66566	-0.44862	-0.50441	0.43796	-0.59882
1.13674	-0.78822	0.63642	-0.20277	1.75462	1.16721	0.29519	-0.76211	-0.37135	-0.06429	0.13122	-0.50961
1.1426	0.77301	0.20166	-0.46399	0.85735	0.63027	0.74226	-0.85819	-0.37444	0.0553	-0.01554	-0.50046
1.14846	-0.4709	0.20471	-0.04659	-0.11977	-0.14502	0.95004	-0.63424	-0.29696	-0.46935	-0.44314	-0.21153
1.15432	-0.95316	0.68401	0.89023	-0.37795	-0.20468	2.67601	-0.6505	1.14078	-0.18837	-0.34818	-0.00216
1.16018	0.12726	0.05034	-0.64971	-0.15704	0.37421	1.36487	-0.86696	0.21804	-0.47249	-0.41465	-0.63327
1.16604	0.24535	-0.0659	-0.75217	-0.57492	0.31543	0.93069	-0.52263	-0.18516	-0.35246	-0.2397	-0.66389
1.17189	-0.59744	-0.26207	-0.21441	-0.75295	-0.06202	0.41842	-0.37886	1.01254	-0.39427	0.69665	-0.45452
1.17775	0.52306	-0.33926	-0.19586	-0.85143	-0.04164	-0.81391	-0.67552	0.84978	0.12768	1.03159	0.27444
1.18361	2.2444	-0.37618	0.02157	-0.55096	-0.25961	-0.36683	-0.5714	-0.39334	-0.3156	-0.19711	0.12333
1.18947	1.48105	-0.13546	0	-0.40989	-0.000590696	-0.47932	-0.70767	-0.67633	-0.43878	-0.74442	0.69302
1.19533	0.3178	-0.13302	-0.14215	-0.18898	-0.2986	-0.67133	-0.56336	-0.11878	-0.31874	-0.52975	0.34235
1.20119	-0.92683	-0.60682	-0.28409	-0.20761	-0.51686	-0.78453	-0.25958	0.31854	0.5233	-0.43566	-0.04876
1.20705	0.07317	-0.12783	-0.26532	-0.62549	-0.49618	-0.09744	-0.71571	-0.24394	0.000449567	-0.46127	-0.20005
1.21291	0.55301	-0.08543	-0.32788	-0.24487	0.32134	-0.5309	0.0685	-0.80703	-0.20231	-0.20747	-0.43089
1.21877	1.31225	0.036	-0.38978	-0.4232	0.10308	-0.4829	0.29246	-0.60974	1.36264	0.04748	-0.66156
1.22463	0.0285	-0.00122	-0.25152	-0.52139	0.84145	-0.19488	-0.20441	-0.37238	0.6784	-0.49925	-0.69219
1.23049	-0.65443	0.16048	-0.19306	-0.54002	0.46399	-0.14903	-0.26031	0.14509	0.1551	-0.52601	-0.24282
1.23635	-0.97682	0.24255	-0.5356	-0.23925	-0.39252	-0.18127	-0.3964	0.18229	2.44295	1.4543	0.64575
1.24221	-0.29727	0.28434	-0.59686	0.54061	0.90288	-0.69426	-0.21263	0.53966	2.40114	2.51093	0.45502
1.24807	-0.41874	0.28709	-0.33909	1.32107	1.16308	-0.48648	-0.14906	-0.66338	1.95787	0.96081	0.38446
1.25393	0.06037	-0.06773	0.43746	1.86138	-0.48939	-0.75874	0.15564	-0.746	0.79214	-0.46961	0.35383
1.25979	-0.74234	0.01403	-0.06385	0.72427	-0.22949	-0.7917	-0.10102	-0.74867	-0.0535	-0.69607	-0.27727
1.26565	0.05699	-0.02288	-0.24548	0.06684	-0.52749	-0.58392	0.28296	-0.51151	0.14611	-0.48112	-0.02829
1.27151	3.14153	0.69408	-0.1868	0.04821	2.44105	-0.93714	-0.21318	-0.55426	0.58624	-0.50788	1.50087
1.27737	3.54071	2.36505	0.03041	-0.44952	0.86862	-0.65127	-0.26944	0.44349	-0.49992	-0.25207	1.27003
1.28323	1.69525	1.65297	-0.27093	-0.06891	0.41112	-0.20348	0.39457	0.20058	0.26255	-0.23797	-0.84098
1.28909	0.37141	0.74167	-0.25303	-0.16739	-0.04666	-0.55526	1.89906	-0.32224	-0.09935	0.29639	-0.43156
1.29494	-0.47187	0.5458	-0.31493	1.09187	0.1335	-0.82752	2.60326	-0.60502	0.01888	0.19078	-0.14263
1.3008	-0.7945	0.58791	-0.09772	1.71204	0.47374	-0.6219	0.18633	-0.56803	0.0571	0.0446	0.06657
1.30666	-0.27506	0.03448	1.07983	-0.06358	-0.30273	-0.97368	-0.59076	-0.89067	-0.06429	-0.26243	-0.2841
1.31252	0.40474	-0.20166	1.01814	-0.24162	-0.76052	-0.76591	-0.08677	-0.69318	0.45766	0.1528	0.12532
1.31838	0.84424	-0.11929	0.5164	0.77779	-0.50032	-0.87911	0.37777	0.90403	-0.06744	0.24718	0.77424
1.32424	0.000724466	-0.35543	0.25454	2.1169	-0.24012	-0.1132	-0.27876	-0.57851	0.21354	-0.38041	0.50362
1.3301	-0.60203	-0.47197	0.15337	1.14007	0.17839	0.17482	-0.57487	-0.82142	0.97466	0.19452	0.67255
1.33596	-0.44289	-0.30997	0.4504	-0.07689	-0.2794	-0.25721	-0.67096	-0.50452	-0.35246	0.41034	0.44171
1.34182	-0.32504	1.08215	0.42926	-0.33507	0.29948	0.02938	-0.48719	-0.10707	-0.55522	0.22301	-0.50878
1.34768	-0.0058	0.21082	0.20708	0.28568	1.75466	0.15619	-0.18359	-0.34936	0.20725	0.35739	-0.33985
1.35354	-0.00749	0.33255	-0.05501	0.18691	0.02274	-0.5961	-0.55934	-0.71229	0.16589	-0.55076	-0.29092
1.3594	1.11278	-0.30021	-0.1566	-0.23097	-0.43475	-0.22784	-0.81581	-0.63502	-0.51835	-0.69723	-0.32154
1.36526	-0.5716	0.0598	0.42171	0.22979	-0.33404	0.45926	-0.15198	-0.15762	-0.31874	-0.20171	-0.07256
1.37112	-0.57305	-0.09641	1.03863	0.21086	0.00502	1.7052	0.51221	-0.48068	-0.11958	0.97606	0.09703
1.37698	-0.77566	-0.25292	0.8171	0.67162	-0.21383	-0.40624	0.1761	-0.60317	-0.24232	1.35071	-0.05359
1.38284	-0.81696	-0.44879	0.51576	0.493	-0.19227	-0.51944	0.19984	-0.72606	-0.44327	0.72399	-0.20538
1.3887	-0.69839	-0.44665	0.37361	-0.56368	-0.49057	-0.47144	0.06375	-0.36868	-0.64558	-0.06474	-0.31555
1.39456	-0.53973	-0.32492	0.39129	-0.74171	-0.70854	-0.58464	0.88797	-0.4515	-0.3664	1.15274	-0.74644
1.40042	0.05989	-0.28282	0.48901	-0.52109	-0.44952	-0.45782	0.51148	0.94616	-0.48778	0.84571	-0.65724
1.40627	0.01787	0.11715	0.66783	-0.45987	-0.42796	-0.33101	-0.26487	0.26326	0.91622	-0.66413	0.27211
1.41213	-0.94543	0.39753	-0.11411	-0.47851	-0.72626	0.27799	-0.000913361	0.78073	-0.08856	-0.52975	0.84081
1.41799	-0.74692	0.24133	0.02416	-0.65684	-0.54639	1.0439	-0.05718	1.01809	-0.37089	0.3266	0.00999
1.42385	-0.46801	0.16444	0.12188	-0.59562	-0.44568	2.29127	-0.19345	0.57501	-0.49362	-0.2607	-0.82067
1.42971	-0.54987	0.12722	-0.18012	-0.0553	-0.18666	1.69875	2.07169	0.41246	-0.85598	-0.72773	0.30873
1.43557	-0.4313	-0.02959	-0.36088	0.56516	-0.0065	1.0267	2.77552	-0.35039	-0.89868	-0.23308	-0.32188
1.44143	0.0483	0.56899	-0.30329	-0.41167	1.12971	-0.12682	0.39877	-0.51357	-0.85867	-0.13841	-0.83299
1.44729	0.84787	-0.22272	-0.36519	-0.82955	-0.52188	-0.48003	-1.0584	-0.15619	-0.2576	-0.56601	-0.86344
1.45315	-0.51606	-0.45855	0.29164	-0.92803	-0.5015	-0.35107	-0.99483	-0.71887	0.02158	-0.55191	-0.41475
1.45901	-0.63801	0.53696	0.51015	-0.62756	-0.56116	-0.62404	-0.53012	-0.08138	-0.34167	-0.45695	-0.12582
1.46487	-0.67979	0.26085	-0.5507	-0.40664	-0.06143	-0.81749	-1.06662	-0.52384	-0.7836	-0.60313	-0.15661
1.47073	-0.32094	0.2639	-0.49246	0.77277	-0.35973	-0.76949	-0.3226	-0.28648	-0.82675	-0.58961	-0.18773
1.47659	-0.60324	0.10739	-0.23512	0.99398	-0.17987	-0.48362	1.18226	-0.16954	-0.62715	-0.13352	-0.5379
1.48245	-0.36441	0.03051	-0.13762	0.33626	-0.39783	-0.51586	0.56519	-0.69236	4.39452	-0.32056	-0.24915
1.48831	-0.56605	0.98666	-0.15876	0.07808	-0.21797	-0.62906	-0.5714	-0.7349	5.15564	-0.26588	1.1998
1.49417	-0.40763	-0.04363	0.29919	0.05944	-0.27674	-0.6613	0.61323	-0.57789	1.6589	-0.05093	1.24923
1.50003	-0.68945	-0.04149	-0.04249	-0.03904	0.2221	-0.05302	1.39744	-0.26017	-0.15016	-0.15798	1.62952
1.50589	-0.8114	0.2395	0.53452	-0.45692	0.16244	1.35413	1.10097	-0.34299	-0.27109	-0.26358	-0.60198
1.51174	-0.37238	0.00336	0.67258	-0.5554	-0.3745	-0.11965	1.28473	-0.3058	-0.71481	-0.32948	0.00732
1.5176	0.02681	-0.27214	1.6094	-0.01508	-0.19434	-0.71145	-0.09152	-0.26839	-0.5152	-0.51652	0.4953
1.52346	-0.89665	-0.15041	0.66934	0.36553	-0.57179	-0.82466	-0.46837	0.48911	-0.23602	0.6204	1.10394
1.52932	-0.61749	-0.38624	0.20708	-0.45159	-0.07325	-0.69784	-0.24442	1.04624	-0.59792	0.87534	1.71307
1.53518	-0.539	-0.30387	-0.09426	-0.39038	0.34615	0.38904	-0.66036	0.52343	-0.80068	0.20776	2.40143
1.54104	-0.30041	0.09549	-0.43616	0.30993	-0.34999	-0.12323	-0.83664	0.40074	-0.92341	-0.0587	1.37023
1.5469	0.05868	0.13821	-0.49785	0.69055	-0.24927	1.12414	-0.65287	-0.16215	-0.48284	-0.52688	-0.10069
1.55276	0.77856	0.97415	-0.4394	-0.36642	-0.62761	2.05125	-0.66931	-0.56494	0.27963	-0.55191	-0.29142
1.55862	0.33591	0.69896	-0.30199	-0.70445	1.0668	5.13852	-0.56555	-0.64776	-0.08407	-0.49868	-0.56287
1.56448	-0.34726	-0.01312	-0.4435	-0.80264	-0.34703	4.62552	-0.66109	-0.16996	-0.68694	-0.564	-0.51427
1.57034	-0.54915	0.38594	-0.38525	-0.66186	-0.64534	3.1539	-0.15728	-0.41328	-0.48778	-0.0682	-0.70533
1.5762	-0.27047	0.22973	-0.16782	-0.76005	-0.46458	1.76037	1.02698	-0.61611	-0.20815	0.86844	-0.61696
1.58206	-0.07148	0.6294	0.00949	-0.29958	-0.6034	1.00807	2.05178	-0.69873	-0.5705	0.32084	-0.20787
1.58792	-0.75441	0.43384	0.58737	-0.63791	-0.18489	-0.54523	1.63546	-0.66112	-0.12992	-0.26646	-0.19905
1.59378	0.32553	0.43628	0.52546	-0.41699	-0.96018	0.6219	-0.34178	-0.58426	0.23063	-0.25236	-0.27045
1.59964	0.36417	0.79567	-0.33564	-0.67517	-0.46163	-0.52947	-0.47805	0.45356	0.58938	-0.35912	-0.54207
1.6055	0.4028	0.71879	0.00216	-1.41216	-0.12227	-0.48362	0.14577	0.57049	0.06654	-0.50529	0.42656
1.61136	0.04057	0.68187	0.93941	-1.11109	-0.18105	0.44421	1.17002	-0.15208	-0.37719	-0.4112	-0.2841
1.61721	0.27964	0.4857	0.91741	0.30727	-0.000886044	-0.46785	0.79426	-0.71517	-0.33852	-0.3571	-0.79554
1.62308	1.15915	0.68737	-0.3831	0.76804	0.97583	-0.50081	0.73745	-0.43773	-0.13937	-0.46328	-1.14671
1.62893	1.43806	0.64954	-0.60549	-0.20909	0.83702	0.187	0.0411	-0.40033	0.70312	-0.04805	-0.3778
1.63479	-0.36658	0.65228	-0.747	-0.62697	-0.09776	-0.56601	-0.17482	-0.04316	2.02845	-0.55479	-0.16876
1.64065	0.87395	0.09915	-0.68854	-0.1665	-0.23657	-0.11822	0.44883	0.27435	-0.42484	-0.66126	-0.5201
1.64651	0.1915	-0.05766	-0.47132	0.69321	-0.61403	-0.23142	0.11271	1.39191	-0.54577	-0.28574	-0.67171
1.65237	-0.13089	-0.13454	-0.37274	0.99428	-0.43416	1.33478	1.45736	0.10871	-0.74853	-0.2325	-0.98311
1.65823	0.86912	0.14583	-0.79445	-0.54209	-0.57298	0.34247	2.80183	0.38636	1.62069	-0.57867	-0.77407
1.66409	-0.29486	0.66448	-0.65705	0.07867	-0.31307	0.63049	1.38466	-0.37649	3.267	-0.48515	-0.84547
1.66995	-0.49674	-0.04759	0.76037	-0.17951	-0.29239	-0.28301	0.00785	-0.3395	0.09081	-0.35048	-0.59682
1.67581	-0.29751	-0.04485	2.77638	0.12096	-0.11253	0.64411	-0.24862	-0.78216	-0.11149	-0.01554	0.01165
1.68167	-0.2596	0.51347	1.99508	-0.69617	0.78503	1.41216	-0.34415	-0.74517	-0.47384	-0.44256	0.18024
1.68753	-0.62207	0.11898	0.41459	-0.7148	0.40669	-0.14043	-0.36096	-0.46774	-0.75617	-0.50817	0.06957
1.69339	-0.22314	0.12143	-0.32615	-0.01479	0.18873	-0.49365	-0.5767	-0.23037	-0.55656	1.47128	1.07797
1.69925	-0.18426	0.20288	-0.54811	-0.51252	-0.10957	-0.76591	-0.31273	-0.31299	-0.59792	2.44763	1.00724
1.70511	-0.4668	0.28495	0.22887	-0.4513	-0.56618	-0.4786	-0.56866	-0.19564	-0.64108	0.29523	0.85545
1.71097	0.49384	0.84357	-0.43206	-0.39008	-0.78444	-0.67205	-0.66584	-0.83868	-0.68244	-0.37149	-0.69601
1.71683	-0.26974	-0.02746	-0.69393	0.07068	-0.8441	-0.38403	-0.64136	-0.60111	-0.56286	0.12373	-0.56653
1.72269	0.2101	0.01464	-0.7155	-0.26735	1.64657	-0.73725	-0.57779	-0.4439	-0.5242	-0.42386	-0.43788
1.72855	0.28785	-0.02197	-0.3777	-0.44597	-0.08536	-0.76949	-0.59368	-0.28648	-0.48463	-0.45005	-0.42989
1.73441	-0.35451	-0.05949	-0.48017	-0.54446	-0.46281	-0.64267	-0.56994	-0.04953	0.59882	-0.51594	-0.18041
1.74026	-0.67689	-0.05675	-0.3818	-0.80234	0.83288	-0.03582	-0.50582	0.10769	0.63704	-0.38185	-0.69202
1.74612	-0.63825	-0.01434	-0.28409	-0.58172	0.05641	-0.38761	-0.9625	0.18516	-0.0472	-0.56802	-0.8027
1.75198	-0.84038	-0.40912	-0.50562	0.11859	-0.32104	-0.34104	-1.13878	0.34258	-0.4109	-0.67363	-0.7541
1.75784	-0.92273	-0.44635	-0.60743	-0.37914	-0.14088	-0.21279	-0.83481	0.06001	-0.45226	-0.78039	-0.30573
1.7637	-1.00411	-0.16627	-0.58953	-1.11642	1.23396	0.0738	-1.21075	0.01706	-0.57365	-0.96743	0.14363
1.76956	-1.08597	1.78233	-0.37166	-0.7358	-0.25932	0.20061	0.29392	-0.1455	0.42979	-0.67277	0.07206
1.77542	-0.24584	1.30883	0.36584	0.04407	-0.39724	-0.47144	2.35848	-0.14858	-0.49677	-0.13668	-0.2796
1.78128	-0.20744	1.27161	1.78261	-1.01232	-0.61521	-0.9049	1.42192	0.24908	-0.7791	-0.56371	-0.39028
1.78714	0.1915	0.91618	0.96141	-0.63229	-0.27586	1.06252	-0.95538	-0.23428	1.10818	-0.66989	-0.10169
1.793	1.19223	0.56136	0.0604	-0.01183	-0.25548	4.07026	-0.81161	-0.4365	0.18297	-0.65579	0.86694
1.79886	0.42864	0.28556	-0.44091	-0.43001	1.19941	1.87643	-0.74786	-0.31936	-0.18073	-0.32084	0.59582
1.80472	-0.25405	0.36794	-0.42387	-0.04909	-0.29358	0.08526	-0.48372	-0.28196	-0.22209	0.77607	-0.31605
1.81058	0.46583	0.09244	-0.2856	-0.38712	-0.43239	0.37185	0.50052	0.19544	-0.18387	1.55272	0.73263
1.81644	0.54407	-0.22241	0.09189	0.07334	-0.17248	0.25865	-0.0358	0.63255	-0.06384	0.40343	0.82167
1.8223	-0.01835	-0.18031	0.0302	-0.66393	-0.3113	0.70572	0.02813	-0.33025	-0.50756	0.73895	-0.24931
1.82816	-0.6612	-0.37679	0.12835	0.03608	-0.36978	0.27369	0.25209	-0.45335	0.01439	0.87304	0.1195
1.83402	0.81985	-0.13576	-0.01316	0.0973	-0.18991	0.00143	-0.20441	-0.6157	-0.59028	0.84657	-0.11184
1.83988	0.53731	0.42316	1.36284	-0.08074	-0.40817	1.32833	-0.02009	-0.37855	-0.63164	-0.62327	-0.30324
1.84573	1.25743	0.7432	1.50176	0.21973	-0.06882	0.81534	-0.43659	0.6192	-0.59343	-0.60831	0.74544
1.85159	1.17533	2.17559	0.08111	0.12155	-0.20763	1.34338	-0.73325	0.77641	-0.55342	-0.07395	1.59457
1.85745	0.33253	0.98635	-0.30091	-0.45633	-0.18696	2.03047	-0.58894	-0.38636	-0.11329	-0.21956	1.12291
1.86331	0.3306	0.47289	1.15598	-0.15556	-0.00709	-0.08239	-0.36516	-0.3095	-0.55656	-0.68715	0.57219
1.86917	0.9703	0.07841	1.97308	-0.65329	-0.22535	-0.03439	-0.30123	0.04809	-0.27738	-0.39221	-0.69901
1.87503	-0.27385	-0.31668	0.55264	-0.27238	0.03485	-0.46785	-0.27784	-0.11426	-0.07778	-0.45897	-0.61063
1.88089	-0.35571	-0.27428	0.41049	0.18809	-0.26345	-0.34104	-0.57377	0.00226	-0.52105	-0.60514	-0.68203
1.88675	-0.31707	-0.15254	0.74872	-0.07009	-0.24278	0.18628	-0.51002	-0.31998	0.32099	-0.71075	-0.47333
1.89261	-0.55905	0.12753	0.00733	-0.16857	-0.06291	-0.48505	-0.48609	-0.08303	2.52881	-0.65665	-0.38429
1.89847	-0.03985	0.01068	-0.01467	0.21205	0.35649	-0.51944	0.53779	-0.12557	2.00552	-0.52198	-0.37547
1.90433	-0.40256	0.80788	-0.03667	0.03371	-0.33965	-0.47144	-0.43823	0.1118	-0.12543	-0.02647	-0.28659
1.91019	-0.4837	1.04859	-0.13848	0.41463	-0.55762	-0.58464	0.70585	-0.37156	-0.64873	0.91016	-0.19839
1.91605	-0.68631	0.65411	-0.08003	0.0763	-0.53724	-0.77665	3.4114	-0.37361	0.83664	-0.11855	-0.70916
1.92191	-0.48708	0.02136	-0.2623	-0.18188	-0.35737	-0.40982	3.07492	-0.37629	0.31335	-0.66615	-0.54057
1.92777	-0.60903	-0.29411	-0.32421	-0.12066	-0.81487	-0.36182	0.09736	-0.6192	-0.37089	0.1902	-0.61213
1.93363	-0.85149	-0.49058	-0.14603	-0.05915	-0.87364	-0.07595	-0.59898	-0.18208	-0.5732	0.16459	-0.68287
1.93949	-0.65299	0.62452	-0.12813	0.88042	0.50121	0.21207	-0.17537	-0.10481	-0.9369	-0.38386	0.44537
1.94535	0.02729	-0.16749	-0.66934	1.82028	0.76141	0.89917	-0.07124	-0.38779	-0.73774	-0.44947	0.2142
1.9512	0.62618	-0.48235	-0.81171	0.12421	-0.49235	-0.25363	-0.32735	-0.27045	-0.05485	-0.31538	-0.69701
1.95707	0.5448	0.51286	-0.67366	0.26557	-0.55201	0.11464	-0.82403	-0.03288	0.54488	-0.18042	-0.88774
1.96292	-0.33857	1.42873	-0.69544	0.4862	0.42501	-0.4786	-0.68027	0.24455	0.18297	-0.24689	-0.99908
1.96878	-0.49988	0.91557	-0.47758	1.02681	1.24253	-0.99088	0.30451	-0.47863	0.30256	0.08863	0.00932
1.97464	-0.14151	0.28221	-0.09987	0.12953	0.94511	-1.02383	0.60812	0.79922	0.01888	2.10779	0.29841
1.9805	-0.06303	0.72184	-0.40122	-0.28835	0.00945	-1.21728	-0.12842	1.5968	0.54038	1.72105	-0.73279
1.98636	-0.54528	-0.18916	-0.3035	-0.22683	-0.44834	-0.609	-0.26451	0.95397	0.25805	0.29092	-0.56437
1.99222	-0.50713	-0.34536	0.27416	-0.08606	-0.18814	-1.04246	-0.5208	-0.04932	-0.1052	-0.33725	-0.19572
1.99808	-0.6286	-0.46374	-0.35333	0.0553	-0.00827	1.24379	0.26524	0.14591	-0.14701	-0.81549	0.74228
2.00394	1.51703			0.35607		1.45157			-0.10835
