# Supplementary material for: Chirality-dependent electrical transport properties of carbon nanotubes obtained by experimental measurement
Source: Nat Commun. 2023 Mar 25;14:1672. doi: 10.1038/s41467-023-37443-7 (PMC10039901; doi:10.1038/s41467-023-37443-7)
Supplement: Supplementary file 3 — Source Data [file 41467_2023_37443_MOESM3_ESM.zip › 7. Source Data/Figure S9/output curve for 92-p.xlsx]

## Sheet: Sheet1
	Vgs=-0.5V	-1.5V	-2.5V	-3.5V	-4.5V
0	3.73986e-07	4.2664e-06	5.31581e-07	-0.000133433	-0.000241789
-0.1	1.15685e-07	-6.47256e-05	-0.00535	-0.03346	-0.06525
-0.2	-2.449e-08	-0.000132336	-0.01296	-0.07005	-0.14373
-0.3	-1.60517e-07	-0.000190942	-0.02016	-0.10707	-0.22912
-0.4	-2.89938e-07	-0.0002559	-0.02866	-0.14432	-0.31367
-0.5	-5.36885e-07	-0.000318252	-0.03729	-0.18209	-0.41326
-0.6	-1.0641e-06	-0.000375456	-0.0462	-0.22183	-0.53839
-0.7	-2.0784e-06	-0.000445105	-0.05843	-0.26573	-0.64381
-0.8	-4.2819e-06	-0.000538223	-0.06648	-0.30494	-0.75045
-0.9	-8.3321e-06	-0.000617113	-0.07615	-0.34306	-0.88094
-1	-1.55463e-05	-0.000665222	-0.08448	-0.38538	-1.0124
-1.1	-2.71932e-05	-0.000718212	-0.09439	-0.43283	-1.1459
-1.2	-4.67101e-05	-0.000811925	-0.10335	-0.47322	-1.28
-1.3	-8.11757e-05	-0.00088218	-0.11003	-0.52631	-1.4311
-1.4	-0.000163165	-0.000954504	-0.12146	-0.56356	-1.5684
-1.5	-0.000292321	-0.00102	-0.12893	-0.60227	-1.7136
-1.6	-0.000472877	-0.00114	-0.13537	-0.64522	-1.8521
-1.7	-0.000910917	-0.00124	-0.14331	-0.67239	-2.0134
-1.8	-0.00173	-0.00129	-0.15011	-0.71068	-2.1632
-1.9	-0.00291	-0.00136	-0.15469	-0.74188	-2.318
-2	-0.00569	-0.00151	-0.16345	-0.76274	-2.4409
-2.1	-0.01104	-0.00163	-0.17083	-0.8001	-2.5974
-2.2	-0.01906	-0.0017	-0.17431	-0.82616	-2.7383
-2.3	-0.03104	-0.00183	-0.18202	-1.0434	-2.8942
-2.4	-0.06207	-0.00199	-0.18796	-1.0973	-3.0414
-2.5	-0.10169	-0.00213	-0.19559	-1.14	-3.1586
-2.6	-0.17064	-0.00223	-0.20129	-1.1849	-3.2981
-2.7	-0.25132	-0.0024	-0.21079	-1.2456	-3.4215
-2.8	-0.37417	-0.00252	-0.21506	-1.2873	-3.5403
-2.9	-0.61234	-0.00271	-0.22287	-1.3263	-3.6179
-3	-0.87023	-0.00294	-0.22987	-1.375	-3.7361
-3.1	-1.1602	-0.00311	-0.23742	-1.4106	-3.8442
-3.2	-1.5694	-0.00338	-0.24137	-1.4445	-3.9675
-3.3	-2.0105	-0.00386	-0.24883	-1.4879	-4.0519
-3.4	-2.4818	-0.00465	-0.25611	-1.5342	-4.169
-3.5	-3.0874	-0.00714	-0.26147	-1.5644	-4.254
-3.6	-3.6775	-0.01233	-0.26723	-1.6286	-4.3511
-3.7	-4.4721	-0.03209	-0.27322	-1.6569	-4.4591
-3.8	-5.5585	-0.15374	-0.27893	-1.6837	-4.5645
-3.9	-6.6343	-0.39005	-0.29007	-1.7175	-4.6683
-4	-7.6323	-0.95361	-0.29558	-1.7632	-4.7288
-4.1	-8.7681	-1.5054	-0.30175	-1.7945	-4.7895
-4.2	-10.0792	-2.1655	-0.3063	-1.8612	-4.8557
-4.3	-11.4848	-3.0025	-0.31579	-1.9067	-4.931
-4.4	-12.7272	-3.9158	-0.32651	-1.9377	-5.1055
-4.5	-14.2759	-5.1577	-0.34067	-1.9881	-5.17
-4.6	-15.6291	-6.277	-0.35578	-2.0254	-5.2057
-4.7	-17.269	-7.4803	-0.36065	-2.0718	-5.2158
-4.8	-18.7615	-8.6305	-0.3836	-2.1012	-5.317
-4.9	-20.3002	-9.8112	-0.40847	-2.1602	-5.3678
-5	-22.4283	-11.0386	-0.42828	-2.1868	-5.4169
